# Supplementary material for: Genome-scale metabolic reconstructions of Bifidobacterium adolescentis L2-32 and Faecalibacterium prausnitzii A2-165 and their interaction
Source: BMC Syst Biol. 2014 Apr 3;8:41. doi: 10.1186/1752-0509-8-41 (PMC4108055; doi:10.1186/1752-0509-8-41)
Supplement: Additional file 2 — Matlab funtions used in the paper. [file 1752-0509-8-41-S2.zip]

Archive with 47 entries (46 files):
- Code/
- Code/addMets.m
- Code/addNewRxns.m
- Code/bif_img.xlsx
- Code/buildDraftModel.m
- Code/buildDraftModel_full.m
- Code/buildMainModel.m
- Code/buildMainModel_full.m
- Code/check_reaction.m
- Code/community.xml
- Code/constructEquations.m
- Code/constructS.m
- Code/convertGenesToRule.m
- Code/drawKEGGPathway.m
- Code/fap_IMG.xlsx
- Code/generateComModel.m
- Code/generateOptComModel.m
- Code/get_gene_ec.m
- Code/get_gene_ITERM_from_img.m
- Code/get_gene_ko.m
- Code/get_gene_ko_from_img.m
- Code/get_gene_ko_from_kegg_org_id.m
- Code/get_gene_Metacyc_from_img.m
- Code/get_gene_TIGERFAM_from_img.m
- Code/get_kegg_reaction_id.m
- Code/get_reaction_from_rhea.m
- Code/iBif452.xlsx
- Code/iFap484.xlsx
- Code/importCommunity.m
- Code/initModel.m
- Code/kegg_ko_ec.txt
- Code/Main.m
- Code/mapDraw.m
- Code/printBoundery2GAMS.m
- Code/printFluxes.m
- Code/printMetabolites2GAMS.m
- Code/printReaction2GAMS.m
- Code/printSmatrix2GAMS.m
- Code/ReadMe.txt
- Code/refRxNs.xlsx
- Code/RheaKegg.txt
- Code/saveToExcel.m
- Code/SBMLFromExcel1.m
- Code/test_com.xml
- Code/~$bif_img.xlsx
- Code/~$fap_draft.xlsx
- Code/~$refRxNs.xlsx
