# Supplementary material for: Genome-scale metabolic reconstructions of Bifidobacterium adolescentis L2-32 and Faecalibacterium prausnitzii A2-165 and their interaction
Source: BMC Syst Biol. 2014 Apr 3;8:41. doi: 10.1186/1752-0509-8-41 (PMC4108055; doi:10.1186/1752-0509-8-41)
Supplement: Additional file 2 — Matlab funtions used in the paper. [file 1752-0509-8-41-S2.zip › Code/bif_img.xlsx]

## Sheet: bif_img
gene_oid	Locus Tag	Source	Cluster Information	Gene Information	E-value
641039481	BIFADO_00001	Locus_type		CDS
641039481	BIFADO_00001	NCBI_accession		ZP_02027606
641039481	BIFADO_00001	Product_name		hypothetical protein
641039481	BIFADO_00001	Scaffold		NZ_AAXD02000001
641039481	BIFADO_00001	Coordinates		12..137(-)
641039481	BIFADO_00001	DNA_length		126bp
641039481	BIFADO_00001	Protein_length		41aa
641039481	BIFADO_00001	GC		.55
641039482	BIFADO_00002	Locus_type		miscRNA
641039482	BIFADO_00002	Product_name		RNAI
641039482	BIFADO_00002	Scaffold		NZ_AAXD02000001
641039482	BIFADO_00002	Coordinates		471..575(-)
641039482	BIFADO_00002	DNA_length		105bp
641039482	BIFADO_00002	GC		.48
641039483	BIFADO_00003	Locus_type		CDS
641039483	BIFADO_00003	NCBI_accession		ZP_02027607
641039483	BIFADO_00003	Product_name		hypothetical protein
641039483	BIFADO_00003	Scaffold		NZ_AAXD02000001
641039483	BIFADO_00003	Coordinates		676..804(+)
641039483	BIFADO_00003	DNA_length		129bp
641039483	BIFADO_00003	Protein_length		42aa
641039483	BIFADO_00003	GC		.59
641039484	BIFADO_00004	COG_category	[V] Defense mechanisms
641039484	BIFADO_00004	COG4845	Chloramphenicol O-acetyltransferase		6.0e-48
641039484	BIFADO_00004	pfam00302	CAT		4.2e-97
641039484	BIFADO_00004	EC:2.3.1.28	Chloramphenicol O-acetyltransferase.
641039484	BIFADO_00004	KO:K00638	chloramphenicol O-acetyltransferase [EC:2.3.1.28]		0.0e+00
641039484	BIFADO_00004	Locus_type		CDS
641039484	BIFADO_00004	NCBI_accession		ZP_02027608
641039484	BIFADO_00004	Product_name		Chloramphenicol O-acetyltransferase
641039484	BIFADO_00004	Scaffold		NZ_AAXD02000001
641039484	BIFADO_00004	Coordinates		1146..1805(+)
641039484	BIFADO_00004	DNA_length		660bp
641039484	BIFADO_00004	Protein_length		219aa
641039484	BIFADO_00004	GC		.45
641039485	BIFADO_00005	Locus_type		CDS
641039485	BIFADO_00005	NCBI_accession		ZP_02027609
641039485	BIFADO_00005	Product_name		hypothetical protein
641039485	BIFADO_00005	Scaffold		NZ_AAXD02000001
641039485	BIFADO_00005	Coordinates		2064..2183(-)
641039485	BIFADO_00005	DNA_length		120bp
641039485	BIFADO_00005	Protein_length		39aa
641039485	BIFADO_00005	GC		.59
641039486	BIFADO_00006	COG_category	[M] Cell wall/membrane/envelope biogenesis
641039486	BIFADO_00006	COG3047	Outer membrane protein W		2.0e-26
641039486	BIFADO_00006	pfam03922	OmpW		6.5e-34
641039486	BIFADO_00006	KO:K07275	outer membrane protein		0.0e+00
641039486	BIFADO_00006	Locus_type		CDS
641039486	BIFADO_00006	NCBI_accession		ZP_02027610
641039486	BIFADO_00006	Product_name		Outer membrane protein W
641039486	BIFADO_00006	Scaffold		NZ_AAXD02000002
641039486	BIFADO_00006	Coordinates		204..836(+)
641039486	BIFADO_00006	DNA_length		633bp
641039486	BIFADO_00006	Protein_length		210aa
641039486	BIFADO_00006	GC		.68
641039486	BIFADO_00006	Signal_peptide		Yes
641039487	BIFADO_00007	COG_category	[R] General function prediction only
641039487	BIFADO_00007	COG3324	Predicted enzyme related to lactoylglutathione lyase		5.0e-07
641039487	BIFADO_00007	pfam12681	Glyoxalase_2		1.2e-08
641039487	BIFADO_00007	Locus_type		CDS
641039487	BIFADO_00007	NCBI_accession		ZP_02027611
641039487	BIFADO_00007	Product_name		hypothetical protein
641039487	BIFADO_00007	Scaffold		NZ_AAXD02000002
641039487	BIFADO_00007	Coordinates		1062..1337(-)
641039487	BIFADO_00007	DNA_length		276bp
641039487	BIFADO_00007	Protein_length		91aa
641039487	BIFADO_00007	GC		.73
641039488	BIFADO_00008	Locus_type		CDS
641039488	BIFADO_00008	NCBI_accession		ZP_02027612
641039488	BIFADO_00008	Product_name		hypothetical protein
641039488	BIFADO_00008	Scaffold		NZ_AAXD02000003
641039488	BIFADO_00008	Coordinates		468..695(-)
641039488	BIFADO_00008	DNA_length		228bp
641039488	BIFADO_00008	Protein_length		75aa
641039488	BIFADO_00008	GC		.7
641039488	BIFADO_00008	Signal_peptide		Yes
641039489	BIFADO_00009	Locus_type		CDS
641039489	BIFADO_00009	NCBI_accession		ZP_02027613
641039489	BIFADO_00009	Product_name		hypothetical protein
641039489	BIFADO_00009	Scaffold		NZ_AAXD02000003
641039489	BIFADO_00009	Coordinates		706..1239(-)
641039489	BIFADO_00009	DNA_length		534bp
641039489	BIFADO_00009	Protein_length		177aa
641039489	BIFADO_00009	GC		.73
641039489	BIFADO_00009	Signal_peptide		Yes
641039489	BIFADO_00009	Transmembrane		Yes
641039490	BIFADO_00010	COG_category	[H] Coenzyme transport and metabolism
641039490	BIFADO_00010	COG0113	Delta-aminolevulinic acid dehydratase		6.0e-90
641039490	BIFADO_00010	pfam00490	ALAD		3.6e-95
641039490	BIFADO_00010	Locus_type		CDS
641039490	BIFADO_00010	NCBI_accession		ZP_02027614
641039490	BIFADO_00010	Product_name		Delta-aminolevulinic acid dehydratase
641039490	BIFADO_00010	Scaffold		NZ_AAXD02000004
641039490	BIFADO_00010	Coordinates		1..594(+)
641039490	BIFADO_00010	DNA_length		594bp
641039490	BIFADO_00010	Protein_length		197aa
641039490	BIFADO_00010	GC		.66
641039491	BIFADO_00011	Locus_type		CDS
641039491	BIFADO_00011	NCBI_accession		ZP_02027615
641039491	BIFADO_00011	Product_name		hypothetical protein
641039491	BIFADO_00011	Scaffold		NZ_AAXD02000004
641039491	BIFADO_00011	Coordinates		601..1176(+)
641039491	BIFADO_00011	DNA_length		576bp
641039491	BIFADO_00011	Protein_length		191aa
641039491	BIFADO_00011	GC		.48
641039492	BIFADO_00012	Locus_type		CDS
641039492	BIFADO_00012	NCBI_accession		ZP_02027616
641039492	BIFADO_00012	Product_name		hypothetical protein
641039492	BIFADO_00012	Scaffold		NZ_AAXD02000004
641039492	BIFADO_00012	Coordinates		1223..1468(-)
641039492	BIFADO_00012	DNA_length		246bp
641039492	BIFADO_00012	Protein_length		81aa
641039492	BIFADO_00012	GC		.64
641039493	BIFADO_00013	Locus_type		CDS
641039493	BIFADO_00013	NCBI_accession		ZP_02027617
641039493	BIFADO_00013	Product_name		hypothetical protein
641039493	BIFADO_00013	Scaffold		NZ_AAXD02000005
641039493	BIFADO_00013	Coordinates		721..1068(+)
641039493	BIFADO_00013	DNA_length		348bp
641039493	BIFADO_00013	Protein_length		115aa
641039493	BIFADO_00013	GC		.7
641039493	BIFADO_00013	Signal_peptide		Yes
641039493	BIFADO_00013	Transmembrane		Yes
641039494	BIFADO_00014	Locus_type		CDS
641039494	BIFADO_00014	NCBI_accession		ZP_02027618
641039494	BIFADO_00014	Product_name		Uncharacterised protein family (UPF0153).
641039494	BIFADO_00014	Scaffold		NZ_AAXD02000005
641039494	BIFADO_00014	Coordinates		1145..1333(+)
641039494	BIFADO_00014	DNA_length		189bp
641039494	BIFADO_00014	Protein_length		62aa
641039494	BIFADO_00014	GC		.69
641039495	BIFADO_00015	pfam14212	DUF4324		5.2e-28
641039495	BIFADO_00015	Locus_type		CDS
641039495	BIFADO_00015	NCBI_accession		ZP_02027619
641039495	BIFADO_00015	Product_name		hypothetical protein
641039495	BIFADO_00015	Scaffold		NZ_AAXD02000006
641039495	BIFADO_00015	Coordinates		97..372(+)
641039495	BIFADO_00015	DNA_length		276bp
641039495	BIFADO_00015	Protein_length		91aa
641039495	BIFADO_00015	GC		.54
641039495	BIFADO_00015	Signal_peptide		Yes
641039496	BIFADO_00016	Locus_type		CDS
641039496	BIFADO_00016	NCBI_accession		ZP_02027620
641039496	BIFADO_00016	Product_name		hypothetical protein
641039496	BIFADO_00016	Scaffold		NZ_AAXD02000006
641039496	BIFADO_00016	Coordinates		448..687(-)
641039496	BIFADO_00016	DNA_length		240bp
641039496	BIFADO_00016	Protein_length		79aa
641039496	BIFADO_00016	GC		.59
641039496	BIFADO_00016	Signal_peptide		Yes
641039497	BIFADO_00017	Locus_type		CDS
641039497	BIFADO_00017	NCBI_accession		ZP_02027621
641039497	BIFADO_00017	Product_name		hypothetical protein
641039497	BIFADO_00017	Scaffold		NZ_AAXD02000006
641039497	BIFADO_00017	Coordinates		734..1144(+)
641039497	BIFADO_00017	DNA_length		411bp
641039497	BIFADO_00017	Protein_length		136aa
641039497	BIFADO_00017	GC		.63
641039498	BIFADO_00018	Locus_type		CDS
641039498	BIFADO_00018	NCBI_accession		ZP_02027622
641039498	BIFADO_00018	Product_name		hypothetical protein
641039498	BIFADO_00018	Scaffold		NZ_AAXD02000006
641039498	BIFADO_00018	Coordinates		1232..1432(-)
641039498	BIFADO_00018	DNA_length		201bp
641039498	BIFADO_00018	Protein_length		66aa
641039498	BIFADO_00018	GC		.6
641039499	BIFADO_00019	COG_category	[E] Amino acid transport and metabolism
641039499	BIFADO_00019	COG0436	Aspartate/tyrosine/aromatic aminotransferase		3.0e-20
641039499	BIFADO_00019	pfam00155	Aminotran_1_2		1.7e-10
641039499	BIFADO_00019	Locus_type		CDS
641039499	BIFADO_00019	NCBI_accession		ZP_02027623
641039499	BIFADO_00019	Product_name		Aspartate/tyrosine/aromatic aminotransferase
641039499	BIFADO_00019	Scaffold		NZ_AAXD02000007
641039499	BIFADO_00019	Coordinates		341..679(+)
641039499	BIFADO_00019	DNA_length		339bp
641039499	BIFADO_00019	Protein_length		112aa
641039499	BIFADO_00019	GC		.68
641039499	BIFADO_00019	Signal_peptide		Yes
641039500	BIFADO_00020	COG_category	[O] Posttranslational modification, protein turnover, chaperones
641039500	BIFADO_00020	COG0695	Glutaredoxin and related proteins		5.0e-06
641039500	BIFADO_00020	pfam00462	Glutaredoxin		7.2e-06
641039500	BIFADO_00020	Locus_type		CDS
641039500	BIFADO_00020	NCBI_accession		ZP_02027624
641039500	BIFADO_00020	Product_name		Glutaredoxin and related proteins
641039500	BIFADO_00020	Scaffold		NZ_AAXD02000007
641039500	BIFADO_00020	Coordinates		721..1113(+)
641039500	BIFADO_00020	DNA_length		393bp
641039500	BIFADO_00020	Protein_length		130aa
641039500	BIFADO_00020	GC		.69
641039500	BIFADO_00020	Signal_peptide		Yes
641039500	BIFADO_00020	Transmembrane		Yes
641039501	BIFADO_00021	pfam00056	Ldh_1_N		4.2e-06
641039501	BIFADO_00021	Locus_type		CDS
641039501	BIFADO_00021	NCBI_accession		ZP_02027625
641039501	BIFADO_00021	Product_name		lactate/malate dehydrogenase, NAD binding domain.
641039501	BIFADO_00021	Scaffold		NZ_AAXD02000007
641039501	BIFADO_00021	Coordinates		1187..1351(+)
641039501	BIFADO_00021	DNA_length		165bp
641039501	BIFADO_00021	Protein_length		54aa
641039501	BIFADO_00021	GC		.67
641039502	BIFADO_00022	COG_category	[T] Signal transduction mechanisms
641039502	BIFADO_00022	COG2204	Response regulator containing CheY-like receiver, AAA-type ATPase, and DNA-binding domains		1.0e-12
641039502	BIFADO_00022	pfam00072	Response_reg		1.4e-12
641039502	BIFADO_00022	Locus_type		CDS
641039502	BIFADO_00022	NCBI_accession		ZP_02027626
641039502	BIFADO_00022	Product_name		Response regulator containing CheY-like receiver, AAA-type ATPase, and DNA-binding domains
641039502	BIFADO_00022	Scaffold		NZ_AAXD02000008
641039502	BIFADO_00022	Coordinates		378..740(-)
641039502	BIFADO_00022	DNA_length		363bp
641039502	BIFADO_00022	Protein_length		120aa
641039502	BIFADO_00022	GC		.71
641039502	BIFADO_00022	Signal_peptide		Yes
641039503	BIFADO_00023	Locus_type		CDS
641039503	BIFADO_00023	NCBI_accession		ZP_02027627
641039503	BIFADO_00023	Product_name		hypothetical protein
641039503	BIFADO_00023	Scaffold		NZ_AAXD02000009
641039503	BIFADO_00023	Coordinates		359..800(+)
641039503	BIFADO_00023	DNA_length		442bp
641039503	BIFADO_00023	Protein_length		147aa
641039503	BIFADO_00023	GC		.66
641039503	BIFADO_00023	Signal_peptide		Yes
641039504	BIFADO_00024	Locus_type		CDS
641039504	BIFADO_00024	NCBI_accession		ZP_02027628
641039504	BIFADO_00024	Product_name		hypothetical protein
641039504	BIFADO_00024	Scaffold		NZ_AAXD02000010
641039504	BIFADO_00024	Coordinates		119..1432(+)
641039504	BIFADO_00024	DNA_length		1314bp
641039504	BIFADO_00024	Protein_length		437aa
641039504	BIFADO_00024	GC		.5
641039505	BIFADO_00025	pfam13560	HTH_31		1.2e-10
641039505	BIFADO_00025	Locus_type		CDS
641039505	BIFADO_00025	NCBI_accession		ZP_02027629
641039505	BIFADO_00025	Product_name		Helix-turn-helix.
641039505	BIFADO_00025	Scaffold		NZ_AAXD02000010
641039505	BIFADO_00025	Coordinates		1474..1716(+)
641039505	BIFADO_00025	DNA_length		243bp
641039505	BIFADO_00025	Protein_length		80aa
641039505	BIFADO_00025	GC		.6
641039506	BIFADO_00026	Locus_type		CDS
641039506	BIFADO_00026	NCBI_accession		ZP_02027630
641039506	BIFADO_00026	Product_name		hypothetical protein
641039506	BIFADO_00026	Scaffold		NZ_AAXD02000011
641039506	BIFADO_00026	Coordinates		183..389(-)
641039506	BIFADO_00026	DNA_length		207bp
641039506	BIFADO_00026	Protein_length		68aa
641039506	BIFADO_00026	GC		.67
641039506	BIFADO_00026	Transmembrane		Yes
641039507	BIFADO_00027	Locus_type		CDS
641039507	BIFADO_00027	NCBI_accession		ZP_02027631
641039507	BIFADO_00027	Product_name		hypothetical protein
641039507	BIFADO_00027	Scaffold		NZ_AAXD02000012
641039507	BIFADO_00027	Coordinates		1..797(-)
641039507	BIFADO_00027	DNA_length		797bp
641039507	BIFADO_00027	Protein_length		265aa
641039507	BIFADO_00027	GC		.6
641039508	BIFADO_00028	Locus_type		CDS
641039508	BIFADO_00028	NCBI_accession		ZP_02027632
641039508	BIFADO_00028	Product_name		hypothetical protein
641039508	BIFADO_00028	Scaffold		NZ_AAXD02000012
641039508	BIFADO_00028	Coordinates		814..960(+)
641039508	BIFADO_00028	DNA_length		147bp
641039508	BIFADO_00028	Protein_length		48aa
641039508	BIFADO_00028	GC		.58
641039508	BIFADO_00028	Signal_peptide		Yes
641039509	BIFADO_00029	Locus_type		CDS
641039509	BIFADO_00029	NCBI_accession		ZP_02027633
641039509	BIFADO_00029	Product_name		hypothetical protein
641039509	BIFADO_00029	Scaffold		NZ_AAXD02000013
641039509	BIFADO_00029	Coordinates		46..945(-)
641039509	BIFADO_00029	DNA_length		900bp
641039509	BIFADO_00029	Protein_length		299aa
641039509	BIFADO_00029	GC		.63
641039510	BIFADO_00030	pfam05738	Cna_B		2.1e-07
641039510	BIFADO_00030	TIGR01167	LPXTG-motif cell wall anchor domain		1.9e-07
641039510	BIFADO_00030	Locus_type		CDS
641039510	BIFADO_00030	NCBI_accession		ZP_02027634
641039510	BIFADO_00030	Product_name		Cna protein B-type domain./Gram positive anchor.
641039510	BIFADO_00030	Scaffold		NZ_AAXD02000014
641039510	BIFADO_00030	Coordinates		131..604(+)
641039510	BIFADO_00030	DNA_length		474bp
641039510	BIFADO_00030	Protein_length		157aa
641039510	BIFADO_00030	GC		.61
641039510	BIFADO_00030	Transmembrane		Yes
641039511	BIFADO_00031	Locus_type		CDS
641039511	BIFADO_00031	NCBI_accession		ZP_02027635
641039511	BIFADO_00031	Product_name		hypothetical protein
641039511	BIFADO_00031	Scaffold		NZ_AAXD02000014
641039511	BIFADO_00031	Coordinates		726..1352(+)
641039511	BIFADO_00031	DNA_length		627bp
641039511	BIFADO_00031	Protein_length		209aa
641039511	BIFADO_00031	GC		.55
641039511	BIFADO_00031	Signal_peptide		Yes
641039511	BIFADO_00031	Transmembrane		Yes
641039512	BIFADO_00032	Locus_type		CDS
641039512	BIFADO_00032	NCBI_accession		ZP_02027636
641039512	BIFADO_00032	Product_name		hypothetical protein
641039512	BIFADO_00032	Scaffold		NZ_AAXD02000016
641039512	BIFADO_00032	Coordinates		673..903(-)
641039512	BIFADO_00032	DNA_length		231bp
641039512	BIFADO_00032	Protein_length		76aa
641039512	BIFADO_00032	GC		.64
641039513	BIFADO_00033	Locus_type		CDS
641039513	BIFADO_00033	NCBI_accession		ZP_02027637
641039513	BIFADO_00033	Product_name		hypothetical protein
641039513	BIFADO_00033	Scaffold		NZ_AAXD02000016
641039513	BIFADO_00033	Coordinates		985..1182(-)
641039513	BIFADO_00033	DNA_length		198bp
641039513	BIFADO_00033	Protein_length		65aa
641039513	BIFADO_00033	GC		.43
641039514	BIFADO_00034	Locus_type		CDS
641039514	BIFADO_00034	NCBI_accession		ZP_02027638
641039514	BIFADO_00034	Product_name		hypothetical protein
641039514	BIFADO_00034	Scaffold		NZ_AAXD02000017
641039514	BIFADO_00034	Coordinates		1..170(-)
641039514	BIFADO_00034	DNA_length		170bp
641039514	BIFADO_00034	Protein_length		56aa
641039514	BIFADO_00034	GC		.65
641039514	BIFADO_00034	Signal_peptide		Yes
641039514	BIFADO_00034	Transmembrane		Yes
641039515	BIFADO_00035	Locus_type		CDS
641039515	BIFADO_00035	NCBI_accession		ZP_02027639
641039515	BIFADO_00035	Product_name		hypothetical protein
641039515	BIFADO_00035	Scaffold		NZ_AAXD02000017
641039515	BIFADO_00035	Coordinates		321..782(-)
641039515	BIFADO_00035	DNA_length		462bp
641039515	BIFADO_00035	Protein_length		153aa
641039515	BIFADO_00035	GC		.66
641039516	BIFADO_00036	Locus_type		CDS
641039516	BIFADO_00036	NCBI_accession		ZP_02027640
641039516	BIFADO_00036	Product_name		hypothetical protein
641039516	BIFADO_00036	Scaffold		NZ_AAXD02000018
641039516	BIFADO_00036	Coordinates		442..693(-)
641039516	BIFADO_00036	DNA_length		252bp
641039516	BIFADO_00036	Protein_length		83aa
641039516	BIFADO_00036	GC		.56
641039517	BIFADO_00037	Locus_type		CDS
641039517	BIFADO_00037	NCBI_accession		ZP_02027641
641039517	BIFADO_00037	Product_name		hypothetical protein
641039517	BIFADO_00037	Scaffold		NZ_AAXD02000018
641039517	BIFADO_00037	Coordinates		690..899(-)
641039517	BIFADO_00037	DNA_length		210bp
641039517	BIFADO_00037	Protein_length		69aa
641039517	BIFADO_00037	GC		.55
641039518	BIFADO_00038	Locus_type		CDS
641039518	BIFADO_00038	NCBI_accession		ZP_02027642
641039518	BIFADO_00038	Product_name		hypothetical protein
641039518	BIFADO_00038	Scaffold		NZ_AAXD02000018
641039518	BIFADO_00038	Coordinates		896..1099(-)
641039518	BIFADO_00038	DNA_length		204bp
641039518	BIFADO_00038	Protein_length		67aa
641039518	BIFADO_00038	GC		.53
641039518	BIFADO_00038	Signal_peptide		Yes
641039518	BIFADO_00038	Transmembrane		Yes
641039519	BIFADO_00039	pfam11753	DUF3310		1.2e-17
641039519	BIFADO_00039	Locus_type		CDS
641039519	BIFADO_00039	NCBI_accession		ZP_02027643
641039519	BIFADO_00039	Product_name		hypothetical protein
641039519	BIFADO_00039	Scaffold		NZ_AAXD02000018
641039519	BIFADO_00039	Coordinates		1099..1479(-)
641039519	BIFADO_00039	DNA_length		381bp
641039519	BIFADO_00039	Protein_length		126aa
641039519	BIFADO_00039	GC		.54
641039520	BIFADO_00040	Locus_type		CDS
641039520	BIFADO_00040	NCBI_accession		ZP_02027644
641039520	BIFADO_00040	Product_name		hypothetical protein
641039520	BIFADO_00040	Scaffold		NZ_AAXD02000018
641039520	BIFADO_00040	Coordinates		1472..1582(-)
641039520	BIFADO_00040	DNA_length		111bp
641039520	BIFADO_00040	Protein_length		36aa
641039520	BIFADO_00040	GC		.47
641039521	BIFADO_00041	Locus_type		CDS
641039521	BIFADO_00041	NCBI_accession		ZP_02027645
641039521	BIFADO_00041	Product_name		hypothetical protein
641039521	BIFADO_00041	Scaffold		NZ_AAXD02000018
641039521	BIFADO_00041	Coordinates		1666..1827(-)
641039521	BIFADO_00041	DNA_length		162bp
641039521	BIFADO_00041	Protein_length		53aa
641039521	BIFADO_00041	GC		.55
641039522	BIFADO_00042	COG_category	[L] Replication, recombination and repair
641039522	BIFADO_00042	COG0270	Site-specific DNA methylase		2.0e-10
641039522	BIFADO_00042	pfam00145	DNA_methylase		2.8e-10
641039522	BIFADO_00042	Locus_type		CDS
641039522	BIFADO_00042	NCBI_accession		ZP_02027646
641039522	BIFADO_00042	Product_name		Site-specific DNA methylase
641039522	BIFADO_00042	Scaffold		NZ_AAXD02000018
641039522	BIFADO_00042	Coordinates		1824..2180(-)
641039522	BIFADO_00042	DNA_length		357bp
641039522	BIFADO_00042	Protein_length		118aa
641039522	BIFADO_00042	GC		.55
641039523	BIFADO_00043	Locus_type		CDS
641039523	BIFADO_00043	NCBI_accession		ZP_02027647
641039523	BIFADO_00043	Product_name		hypothetical protein
641039523	BIFADO_00043	Scaffold		NZ_AAXD02000018
641039523	BIFADO_00043	Coordinates		2256..2918(-)
641039523	BIFADO_00043	DNA_length		663bp
641039523	BIFADO_00043	Protein_length		220aa
641039523	BIFADO_00043	GC		.58
641039523	BIFADO_00043	Signal_peptide		Yes
641039524	BIFADO_00044	COG_category	[L] Replication, recombination and repair
641039524	BIFADO_00044	COG0270	Site-specific DNA methylase		2.0e-28
641039524	BIFADO_00044	pfam00145	DNA_methylase		2.5e-30
641039524	BIFADO_00044	TIGR00675	DNA-methyltransferase (dcm)		3.3e-32
641039524	BIFADO_00044	Locus_type		CDS
641039524	BIFADO_00044	NCBI_accession		ZP_02027648
641039524	BIFADO_00044	Product_name		Site-specific DNA methylase
641039524	BIFADO_00044	Scaffold		NZ_AAXD02000018
641039524	BIFADO_00044	Coordinates		2705..3346(-)
641039524	BIFADO_00044	DNA_length		642bp
641039524	BIFADO_00044	Protein_length		213aa
641039524	BIFADO_00044	GC		.57
641039525	BIFADO_00045	Locus_type		CDS
641039525	BIFADO_00045	NCBI_accession		ZP_02027649
641039525	BIFADO_00045	Product_name		hypothetical protein
641039525	BIFADO_00045	Scaffold		NZ_AAXD02000018
641039525	BIFADO_00045	Coordinates		3346..4143(-)
641039525	BIFADO_00045	DNA_length		798bp
641039525	BIFADO_00045	Protein_length		265aa
641039525	BIFADO_00045	GC		.56
641039526	BIFADO_00046	Locus_type		CDS
641039526	BIFADO_00046	NCBI_accession		ZP_02027650
641039526	BIFADO_00046	Product_name		hypothetical protein
641039526	BIFADO_00046	Scaffold		NZ_AAXD02000018
641039526	BIFADO_00046	Coordinates		4143..4316(-)
641039526	BIFADO_00046	DNA_length		174bp
641039526	BIFADO_00046	Protein_length		57aa
641039526	BIFADO_00046	GC		.56
641039527	BIFADO_00047	Locus_type		CDS
641039527	BIFADO_00047	NCBI_accession		ZP_02027651
641039527	BIFADO_00047	Product_name		hypothetical protein
641039527	BIFADO_00047	Scaffold		NZ_AAXD02000018
641039527	BIFADO_00047	Coordinates		4306..4662(-)
641039527	BIFADO_00047	DNA_length		357bp
641039527	BIFADO_00047	Protein_length		118aa
641039527	BIFADO_00047	GC		.55
641039528	BIFADO_00048	Locus_type		CDS
641039528	BIFADO_00048	NCBI_accession		ZP_02027652
641039528	BIFADO_00048	Product_name		hypothetical protein
641039528	BIFADO_00048	Scaffold		NZ_AAXD02000018
641039528	BIFADO_00048	Coordinates		4659..5084(-)
641039528	BIFADO_00048	DNA_length		426bp
641039528	BIFADO_00048	Protein_length		141aa
641039528	BIFADO_00048	GC		.54
641039529	BIFADO_00049	pfam05866	RusA		9.7e-16
641039529	BIFADO_00049	Locus_type		CDS
641039529	BIFADO_00049	NCBI_accession		ZP_02027653
641039529	BIFADO_00049	Product_name		Endodeoxyribonuclease RusA.
641039529	BIFADO_00049	Scaffold		NZ_AAXD02000018
641039529	BIFADO_00049	Coordinates		5086..5607(-)
641039529	BIFADO_00049	DNA_length		522bp
641039529	BIFADO_00049	Protein_length		173aa
641039529	BIFADO_00049	GC		.53
641039530	BIFADO_00050	COG_category	[L] Replication, recombination and repair
641039530	BIFADO_00050	COG0863	DNA modification methylase		8.0e-13
641039530	BIFADO_00050	pfam01555	N6_N4_Mtase		1.9e-23
641039530	BIFADO_00050	Locus_type		CDS
641039530	BIFADO_00050	NCBI_accession		ZP_02027654
641039530	BIFADO_00050	Product_name		DNA modification methylase
641039530	BIFADO_00050	Scaffold		NZ_AAXD02000018
641039530	BIFADO_00050	Coordinates		5738..6619(-)
641039530	BIFADO_00050	DNA_length		882bp
641039530	BIFADO_00050	Protein_length		293aa
641039530	BIFADO_00050	GC		.55
641039531	BIFADO_00051	COG_category	[K] Transcription
641039531	BIFADO_00051	COG_category	[L] Replication, recombination and repair
641039531	BIFADO_00051	COG0553	Superfamily II DNA/RNA helicases, SNF2 family		1.0e-06
641039531	BIFADO_00051	pfam00271	Helicase_C		1.8e-05
641039531	BIFADO_00051	pfam00176	SNF2_N		5.8e-08
641039531	BIFADO_00051	Locus_type		CDS
641039531	BIFADO_00051	NCBI_accession		ZP_02027655
641039531	BIFADO_00051	Product_name		Superfamily II DNA/RNA helicases, SNF2 family
641039531	BIFADO_00051	Scaffold		NZ_AAXD02000018
641039531	BIFADO_00051	Coordinates		6616..7935(-)
641039531	BIFADO_00051	DNA_length		1320bp
641039531	BIFADO_00051	Protein_length		439aa
641039531	BIFADO_00051	GC		.56
641039532	BIFADO_00052	COG_category	[L] Replication, recombination and repair
641039532	BIFADO_00052	COG0629	Single-stranded DNA-binding protein		2.0e-22
641039532	BIFADO_00052	pfam00436	SSB		1.2e-27
641039532	BIFADO_00052	TIGR00621	single stranded DNA-binding protein (ssb)		8.4e-32
641039532	BIFADO_00052	KO:K03111	single-strand DNA-binding protein		0.0e+00
641039532	BIFADO_00052	ITERM:05643	single-strand binding protein
641039532	BIFADO_00052	Locus_type		CDS
641039532	BIFADO_00052	NCBI_accession		ZP_02027656
641039532	BIFADO_00052	Product_name		single-strand binding protein
641039532	BIFADO_00052	Scaffold		NZ_AAXD02000018
641039532	BIFADO_00052	Coordinates		7957..8502(-)
641039532	BIFADO_00052	DNA_length		546bp
641039532	BIFADO_00052	Protein_length		181aa
641039532	BIFADO_00052	GC		.55
641039533	BIFADO_00053	pfam04404	ERF		5.3e-14
641039533	BIFADO_00053	Locus_type		CDS
641039533	BIFADO_00053	NCBI_accession		ZP_02027657
641039533	BIFADO_00053	Product_name		ERF superfamily.
641039533	BIFADO_00053	Scaffold		NZ_AAXD02000018
641039533	BIFADO_00053	Coordinates		8502..9068(-)
641039533	BIFADO_00053	DNA_length		567bp
641039533	BIFADO_00053	Protein_length		188aa
641039533	BIFADO_00053	GC		.52
641039534	BIFADO_00054	pfam12705	PDDEXK_1		8.8e-06
641039534	BIFADO_00054	Locus_type		CDS
641039534	BIFADO_00054	NCBI_accession		ZP_02027658
641039534	BIFADO_00054	Product_name		hypothetical protein
641039534	BIFADO_00054	Scaffold		NZ_AAXD02000018
641039534	BIFADO_00054	Coordinates		9056..9907(-)
641039534	BIFADO_00054	DNA_length		852bp
641039534	BIFADO_00054	Protein_length		283aa
641039534	BIFADO_00054	GC		.54
641039535	BIFADO_00055	Locus_type		CDS
641039535	BIFADO_00055	NCBI_accession		ZP_02027659
641039535	BIFADO_00055	Product_name		hypothetical protein
641039535	BIFADO_00055	Scaffold		NZ_AAXD02000018
641039535	BIFADO_00055	Coordinates		9904..10293(-)
641039535	BIFADO_00055	DNA_length		390bp
641039535	BIFADO_00055	Protein_length		129aa
641039535	BIFADO_00055	GC		.54
641039536	BIFADO_00056	Locus_type		CDS
641039536	BIFADO_00056	NCBI_accession		ZP_02027660
641039536	BIFADO_00056	Product_name		hypothetical protein
641039536	BIFADO_00056	Scaffold		NZ_AAXD02000018
641039536	BIFADO_00056	Coordinates		10997..11227(-)
641039536	BIFADO_00056	DNA_length		231bp
641039536	BIFADO_00056	Protein_length		76aa
641039536	BIFADO_00056	GC		.58
641039536	BIFADO_00056	Transmembrane		Yes
641039537	BIFADO_00057	Locus_type		CDS
641039537	BIFADO_00057	NCBI_accession		ZP_02027661
641039537	BIFADO_00057	Product_name		hypothetical protein
641039537	BIFADO_00057	Scaffold		NZ_AAXD02000018
641039537	BIFADO_00057	Coordinates		11220..11579(-)
641039537	BIFADO_00057	DNA_length		360bp
641039537	BIFADO_00057	Protein_length		119aa
641039537	BIFADO_00057	GC		.53
641039538	BIFADO_00058	Locus_type		CDS
641039538	BIFADO_00058	NCBI_accession		ZP_02027662
641039538	BIFADO_00058	Product_name		hypothetical protein
641039538	BIFADO_00058	Scaffold		NZ_AAXD02000018
641039538	BIFADO_00058	Coordinates		11572..11934(-)
641039538	BIFADO_00058	DNA_length		363bp
641039538	BIFADO_00058	Protein_length		120aa
641039538	BIFADO_00058	GC		.53
641039539	BIFADO_00059	Locus_type		CDS
641039539	BIFADO_00059	NCBI_accession		ZP_02027663
641039539	BIFADO_00059	Product_name		hypothetical protein
641039539	BIFADO_00059	Scaffold		NZ_AAXD02000018
641039539	BIFADO_00059	Coordinates		11931..12137(-)
641039539	BIFADO_00059	DNA_length		207bp
641039539	BIFADO_00059	Protein_length		68aa
641039539	BIFADO_00059	GC		.55
641039540	BIFADO_00060	Locus_type		CDS
641039540	BIFADO_00060	NCBI_accession		ZP_02027664
641039540	BIFADO_00060	Product_name		hypothetical protein
641039540	BIFADO_00060	Scaffold		NZ_AAXD02000018
641039540	BIFADO_00060	Coordinates		12147..12350(-)
641039540	BIFADO_00060	DNA_length		204bp
641039540	BIFADO_00060	Protein_length		67aa
641039540	BIFADO_00060	GC		.54
641039541	BIFADO_00061	COG_category	[K] Transcription
641039541	BIFADO_00061	COG3617	Prophage antirepressor		4.0e-29
641039541	BIFADO_00061	pfam03374	ANT		1.6e-19
641039541	BIFADO_00061	pfam02498	Bro-N		1.3e-24
641039541	BIFADO_00061	KO:K07741	anti-repressor protein		0.0e+00
641039541	BIFADO_00061	Locus_type		CDS
641039541	BIFADO_00061	NCBI_accession		ZP_02027665
641039541	BIFADO_00061	Product_name		Prophage antirepressor
641039541	BIFADO_00061	Scaffold		NZ_AAXD02000018
641039541	BIFADO_00061	Coordinates		12347..13138(-)
641039541	BIFADO_00061	DNA_length		792bp
641039541	BIFADO_00061	Protein_length		263aa
641039541	BIFADO_00061	GC		.57
641039542	BIFADO_00062	COG_category	[S] Function unknown
641039542	BIFADO_00062	COG1357	Uncharacterized low-complexity proteins		8.0e-06
641039542	BIFADO_00062	pfam00805	Pentapeptide		3.8e-12
641039542	BIFADO_00062	Locus_type		CDS
641039542	BIFADO_00062	NCBI_accession		ZP_02027666
641039542	BIFADO_00062	Product_name		Uncharacterized low-complexity proteins
641039542	BIFADO_00062	Scaffold		NZ_AAXD02000018
641039542	BIFADO_00062	Coordinates		13149..13706(-)
641039542	BIFADO_00062	DNA_length		558bp
641039542	BIFADO_00062	Protein_length		185aa
641039542	BIFADO_00062	GC		.56
641039543	BIFADO_00063	KO:K07729	putative transcriptional regulator		1.9e-07
641039543	BIFADO_00063	Locus_type		CDS
641039543	BIFADO_00063	NCBI_accession		ZP_02027667
641039543	BIFADO_00063	Product_name		hypothetical protein
641039543	BIFADO_00063	Scaffold		NZ_AAXD02000018
641039543	BIFADO_00063	Coordinates		13744..13986(-)
641039543	BIFADO_00063	DNA_length		243bp
641039543	BIFADO_00063	Protein_length		80aa
641039543	BIFADO_00063	GC		.49
641039544	BIFADO_00064	Locus_type		CDS
641039544	BIFADO_00064	NCBI_accession		ZP_02027668
641039544	BIFADO_00064	Product_name		hypothetical protein
641039544	BIFADO_00064	Scaffold		NZ_AAXD02000018
641039544	BIFADO_00064	Coordinates		14098..14511(+)
641039544	BIFADO_00064	DNA_length		414bp
641039544	BIFADO_00064	Protein_length		137aa
641039544	BIFADO_00064	GC		.52
641039545	BIFADO_00065	pfam06114	DUF955		9.2e-06
641039545	BIFADO_00065	Locus_type		CDS
641039545	BIFADO_00065	NCBI_accession		ZP_02027669
641039545	BIFADO_00065	Product_name		Domain of unknown function (DUF955).
641039545	BIFADO_00065	Scaffold		NZ_AAXD02000018
641039545	BIFADO_00065	Coordinates		14578..14988(+)
641039545	BIFADO_00065	DNA_length		411bp
641039545	BIFADO_00065	Protein_length		136aa
641039545	BIFADO_00065	GC		.59
641039546	BIFADO_00066	Locus_type		CDS
641039546	BIFADO_00066	NCBI_accession		ZP_02027670
641039546	BIFADO_00066	Product_name		hypothetical protein
641039546	BIFADO_00066	Scaffold		NZ_AAXD02000018
641039546	BIFADO_00066	Coordinates		15031..15417(+)
641039546	BIFADO_00066	DNA_length		387bp
641039546	BIFADO_00066	Protein_length		128aa
641039546	BIFADO_00066	GC		.55
641039546	BIFADO_00066	Signal_peptide		Yes
641039546	BIFADO_00066	Transmembrane		Yes
641039547	BIFADO_00067	Locus_type		CDS
641039547	BIFADO_00067	NCBI_accession		ZP_02027671
641039547	BIFADO_00067	Product_name		hypothetical protein
641039547	BIFADO_00067	Scaffold		NZ_AAXD02000018
641039547	BIFADO_00067	Coordinates		15773..16249(+)
641039547	BIFADO_00067	DNA_length		477bp
641039547	BIFADO_00067	Protein_length		158aa
641039547	BIFADO_00067	GC		.54
641039548	BIFADO_00068	Locus_type		CDS
641039548	BIFADO_00068	NCBI_accession		ZP_02027672
641039548	BIFADO_00068	Product_name		hypothetical protein
641039548	BIFADO_00068	Scaffold		NZ_AAXD02000018
641039548	BIFADO_00068	Coordinates		16295..16447(-)
641039548	BIFADO_00068	DNA_length		153bp
641039548	BIFADO_00068	Protein_length		50aa
641039548	BIFADO_00068	GC		.46
641039549	BIFADO_00069	Locus_type		tRNA
641039549	BIFADO_00069	Product_name		tRNA-Asn-GTT
641039549	BIFADO_00069	Scaffold		NZ_AAXD02000018
641039549	BIFADO_00069	Coordinates		16799..16871(-)
641039549	BIFADO_00069	DNA_length		73bp
641039549	BIFADO_00069	GC		.58
641039550	BIFADO_00070	COG_category	[O] Posttranslational modification, protein turnover, chaperones
641039550	BIFADO_00070	COG0533	Metal-dependent proteases with possible chaperone activity		5.0e-105
641039550	BIFADO_00070	pfam00814	Peptidase_M22		1.4e-91
641039550	BIFADO_00070	EC:3.4.24.57	O-sialoglycoprotein endopeptidase.
641039550	BIFADO_00070	TIGR00329	metallohydrolase, glycoprotease/Kae1 family		1.3e-99
641039550	BIFADO_00070	TIGR03723	putative glycoprotease GCP		6.8e-124
641039550	BIFADO_00070	KO:K01409	O-sialoglycoprotein endopeptidase [EC:3.4.24.57]		0.0e+00
641039550	BIFADO_00070	ITERM:02952	O-sialoglycoprotein endopeptidase (EC 3.4.24.57)
641039550	BIFADO_00070	Locus_type		CDS
641039550	BIFADO_00070	NCBI_accession		ZP_02027673
641039550	BIFADO_00070	Product_name		O-sialoglycoprotein endopeptidase (EC 3.4.24.57)
641039550	BIFADO_00070	Scaffold		NZ_AAXD02000018
641039550	BIFADO_00070	Coordinates		16960..18003(-)
641039550	BIFADO_00070	DNA_length		1044bp
641039550	BIFADO_00070	Protein_length		347aa
641039550	BIFADO_00070	GC		.63
641039551	BIFADO_00071	COG_category	[R] General function prediction only
641039551	BIFADO_00071	COG0456	Acetyltransferases		6.0e-19
641039551	BIFADO_00071	pfam00583	Acetyltransf_1		2.9e-17
641039551	BIFADO_00071	EC:2.3.1.128	Ribosomal-protein-alanine N-acetyltransferase.
641039551	BIFADO_00071	TIGR01575	ribosomal-protein-alanine acetyltransferase		3.1e-34
641039551	BIFADO_00071	KO:K03789	ribosomal-protein-alanine N-acetyltransferase [EC:2.3.1.128]		0.0e+00
641039551	BIFADO_00071	Locus_type		CDS
641039551	BIFADO_00071	NCBI_accession		ZP_02027674
641039551	BIFADO_00071	Product_name		ribosomal-protein-alanine acetyltransferase
641039551	BIFADO_00071	Scaffold		NZ_AAXD02000018
641039551	BIFADO_00071	Coordinates		18000..18578(-)
641039551	BIFADO_00071	DNA_length		579bp
641039551	BIFADO_00071	Protein_length		192aa
641039551	BIFADO_00071	GC		.62
641039552	BIFADO_00072	COG_category	[O] Posttranslational modification, protein turnover, chaperones
641039552	BIFADO_00072	COG1214	Inactive homolog of metal-dependent proteases, putative molecular chaperone		4.0e-16
641039552	BIFADO_00072	pfam00814	Peptidase_M22		5.6e-16
641039552	BIFADO_00072	TIGR03725	universal bacterial protein YeaZ		4.4e-33
641039552	BIFADO_00072	Locus_type		CDS
641039552	BIFADO_00072	NCBI_accession		ZP_02027675
641039552	BIFADO_00072	Product_name		Inactive homolog of metal-dependent proteases, putative molecular chaperone
641039552	BIFADO_00072	Scaffold		NZ_AAXD02000018
641039552	BIFADO_00072	Coordinates		18553..19323(-)
641039552	BIFADO_00072	DNA_length		771bp
641039552	BIFADO_00072	Protein_length		256aa
641039552	BIFADO_00072	GC		.62
641039553	BIFADO_00073	COG_category	[R] General function prediction only
641039553	BIFADO_00073	COG0802	Predicted ATPase or kinase		4.0e-29
641039553	BIFADO_00073	pfam02367	UPF0079		3.7e-27
641039553	BIFADO_00073	TIGR00150	ATPase, YjeE family		1.4e-24
641039553	BIFADO_00073	KO:K06925	UPF0079 ATP-binding protein		0.0e+00
641039553	BIFADO_00073	Locus_type		CDS
641039553	BIFADO_00073	NCBI_accession		ZP_02027676
641039553	BIFADO_00073	Product_name		conserved hypothetical nucleotide-binding protein
641039553	BIFADO_00073	Scaffold		NZ_AAXD02000018
641039553	BIFADO_00073	Coordinates		19428..20000(-)
641039553	BIFADO_00073	DNA_length		573bp
641039553	BIFADO_00073	Protein_length		190aa
641039553	BIFADO_00073	GC		.66
641039554	BIFADO_00074	KEGG_module	M00260: DNA polymerase III complex, bacteria
641039554	BIFADO_00074	IMG_pathway	43: Lagging strand DNA replication
641039554	BIFADO_00074	COG_category	[L] Replication, recombination and repair
641039554	BIFADO_00074	COG1466	DNA polymerase III, delta subunit		5.0e-30
641039554	BIFADO_00074	pfam06144	DNA_pol3_delta		3.5e-09
641039554	BIFADO_00074	EC:2.7.7.7	DNA-directed DNA polymerase.
641039554	BIFADO_00074	TIGR01128	DNA polymerase III, delta subunit		3.8e-33
641039554	BIFADO_00074	KO:K02340	DNA polymerase III subunit delta [EC:2.7.7.7]		0.0e+00
641039554	BIFADO_00074	ITERM:00032	DNA polymerase III, delta subunit (EC 2.7.7.7)
641039554	BIFADO_00074	Locus_type		CDS
641039554	BIFADO_00074	NCBI_accession		ZP_02027677
641039554	BIFADO_00074	Product_name		DNA polymerase III, delta subunit
641039554	BIFADO_00074	Scaffold		NZ_AAXD02000018
641039554	BIFADO_00074	Coordinates		19997..21016(-)
641039554	BIFADO_00074	DNA_length		1020bp
641039554	BIFADO_00074	Protein_length		339aa
641039554	BIFADO_00074	GC		.62
641039555	BIFADO_00075	KEGG_module	M00429: Competence-related DNA transformation transporter
641039555	BIFADO_00075	COG_category	[R] General function prediction only
641039555	BIFADO_00075	COG0658	Predicted membrane metal-binding protein		3.0e-15
641039555	BIFADO_00075	pfam03772	Competence		2.5e-35
641039555	BIFADO_00075	TIGR00360	ComEC/Rec2-related protein		3.3e-22
641039555	BIFADO_00075	KO:K02238	competence protein ComEC		0.0e+00
641039555	BIFADO_00075	Locus_type		CDS
641039555	BIFADO_00075	NCBI_accession		ZP_02027678
641039555	BIFADO_00075	Product_name		ComEC/Rec2-related protein
641039555	BIFADO_00075	Scaffold		NZ_AAXD02000018
641039555	BIFADO_00075	Coordinates		21020..22732(-)
641039555	BIFADO_00075	DNA_length		1713bp
641039555	BIFADO_00075	Protein_length		570aa
641039555	BIFADO_00075	GC		.64
641039555	BIFADO_00075	Signal_peptide		Yes
641039555	BIFADO_00075	Transmembrane		Yes
641039556	BIFADO_00076	KEGG_module	M00429: Competence-related DNA transformation transporter
641039556	BIFADO_00076	COG_category	[L] Replication, recombination and repair
641039556	BIFADO_00076	COG1555	DNA uptake protein and related DNA-binding proteins		2.0e-15
641039556	BIFADO_00076	pfam12836	HHH_3		5.9e-21
641039556	BIFADO_00076	TIGR00426	competence protein ComEA helix-hairpin-helix repeat region		2.7e-20
641039556	BIFADO_00076	TIGR01259	comEA protein		3.8e-23
641039556	BIFADO_00076	KO:K02237	competence protein ComEA		0.0e+00
641039556	BIFADO_00076	Locus_type		CDS
641039556	BIFADO_00076	NCBI_accession		ZP_02027679
641039556	BIFADO_00076	Product_name		competence protein ComEA helix-hairpin-helix repeat region
641039556	BIFADO_00076	Scaffold		NZ_AAXD02000018
641039556	BIFADO_00076	Coordinates		22729..23490(-)
641039556	BIFADO_00076	DNA_length		762bp
641039556	BIFADO_00076	Protein_length		253aa
641039556	BIFADO_00076	GC		.63
641039556	BIFADO_00076	Transmembrane		Yes
641039557	BIFADO_00077	KEGG_module	M00359: Aminoacyl-tRNA biosynthesis, eukaryotes
641039557	BIFADO_00077	KEGG_module	M00360: Aminoacyl-tRNA biosynthesis, prokaryotes
641039557	BIFADO_00077	Metacyc	TRNA-CHARGING-PWY: tRNA charging
641039557	BIFADO_00077	IMG_pathway	495: L-leucine ligation to tRNA(Leu)
641039557	BIFADO_00077	COG_category	[J] Translation, ribosomal structure and biogenesis
641039557	BIFADO_00077	COG0495	Leucyl-tRNA synthetase		0.0e+00
641039557	BIFADO_00077	pfam09334	tRNA-synt_1g		5.1e-14
641039557	BIFADO_00077	pfam13603	tRNA-synt_1_2		8.9e-49
641039557	BIFADO_00077	pfam08264	Anticodon_1		9.1e-16
641039557	BIFADO_00077	EC:6.1.1.4	Leucine--tRNA ligase.
641039557	BIFADO_00077	TIGR00396	leucyl-tRNA synthetase, eubacterial and mitochondrial family		0.0e+00
641039557	BIFADO_00077	KO:K01869	leucyl-tRNA synthetase [EC:6.1.1.4]		0.0e+00
641039557	BIFADO_00077	ITERM:00405	leucyl-tRNA synthetase (EC 6.1.1.4)
641039557	BIFADO_00077	Locus_type		CDS
641039557	BIFADO_00077	NCBI_accession		ZP_02027680
641039557	BIFADO_00077	Product_name		leucyl-tRNA synthetase (EC 6.1.1.4)
641039557	BIFADO_00077	Scaffold		NZ_AAXD02000018
641039557	BIFADO_00077	Coordinates		23636..26608(-)
641039557	BIFADO_00077	DNA_length		2973bp
641039557	BIFADO_00077	Protein_length		990aa
641039557	BIFADO_00077	GC		.64
641039557	BIFADO_00077	Fused_gene		Yes
641039558	BIFADO_00078	COG_category	[E] Amino acid transport and metabolism
641039558	BIFADO_00078	COG_category	[T] Signal transduction mechanisms
641039558	BIFADO_00078	COG0834	ABC-type amino acid transport/signal transduction systems, periplasmic component/domain		1.0e-24
641039558	BIFADO_00078	pfam00497	SBP_bac_3		9.0e-42
641039558	BIFADO_00078	ITERM:05951	amino acid ABC transporter substrate-binding protein, PAAT family (TC 3.A.1.3.-)
641039558	BIFADO_00078	Locus_type		CDS
641039558	BIFADO_00078	NCBI_accession		ZP_02027681
641039558	BIFADO_00078	Product_name		amino acid ABC transporter substrate-binding protein, PAAT family (TC 3.A.1.3.-)
641039558	BIFADO_00078	Scaffold		NZ_AAXD02000018
641039558	BIFADO_00078	Coordinates		26681..27565(-)
641039558	BIFADO_00078	DNA_length		885bp
641039558	BIFADO_00078	Protein_length		294aa
641039558	BIFADO_00078	GC		.65
641039558	BIFADO_00078	Signal_peptide		Yes
641039558	BIFADO_00078	Transmembrane		Yes
641039559	BIFADO_00079	COG_category	[P] Inorganic ion transport and metabolism
641039559	BIFADO_00079	COG0598	Mg2+ and Co2+ transporters		1.0e-51
641039559	BIFADO_00079	pfam01544	CorA		6.4e-61
641039559	BIFADO_00079	KO:K03284	magnesium transporter		0.0e+00
641039559	BIFADO_00079	Locus_type		CDS
641039559	BIFADO_00079	NCBI_accession		ZP_02027682
641039559	BIFADO_00079	Product_name		Mg2+ and Co2+ transporters
641039559	BIFADO_00079	Scaffold		NZ_AAXD02000018
641039559	BIFADO_00079	Coordinates		27571..28521(-)
641039559	BIFADO_00079	DNA_length		951bp
641039559	BIFADO_00079	Protein_length		316aa
641039559	BIFADO_00079	GC		.58
641039559	BIFADO_00079	Transmembrane		Yes
641039560	BIFADO_00080	Locus_type		CDS
641039560	BIFADO_00080	NCBI_accession		ZP_02027683
641039560	BIFADO_00080	Product_name		hypothetical protein
641039560	BIFADO_00080	Scaffold		NZ_AAXD02000018
641039560	BIFADO_00080	Coordinates		28496..28627(-)
641039560	BIFADO_00080	DNA_length		132bp
641039560	BIFADO_00080	Protein_length		43aa
641039560	BIFADO_00080	GC		.57
641039561	BIFADO_00081	KEGG_module	M00003: Gluconeogenesis, oxaloacetate => fructose-6P
641039561	BIFADO_00081	KEGG_module	M00002: Glycolysis, core module involving three-carbon compounds
641039561	BIFADO_00081	KEGG_module	M00001: Glycolysis (Embden-Meyerhof pathway), glucose => pyruvate
641039561	BIFADO_00081	Metacyc	PWY-5484: glycolysis II (from fructose-6P)
641039561	BIFADO_00081	Metacyc	GLUCONEO-PWY: gluconeogenesis I
641039561	BIFADO_00081	Metacyc	ANAGLYCOLYSIS-PWY: glycolysis III (glucokinase)
641039561	BIFADO_00081	Metacyc	PWY-7003: glycerol degradation to butanol
641039561	BIFADO_00081	Metacyc	PWY-1042: glycolysis IV (plant cytosol)
641039561	BIFADO_00081	Metacyc	P341-PWY: glycolysis V (Pyrococcus)
641039561	BIFADO_00081	Metacyc	PWY-2221: Entner-Doudoroff pathway III (semi-phosphorylative)
641039561	BIFADO_00081	Metacyc	PWY-5723: Rubisco shunt
641039561	BIFADO_00081	Metacyc	P124-PWY: Bifidobacterium shunt
641039561	BIFADO_00081	Metacyc	PWY-1622: formaldehyde assimilation I (serine pathway)
641039561	BIFADO_00081	Metacyc	P122-PWY: heterolactic fermentation
641039561	BIFADO_00081	Metacyc	GLYCOLYSIS: glycolysis I
641039561	BIFADO_00081	Metacyc	PWY-6886: 1-butanol autotrophic biosynthesis
641039561	BIFADO_00081	Metacyc	PWY-6901: xylose degradation IV
641039561	BIFADO_00081	Metacyc	PWY-6142: gluconeogenesis II (<i>Methanobacterium thermoautotrophicum</i>)
641039561	BIFADO_00081	COG_category	[G] Carbohydrate transport and metabolism
641039561	BIFADO_00081	COG0406	Fructose-2,6-bisphosphatase		7.0e-26
641039561	BIFADO_00081	pfam00300	His_Phos_1		7.6e-32
641039561	BIFADO_00081	EC:5.4.2.1	Phosphoglycerate mutase.
641039561	BIFADO_00081	KO:K01834	2,3-bisphosphoglycerate-dependent phosphoglycerate mutase [EC:5.4.2.1]		0.0e+00
641039561	BIFADO_00081	Locus_type		CDS
641039561	BIFADO_00081	NCBI_accession		ZP_02027684
641039561	BIFADO_00081	Product_name		Fructose-2,6-bisphosphatase
641039561	BIFADO_00081	Scaffold		NZ_AAXD02000018
641039561	BIFADO_00081	Coordinates		28735..29571(-)
641039561	BIFADO_00081	DNA_length		837bp
641039561	BIFADO_00081	Protein_length		278aa
641039561	BIFADO_00081	GC		.64
641039562	BIFADO_00082	Locus_type		tRNA
641039562	BIFADO_00082	Product_name		tRNA-Ala-GGC
641039562	BIFADO_00082	Scaffold		NZ_AAXD02000018
641039562	BIFADO_00082	Coordinates		29678..29750(-)
641039562	BIFADO_00082	DNA_length		73bp
641039562	BIFADO_00082	GC		.62
641039563	BIFADO_00083	Locus_type		CDS
641039563	BIFADO_00083	NCBI_accession		ZP_02027685
641039563	BIFADO_00083	Product_name		hypothetical protein
641039563	BIFADO_00083	Scaffold		NZ_AAXD02000018
641039563	BIFADO_00083	Coordinates		29860..30963(-)
641039563	BIFADO_00083	DNA_length		1104bp
641039563	BIFADO_00083	Protein_length		367aa
641039563	BIFADO_00083	GC		.62
641039563	BIFADO_00083	Signal_peptide		Yes
641039563	BIFADO_00083	Transmembrane		Yes
641039564	BIFADO_00085	KEGG_module	M00002: Glycolysis, core module involving three-carbon compounds
641039564	BIFADO_00085	KEGG_module	M00001: Glycolysis (Embden-Meyerhof pathway), glucose => pyruvate
641039564	BIFADO_00085	KEGG_module	M00003: Gluconeogenesis, oxaloacetate => fructose-6P
641039564	BIFADO_00085	Metacyc	PWY-6886: 1-butanol autotrophic biosynthesis
641039564	BIFADO_00085	Metacyc	P124-PWY: Bifidobacterium shunt
641039564	BIFADO_00085	Metacyc	PWY-5723: Rubisco shunt
641039564	BIFADO_00085	Metacyc	PWY-6901: xylose degradation IV
641039564	BIFADO_00085	Metacyc	ANAGLYCOLYSIS-PWY: glycolysis III (glucokinase)
641039564	BIFADO_00085	Metacyc	PWY-7003: glycerol degradation to butanol
641039564	BIFADO_00085	Metacyc	GLUCONEO-PWY: gluconeogenesis I
641039564	BIFADO_00085	Metacyc	P122-PWY: heterolactic fermentation
641039564	BIFADO_00085	Metacyc	PWY-2221: Entner-Doudoroff pathway III (semi-phosphorylative)
641039564	BIFADO_00085	Metacyc	PWY-6142: gluconeogenesis II (<i>Methanobacterium thermoautotrophicum</i>)
641039564	BIFADO_00085	Metacyc	P341-PWY: glycolysis V (Pyrococcus)
641039564	BIFADO_00085	Metacyc	PWY-5484: glycolysis II (from fructose-6P)
641039564	BIFADO_00085	Metacyc	PWY-1042: glycolysis IV (plant cytosol)
641039564	BIFADO_00085	Metacyc	GLYCOLYSIS: glycolysis I
641039564	BIFADO_00085	Metacyc	PWY-1622: formaldehyde assimilation I (serine pathway)
641039564	BIFADO_00085	COG_category	[G] Carbohydrate transport and metabolism
641039564	BIFADO_00085	COG0406	Fructose-2,6-bisphosphatase		8.0e-28
641039564	BIFADO_00085	pfam00300	His_Phos_1		1.0e-29
641039564	BIFADO_00085	EC:5.4.2.1	Phosphoglycerate mutase.
641039564	BIFADO_00085	KO:K01834	2,3-bisphosphoglycerate-dependent phosphoglycerate mutase [EC:5.4.2.1]		0.0e+00
641039564	BIFADO_00085	Locus_type		CDS
641039564	BIFADO_00085	NCBI_accession		ZP_02027687
641039564	BIFADO_00085	Product_name		Fructose-2,6-bisphosphatase
641039564	BIFADO_00085	Scaffold		NZ_AAXD02000018
641039564	BIFADO_00085	Coordinates		31071..31802(-)
641039564	BIFADO_00085	DNA_length		732bp
641039564	BIFADO_00085	Protein_length		243aa
641039564	BIFADO_00085	GC		.63
641039565	BIFADO_00084	Locus_type		CDS
641039565	BIFADO_00084	NCBI_accession		ZP_02027686
641039565	BIFADO_00084	Product_name		hypothetical protein
641039565	BIFADO_00084	Scaffold		NZ_AAXD02000018
641039565	BIFADO_00084	Coordinates		31801..31935(+)
641039565	BIFADO_00084	DNA_length		135bp
641039565	BIFADO_00084	Protein_length		44aa
641039565	BIFADO_00084	GC		.53
641039565	BIFADO_00084	Signal_peptide		Yes
641039565	BIFADO_00084	Transmembrane		Yes
641039566	BIFADO_00086	COG_category	[S] Function unknown
641039566	BIFADO_00086	COG0799	Uncharacterized homolog of plant Iojap protein		2.0e-30
641039566	BIFADO_00086	pfam02410	Oligomerisation		2.8e-30
641039566	BIFADO_00086	TIGR00090	iojap-like ribosome-associated protein		6.9e-34
641039566	BIFADO_00086	KO:K09710	ribosome-associated protein		0.0e+00
641039566	BIFADO_00086	Locus_type		CDS
641039566	BIFADO_00086	NCBI_accession		ZP_02027688
641039566	BIFADO_00086	Product_name		iojap-related protein
641039566	BIFADO_00086	Scaffold		NZ_AAXD02000018
641039566	BIFADO_00086	Coordinates		31940..32362(-)
641039566	BIFADO_00086	DNA_length		423bp
641039566	BIFADO_00086	Protein_length		140aa
641039566	BIFADO_00086	GC		.63
641039567	BIFADO_00087	KEGG_module	M00362: Nucleotide sugar biosynthesis, prokaryotes
641039567	BIFADO_00087	Metacyc	UDPNAGSYN-PWY: UDP-<i>N</i>-acetyl-D-glucosamine biosynthesis I
641039567	BIFADO_00087	Metacyc	PWY-5514: UDP-<i>N</i>-acetyl-D-galactosamine biosynthesis II
641039567	BIFADO_00087	Metacyc	UDPNACETYLGALSYN-PWY: UDP-<i>N</i>-acetyl-D-glucosamine biosynthesis II
641039567	BIFADO_00087	IMG_pathway	411: UDP-N-acetylglucosamine synthesis - eukaryotic pathway
641039567	BIFADO_00087	IMG_pathway	466: UDP-N-acetylglucosamine synthesis - bacterial pathway
641039567	BIFADO_00087	COG_category	[M] Cell wall/membrane/envelope biogenesis
641039567	BIFADO_00087	COG1207	N-acetylglucosamine-1-phosphate uridyltransferase (contains nucleotidyltransferase and I-patch acetyltransferase domains)		0.0e+00
641039567	BIFADO_00087	pfam00132	Hexapep		5.3e-03
641039567	BIFADO_00087	pfam00132	Hexapep		2.0e-04
641039567	BIFADO_00087	pfam00132	Hexapep		1.0e-06
641039567	BIFADO_00087	pfam12804	NTP_transf_3		3.7e-22
641039567	BIFADO_00087	EC:2.3.1.157	Glucosamine-1-phosphate N-acetyltransferase.
641039567	BIFADO_00087	EC:2.7.7.23	UDP-N-acetylglucosamine diphosphorylase.
641039567	BIFADO_00087	TIGR01173	UDP-N-acetylglucosamine diphosphorylase/glucosamine-1-phosphate N-acetyltransferase		0.0e+00
641039567	BIFADO_00087	KO:K04042	bifunctional UDP-N-acetylglucosamine pyrophosphorylase / Glucosamine-1-phosphate N-acetyltransferase [EC:2.7.7.23 2.3.1.157]		0.0e+00
641039567	BIFADO_00087	ITERM:02089	glucosamine-1-phosphate N-acetyltransferase (EC 2.3.1.157)
641039567	BIFADO_00087	ITERM:01701	UDP-N-acetylglucosamine pyrophosphorylase (EC 2.7.7.23)
641039567	BIFADO_00087	Locus_type		CDS
641039567	BIFADO_00087	NCBI_accession		ZP_02027689
641039567	BIFADO_00087	Product_name		UDP-N-acetylglucosamine pyrophosphorylase (EC 2.7.7.23)/glucosamine-1-phosphate N-acetyltransferase (EC 2.3.1.157)
641039567	BIFADO_00087	Scaffold		NZ_AAXD02000018
641039567	BIFADO_00087	Coordinates		32350..33774(-)
641039567	BIFADO_00087	DNA_length		1425bp
641039567	BIFADO_00087	Protein_length		474aa
641039567	BIFADO_00087	GC		.65
641039567	BIFADO_00087	Fused_gene		Yes
641039568	BIFADO_00088	IMG_pathway	216: Uracil base excision from DNA
641039568	BIFADO_00088	COG_category	[L] Replication, recombination and repair
641039568	BIFADO_00088	COG3663	G:T/U mismatch-specific DNA glycosylase		1.0e-07
641039568	BIFADO_00088	ITERM:00570	G/U mismatch-specific uracil-DNA glycosylase (EC 3.2.2.-)
641039568	BIFADO_00088	Locus_type		CDS
641039568	BIFADO_00088	NCBI_accession		ZP_02027690
641039568	BIFADO_00088	Product_name		hypothetical protein
641039568	BIFADO_00088	Scaffold		NZ_AAXD02000018
641039568	BIFADO_00088	Coordinates		33867..34271(-)
641039568	BIFADO_00088	DNA_length		405bp
641039568	BIFADO_00088	Protein_length		134aa
641039568	BIFADO_00088	GC		.59
641039569	BIFADO_00089	COG_category	[C] Energy production and conversion
641039569	BIFADO_00089	COG0667	Predicted oxidoreductases (related to aryl-alcohol dehydrogenases)		7.0e-76
641039569	BIFADO_00089	pfam00248	Aldo_ket_red		3.6e-65
641039569	BIFADO_00089	Locus_type		CDS
641039569	BIFADO_00089	NCBI_accession		ZP_02027691
641039569	BIFADO_00089	Product_name		Predicted oxidoreductases (related to aryl-alcohol dehydrogenases)
641039569	BIFADO_00089	Scaffold		NZ_AAXD02000018
641039569	BIFADO_00089	Coordinates		34441..35544(+)
641039569	BIFADO_00089	DNA_length		1104bp
641039569	BIFADO_00089	Protein_length		367aa
641039569	BIFADO_00089	GC		.59
641039570	BIFADO_00090	Metacyc	PWY-6899: base-degraded thiamin salvage
641039570	BIFADO_00090	COG_category	[K] Transcription
641039570	BIFADO_00090	COG0819	Putative transcription activator		4.0e-28
641039570	BIFADO_00090	pfam03070	TENA_THI-4		9.3e-20
641039570	BIFADO_00090	EC:3.5.99.2	Thiaminase.
641039570	BIFADO_00090	KO:K03707	thiaminase (transcriptional activator TenA) [EC:3.5.99.2]		0.0e+00
641039570	BIFADO_00090	Locus_type		CDS
641039570	BIFADO_00090	NCBI_accession		ZP_02027692
641039570	BIFADO_00090	Product_name		Putative transcription activator
641039570	BIFADO_00090	Scaffold		NZ_AAXD02000018
641039570	BIFADO_00090	Coordinates		35678..36379(-)
641039570	BIFADO_00090	DNA_length		702bp
641039570	BIFADO_00090	Protein_length		233aa
641039570	BIFADO_00090	GC		.6
641039571	BIFADO_00091	COG_category	[S] Function unknown
641039571	BIFADO_00091	COG4721	Predicted membrane protein		2.0e-30
641039571	BIFADO_00091	pfam09819	ABC_cobalt		2.0e-43
641039571	BIFADO_00091	Locus_type		CDS
641039571	BIFADO_00091	NCBI_accession		ZP_02027693
641039571	BIFADO_00091	Product_name		Predicted membrane protein
641039571	BIFADO_00091	Scaffold		NZ_AAXD02000018
641039571	BIFADO_00091	Coordinates		36459..37073(-)
641039571	BIFADO_00091	DNA_length		615bp
641039571	BIFADO_00091	Protein_length		204aa
641039571	BIFADO_00091	GC		.63
641039571	BIFADO_00091	Signal_peptide		Yes
641039571	BIFADO_00091	Transmembrane		Yes
641039572	BIFADO_00092	COG_category	[Q] Secondary metabolites biosynthesis, transport and catabolism
641039572	BIFADO_00092	COG1335	Amidases related to nicotinamidase		4.0e-12
641039572	BIFADO_00092	pfam00857	Isochorismatase		1.0e-30
641039572	BIFADO_00092	Locus_type		CDS
641039572	BIFADO_00092	NCBI_accession		ZP_02027694
641039572	BIFADO_00092	Product_name		Amidases related to nicotinamidase
641039572	BIFADO_00092	Scaffold		NZ_AAXD02000018
641039572	BIFADO_00092	Coordinates		37361..37921(-)
641039572	BIFADO_00092	DNA_length		561bp
641039572	BIFADO_00092	Protein_length		186aa
641039572	BIFADO_00092	GC		.64
641039573	BIFADO_00093	COG_category	[F] Nucleotide transport and metabolism
641039573	BIFADO_00093	COG1457	Purine-cytosine permease and related proteins		5.0e-31
641039573	BIFADO_00093	pfam02133	Transp_cyt_pur		2.9e-36
641039573	BIFADO_00093	KO:K03457	nucleobase:cation symporter-1, NCS1 family		0.0e+00
641039573	BIFADO_00093	Locus_type		CDS
641039573	BIFADO_00093	NCBI_accession		ZP_02027695
641039573	BIFADO_00093	Product_name		Purine-cytosine permease and related proteins
641039573	BIFADO_00093	Scaffold		NZ_AAXD02000018
641039573	BIFADO_00093	Coordinates		37955..39427(-)
641039573	BIFADO_00093	DNA_length		1473bp
641039573	BIFADO_00093	Protein_length		490aa
641039573	BIFADO_00093	GC		.64
641039573	BIFADO_00093	Transmembrane		Yes
641039574	BIFADO_00094	Locus_type		CDS
641039574	BIFADO_00094	NCBI_accession		ZP_02027696
641039574	BIFADO_00094	Product_name		hypothetical protein
641039574	BIFADO_00094	Scaffold		NZ_AAXD02000018
641039574	BIFADO_00094	Coordinates		39424..39537(-)
641039574	BIFADO_00094	DNA_length		114bp
641039574	BIFADO_00094	Protein_length		37aa
641039574	BIFADO_00094	GC		.55
641039575	BIFADO_00095	COG_category	[G] Carbohydrate transport and metabolism
641039575	BIFADO_00095	COG0524	Sugar kinases, ribokinase family		1.0e-30
641039575	BIFADO_00095	pfam00294	PfkB		9.4e-36
641039575	BIFADO_00095	Locus_type		CDS
641039575	BIFADO_00095	NCBI_accession		ZP_02027697
641039575	BIFADO_00095	Product_name		Sugar kinases, ribokinase family
641039575	BIFADO_00095	Scaffold		NZ_AAXD02000018
641039575	BIFADO_00095	Coordinates		39554..40507(-)
641039575	BIFADO_00095	DNA_length		954bp
641039575	BIFADO_00095	Protein_length		317aa
641039575	BIFADO_00095	GC		.67
641039576	BIFADO_00096	COG_category	[O] Posttranslational modification, protein turnover, chaperones
641039576	BIFADO_00096	COG1397	ADP-ribosylglycohydrolase		7.0e-43
641039576	BIFADO_00096	pfam03747	ADP_ribosyl_GH		3.5e-56
641039576	BIFADO_00096	EC:3.2.-	Hydrolases. Glycosylases.
641039576	BIFADO_00096	KO:K05521	ADP-ribosylglycohydrolase [EC:3.2.-.-]		0.0e+00
641039576	BIFADO_00096	Locus_type		CDS
641039576	BIFADO_00096	NCBI_accession		ZP_02027698
641039576	BIFADO_00096	Product_name		ADP-ribosylglycohydrolase
641039576	BIFADO_00096	Scaffold		NZ_AAXD02000018
641039576	BIFADO_00096	Coordinates		40511..41539(-)
641039576	BIFADO_00096	DNA_length		1029bp
641039576	BIFADO_00096	Protein_length		342aa
641039576	BIFADO_00096	GC		.66
641039577	BIFADO_00097	COG_category	[K] Transcription
641039577	BIFADO_00097	COG2188	Transcriptional regulators		8.0e-26
641039577	BIFADO_00097	pfam07702	UTRA		7.9e-11
641039577	BIFADO_00097	pfam00392	GntR		1.5e-15
641039577	BIFADO_00097	KO:K03710	GntR family transcriptional regulator		2.5e-34
641039577	BIFADO_00097	ITERM:02282	transcriptional regulator, GntR family
641039577	BIFADO_00097	Locus_type		CDS
641039577	BIFADO_00097	NCBI_accession		ZP_02027699
641039577	BIFADO_00097	Product_name		transcriptional regulator, GntR family
641039577	BIFADO_00097	Scaffold		NZ_AAXD02000018
641039577	BIFADO_00097	Coordinates		41526..42251(-)
641039577	BIFADO_00097	DNA_length		726bp
641039577	BIFADO_00097	Protein_length		241aa
641039577	BIFADO_00097	GC		.63
641039578	BIFADO_00098	KEGG_module	M00083: Fatty acid biosynthesis, elongation
641039578	BIFADO_00098	Metacyc	PWY-6951: docosahexanoate biosynthesis
641039578	BIFADO_00098	Metacyc	PWY0-862: <i>cis</i>-dodecenoyl biosynthesis
641039578	BIFADO_00098	Metacyc	PWY-5973: <i>cis</i>-vaccenate biosynthesis
641039578	BIFADO_00098	Metacyc	PWY-5367: petroselinate biosynthesis
641039578	BIFADO_00098	Metacyc	PWY-6519: 7-keto-8-aminopelargonate biosynthesis I
641039578	BIFADO_00098	Metacyc	PWY-5353: arachidonate biosynthesis
641039578	BIFADO_00098	Metacyc	PWY-6282: palmitoleate biosynthesis I
641039578	BIFADO_00098	Metacyc	PWY-5994: palmitate biosynthesis I (animals)
641039578	BIFADO_00098	Metacyc	FASYN-ELONG-PWY: fatty acid elongation -- saturated
641039578	BIFADO_00098	Metacyc	PWY-5989: stearate biosynthesis II (bacteria and plants)
641039578	BIFADO_00098	Metacyc	PWY-5971: palmitate biosynthesis II (bacteria and plants)
641039578	BIFADO_00098	Metacyc	PWYG-321: mycolate biosynthesis
641039578	BIFADO_00098	COG_category	[I] Lipid transport and metabolism
641039578	BIFADO_00098	COG_category	[R] General function prediction only
641039578	BIFADO_00098	COG_category	[Q] Secondary metabolites biosynthesis, transport and catabolism
641039578	BIFADO_00098	COG1028	Dehydrogenases with different specificities (related to short-chain alcohol dehydrogenases)		2.0e-44
641039578	BIFADO_00098	pfam00106	adh_short		1.6e-29
641039578	BIFADO_00098	EC:1.1.1.100	3-oxoacyl-[acyl-carrier-protein] reductase.
641039578	BIFADO_00098	KO:K00059	3-oxoacyl-[acyl-carrier protein] reductase [EC:1.1.1.100]		0.0e+00
641039578	BIFADO_00098	ITERM:00597	3-oxoacyl-[acyl-carrier-protein] reductase (EC 1.1.1.100)
641039578	BIFADO_00098	Locus_type		CDS
641039578	BIFADO_00098	NCBI_accession		ZP_02027700
641039578	BIFADO_00098	Product_name		3-oxoacyl-[acyl-carrier-protein] reductase (EC 1.1.1.100)
641039578	BIFADO_00098	Scaffold		NZ_AAXD02000018
641039578	BIFADO_00098	Coordinates		42336..43328(+)
641039578	BIFADO_00098	DNA_length		993bp
641039578	BIFADO_00098	Protein_length		330aa
641039578	BIFADO_00098	GC		.62
641039579	BIFADO_00099	Metacyc	P345-PWY: aldoxime degradation
641039579	BIFADO_00099	Metacyc	PWY-5665: vanilla biosynthesis
641039579	BIFADO_00099	Metacyc	P181-PWY: nicotine degradation I
641039579	BIFADO_00099	Metacyc	PWY-6855: chitin degradation I (archaea)
641039579	BIFADO_00099	Metacyc	LYSDEGII-PWY: lysine degradation III
641039579	BIFADO_00099	Metacyc	PWY-7016: neomycin biosynthesis
641039579	BIFADO_00099	Metacyc	PWY-6899: base-degraded thiamin salvage
641039579	BIFADO_00099	Metacyc	PWY-7014: paromamine biosynthesis I
641039579	BIFADO_00099	Metacyc	PWY-7018: paromomycin biosynthesis
641039579	BIFADO_00099	Metacyc	PWY-7000: kanamycin biosynthesis
641039579	BIFADO_00099	Metacyc	PWY-1822: IAA biosynthesis II
641039579	BIFADO_00099	Metacyc	PYRIDNUCSAL-PWY: NAD salvage pathway I
641039579	BIFADO_00099	Metacyc	PWY-6984: lipoate salvage II
641039579	BIFADO_00099	Metacyc	PWY-6431: 4-hydroxybenzoate biosynthesis IV
641039579	BIFADO_00099	Metacyc	PWY-5784: IAA conjugate biosynthesis II
641039579	BIFADO_00099	Metacyc	PWY-7022: paromamine biosynthesis II
641039579	BIFADO_00099	Metacyc	PWY-5381: pyridine nucleotide cycling (plants)
641039579	BIFADO_00099	Metacyc	PWY0-1471: uracil degradation III
641039579	BIFADO_00099	COG_category	[Q] Secondary metabolites biosynthesis, transport and catabolism
641039579	BIFADO_00099	COG1335	Amidases related to nicotinamidase		1.0e-18
641039579	BIFADO_00099	pfam00857	Isochorismatase		1.5e-21
641039579	BIFADO_00099	EC:3.5.1.19	Nicotinamidase.
641039579	BIFADO_00099	EC:3.5.1.-	Hydrolases. Acting on carbon-nitrogen bonds, other than peptide bonds. In linear amides.
641039579	BIFADO_00099	KO:K08281	nicotinamidase/pyrazinamidase [EC:3.5.1.19 3.5.1.-]		0.0e+00
641039579	BIFADO_00099	Locus_type		CDS
641039579	BIFADO_00099	NCBI_accession		ZP_02027701
641039579	BIFADO_00099	Product_name		Amidases related to nicotinamidase
641039579	BIFADO_00099	Scaffold		NZ_AAXD02000018
641039579	BIFADO_00099	Coordinates		43638..44243(-)
641039579	BIFADO_00099	DNA_length		606bp
641039579	BIFADO_00099	Protein_length		201aa
641039579	BIFADO_00099	GC		.61
641039580	BIFADO_00100	Locus_type		CDS
641039580	BIFADO_00100	NCBI_accession		ZP_02027702
641039580	BIFADO_00100	Product_name		hypothetical protein
641039580	BIFADO_00100	Scaffold		NZ_AAXD02000018
641039580	BIFADO_00100	Coordinates		44322..44669(-)
641039580	BIFADO_00100	DNA_length		348bp
641039580	BIFADO_00100	Protein_length		115aa
641039580	BIFADO_00100	GC		.52
641039580	BIFADO_00100	Signal_peptide		Yes
641039580	BIFADO_00100	Transmembrane		Yes
641039581	BIFADO_00101	COG_category	[I] Lipid transport and metabolism
641039581	BIFADO_00101	COG1835	Predicted acyltransferases		1.0e-21
641039581	BIFADO_00101	pfam01757	Acyl_transf_3		1.7e-24
641039581	BIFADO_00101	Locus_type		CDS
641039581	BIFADO_00101	NCBI_accession		ZP_02027703
641039581	BIFADO_00101	Product_name		Predicted acyltransferases
641039581	BIFADO_00101	Scaffold		NZ_AAXD02000018
641039581	BIFADO_00101	Coordinates		44804..45859(-)
641039581	BIFADO_00101	DNA_length		1056bp
641039581	BIFADO_00101	Protein_length		351aa
641039581	BIFADO_00101	GC		.58
641039581	BIFADO_00101	Transmembrane		Yes
641039582	BIFADO_00102	Locus_type		CDS
641039582	BIFADO_00102	NCBI_accession		ZP_02027704
641039582	BIFADO_00102	Product_name		hypothetical protein
641039582	BIFADO_00102	Scaffold		NZ_AAXD02000018
641039582	BIFADO_00102	Coordinates		45856..45960(-)
641039582	BIFADO_00102	DNA_length		105bp
641039582	BIFADO_00102	Protein_length		34aa
641039582	BIFADO_00102	GC		.59
641039583	BIFADO_00103	COG_category	[R] General function prediction only
641039583	BIFADO_00103	COG2153	Predicted acyltransferase		6.0e-09
641039583	BIFADO_00103	pfam00583	Acetyltransf_1		6.4e-13
641039583	BIFADO_00103	Locus_type		CDS
641039583	BIFADO_00103	NCBI_accession		ZP_02027705
641039583	BIFADO_00103	Product_name		Predicted acyltransferase
641039583	BIFADO_00103	Scaffold		NZ_AAXD02000018
641039583	BIFADO_00103	Coordinates		46018..46449(+)
641039583	BIFADO_00103	DNA_length		432bp
641039583	BIFADO_00103	Protein_length		143aa
641039583	BIFADO_00103	GC		.59
641039584	BIFADO_00104	Locus_type		tRNA
641039584	BIFADO_00104	Product_name		tRNA-Gln-TTG
641039584	BIFADO_00104	Scaffold		NZ_AAXD02000018
641039584	BIFADO_00104	Coordinates		46560..46630(+)
641039584	BIFADO_00104	DNA_length		71bp
641039584	BIFADO_00104	GC		.58
641039585	BIFADO_00105	pfam13470	PIN_3		2.4e-15
641039585	BIFADO_00105	Locus_type		CDS
641039585	BIFADO_00105	NCBI_accession		ZP_02027706
641039585	BIFADO_00105	Product_name		hypothetical protein
641039585	BIFADO_00105	Scaffold		NZ_AAXD02000018
641039585	BIFADO_00105	Coordinates		46906..47457(-)
641039585	BIFADO_00105	DNA_length		552bp
641039585	BIFADO_00105	Protein_length		183aa
641039585	BIFADO_00105	GC		.6
641039586	BIFADO_00107	pfam12728	HTH_17		8.7e-09
641039586	BIFADO_00107	TIGR01764	DNA binding domain, excisionase family		5.7e-15
641039586	BIFADO_00107	Locus_type		CDS
641039586	BIFADO_00107	NCBI_accession		ZP_02027708
641039586	BIFADO_00107	Product_name		DNA binding domain, excisionase family
641039586	BIFADO_00107	Scaffold		NZ_AAXD02000018
641039586	BIFADO_00107	Coordinates		47467..47928(-)
641039586	BIFADO_00107	DNA_length		462bp
641039586	BIFADO_00107	Protein_length		153aa
641039586	BIFADO_00107	GC		.61
641039587	BIFADO_00106	Locus_type		CDS
641039587	BIFADO_00106	NCBI_accession		ZP_02027707
641039587	BIFADO_00106	Product_name		hypothetical protein
641039587	BIFADO_00106	Scaffold		NZ_AAXD02000018
641039587	BIFADO_00106	Coordinates		47827..47982(+)
641039587	BIFADO_00106	DNA_length		156bp
641039587	BIFADO_00106	Protein_length		51aa
641039587	BIFADO_00106	GC		.54
641039587	BIFADO_00106	Signal_peptide		Yes
641039588	BIFADO_00109	Locus_type		CDS
641039588	BIFADO_00109	NCBI_accession		ZP_02027710
641039588	BIFADO_00109	Product_name		hypothetical protein
641039588	BIFADO_00109	Scaffold		NZ_AAXD02000018
641039588	BIFADO_00109	Coordinates		48088..48417(-)
641039588	BIFADO_00109	DNA_length		330bp
641039588	BIFADO_00109	Protein_length		109aa
641039588	BIFADO_00109	GC		.56
641039588	BIFADO_00109	Signal_peptide		Yes
641039589	BIFADO_00108	Locus_type		CDS
641039589	BIFADO_00108	NCBI_accession		ZP_02027709
641039589	BIFADO_00108	Product_name		hypothetical protein
641039589	BIFADO_00108	Scaffold		NZ_AAXD02000018
641039589	BIFADO_00108	Coordinates		48416..48754(+)
641039589	BIFADO_00108	DNA_length		339bp
641039589	BIFADO_00108	Protein_length		112aa
641039589	BIFADO_00108	GC		.53
641039589	BIFADO_00108	Signal_peptide		Yes
641039589	BIFADO_00108	Transmembrane		Yes
641039590	BIFADO_00111	Locus_type		CDS
641039590	BIFADO_00111	NCBI_accession		ZP_02027712
641039590	BIFADO_00111	Product_name		hypothetical protein
641039590	BIFADO_00111	Scaffold		NZ_AAXD02000018
641039590	BIFADO_00111	Coordinates		48660..49037(-)
641039590	BIFADO_00111	DNA_length		378bp
641039590	BIFADO_00111	Protein_length		125aa
641039590	BIFADO_00111	GC		.54
641039590	BIFADO_00111	Signal_peptide		Yes
641039591	BIFADO_00110	Locus_type		CDS
641039591	BIFADO_00110	NCBI_accession		ZP_02027711
641039591	BIFADO_00110	Product_name		hypothetical protein
641039591	BIFADO_00110	Scaffold		NZ_AAXD02000018
641039591	BIFADO_00110	Coordinates		48967..49179(+)
641039591	BIFADO_00110	DNA_length		213bp
641039591	BIFADO_00110	Protein_length		70aa
641039591	BIFADO_00110	GC		.45
641039592	BIFADO_00112	Locus_type		CDS
641039592	BIFADO_00112	NCBI_accession		ZP_02027713
641039592	BIFADO_00112	Product_name		hypothetical protein
641039592	BIFADO_00112	Scaffold		NZ_AAXD02000018
641039592	BIFADO_00112	Coordinates		49207..49359(+)
641039592	BIFADO_00112	DNA_length		153bp
641039592	BIFADO_00112	Protein_length		50aa
641039592	BIFADO_00112	GC		.49
641039593	BIFADO_00113	Locus_type		CDS
641039593	BIFADO_00113	NCBI_accession		ZP_02027714
641039593	BIFADO_00113	Product_name		hypothetical protein
641039593	BIFADO_00113	Scaffold		NZ_AAXD02000018
641039593	BIFADO_00113	Coordinates		49356..49478(+)
641039593	BIFADO_00113	DNA_length		123bp
641039593	BIFADO_00113	Protein_length		40aa
641039593	BIFADO_00113	GC		.56
641039593	BIFADO_00113	Signal_peptide		Yes
641039594	BIFADO_00114	Locus_type		CDS
641039594	BIFADO_00114	NCBI_accession		ZP_02027715
641039594	BIFADO_00114	Product_name		hypothetical protein
641039594	BIFADO_00114	Scaffold		NZ_AAXD02000018
641039594	BIFADO_00114	Coordinates		49778..50359(+)
641039594	BIFADO_00114	DNA_length		582bp
641039594	BIFADO_00114	Protein_length		193aa
641039594	BIFADO_00114	GC		.65
641039595	BIFADO_00115	KEGG_module	M00258: Putative ABC transport system
641039595	BIFADO_00115	COG_category	[V] Defense mechanisms
641039595	BIFADO_00115	COG0577	ABC-type antimicrobial peptide transport system, permease component		5.0e-09
641039595	BIFADO_00115	pfam12704	MacB_PCD		4.0e-20
641039595	BIFADO_00115	pfam02687	FtsX		5.7e-18
641039595	BIFADO_00115	KO:K02004	putative ABC transport system permease protein		0.0e+00
641039595	BIFADO_00115	Locus_type		CDS
641039595	BIFADO_00115	NCBI_accession		ZP_02027716
641039595	BIFADO_00115	Product_name		ABC-type antimicrobial peptide transport system, permease component
641039595	BIFADO_00115	Scaffold		NZ_AAXD02000018
641039595	BIFADO_00115	Coordinates		50359..51726(+)
641039595	BIFADO_00115	DNA_length		1368bp
641039595	BIFADO_00115	Protein_length		455aa
641039595	BIFADO_00115	GC		.57
641039595	BIFADO_00115	Signal_peptide		Yes
641039595	BIFADO_00115	Transmembrane		Yes
641039596	BIFADO_00116	KEGG_module	M00258: Putative ABC transport system
641039596	BIFADO_00116	COG_category	[M] Cell wall/membrane/envelope biogenesis
641039596	BIFADO_00116	COG4591	ABC-type transport system, involved in lipoprotein release, permease component		5.0e-07
641039596	BIFADO_00116	pfam12704	MacB_PCD		9.2e-13
641039596	BIFADO_00116	pfam02687	FtsX		3.8e-13
641039596	BIFADO_00116	KO:K02004	putative ABC transport system permease protein		0.0e+00
641039596	BIFADO_00116	Locus_type		CDS
641039596	BIFADO_00116	NCBI_accession		ZP_02027717
641039596	BIFADO_00116	Product_name		ABC-type transport system, involved in lipoprotein release, permease component
641039596	BIFADO_00116	Scaffold		NZ_AAXD02000018
641039596	BIFADO_00116	Coordinates		51723..52946(+)
641039596	BIFADO_00116	DNA_length		1224bp
641039596	BIFADO_00116	Protein_length		407aa
641039596	BIFADO_00116	GC		.59
641039596	BIFADO_00116	Signal_peptide		Yes
641039596	BIFADO_00116	Transmembrane		Yes
641039597	BIFADO_00117	KEGG_module	M00258: Putative ABC transport system
641039597	BIFADO_00117	COG_category	[V] Defense mechanisms
641039597	BIFADO_00117	COG1136	ABC-type antimicrobial peptide transport system, ATPase component		2.0e-55
641039597	BIFADO_00117	pfam00005	ABC_tran		2.8e-17
641039597	BIFADO_00117	KO:K02003	putative ABC transport system ATP-binding protein		0.0e+00
641039597	BIFADO_00117	Locus_type		CDS
641039597	BIFADO_00117	NCBI_accession		ZP_02027718
641039597	BIFADO_00117	Product_name		ABC-type antimicrobial peptide transport system, ATPase component
641039597	BIFADO_00117	Scaffold		NZ_AAXD02000018
641039597	BIFADO_00117	Coordinates		52959..53594(+)
641039597	BIFADO_00117	DNA_length		636bp
641039597	BIFADO_00117	Protein_length		211aa
641039597	BIFADO_00117	GC		.56
641039598	BIFADO_00119	Locus_type		CDS
641039598	BIFADO_00119	NCBI_accession		ZP_02027720
641039598	BIFADO_00119	Product_name		hypothetical protein
641039598	BIFADO_00119	Scaffold		NZ_AAXD02000018
641039598	BIFADO_00119	Coordinates		53566..54090(-)
641039598	BIFADO_00119	DNA_length		525bp
641039598	BIFADO_00119	Protein_length		174aa
641039598	BIFADO_00119	GC		.61
641039599	BIFADO_00118	Locus_type		CDS
641039599	BIFADO_00118	NCBI_accession		ZP_02027719
641039599	BIFADO_00118	Product_name		hypothetical protein
641039599	BIFADO_00118	Scaffold		NZ_AAXD02000018
641039599	BIFADO_00118	Coordinates		53743..54123(+)
641039599	BIFADO_00118	DNA_length		381bp
641039599	BIFADO_00118	Protein_length		126aa
641039599	BIFADO_00118	GC		.61
641039600	BIFADO_00120	Locus_type		CDS
641039600	BIFADO_00120	NCBI_accession		ZP_02027721
641039600	BIFADO_00120	Product_name		hypothetical protein
641039600	BIFADO_00120	Scaffold		NZ_AAXD02000018
641039600	BIFADO_00120	Coordinates		54212..54448(-)
641039600	BIFADO_00120	DNA_length		237bp
641039600	BIFADO_00120	Protein_length		78aa
641039600	BIFADO_00120	GC		.61
641039600	BIFADO_00120	Signal_peptide		Yes
641039600	BIFADO_00120	Transmembrane		Yes
641039601	BIFADO_00121	Locus_type		rRNA
641039601	BIFADO_00121	Gene_symbol		5S
641039601	BIFADO_00121	Product_name		5S ribosomal RNA
641039601	BIFADO_00121	Scaffold		NZ_AAXD02000018
641039601	BIFADO_00121	Coordinates		54666..54782(-)
641039601	BIFADO_00121	DNA_length		117bp
641039601	BIFADO_00121	GC		.66
641039602	BIFADO_00122	Locus_type		CDS
641039602	BIFADO_00122	NCBI_accession		ZP_02027722
641039602	BIFADO_00122	Product_name		hypothetical protein
641039602	BIFADO_00122	Scaffold		NZ_AAXD02000018
641039602	BIFADO_00122	Coordinates		54840..55025(-)
641039602	BIFADO_00122	DNA_length		186bp
641039602	BIFADO_00122	Protein_length		61aa
641039602	BIFADO_00122	GC		.59
641039603	BIFADO_00123	Locus_type		CDS
641039603	BIFADO_00123	NCBI_accession		ZP_02027723
641039603	BIFADO_00123	Product_name		hypothetical protein
641039603	BIFADO_00123	Scaffold		NZ_AAXD02000018
641039603	BIFADO_00123	Coordinates		56189..56428(-)
641039603	BIFADO_00123	DNA_length		240bp
641039603	BIFADO_00123	Protein_length		79aa
641039603	BIFADO_00123	GC		.59
641039603	BIFADO_00123	Signal_peptide		Yes
641039604	BIFADO_00124	Locus_type		CDS
641039604	BIFADO_00124	NCBI_accession		ZP_02027724
641039604	BIFADO_00124	Product_name		hypothetical protein
641039604	BIFADO_00124	Scaffold		NZ_AAXD02000018
641039604	BIFADO_00124	Coordinates		56973..57173(-)
641039604	BIFADO_00124	DNA_length		201bp
641039604	BIFADO_00124	Protein_length		66aa
641039604	BIFADO_00124	GC		.6
641039605	BIFADO_00125	Locus_type		CDS
641039605	BIFADO_00125	NCBI_accession		ZP_02027725
641039605	BIFADO_00125	Product_name		hypothetical protein
641039605	BIFADO_00125	Scaffold		NZ_AAXD02000018
641039605	BIFADO_00125	Coordinates		58306..58578(-)
641039605	BIFADO_00125	DNA_length		273bp
641039605	BIFADO_00125	Protein_length		90aa
641039605	BIFADO_00125	GC		.55
641039606	BIFADO_00126	Locus_type		rRNA
641039606	BIFADO_00126	Gene_symbol		16S
641039606	BIFADO_00126	Product_name		small subunit ribosomal RNA
641039606	BIFADO_00126	Scaffold		NZ_AAXD02000018
641039606	BIFADO_00126	Coordinates		59508..60020(-)
641039606	BIFADO_00126	DNA_length		513bp
641039606	BIFADO_00126	GC		.59
641039607	BIFADO_00128	Locus_type		CDS
641039607	BIFADO_00128	NCBI_accession		ZP_02027727
641039607	BIFADO_00128	Product_name		hypothetical protein
641039607	BIFADO_00128	Scaffold		NZ_AAXD02000018
641039607	BIFADO_00128	Coordinates		60312..60629(-)
641039607	BIFADO_00128	DNA_length		318bp
641039607	BIFADO_00128	Protein_length		105aa
641039607	BIFADO_00128	GC		.53
641039607	BIFADO_00128	Transmembrane		Yes
641039608	BIFADO_00127	Locus_type		CDS
641039608	BIFADO_00127	NCBI_accession		ZP_02027726
641039608	BIFADO_00127	Product_name		hypothetical protein
641039608	BIFADO_00127	Scaffold		NZ_AAXD02000018
641039608	BIFADO_00127	Coordinates		60367..60651(+)
641039608	BIFADO_00127	DNA_length		285bp
641039608	BIFADO_00127	Protein_length		94aa
641039608	BIFADO_00127	GC		.51
641039609	BIFADO_00129	Metacyc	PWY-6002: lotaustralin degradation
641039609	BIFADO_00129	Metacyc	PWY-3121: linamarin degradation
641039609	BIFADO_00129	Metacyc	PWY-6788: cellulose degradation II (fungi)
641039609	BIFADO_00129	Metacyc	PWY-5176: coumarin biosynthesis (via 2-coumarate)
641039609	BIFADO_00129	COG_category	[G] Carbohydrate transport and metabolism
641039609	BIFADO_00129	COG1472	Beta-glucosidase-related glycosidases		3.0e-34
641039609	BIFADO_00129	pfam14310	Fn3-like		3.1e-20
641039609	BIFADO_00129	pfam01915	Glyco_hydro_3_C		1.7e-27
641039609	BIFADO_00129	pfam00933	Glyco_hydro_3		5.1e-56
641039609	BIFADO_00129	EC:3.2.1.21	Beta-glucosidase.
641039609	BIFADO_00129	KO:K05349	beta-glucosidase [EC:3.2.1.21]		0.0e+00
641039609	BIFADO_00129	Locus_type		CDS
641039609	BIFADO_00129	NCBI_accession		ZP_02027728
641039609	BIFADO_00129	Product_name		Beta-glucosidase-related glycosidases
641039609	BIFADO_00129	Scaffold		NZ_AAXD02000018
641039609	BIFADO_00129	Coordinates		60709..63684(-)
641039609	BIFADO_00129	DNA_length		2976bp
641039609	BIFADO_00129	Protein_length		991aa
641039609	BIFADO_00129	GC		.59
641039609	BIFADO_00129	Transmembrane		Yes
641039610	BIFADO_00130	Locus_type		CDS
641039610	BIFADO_00130	NCBI_accession		ZP_02027729
641039610	BIFADO_00130	Product_name		hypothetical protein
641039610	BIFADO_00130	Scaffold		NZ_AAXD02000018
641039610	BIFADO_00130	Coordinates		63699..63842(+)
641039610	BIFADO_00130	DNA_length		144bp
641039610	BIFADO_00130	Protein_length		47aa
641039610	BIFADO_00130	GC		.51
641039611	BIFADO_00131	COG_category	[R] General function prediction only
641039611	BIFADO_00131	COG_category	[T] Signal transduction mechanisms
641039611	BIFADO_00131	COG_category	[K] Transcription
641039611	BIFADO_00131	COG_category	[L] Replication, recombination and repair
641039611	BIFADO_00131	COG0515	Serine/threonine protein kinase		2.0e-30
641039611	BIFADO_00131	pfam00069	Pkinase		2.7e-39
641039611	BIFADO_00131	Locus_type		CDS
641039611	BIFADO_00131	NCBI_accession		ZP_02027730
641039611	BIFADO_00131	Product_name		Protein kinase domain.
641039611	BIFADO_00131	Scaffold		NZ_AAXD02000018
641039611	BIFADO_00131	Coordinates		63936..65963(+)
641039611	BIFADO_00131	DNA_length		2028bp
641039611	BIFADO_00131	Protein_length		675aa
641039611	BIFADO_00131	GC		.63
641039611	BIFADO_00131	Transmembrane		Yes
641039612	BIFADO_00132	COG_category	[O] Posttranslational modification, protein turnover, chaperones
641039612	BIFADO_00132	COG1651	Protein-disulfide isomerase		5.0e-09
641039612	BIFADO_00132	pfam13462	Thioredoxin_4		3.7e-08
641039612	BIFADO_00132	Locus_type		CDS
641039612	BIFADO_00132	NCBI_accession		ZP_02027731
641039612	BIFADO_00132	Product_name		Protein-disulfide isomerase
641039612	BIFADO_00132	Scaffold		NZ_AAXD02000018
641039612	BIFADO_00132	Coordinates		66020..67003(+)
641039612	BIFADO_00132	DNA_length		984bp
641039612	BIFADO_00132	Protein_length		327aa
641039612	BIFADO_00132	GC		.6
641039612	BIFADO_00132	Signal_peptide		Yes
641039612	BIFADO_00132	Transmembrane		Yes
641039613	BIFADO_00133	Locus_type		tRNA
641039613	BIFADO_00133	Product_name		tRNA-Thr-TGT
641039613	BIFADO_00133	Scaffold		NZ_AAXD02000018
641039613	BIFADO_00133	Coordinates		67116..67189(+)
641039613	BIFADO_00133	DNA_length		74bp
641039613	BIFADO_00133	GC		.65
641039614	BIFADO_00134	COG_category	[S] Function unknown
641039614	BIFADO_00134	COG3583	Uncharacterized protein conserved in bacteria		1.0e-32
641039614	BIFADO_00134	pfam03990	DUF348		1.5e-05
641039614	BIFADO_00134	pfam03990	DUF348		4.7e-06
641039614	BIFADO_00134	pfam07501	G5		2.7e-20
641039614	BIFADO_00134	pfam03990	DUF348		4.1e-09
641039614	BIFADO_00134	Locus_type		CDS
641039614	BIFADO_00134	NCBI_accession		ZP_02027732
641039614	BIFADO_00134	Product_name		Uncharacterized protein conserved in bacteria
641039614	BIFADO_00134	Scaffold		NZ_AAXD02000018
641039614	BIFADO_00134	Coordinates		67525..69006(+)
641039614	BIFADO_00134	DNA_length		1482bp
641039614	BIFADO_00134	Protein_length		493aa
641039614	BIFADO_00134	GC		.59
641039614	BIFADO_00134	Signal_peptide		Yes
641039614	BIFADO_00134	Fused_gene		Yes
641039615	BIFADO_00135	COG_category	[J] Translation, ribosomal structure and biogenesis
641039615	BIFADO_00135	COG0030	Dimethyladenosine transferase (rRNA methylation)		1.0e-70
641039615	BIFADO_00135	pfam00398	RrnaAD		2.6e-41
641039615	BIFADO_00135	EC:2.1.1.182	16S rRNA (adenine(1518)-N(6)/adenine(1519)-N(6))-dimethyltransferase.
641039615	BIFADO_00135	TIGR00755	dimethyladenosine transferase		2.5e-71
641039615	BIFADO_00135	KO:K02528	16S rRNA (adenine1518-N6/adenine1519-N6)-dimethyltransferase [EC:2.1.1.182]		0.0e+00
641039615	BIFADO_00135	ITERM:02532	dimethyladenosine transferase (EC 2.1.1.-)
641039615	BIFADO_00135	Locus_type		CDS
641039615	BIFADO_00135	NCBI_accession		ZP_02027733
641039615	BIFADO_00135	Product_name		dimethyladenosine transferase (EC 2.1.1.-)
641039615	BIFADO_00135	Scaffold		NZ_AAXD02000018
641039615	BIFADO_00135	Coordinates		69058..69984(+)
641039615	BIFADO_00135	DNA_length		927bp
641039615	BIFADO_00135	Protein_length		308aa
641039615	BIFADO_00135	GC		.63
641039616	BIFADO_00136	KEGG_module	M00096: C5 isoprenoid biosynthesis, non-mevalonate pathway
641039616	BIFADO_00136	Metacyc	NONMEVIPP-PWY: methylerythritol phosphate pathway
641039616	BIFADO_00136	COG_category	[I] Lipid transport and metabolism
641039616	BIFADO_00136	COG1947	4-diphosphocytidyl-2C-methyl-D-erythritol 2-phosphate synthase		6.0e-46
641039616	BIFADO_00136	pfam00288	GHMP_kinases_N		4.1e-10
641039616	BIFADO_00136	pfam08544	GHMP_kinases_C		2.6e-11
641039616	BIFADO_00136	EC:2.7.1.148	4-(cytidine 5'-diphospho)-2-C-methyl-D-erythritol kinase.
641039616	BIFADO_00136	KO:K00919	4-diphosphocytidyl-2-C-methyl-D-erythritol kinase [EC:2.7.1.148]		0.0e+00
641039616	BIFADO_00136	Locus_type		CDS
641039616	BIFADO_00136	NCBI_accession		ZP_02027734
641039616	BIFADO_00136	Product_name		4-diphosphocytidyl-2C-methyl-D-erythritol 2-phosphate synthase
641039616	BIFADO_00136	Scaffold		NZ_AAXD02000018
641039616	BIFADO_00136	Coordinates		69981..70907(+)
641039616	BIFADO_00136	DNA_length		927bp
641039616	BIFADO_00136	Protein_length		308aa
641039616	BIFADO_00136	GC		.65
641039617	BIFADO_00137	pfam13399	LytR_C		1.9e-22
641039617	BIFADO_00137	Locus_type		CDS
641039617	BIFADO_00137	NCBI_accession		ZP_02027735
641039617	BIFADO_00137	Product_name		hypothetical protein
641039617	BIFADO_00137	Scaffold		NZ_AAXD02000018
641039617	BIFADO_00137	Coordinates		70969..71601(+)
641039617	BIFADO_00137	DNA_length		633bp
641039617	BIFADO_00137	Protein_length		210aa
641039617	BIFADO_00137	GC		.61
641039617	BIFADO_00137	Signal_peptide		Yes
641039617	BIFADO_00137	Transmembrane		Yes
641039618	BIFADO_00138	COG_category	[J] Translation, ribosomal structure and biogenesis
641039618	BIFADO_00138	COG0617	tRNA nucleotidyltransferase/poly(A) polymerase		8.0e-66
641039618	BIFADO_00138	pfam01966	HD		1.1e-13
641039618	BIFADO_00138	pfam01743	PolyA_pol		6.8e-30
641039618	BIFADO_00138	pfam12627	PolyA_pol_RNAbd		8.9e-22
641039618	BIFADO_00138	EC:2.7.7.19	Polynucleotide adenylyltransferase.
641039618	BIFADO_00138	TIGR00277	uncharacterized domain HDIG		3.4e-17
641039618	BIFADO_00138	TIGR02692	tRNA adenylyltransferase		0.0e+00
641039618	BIFADO_00138	KO:K00970	poly(A) polymerase [EC:2.7.7.19]		0.0e+00
641039618	BIFADO_00138	Locus_type		CDS
641039618	BIFADO_00138	NCBI_accession		ZP_02027736
641039618	BIFADO_00138	Product_name		tRNA adenylyltransferase
641039618	BIFADO_00138	Scaffold		NZ_AAXD02000018
641039618	BIFADO_00138	Coordinates		71732..73108(-)
641039618	BIFADO_00138	DNA_length		1377bp
641039618	BIFADO_00138	Protein_length		458aa
641039618	BIFADO_00138	GC		.62
641039619	BIFADO_00139	COG_category	[F] Nucleotide transport and metabolism
641039619	BIFADO_00139	COG1051	ADP-ribose pyrophosphatase		1.0e-12
641039619	BIFADO_00139	pfam00293	NUDIX		1.6e-22
641039619	BIFADO_00139	Locus_type		CDS
641039619	BIFADO_00139	NCBI_accession		ZP_02027737
641039619	BIFADO_00139	Product_name		ADP-ribose pyrophosphatase
641039619	BIFADO_00139	Scaffold		NZ_AAXD02000018
641039619	BIFADO_00139	Coordinates		73223..73912(+)
641039619	BIFADO_00139	DNA_length		690bp
641039619	BIFADO_00139	Protein_length		229aa
641039619	BIFADO_00139	GC		.6
641039619	BIFADO_00139	Signal_peptide		Yes
641039620	BIFADO_00141	Locus_type		CDS
641039620	BIFADO_00141	NCBI_accession		ZP_02027739
641039620	BIFADO_00141	Product_name		hypothetical protein
641039620	BIFADO_00141	Scaffold		NZ_AAXD02000018
641039620	BIFADO_00141	Coordinates		73920..74081(-)
641039620	BIFADO_00141	DNA_length		162bp
641039620	BIFADO_00141	Protein_length		53aa
641039620	BIFADO_00141	GC		.57
641039621	BIFADO_00140	Locus_type		CDS
641039621	BIFADO_00140	NCBI_accession		ZP_02027738
641039621	BIFADO_00140	Product_name		hypothetical protein
641039621	BIFADO_00140	Scaffold		NZ_AAXD02000018
641039621	BIFADO_00140	Coordinates		73978..76035(+)
641039621	BIFADO_00140	DNA_length		2058bp
641039621	BIFADO_00140	Protein_length		685aa
641039621	BIFADO_00140	GC		.62
641039621	BIFADO_00140	Signal_peptide		Yes
641039621	BIFADO_00140	Transmembrane		Yes
641039622	BIFADO_00142	COG_category	[R] General function prediction only
641039622	BIFADO_00142	COG0728	Uncharacterized membrane protein, putative virulence factor		1.0e-44
641039622	BIFADO_00142	pfam03023	MVIN		2.3e-65
641039622	BIFADO_00142	TIGR01695	integral membrane protein MviN		3.3e-74
641039622	BIFADO_00142	KO:K03980	virulence factor		0.0e+00
641039622	BIFADO_00142	Locus_type		CDS
641039622	BIFADO_00142	NCBI_accession		ZP_02027740
641039622	BIFADO_00142	Product_name		integral membrane protein MviN
641039622	BIFADO_00142	Scaffold		NZ_AAXD02000018
641039622	BIFADO_00142	Coordinates		76032..77771(+)
641039622	BIFADO_00142	DNA_length		1740bp
641039622	BIFADO_00142	Protein_length		579aa
641039622	BIFADO_00142	GC		.6
641039622	BIFADO_00142	Signal_peptide		Yes
641039622	BIFADO_00142	Transmembrane		Yes
641039623	BIFADO_00143	Locus_type		CDS
641039623	BIFADO_00143	NCBI_accession		ZP_02027741
641039623	BIFADO_00143	Product_name		hypothetical protein
641039623	BIFADO_00143	Scaffold		NZ_AAXD02000018
641039623	BIFADO_00143	Coordinates		77812..79839(+)
641039623	BIFADO_00143	DNA_length		2028bp
641039623	BIFADO_00143	Protein_length		675aa
641039623	BIFADO_00143	GC		.58
641039623	BIFADO_00143	Transmembrane		Yes
641039624	BIFADO_00144	Metacyc	THIOREDOX-PWY: thioredoxin pathway
641039624	BIFADO_00144	COG_category	[O] Posttranslational modification, protein turnover, chaperones
641039624	BIFADO_00144	COG0492	Thioredoxin reductase		1.0e-89
641039624	BIFADO_00144	pfam07992	Pyr_redox_2		2.0e-32
641039624	BIFADO_00144	pfam00070	Pyr_redox		3.7e-17
641039624	BIFADO_00144	EC:1.8.1.9	Thioredoxin-disulfide reductase.
641039624	BIFADO_00144	TIGR01292	thioredoxin-disulfide reductase		4.6e-121
641039624	BIFADO_00144	KO:K00384	thioredoxin reductase (NADPH) [EC:1.8.1.9]		0.0e+00
641039624	BIFADO_00144	Locus_type		CDS
641039624	BIFADO_00144	NCBI_accession		ZP_02027742
641039624	BIFADO_00144	Product_name		thioredoxin-disulfide reductase
641039624	BIFADO_00144	Scaffold		NZ_AAXD02000018
641039624	BIFADO_00144	Coordinates		80000..80941(+)
641039624	BIFADO_00144	DNA_length		942bp
641039624	BIFADO_00144	Protein_length		313aa
641039624	BIFADO_00144	GC		.6
641039625	BIFADO_00145	IMG_pathway	139: Chromosome partitioning by ParA/ParB type system
641039625	BIFADO_00145	COG_category	[K] Transcription
641039625	BIFADO_00145	COG1475	Predicted transcriptional regulators		6.0e-37
641039625	BIFADO_00145	pfam02195	ParBc		1.1e-09
641039625	BIFADO_00145	pfam02195	ParBc		5.3e-09
641039625	BIFADO_00145	TIGR00180	ParB-like partition proteins		1.6e-16
641039625	BIFADO_00145	KO:K03497	chromosome partitioning protein, ParB family		0.0e+00
641039625	BIFADO_00145	ITERM:00307	chromosome segregation DNA-binding protein
641039625	BIFADO_00145	Locus_type		CDS
641039625	BIFADO_00145	NCBI_accession		ZP_02027743
641039625	BIFADO_00145	Product_name		chromosome segregation DNA-binding protein
641039625	BIFADO_00145	Scaffold		NZ_AAXD02000018
641039625	BIFADO_00145	Coordinates		80996..82282(-)
641039625	BIFADO_00145	DNA_length		1287bp
641039625	BIFADO_00145	Protein_length		428aa
641039625	BIFADO_00145	GC		.59
641039625	BIFADO_00145	Signal_peptide		Yes
641039626	BIFADO_00146	IMG_pathway	139: Chromosome partitioning by ParA/ParB type system
641039626	BIFADO_00146	COG_category	[D] Cell cycle control, cell division, chromosome partitioning
641039626	BIFADO_00146	COG1192	ATPases involved in chromosome partitioning		3.0e-57
641039626	BIFADO_00146	pfam01656	CbiA		5.0e-44
641039626	BIFADO_00146	KO:K03496	chromosome partitioning protein		0.0e+00
641039626	BIFADO_00146	ITERM:00310	chromosome segregation ATPase
641039626	BIFADO_00146	Locus_type		CDS
641039626	BIFADO_00146	NCBI_accession		ZP_02027744
641039626	BIFADO_00146	Product_name		chromosome segregation ATPase
641039626	BIFADO_00146	Scaffold		NZ_AAXD02000018
641039626	BIFADO_00146	Coordinates		82285..83229(-)
641039626	BIFADO_00146	DNA_length		945bp
641039626	BIFADO_00146	Protein_length		314aa
641039626	BIFADO_00146	GC		.59
641039627	BIFADO_00147	COG_category	[M] Cell wall/membrane/envelope biogenesis
641039627	BIFADO_00147	COG0357	Predicted S-adenosylmethionine-dependent methyltransferase involved in bacterial cell division		3.0e-37
641039627	BIFADO_00147	pfam02527	GidB		3.1e-26
641039627	BIFADO_00147	pfam02527	GidB		4.5e-11
641039627	BIFADO_00147	EC:2.1.1.170	16S rRNA (guanine(527)-N(7))-methyltransferase.
641039627	BIFADO_00147	TIGR00138	16S rRNA (guanine(527)-N(7))-methyltransferase GidB		1.9e-35
641039627	BIFADO_00147	KO:K03501	16S rRNA (guanine527-N7)-methyltransferase [EC:2.1.1.170]		0.0e+00
641039627	BIFADO_00147	ITERM:06053	16S rRNA m(7)G-527 methyltransferase (EC 2.1.1.170)
641039627	BIFADO_00147	Locus_type		CDS
641039627	BIFADO_00147	NCBI_accession		ZP_02027745
641039627	BIFADO_00147	Product_name		16S rRNA m(7)G-527 methyltransferase (EC 2.1.1.-)
641039627	BIFADO_00147	Scaffold		NZ_AAXD02000018
641039627	BIFADO_00147	Coordinates		83508..84251(-)
641039627	BIFADO_00147	DNA_length		744bp
641039627	BIFADO_00147	Protein_length		247aa
641039627	BIFADO_00147	GC		.59
641039628	BIFADO_00148	COG_category	[R] General function prediction only
641039628	BIFADO_00148	COG1847	Predicted RNA-binding protein		2.0e-26
641039628	BIFADO_00148	pfam01424	R3H		2.5e-17
641039628	BIFADO_00148	pfam13083	KH_4		3.4e-08
641039628	BIFADO_00148	KO:K06346	spoIIIJ-associated protein		0.0e+00
641039628	BIFADO_00148	Locus_type		CDS
641039628	BIFADO_00148	NCBI_accession		ZP_02027746
641039628	BIFADO_00148	Product_name		Predicted RNA-binding protein
641039628	BIFADO_00148	Scaffold		NZ_AAXD02000018
641039628	BIFADO_00148	Coordinates		84321..84848(-)
641039628	BIFADO_00148	DNA_length		528bp
641039628	BIFADO_00148	Protein_length		175aa
641039628	BIFADO_00148	GC		.6
641039629	BIFADO_00149	KEGG_module	M00335: Sec (secretion) system
641039629	BIFADO_00149	COG_category	[U] Intracellular trafficking, secretion, and vesicular transport
641039629	BIFADO_00149	COG0706	Preprotein translocase subunit YidC		3.0e-28
641039629	BIFADO_00149	pfam02096	60KD_IMP		7.7e-45
641039629	BIFADO_00149	TIGR03592	membrane protein insertase, YidC/Oxa1 family, C-terminal domain		3.3e-51
641039629	BIFADO_00149	KO:K03217	preprotein translocase subunit YidC		0.0e+00
641039629	BIFADO_00149	Locus_type		CDS
641039629	BIFADO_00149	NCBI_accession		ZP_02027747
641039629	BIFADO_00149	Product_name		Preprotein translocase subunit YidC
641039629	BIFADO_00149	Scaffold		NZ_AAXD02000018
641039629	BIFADO_00149	Coordinates		84993..86027(-)
641039629	BIFADO_00149	DNA_length		1035bp
641039629	BIFADO_00149	Protein_length		344aa
641039629	BIFADO_00149	GC		.57
641039629	BIFADO_00149	Transmembrane		Yes
641039630	BIFADO_00150	Locus_type		CDS
641039630	BIFADO_00150	NCBI_accession		ZP_02027748
641039630	BIFADO_00150	Product_name		hypothetical protein
641039630	BIFADO_00150	Scaffold		NZ_AAXD02000018
641039630	BIFADO_00150	Coordinates		86062..86199(-)
641039630	BIFADO_00150	DNA_length		138bp
641039630	BIFADO_00150	Protein_length		45aa
641039630	BIFADO_00150	GC		.52
641039631	BIFADO_00151	Locus_type		CDS
641039631	BIFADO_00151	NCBI_accession		ZP_02027749
641039631	BIFADO_00151	Product_name		hypothetical protein
641039631	BIFADO_00151	Scaffold		NZ_AAXD02000018
641039631	BIFADO_00151	Coordinates		86229..86336(-)
641039631	BIFADO_00151	DNA_length		108bp
641039631	BIFADO_00151	Protein_length		35aa
641039631	BIFADO_00151	GC		.53
641039632	BIFADO_00152	Metacyc	PWY0-1479: tRNA processing pathway I
641039632	BIFADO_00152	COG_category	[J] Translation, ribosomal structure and biogenesis
641039632	BIFADO_00152	COG0594	RNase P protein component		2.0e-10
641039632	BIFADO_00152	pfam00825	Ribonuclease_P		2.2e-25
641039632	BIFADO_00152	EC:3.1.26.5	Ribonuclease P.
641039632	BIFADO_00152	TIGR00188	ribonuclease P protein component, eubacterial		5.8e-22
641039632	BIFADO_00152	KO:K03536	ribonuclease P protein component [EC:3.1.26.5]		0.0e+00
641039632	BIFADO_00152	ITERM:05234	ribonuclease P protein component (EC 3.1.26.5)
641039632	BIFADO_00152	Locus_type		CDS
641039632	BIFADO_00152	NCBI_accession		ZP_02027750
641039632	BIFADO_00152	Product_name		ribonuclease P protein component (EC 3.1.26.5)
641039632	BIFADO_00152	Scaffold		NZ_AAXD02000018
641039632	BIFADO_00152	Coordinates		86356..86721(-)
641039632	BIFADO_00152	DNA_length		366bp
641039632	BIFADO_00152	Protein_length		121aa
641039632	BIFADO_00152	GC		.56
641039633	BIFADO_00153	KEGG_module	M00178: Ribosome, bacteria
641039633	BIFADO_00153	pfam00468	Ribosomal_L34		9.6e-21
641039633	BIFADO_00153	TIGR01030	ribosomal protein L34, bacterial type		1.3e-22
641039633	BIFADO_00153	KO:K02914	large subunit ribosomal protein L34		1.3e-18
641039633	BIFADO_00153	ITERM:00263	LSU ribosomal protein L34P
641039633	BIFADO_00153	Locus_type		CDS
641039633	BIFADO_00153	NCBI_accession		ZP_02027751
641039633	BIFADO_00153	Product_name		LSU ribosomal protein L34P
641039633	BIFADO_00153	Scaffold		NZ_AAXD02000018
641039633	BIFADO_00153	Coordinates		86742..86876(-)
641039633	BIFADO_00153	DNA_length		135bp
641039633	BIFADO_00153	Protein_length		44aa
641039633	BIFADO_00153	GC		.66
641039634	BIFADO_00154	Locus_type		CDS
641039634	BIFADO_00154	NCBI_accession		ZP_02027752
641039634	BIFADO_00154	Product_name		hypothetical protein
641039634	BIFADO_00154	Scaffold		NZ_AAXD02000018
641039634	BIFADO_00154	Coordinates		86921..87055(-)
641039634	BIFADO_00154	DNA_length		135bp
641039634	BIFADO_00154	Protein_length		44aa
641039634	BIFADO_00154	GC		.45
641039635	BIFADO_00155	IMG_pathway	367: Bacterial replication initiation
641039635	BIFADO_00155	COG_category	[L] Replication, recombination and repair
641039635	BIFADO_00155	COG0593	ATPase involved in DNA replication initiation		4.0e-107
641039635	BIFADO_00155	pfam00308	Bac_DnaA		8.2e-87
641039635	BIFADO_00155	pfam08299	Bac_DnaA_C		5.1e-26
641039635	BIFADO_00155	TIGR00362	chromosomal replication initiator protein DnaA		0.0e+00
641039635	BIFADO_00155	KO:K02313	chromosomal replication initiator protein		0.0e+00
641039635	BIFADO_00155	ITERM:00001	chromosomal replication initiator protein DnaA
641039635	BIFADO_00155	Locus_type		CDS
641039635	BIFADO_00155	NCBI_accession		ZP_02027753
641039635	BIFADO_00155	Product_name		chromosomal replication initiator protein DnaA
641039635	BIFADO_00155	Scaffold		NZ_AAXD02000018
641039635	BIFADO_00155	Coordinates		87194..88693(+)
641039635	BIFADO_00155	DNA_length		1500bp
641039635	BIFADO_00155	Protein_length		499aa
641039635	BIFADO_00155	GC		.59
641039636	BIFADO_00157	Locus_type		CDS
641039636	BIFADO_00157	NCBI_accession		ZP_02027755
641039636	BIFADO_00157	Product_name		hypothetical protein
641039636	BIFADO_00157	Scaffold		NZ_AAXD02000018
641039636	BIFADO_00157	Coordinates		89045..89212(-)
641039636	BIFADO_00157	DNA_length		168bp
641039636	BIFADO_00157	Protein_length		55aa
641039636	BIFADO_00157	GC		.43
641039637	BIFADO_00156	KEGG_module	M00260: DNA polymerase III complex, bacteria
641039637	BIFADO_00156	IMG_pathway	38: Bacterial replication sliding clamp
641039637	BIFADO_00156	COG_category	[L] Replication, recombination and repair
641039637	BIFADO_00156	COG0592	DNA polymerase sliding clamp subunit (PCNA homolog)		1.0e-56
641039637	BIFADO_00156	pfam02767	DNA_pol3_beta_2		1.2e-21
641039637	BIFADO_00156	pfam00712	DNA_pol3_beta		2.4e-26
641039637	BIFADO_00156	pfam02768	DNA_pol3_beta_3		3.0e-27
641039637	BIFADO_00156	EC:2.7.7.7	DNA-directed DNA polymerase.
641039637	BIFADO_00156	TIGR00663	DNA polymerase III, beta subunit		1.3e-82
641039637	BIFADO_00156	KO:K02338	DNA polymerase III subunit beta [EC:2.7.7.7]		0.0e+00
641039637	BIFADO_00156	ITERM:00035	DNA polymerase III, beta subunit (EC 2.7.7.7)
641039637	BIFADO_00156	Locus_type		CDS
641039637	BIFADO_00156	NCBI_accession		ZP_02027754
641039637	BIFADO_00156	Product_name		DNA polymerase III, beta subunit (EC 2.7.7.7)
641039637	BIFADO_00156	Scaffold		NZ_AAXD02000018
641039637	BIFADO_00156	Coordinates		89189..90313(+)
641039637	BIFADO_00156	DNA_length		1125bp
641039637	BIFADO_00156	Protein_length		374aa
641039637	BIFADO_00156	GC		.62
641039638	BIFADO_00158	COG_category	[L] Replication, recombination and repair
641039638	BIFADO_00158	COG1195	Recombinational DNA repair ATPase (RecF pathway)		9.0e-77
641039638	BIFADO_00158	pfam02463	SMC_N		1.2e-17
641039638	BIFADO_00158	TIGR00611	recF protein		4.5e-89
641039638	BIFADO_00158	KO:K03629	DNA replication and repair protein RecF		0.0e+00
641039638	BIFADO_00158	ITERM:00056	DNA replication and repair protein RecF
641039638	BIFADO_00158	Locus_type		CDS
641039638	BIFADO_00158	NCBI_accession		ZP_02027756
641039638	BIFADO_00158	Product_name		recF protein
641039638	BIFADO_00158	Scaffold		NZ_AAXD02000018
641039638	BIFADO_00158	Coordinates		90392..91603(+)
641039638	BIFADO_00158	DNA_length		1212bp
641039638	BIFADO_00158	Protein_length		403aa
641039638	BIFADO_00158	GC		.61
641039639	BIFADO_00159	COG_category	[R] General function prediction only
641039639	BIFADO_00159	COG5512	Zn-ribbon-containing, possibly RNA-binding protein and truncated derivatives		8.0e-10
641039639	BIFADO_00159	pfam05258	DUF721		2.5e-18
641039639	BIFADO_00159	Locus_type		CDS
641039639	BIFADO_00159	NCBI_accession		ZP_02027757
641039639	BIFADO_00159	Product_name		Zn-ribbon-containing, possibly RNA-binding protein and truncated derivatives
641039639	BIFADO_00159	Scaffold		NZ_AAXD02000018
641039639	BIFADO_00159	Coordinates		91603..92088(+)
641039639	BIFADO_00159	DNA_length		486bp
641039639	BIFADO_00159	Protein_length		161aa
641039639	BIFADO_00159	GC		.62
641039640	BIFADO_00160	COG_category	[L] Replication, recombination and repair
641039640	BIFADO_00160	COG0187	Type IIA topoisomerase (DNA gyrase/topo II, topoisomerase IV), B subunit		0.0e+00
641039640	BIFADO_00160	pfam00204	DNA_gyraseB		3.4e-61
641039640	BIFADO_00160	pfam01751	Toprim		2.7e-17
641039640	BIFADO_00160	pfam00986	DNA_gyraseB_C		2.4e-27
641039640	BIFADO_00160	pfam02518	HATPase_c		1.2e-13
641039640	BIFADO_00160	EC:5.99.1.3	DNA topoisomerase (ATP-hydrolyzing).
641039640	BIFADO_00160	TIGR01059	DNA gyrase, B subunit		0.0e+00
641039640	BIFADO_00160	KO:K02470	DNA gyrase subunit B [EC:5.99.1.3]		0.0e+00
641039640	BIFADO_00160	ITERM:00003	DNA gyrase subunit B (EC 5.99.1.3)
641039640	BIFADO_00160	Locus_type		CDS
641039640	BIFADO_00160	NCBI_accession		ZP_02027758
641039640	BIFADO_00160	Product_name		DNA gyrase subunit B (EC 5.99.1.3)
641039640	BIFADO_00160	Scaffold		NZ_AAXD02000018
641039640	BIFADO_00160	Coordinates		92369..94507(+)
641039640	BIFADO_00160	DNA_length		2139bp
641039640	BIFADO_00160	Protein_length		712aa
641039640	BIFADO_00160	GC		.63
641039641	BIFADO_00161	COG_category	[L] Replication, recombination and repair
641039641	BIFADO_00161	COG0188	Type IIA topoisomerase (DNA gyrase/topo II, topoisomerase IV), A subunit		0.0e+00
641039641	BIFADO_00161	pfam03989	DNA_gyraseA_C		3.4e-11
641039641	BIFADO_00161	pfam03989	DNA_gyraseA_C		2.8e-10
641039641	BIFADO_00161	pfam03989	DNA_gyraseA_C		1.8e-06
641039641	BIFADO_00161	pfam03989	DNA_gyraseA_C		2.1e-10
641039641	BIFADO_00161	pfam03989	DNA_gyraseA_C		9.5e-07
641039641	BIFADO_00161	pfam00521	DNA_topoisoIV		0.0e+00
641039641	BIFADO_00161	pfam03989	DNA_gyraseA_C		2.1e-02
641039641	BIFADO_00161	EC:5.99.1.3	DNA topoisomerase (ATP-hydrolyzing).
641039641	BIFADO_00161	TIGR01063	DNA gyrase, A subunit		0.0e+00
641039641	BIFADO_00161	KO:K02469	DNA gyrase subunit A [EC:5.99.1.3]		0.0e+00
641039641	BIFADO_00161	ITERM:00002	DNA gyrase subunit A (EC 5.99.1.3)
641039641	BIFADO_00161	Locus_type		CDS
641039641	BIFADO_00161	NCBI_accession		ZP_02027759
641039641	BIFADO_00161	Product_name		DNA gyrase subunit A (EC 5.99.1.3)
641039641	BIFADO_00161	Scaffold		NZ_AAXD02000018
641039641	BIFADO_00161	Coordinates		94549..97263(+)
641039641	BIFADO_00161	DNA_length		2715bp
641039641	BIFADO_00161	Protein_length		904aa
641039641	BIFADO_00161	GC		.63
641039642	BIFADO_00162	pfam12089	DUF3566		2.9e-39
641039642	BIFADO_00162	Locus_type		CDS
641039642	BIFADO_00162	NCBI_accession		ZP_02027760
641039642	BIFADO_00162	Product_name		hypothetical protein
641039642	BIFADO_00162	Scaffold		NZ_AAXD02000018
641039642	BIFADO_00162	Coordinates		97338..97874(+)
641039642	BIFADO_00162	DNA_length		537bp
641039642	BIFADO_00162	Protein_length		178aa
641039642	BIFADO_00162	GC		.64
641039642	BIFADO_00162	Transmembrane		Yes
641039643	BIFADO_00163	Metacyc	GLUTSYNIII-PWY: glutamate biosynthesis III
641039643	BIFADO_00163	Metacyc	PWY-5675: nitrate reduction V (assimilatory)
641039643	BIFADO_00163	Metacyc	PWY490-3: nitrate reduction VI (assimilatory)
641039643	BIFADO_00163	Metacyc	PWY-5913: TCA cycle VI (obligate autotrophs)
641039643	BIFADO_00163	IMG_pathway	123: L-glutamate oxidative deamination
641039643	BIFADO_00163	IMG_pathway	124: L-glutamate synthesis by reductive amination
641039643	BIFADO_00163	IMG_pathway	913: Acetyl-CoA assimilation via methylaspartate cycle
641039643	BIFADO_00163	COG_category	[E] Amino acid transport and metabolism
641039643	BIFADO_00163	COG0334	Glutamate dehydrogenase/leucine dehydrogenase		0.0e+00
641039643	BIFADO_00163	pfam00208	ELFV_dehydrog		1.8e-91
641039643	BIFADO_00163	pfam02812	ELFV_dehydrog_N		1.1e-47
641039643	BIFADO_00163	EC:1.4.1.4	Glutamate dehydrogenase (NADP(+)).
641039643	BIFADO_00163	KO:K00262	glutamate dehydrogenase (NADP+) [EC:1.4.1.4]		0.0e+00
641039643	BIFADO_00163	ITERM:00200	glutamate dehydrogenase (NADP) (EC 1.4.1.4)
641039643	BIFADO_00163	Locus_type		CDS
641039643	BIFADO_00163	NCBI_accession		ZP_02027761
641039643	BIFADO_00163	Product_name		glutamate dehydrogenase (NADP) (EC 1.4.1.4)
641039643	BIFADO_00163	Scaffold		NZ_AAXD02000018
641039643	BIFADO_00163	Coordinates		98108..99454(-)
641039643	BIFADO_00163	DNA_length		1347bp
641039643	BIFADO_00163	Protein_length		448aa
641039643	BIFADO_00163	GC		.64
641039644	BIFADO_00164	Locus_type		CDS
641039644	BIFADO_00164	NCBI_accession		ZP_02027762
641039644	BIFADO_00164	Product_name		hypothetical protein
641039644	BIFADO_00164	Scaffold		NZ_AAXD02000018
641039644	BIFADO_00164	Coordinates		99506..99619(+)
641039644	BIFADO_00164	DNA_length		114bp
641039644	BIFADO_00164	Protein_length		37aa
641039644	BIFADO_00164	GC		.48
641039645	BIFADO_00165	COG_category	[M] Cell wall/membrane/envelope biogenesis
641039645	BIFADO_00165	COG1970	Large-conductance mechanosensitive channel		3.0e-23
641039645	BIFADO_00165	pfam01741	MscL		7.2e-24
641039645	BIFADO_00165	TIGR00220	large conductance mechanosensitive channel protein		1.0e-23
641039645	BIFADO_00165	KO:K03282	large conductance mechanosensitive channel		0.0e+00
641039645	BIFADO_00165	Locus_type		CDS
641039645	BIFADO_00165	NCBI_accession		ZP_02027763
641039645	BIFADO_00165	Product_name		large conductance mechanosensitive channel protein
641039645	BIFADO_00165	Scaffold		NZ_AAXD02000018
641039645	BIFADO_00165	Coordinates		99659..100102(+)
641039645	BIFADO_00165	DNA_length		444bp
641039645	BIFADO_00165	Protein_length		147aa
641039645	BIFADO_00165	GC		.57
641039645	BIFADO_00165	Signal_peptide		Yes
641039645	BIFADO_00165	Transmembrane		Yes
641039646	BIFADO_00166	Locus_type		tRNA
641039646	BIFADO_00166	Product_name		tRNA-Ala-GGC
641039646	BIFADO_00166	Scaffold		NZ_AAXD02000018
641039646	BIFADO_00166	Coordinates		100267..100339(-)
641039646	BIFADO_00166	DNA_length		73bp
641039646	BIFADO_00166	GC		.62
641039647	BIFADO_00167	Locus_type		tRNA
641039647	BIFADO_00167	Product_name		tRNA-Ala-TGC
641039647	BIFADO_00167	Scaffold		NZ_AAXD02000018
641039647	BIFADO_00167	Coordinates		100341..100413(-)
641039647	BIFADO_00167	DNA_length		73bp
641039647	BIFADO_00167	GC		.63
641039648	BIFADO_00168	Locus_type		tRNA
641039648	BIFADO_00168	Product_name		tRNA-Ile-GAT
641039648	BIFADO_00168	Scaffold		NZ_AAXD02000018
641039648	BIFADO_00168	Coordinates		100456..100529(-)
641039648	BIFADO_00168	DNA_length		74bp
641039648	BIFADO_00168	GC		.62
641039649	BIFADO_00169	COG_category	[R] General function prediction only
641039649	BIFADO_00169	COG1451	Predicted metal-dependent hydrolase		3.0e-25
641039649	BIFADO_00169	pfam01863	DUF45		9.3e-41
641039649	BIFADO_00169	Locus_type		CDS
641039649	BIFADO_00169	NCBI_accession		ZP_02027764
641039649	BIFADO_00169	Product_name		Predicted metal-dependent hydrolase
641039649	BIFADO_00169	Scaffold		NZ_AAXD02000018
641039649	BIFADO_00169	Coordinates		100630..101349(+)
641039649	BIFADO_00169	DNA_length		720bp
641039649	BIFADO_00169	Protein_length		239aa
641039649	BIFADO_00169	GC		.6
641039650	BIFADO_00170	COG_category	[R] General function prediction only
641039650	BIFADO_00170	COG1253	Hemolysins and related proteins containing CBS domains		2.0e-86
641039650	BIFADO_00170	pfam00571	CBS		1.7e-05
641039650	BIFADO_00170	pfam03471	CorC_HlyC		2.2e-17
641039650	BIFADO_00170	pfam00571	CBS		2.5e-08
641039650	BIFADO_00170	pfam01595	DUF21		3.0e-43
641039650	BIFADO_00170	KO:K03699	putative hemolysin		0.0e+00
641039650	BIFADO_00170	Locus_type		CDS
641039650	BIFADO_00170	NCBI_accession		ZP_02027765
641039650	BIFADO_00170	Product_name		Hemolysins and related proteins containing CBS domains
641039650	BIFADO_00170	Scaffold		NZ_AAXD02000018
641039650	BIFADO_00170	Coordinates		101363..102703(-)
641039650	BIFADO_00170	DNA_length		1341bp
641039650	BIFADO_00170	Protein_length		446aa
641039650	BIFADO_00170	GC		.62
641039650	BIFADO_00170	Signal_peptide		Yes
641039650	BIFADO_00170	Transmembrane		Yes
641039651	BIFADO_00171	Metacyc	CYANCAT-PWY: cyanate degradation
641039651	BIFADO_00171	Metacyc	PWYQT-4429: CO<sub>2</sub> fixation into oxaloacetate (anapleurotic)
641039651	BIFADO_00171	Metacyc	PWY-6142: gluconeogenesis II (<i>Methanobacterium thermoautotrophicum</i>)
641039651	BIFADO_00171	COG_category	[P] Inorganic ion transport and metabolism
641039651	BIFADO_00171	COG0288	Carbonic anhydrase		5.0e-29
641039651	BIFADO_00171	pfam00484	Pro_CA		1.3e-39
641039651	BIFADO_00171	EC:4.2.1.1	Carbonate dehydratase.
641039651	BIFADO_00171	KO:K01673	carbonic anhydrase [EC:4.2.1.1]		0.0e+00
641039651	BIFADO_00171	Locus_type		CDS
641039651	BIFADO_00171	NCBI_accession		ZP_02027766
641039651	BIFADO_00171	Product_name		Carbonic anhydrase
641039651	BIFADO_00171	Scaffold		NZ_AAXD02000018
641039651	BIFADO_00171	Coordinates		102781..103476(-)
641039651	BIFADO_00171	DNA_length		696bp
641039651	BIFADO_00171	Protein_length		231aa
641039651	BIFADO_00171	GC		.6
641039652	BIFADO_00172	Locus_type		CDS
641039652	BIFADO_00172	NCBI_accession		ZP_02027767
641039652	BIFADO_00172	Product_name		hypothetical protein
641039652	BIFADO_00172	Scaffold		NZ_AAXD02000018
641039652	BIFADO_00172	Coordinates		103562..103738(+)
641039652	BIFADO_00172	DNA_length		177bp
641039652	BIFADO_00172	Protein_length		58aa
641039652	BIFADO_00172	GC		.45
641039653	BIFADO_00173	Locus_type		CDS
641039653	BIFADO_00173	NCBI_accession		ZP_02027768
641039653	BIFADO_00173	Product_name		hypothetical protein
641039653	BIFADO_00173	Scaffold		NZ_AAXD02000018
641039653	BIFADO_00173	Coordinates		104313..104780(-)
641039653	BIFADO_00173	DNA_length		468bp
641039653	BIFADO_00173	Protein_length		155aa
641039653	BIFADO_00173	GC		.53
641039653	BIFADO_00173	Transmembrane		Yes
641039654	BIFADO_00174	KEGG_module	M00374: Dicarboxylate-hydroxybutyrate cycle
641039654	BIFADO_00174	KEGG_module	M00170: C4-dicarboxylic acid cycle, phosphoenolpyruvate carboxykinase type
641039654	BIFADO_00174	KEGG_module	M00346: Formaldehyde assimilation, serine pathway
641039654	BIFADO_00174	KEGG_module	M00172: C4-dicarboxylic acid cycle, NADP+ -malic enzyme type
641039654	BIFADO_00174	KEGG_module	M00171: C4-dicarboxylic acid cycle, NAD+ -malic enzyme type
641039654	BIFADO_00174	KEGG_module	M00168: CAM (Crassulacean acid metabolism), dark
641039654	BIFADO_00174	KEGG_module	M00173: Reductive citric acid cycle (Arnon-Buchanan cycle)
641039654	BIFADO_00174	Metacyc	FERMENTATION-PWY: mixed acid fermentation
641039654	BIFADO_00174	Metacyc	PWY-6146: <i>Methanobacterium thermoautotrophicum</i> biosynthetic metabolism
641039654	BIFADO_00174	Metacyc	PWYQT-4429: CO<sub>2</sub> fixation into oxaloacetate (anapleurotic)
641039654	BIFADO_00174	Metacyc	PWY-1622: formaldehyde assimilation I (serine pathway)
641039654	BIFADO_00174	Metacyc	GLUCONEO-PWY: gluconeogenesis I
641039654	BIFADO_00174	Metacyc	PWY-6142: gluconeogenesis II (<i>Methanobacterium thermoautotrophicum</i>)
641039654	BIFADO_00174	Metacyc	P23-PWY: reductive TCA cycle I
641039654	BIFADO_00174	Metacyc	PWY-241: C4 photosynthetic carbon assimilation cycle
641039654	BIFADO_00174	Metacyc	PWY-5913: TCA cycle VI (obligate autotrophs)
641039654	BIFADO_00174	Metacyc	ANARESP1-PWY: respiration (anaerobic)
641039654	BIFADO_00174	Metacyc	PWY-6549: glutamine biosynthesis III
641039654	BIFADO_00174	IMG_pathway	1014: Dicarboxylate/4-hydroxybutyrate cycle
641039654	BIFADO_00174	IMG_pathway	289: Oxaloacetate synthesis via phosphoenolpyruvate
641039654	BIFADO_00174	IMG_pathway	959: Serine cycle
641039654	BIFADO_00174	COG_category	[C] Energy production and conversion
641039654	BIFADO_00174	COG2352	Phosphoenolpyruvate carboxylase		0.0e+00
641039654	BIFADO_00174	pfam00311	PEPcase		0.0e+00
641039654	BIFADO_00174	pfam00311	PEPcase		1.3e-59
641039654	BIFADO_00174	EC:4.1.1.31	Phosphoenolpyruvate carboxylase.
641039654	BIFADO_00174	KO:K01595	phosphoenolpyruvate carboxylase [EC:4.1.1.31]		0.0e+00
641039654	BIFADO_00174	ITERM:00779	Phosphoenolpyruvate carboxylase, type 1 (EC 4.1.1.31)
641039654	BIFADO_00174	Locus_type		CDS
641039654	BIFADO_00174	NCBI_accession		ZP_02027769
641039654	BIFADO_00174	Product_name		Phosphoenolpyruvate carboxylase (EC 4.1.1.31)
641039654	BIFADO_00174	Scaffold		NZ_AAXD02000018
641039654	BIFADO_00174	Coordinates		104951..107707(-)
641039654	BIFADO_00174	DNA_length		2757bp
641039654	BIFADO_00174	Protein_length		918aa
641039654	BIFADO_00174	GC		.63
641039655	BIFADO_00176	Locus_type		CDS
641039655	BIFADO_00176	NCBI_accession		ZP_02027771
641039655	BIFADO_00176	Product_name		hypothetical protein
641039655	BIFADO_00176	Scaffold		NZ_AAXD02000018
641039655	BIFADO_00176	Coordinates		107803..107916(-)
641039655	BIFADO_00176	DNA_length		114bp
641039655	BIFADO_00176	Protein_length		37aa
[truncated: 29,867 more rows]
