# Supplementary material for: Genome-scale metabolic reconstructions of Bifidobacterium adolescentis L2-32 and Faecalibacterium prausnitzii A2-165 and their interaction
Source: BMC Syst Biol. 2014 Apr 3;8:41. doi: 10.1186/1752-0509-8-41 (PMC4108055; doi:10.1186/1752-0509-8-41)
Supplement: Additional file 2 — Matlab funtions used in the paper. [file 1752-0509-8-41-S2.zip › Code/check_reaction.m]

function [insert r]=check_reaction(r,type)
    if type=='-'
      insert =true;
      return;
    elseif type=='+' 
        insert=false;
        if numel(regexp(cell2mat(r.equations),'\[b\]'))>0
           insert=false;
           return;
        end
        if numel(regexp(cell2mat(r.equations),'Cytosol'))>0
            insert=true;
        end
        if numel(regexp(cell2mat(r.equations),'Extraorganism'))>0
            insert=true;
        end
        
        r.equations={regexprep(cell2mat(r.equations),'Extraorganism','b')};
        r.equations={regexprep(cell2mat(r.equations),'Periplasm','Extraorganism')};
    end
        
   
