# Supplementary material for: Genome-scale metabolic reconstructions of Bifidobacterium adolescentis L2-32 and Faecalibacterium prausnitzii A2-165 and their interaction
Source: BMC Syst Biol. 2014 Apr 3;8:41. doi: 10.1186/1752-0509-8-41 (PMC4108055; doi:10.1186/1752-0509-8-41)
Supplement: Additional file 2 — Matlab funtions used in the paper. [file 1752-0509-8-41-S2.zip › Code/community.xml]

<?xml version="1.0" encoding="UTF-8"?>
<Community>
  <Organism>
    <Model name="Bifidobacterium adolescents L2-32" ID="bif" file="iBif452.xlsx" />
    <export metName="Acetate" flux="ACtex"/>
    <uptake metName="Glucose" flux="GLCtexi"/>
  </Organism>
  <Organism>
     <Model name="Faecalibacterium prausnitzii  A2-165" ID="fap"  file="iFap484.xlsx" />
    <uptake metName="Acetate" flux="ACtex"/>
    <uptake metName="Glucose" flux="GLCtexi"/>
  </Organism>
   <Media>
      <component met="Glucose" relation="Competition" amount ="1"/>
      <component met="Acetate" relation="Commensalism" amount ="0"/>
  </Media>
</Community>
