# Supplementary material for: Genome-scale metabolic reconstructions of Bifidobacterium adolescentis L2-32 and Faecalibacterium prausnitzii A2-165 and their interaction
Source: BMC Syst Biol. 2014 Apr 3;8:41. doi: 10.1186/1752-0509-8-41 (PMC4108055; doi:10.1186/1752-0509-8-41)
Supplement: Additional file 2 — Matlab funtions used in the paper. [file 1752-0509-8-41-S2.zip › Code/constructEquations.m]

function [equationStrings rxnDif]=constructEquations(model,rxns,useComps,sortRevRxns,sortMetNames)
% constructEquations
%   Construct equation strings for reactions
%
%   model             a model structure
%   rxns              either a cell array of reaction IDs, a logical vector with the 
%                     same number of elements as reactions in the model, or a vector 
%                     of reaction indexes (opt, default model.rxns)
%	useComps          include the compartment of each metabolite (opt, default true)
%	sortRevRxns       sort reversible reactions so that the metabolite that is first in
%                     the lexiographic order is a reactant (opt, default
%                     false)
%	sortMetNames      sort the metabolite names in the equation. Uses
%                     compartment even if useComps is false (opt, default
%                     false)
%
%   equationStrings     a cell array with equations
%
% 	Usage: equationStrings=constructEquations(model,rxns,useComps,...
%           sortRevRxns,sortMetNames)
%
%   Rasmus Agren, 2010-12-16
%

if nargin<2
    rxns=model.rxns;
end
if nargin<3
    useComps=true;
end
if nargin<4
    sortRevRxns=false;
end
if nargin<5
    sortMetNames=false;
end

%Sort reversible equations
if sortRevRxns==true
    model=sortModel(model);
end

%Sort metabolite names, including compartment
if sortMetNames==true
    model=sortModel(model,false,true);
end

indexes=getIndexes(model,rxns,'rxns');

equationStrings=cell(numel(indexes),1);
rxnDif=cell(numel(indexes),1);
for i=1:numel(indexes)
    reactants=find(model.S(:,indexes(i))<0);
    products=find(model.S(:,indexes(i))>0);
    eqn='';

    for j=1:numel(reactants)
    	if j==1
        	plusString='';
        else
        	plusString=' + ';
        end

        stoich=num2str(model.S(reactants(j),indexes(i))*-1);
        
        if stoich=='1'
        	stoich='';
        else
        	stoich=[stoich ' '];
        end
        
        if useComps==true
            cc=model.metComps(reactants(j));
            if iscell(cc)
                eqn=[eqn plusString stoich model.metNames{reactants(j)} '[' model.compNames{find(ismember(model.comps,model.metComps(reactants(j))))} ']'];
            else
                eqn=[eqn plusString stoich model.metNames{reactants(j)} '[' model.compNames{model.metComps(reactants(j))} ']'];
            end
        else
            eqn=[eqn plusString stoich model.metNames{reactants(j)}];
        end
	end
       
    if model.rev(indexes(i))==0
    	eqn=[eqn ' => '];
    else
    	eqn=[eqn ' <=> '];
    end
       
    for j=1:numel(products)
    	if j==1
        	plusString='';
        else
        	plusString=' + ';
        end

        stoich=num2str(model.S(products(j),indexes(i)));
        
        if stoich=='1'
        	stoich='';
        else
        	stoich=[stoich ' '];
        end
        
        if useComps==true
            cc=model.metComps(products(j));
            if iscell(cc)
               eqn=[eqn plusString stoich model.metNames{products(j)} '[' model.compNames{find(ismember(model.comps,model.metComps(products(j))))} ']'];
            else
               eqn=[eqn plusString stoich model.metNames{products(j)} '[' model.compNames{find(ismember(model.comps,num2str(model.metComps(products(j)))))} ']'];            end
           
        else
            eqn=[eqn plusString stoich model.metNames{products(j)}];
        end
    end
    equationStrings{i}=eqn;
    rxnDif{i}=model.rxnNames(indexes(i));
    
end
end
