# Supplementary material for: Genome-scale metabolic reconstructions of Bifidobacterium adolescentis L2-32 and Faecalibacterium prausnitzii A2-165 and their interaction
Source: BMC Syst Biol. 2014 Apr 3;8:41. doi: 10.1186/1752-0509-8-41 (PMC4108055; doi:10.1186/1752-0509-8-41)
Supplement: Additional file 2 — Matlab funtions used in the paper. [file 1752-0509-8-41-S2.zip › Code/convertGenesToRule.m]

function grRule=convertGenesToRule(geneList)

if numel(geneList)>0
    grRule=geneList(1);
    for i=2:numel(geneList)
        grRule={sprintf('%s and %s', cell2mat(grRule),cell2mat(geneList(i)))};
    end
else
    grRule={};
    
end
end
