# Supplementary material for: Genome-scale metabolic reconstructions of Bifidobacterium adolescentis L2-32 and Faecalibacterium prausnitzii A2-165 and their interaction
Source: BMC Syst Biol. 2014 Apr 3;8:41. doi: 10.1186/1752-0509-8-41 (PMC4108055; doi:10.1186/1752-0509-8-41)
Supplement: Additional file 2 — Matlab funtions used in the paper. [file 1752-0509-8-41-S2.zip › Code/drawKEGGPathway.m]

function url=drawKEGGPathway(model,pathwayID)

%the aim of this function is to color the KEGG pathway based on model
% model is RAVEN model
%pathwayID is KEGG map ID such as map00010
%url link you past in web browser.
%Example
%  url=drawKEGGPathway(bif,'map00020')
%Get KO and EC from pathway ID
urlKO=sprintf('http://rest.kegg.jp/link/ko/%s',pathwayID);
urlEC=sprintf('http://rest.kegg.jp/link/ec/%s',pathwayID);

urlwrite(urlKO,'mapKO');
urlwrite(urlEC,'mapEC');

[map mapKO]=textread('mapKO','%s%s');
[map mapEC]=textread('mapEC','%s%s');

mapKO=regexprep(mapKO,'ko:','');
mapEC=regexprep(mapEC,'ec:','');
ref=union(mapKO,mapEC);

%open EC KO map
[EC KO]=textread('kegg_ko_ec.txt','%s%s');
KO=regexprep(KO,'ko:','');
EC=regexprep(EC,'ec:','');


modelKO=model.eccodes;
k=1;
for i=2:numel(modelKO)
     ko=regexp(cell2mat(modelKO(i)),'K\d*','match');
     for j=1:numel(ko)
         newRef(k)=ko(j);
         k=k+1;
     end
     if numel(ko)==0
         ec=regexp(cell2mat(modelKO(i)),'\d*.\d*.\d*.\d*','match');
          for j=1:numel(ec)
              I =find(ismember(EC,ec));
              for kk=1:numel(I)
                  newRef(k)=KO(I(kk));
                  k=k+1;
              end
          end
     end
         
end

%find the intersection between EC and KO in the model with map EC and KO
obj=intersect(newRef,ref);

%build url
url=sprintf('http://www.kegg.jp/pathway/%s',pathwayID);
for i=1:numel(obj)
   url=sprintf('%s+%s',url,cell2mat(obj(i)));
    
end

web(url,'-browser');
