# Supplementary material for: Genome-scale metabolic reconstructions of Bifidobacterium adolescentis L2-32 and Faecalibacterium prausnitzii A2-165 and their interaction
Source: BMC Syst Biol. 2014 Apr 3;8:41. doi: 10.1186/1752-0509-8-41 (PMC4108055; doi:10.1186/1752-0509-8-41)
Supplement: Additional file 2 — Matlab funtions used in the paper. [file 1752-0509-8-41-S2.zip › Code/fap_IMG.xlsx]

## Sheet: 645951831.info
gene_oid	Locus Tag	Source	Cluster Information	Gene Information	E-value
646119480	FAEPRAA2165_00001	Locus_type		CDS
646119480	FAEPRAA2165_00001	NCBI_accession		ZP_05613237
646119480	FAEPRAA2165_00001	Product_name		hypothetical protein
646119480	FAEPRAA2165_00001	Scaffold		NZ_ACOP02000001
646119480	FAEPRAA2165_00001	Coordinates		1..303(+)
646119480	FAEPRAA2165_00001	DNA_length		303bp
646119480	FAEPRAA2165_00001	Protein_length		100aa
646119480	FAEPRAA2165_00001	GC		.73
646119481	FAEPRAA2165_00002	COG_category	[M] Cell wall/membrane/envelope biogenesis
646119481	FAEPRAA2165_00002	COG3757	Lyzozyme M1 (1,4-beta-N-acetylmuramidase)		1.0e-19
646119481	FAEPRAA2165_00002	pfam01183	Glyco_hydro_25		6.0e-26
646119481	FAEPRAA2165_00002	Locus_type		CDS
646119481	FAEPRAA2165_00002	NCBI_accession		ZP_05613238
646119481	FAEPRAA2165_00002	Product_name		putative endolysin
646119481	FAEPRAA2165_00002	Scaffold		NZ_ACOP02000001
646119481	FAEPRAA2165_00002	Coordinates		303..926(+)
646119481	FAEPRAA2165_00002	DNA_length		624bp
646119481	FAEPRAA2165_00002	Protein_length		207aa
646119481	FAEPRAA2165_00002	GC		.65
646119482	FAEPRAA2165_00003	pfam04688	Phage_holin		2.1e-12
646119482	FAEPRAA2165_00003	TIGR01592	holin, SPP1 family		2.9e-17
646119482	FAEPRAA2165_00003	Locus_type		CDS
646119482	FAEPRAA2165_00003	NCBI_accession		ZP_05613239
646119482	FAEPRAA2165_00003	Product_name		holin, SPP1 family
646119482	FAEPRAA2165_00003	Scaffold		NZ_ACOP02000001
646119482	FAEPRAA2165_00003	Coordinates		943..1191(+)
646119482	FAEPRAA2165_00003	DNA_length		249bp
646119482	FAEPRAA2165_00003	Protein_length		82aa
646119482	FAEPRAA2165_00003	GC		.62
646119482	FAEPRAA2165_00003	Signal_peptide		Yes
646119483	FAEPRAA2165_00004	COG_category	[C] Energy production and conversion
646119483	FAEPRAA2165_00004	COG0667	Predicted oxidoreductases (related to aryl-alcohol dehydrogenases)		3.0e-69
646119483	FAEPRAA2165_00004	pfam00248	Aldo_ket_red		2.5e-63
646119483	FAEPRAA2165_00004	Locus_type		CDS
646119483	FAEPRAA2165_00004	NCBI_accession		ZP_05613240
646119483	FAEPRAA2165_00004	Product_name		general stress protein 69
646119483	FAEPRAA2165_00004	Scaffold		NZ_ACOP02000001
646119483	FAEPRAA2165_00004	Coordinates		1261..2244(-)
646119483	FAEPRAA2165_00004	DNA_length		984bp
646119483	FAEPRAA2165_00004	Protein_length		327aa
646119483	FAEPRAA2165_00004	GC		.64
646119484	FAEPRAA2165_00005	IMG_pathway	587: Bacterial translation termination
646119484	FAEPRAA2165_00005	COG_category	[J] Translation, ribosomal structure and biogenesis
646119484	FAEPRAA2165_00005	COG4108	Peptide chain release factor RF-3		0.0e+00
646119484	FAEPRAA2165_00005	pfam00009	GTP_EFTU		4.3e-48
646119484	FAEPRAA2165_00005	TIGR00503	peptide chain release factor 3		0.0e+00
646119484	FAEPRAA2165_00005	TIGR00484	translation elongation factor EF-G		1.5e-68
646119484	FAEPRAA2165_00005	TIGR00231	small GTP-binding protein domain		1.3e-24
646119484	FAEPRAA2165_00005	KO:K02837	peptide chain release factor 3		0.0e+00
646119484	FAEPRAA2165_00005	ITERM:02550	bacterial peptide chain release factor 3 (bRF-3)
646119484	FAEPRAA2165_00005	Locus_type		CDS
646119484	FAEPRAA2165_00005	NCBI_accession		ZP_05613241
646119484	FAEPRAA2165_00005	Product_name		peptide chain release factor 3
646119484	FAEPRAA2165_00005	Scaffold		NZ_ACOP02000001
646119484	FAEPRAA2165_00005	Coordinates		2390..3994(-)
646119484	FAEPRAA2165_00005	DNA_length		1605bp
646119484	FAEPRAA2165_00005	Protein_length		534aa
646119484	FAEPRAA2165_00005	GC		.6
646119485	FAEPRAA2165_00006	Locus_type		CDS
646119485	FAEPRAA2165_00006	NCBI_accession		ZP_05613242
646119485	FAEPRAA2165_00006	Product_name		protein BLT4
646119485	FAEPRAA2165_00006	Scaffold		NZ_ACOP02000001
646119485	FAEPRAA2165_00006	Coordinates		4026..4277(-)
646119485	FAEPRAA2165_00006	DNA_length		252bp
646119485	FAEPRAA2165_00006	Protein_length		83aa
646119485	FAEPRAA2165_00006	GC		.53
646119485	FAEPRAA2165_00006	Signal_peptide		Yes
646119486	FAEPRAA2165_00007	COG_category	[J] Translation, ribosomal structure and biogenesis
646119486	FAEPRAA2165_00007	COG0144	tRNA and rRNA cytosine-C5-methylases		4.0e-06
646119486	FAEPRAA2165_00007	pfam06962	rRNA_methylase		3.8e-26
646119486	FAEPRAA2165_00007	pfam13508	Acetyltransf_7		2.4e-09
646119486	FAEPRAA2165_00007	Locus_type		CDS
646119486	FAEPRAA2165_00007	NCBI_accession		ZP_05613243
646119486	FAEPRAA2165_00007	Product_name		putative rRNA methylase
646119486	FAEPRAA2165_00007	Scaffold		NZ_ACOP02000001
646119486	FAEPRAA2165_00007	Coordinates		4297..5154(-)
646119486	FAEPRAA2165_00007	DNA_length		858bp
646119486	FAEPRAA2165_00007	Protein_length		285aa
646119486	FAEPRAA2165_00007	GC		.64
646119486	FAEPRAA2165_00007	Fused_gene		Yes
646119487	FAEPRAA2165_00008	COG_category	[O] Posttranslational modification, protein turnover, chaperones
646119487	FAEPRAA2165_00008	COG0265	Trypsin-like serine proteases, typically periplasmic, contain C-terminal PDZ domain		8.0e-52
646119487	FAEPRAA2165_00008	pfam13180	PDZ_2		4.4e-21
646119487	FAEPRAA2165_00008	pfam13365	Trypsin_2		1.9e-21
646119487	FAEPRAA2165_00008	Locus_type		CDS
646119487	FAEPRAA2165_00008	NCBI_accession		ZP_05613244
646119487	FAEPRAA2165_00008	Product_name		putative serine protease HtrA
646119487	FAEPRAA2165_00008	Scaffold		NZ_ACOP02000001
646119487	FAEPRAA2165_00008	Coordinates		5618..7027(+)
646119487	FAEPRAA2165_00008	DNA_length		1410bp
646119487	FAEPRAA2165_00008	Protein_length		469aa
646119487	FAEPRAA2165_00008	GC		.64
646119487	FAEPRAA2165_00008	Transmembrane		Yes
646119488	FAEPRAA2165_00010	Metacyc	PWY-842: starch degradation I
646119488	FAEPRAA2165_00010	COG_category	[G] Carbohydrate transport and metabolism
646119488	FAEPRAA2165_00010	COG1523	Type II secretory pathway, pullulanase PulA and related glycosidases		4.0e-98
646119488	FAEPRAA2165_00010	pfam02922	CBM_48		1.0e-12
646119488	FAEPRAA2165_00010	pfam00128	Alpha-amylase		4.0e-17
646119488	FAEPRAA2165_00010	EC:3.2.1.41	Pullulanase.
646119488	FAEPRAA2165_00010	TIGR02104	pullulanase, type I		0.0e+00
646119488	FAEPRAA2165_00010	KO:K01200	pullulanase [EC:3.2.1.41]		0.0e+00
646119488	FAEPRAA2165_00010	Locus_type		CDS
646119488	FAEPRAA2165_00010	NCBI_accession		ZP_05613246
646119488	FAEPRAA2165_00010	Product_name		pullulanase, type I
646119488	FAEPRAA2165_00010	Scaffold		NZ_ACOP02000001
646119488	FAEPRAA2165_00010	Coordinates		7135..9090(-)
646119488	FAEPRAA2165_00010	DNA_length		1956bp
646119488	FAEPRAA2165_00010	Protein_length		651aa
646119488	FAEPRAA2165_00010	GC		.65
646119489	FAEPRAA2165_00009	Locus_type		CDS
646119489	FAEPRAA2165_00009	NCBI_accession		ZP_05613245
646119489	FAEPRAA2165_00009	Product_name		conserved hypothetical protein
646119489	FAEPRAA2165_00009	Scaffold		NZ_ACOP02000001
646119489	FAEPRAA2165_00009	Coordinates		9081..9245(+)
646119489	FAEPRAA2165_00009	DNA_length		165bp
646119489	FAEPRAA2165_00009	Protein_length		54aa
646119489	FAEPRAA2165_00009	GC		.41
646119490	FAEPRAA2165_00011	COG_category	[O] Posttranslational modification, protein turnover, chaperones
646119490	FAEPRAA2165_00011	COG0464	ATPases of the AAA+ class		4.0e-13
646119490	FAEPRAA2165_00011	pfam00004	AAA		1.7e-17
646119490	FAEPRAA2165_00011	Locus_type		CDS
646119490	FAEPRAA2165_00011	NCBI_accession		ZP_05613247
646119490	FAEPRAA2165_00011	Product_name		stage V sporulation protein K
646119490	FAEPRAA2165_00011	Scaffold		NZ_ACOP02000001
646119490	FAEPRAA2165_00011	Coordinates		9215..11254(+)
646119490	FAEPRAA2165_00011	DNA_length		2040bp
646119490	FAEPRAA2165_00011	Protein_length		679aa
646119490	FAEPRAA2165_00011	GC		.65
646119491	FAEPRAA2165_00012	COG_category	[K] Transcription
646119491	FAEPRAA2165_00012	COG2378	Predicted transcriptional regulator		2.0e-21
646119491	FAEPRAA2165_00012	pfam13280	WYL		9.6e-40
646119491	FAEPRAA2165_00012	Locus_type		CDS
646119491	FAEPRAA2165_00012	NCBI_accession		ZP_05613248
646119491	FAEPRAA2165_00012	Product_name		hypothetical protein
646119491	FAEPRAA2165_00012	Scaffold		NZ_ACOP02000001
646119491	FAEPRAA2165_00012	Coordinates		11293..12255(-)
646119491	FAEPRAA2165_00012	DNA_length		963bp
646119491	FAEPRAA2165_00012	Protein_length		320aa
646119491	FAEPRAA2165_00012	GC		.61
646119492	FAEPRAA2165_00013	KEGG_module	M00025: Tyrosine biosynthesis, chorismate => tyrosine
646119492	FAEPRAA2165_00013	Metacyc	TYRSYN: tyrosine biosynthesis I
646119492	FAEPRAA2165_00013	COG_category	[E] Amino acid transport and metabolism
646119492	FAEPRAA2165_00013	COG0287	Prephenate dehydrogenase		2.0e-45
646119492	FAEPRAA2165_00013	pfam02153	PDH		1.9e-47
646119492	FAEPRAA2165_00013	EC:1.3.1.12	Prephenate dehydrogenase.
646119492	FAEPRAA2165_00013	KO:K04517	prephenate dehydrogenase [EC:1.3.1.12]		0.0e+00
646119492	FAEPRAA2165_00013	Locus_type		CDS
646119492	FAEPRAA2165_00013	NCBI_accession		ZP_05613249
646119492	FAEPRAA2165_00013	Product_name		prephenate dehydrogenase
646119492	FAEPRAA2165_00013	Scaffold		NZ_ACOP02000001
646119492	FAEPRAA2165_00013	Coordinates		12362..13222(-)
646119492	FAEPRAA2165_00013	DNA_length		861bp
646119492	FAEPRAA2165_00013	Protein_length		286aa
646119492	FAEPRAA2165_00013	GC		.6
646119493	FAEPRAA2165_00014	KEGG_module	M00022: Shikimate pathway, phosphoenolpyruvate + erythrose-4P => chorismate
646119493	FAEPRAA2165_00014	Metacyc	PWY-6163: chorismate biosynthesis from 3-dehydroquinate
646119493	FAEPRAA2165_00014	IMG_pathway	146: Chorismate synthesis
646119493	FAEPRAA2165_00014	IMG_pathway	519: Archaeal chorismate synthesis
646119493	FAEPRAA2165_00014	COG_category	[E] Amino acid transport and metabolism
646119493	FAEPRAA2165_00014	COG0128	5-enolpyruvylshikimate-3-phosphate synthase		8.0e-98
646119493	FAEPRAA2165_00014	pfam00275	EPSP_synthase		5.2e-76
646119493	FAEPRAA2165_00014	EC:2.5.1.19	3-phosphoshikimate 1-carboxyvinyltransferase.
646119493	FAEPRAA2165_00014	TIGR01356	3-phosphoshikimate 1-carboxyvinyltransferase		3.6e-102
646119493	FAEPRAA2165_00014	KO:K00800	3-phosphoshikimate 1-carboxyvinyltransferase [EC:2.5.1.19]		0.0e+00
646119493	FAEPRAA2165_00014	ITERM:00342	3-phosphoshikimate 1-carboxyvinyltransferase (EC 2.5.1.19)
646119493	FAEPRAA2165_00014	Locus_type		CDS
646119493	FAEPRAA2165_00014	NCBI_accession		ZP_05613250
646119493	FAEPRAA2165_00014	Product_name		3-phosphoshikimate 1-carboxyvinyltransferase
646119493	FAEPRAA2165_00014	Scaffold		NZ_ACOP02000001
646119493	FAEPRAA2165_00014	Coordinates		13212..14486(-)
646119493	FAEPRAA2165_00014	DNA_length		1275bp
646119493	FAEPRAA2165_00014	Protein_length		424aa
646119493	FAEPRAA2165_00014	GC		.67
646119493	FAEPRAA2165_00014	Signal_peptide		Yes
646119494	FAEPRAA2165_00015	KEGG_module	M00022: Shikimate pathway, phosphoenolpyruvate + erythrose-4P => chorismate
646119494	FAEPRAA2165_00015	Metacyc	PWY-6164: 3-dehydroquinate biosynthesis I
646119494	FAEPRAA2165_00015	IMG_pathway	146: Chorismate synthesis
646119494	FAEPRAA2165_00015	COG_category	[E] Amino acid transport and metabolism
646119494	FAEPRAA2165_00015	COG2876	3-deoxy-D-arabino-heptulosonate 7-phosphate (DAHP) synthase		3.0e-106
646119494	FAEPRAA2165_00015	pfam00793	DAHP_synth_1		5.1e-75
646119494	FAEPRAA2165_00015	EC:2.5.1.54	3-deoxy-7-phosphoheptulonate synthase.
646119494	FAEPRAA2165_00015	TIGR01361	phospho-2-dehydro-3-deoxyheptonate aldolase		3.3e-119
646119494	FAEPRAA2165_00015	KO:K03856	3-deoxy-7-phosphoheptulonate synthase [EC:2.5.1.54]		0.0e+00
646119494	FAEPRAA2165_00015	ITERM:00330	3-deoxy-D-arabinoheptulosonate-7-phosphate synthase (EC 2.5.1.54)
646119494	FAEPRAA2165_00015	Locus_type		CDS
646119494	FAEPRAA2165_00015	NCBI_accession		ZP_05613251
646119494	FAEPRAA2165_00015	Product_name		3-deoxy-7-phosphoheptulonate synthase
646119494	FAEPRAA2165_00015	Scaffold		NZ_ACOP02000001
646119494	FAEPRAA2165_00015	Coordinates		14488..15504(-)
646119494	FAEPRAA2165_00015	DNA_length		1017bp
646119494	FAEPRAA2165_00015	Protein_length		338aa
646119494	FAEPRAA2165_00015	GC		.61
646119494	FAEPRAA2165_00015	Fused_gene		Yes
646119495	FAEPRAA2165_00016	KEGG_module	M00022: Shikimate pathway, phosphoenolpyruvate + erythrose-4P => chorismate
646119495	FAEPRAA2165_00016	Metacyc	PWY-6416: quinate degradation II
646119495	FAEPRAA2165_00016	Metacyc	PWY-6163: chorismate biosynthesis from 3-dehydroquinate
646119495	FAEPRAA2165_00016	Metacyc	PWY-6707: gallate biosynthesis
646119495	FAEPRAA2165_00016	Metacyc	QUINATEDEG-PWY: quinate degradation I
646119495	FAEPRAA2165_00016	IMG_pathway	146: Chorismate synthesis
646119495	FAEPRAA2165_00016	IMG_pathway	519: Archaeal chorismate synthesis
646119495	FAEPRAA2165_00016	COG_category	[E] Amino acid transport and metabolism
646119495	FAEPRAA2165_00016	COG0757	3-dehydroquinate dehydratase II		2.0e-35
646119495	FAEPRAA2165_00016	pfam01220	DHquinase_II		3.9e-38
646119495	FAEPRAA2165_00016	EC:4.2.1.10	3-dehydroquinate dehydratase.
646119495	FAEPRAA2165_00016	KO:K03786	3-dehydroquinate dehydratase II [EC:4.2.1.10]		1.2e-26
646119495	FAEPRAA2165_00016	ITERM:00333	3-dehydroquinate dehydratase (EC 4.2.1.10)
646119495	FAEPRAA2165_00016	Locus_type		CDS
646119495	FAEPRAA2165_00016	NCBI_accession		ZP_05613252
646119495	FAEPRAA2165_00016	Product_name		dehydroquinase class II
646119495	FAEPRAA2165_00016	Scaffold		NZ_ACOP02000001
646119495	FAEPRAA2165_00016	Coordinates		15626..16090(-)
646119495	FAEPRAA2165_00016	DNA_length		465bp
646119495	FAEPRAA2165_00016	Protein_length		154aa
646119495	FAEPRAA2165_00016	GC		.6
646119496	FAEPRAA2165_00017	IMG_pathway	146: Chorismate synthesis
646119496	FAEPRAA2165_00017	IMG_pathway	519: Archaeal chorismate synthesis
646119496	FAEPRAA2165_00017	COG_category	[E] Amino acid transport and metabolism
646119496	FAEPRAA2165_00017	COG0169	Shikimate 5-dehydrogenase		2.0e-42
646119496	FAEPRAA2165_00017	pfam01202	SKI		4.3e-35
646119496	FAEPRAA2165_00017	pfam08501	Shikimate_dh_N		3.7e-11
646119496	FAEPRAA2165_00017	ITERM:00339	shikimate kinase (EC 2.7.1.71)
646119496	FAEPRAA2165_00017	Locus_type		CDS
646119496	FAEPRAA2165_00017	NCBI_accession		ZP_05613253
646119496	FAEPRAA2165_00017	Product_name		shikimate dehydrogenase
646119496	FAEPRAA2165_00017	Scaffold		NZ_ACOP02000001
646119496	FAEPRAA2165_00017	Coordinates		16071..17333(-)
646119496	FAEPRAA2165_00017	DNA_length		1263bp
646119496	FAEPRAA2165_00017	Protein_length		420aa
646119496	FAEPRAA2165_00017	GC		.63
646119496	FAEPRAA2165_00017	Fused_gene		Yes
646119497	FAEPRAA2165_00018	KEGG_module	M00022: Shikimate pathway, phosphoenolpyruvate + erythrose-4P => chorismate
646119497	FAEPRAA2165_00018	Metacyc	PWY-6163: chorismate biosynthesis from 3-dehydroquinate
646119497	FAEPRAA2165_00018	IMG_pathway	146: Chorismate synthesis
646119497	FAEPRAA2165_00018	IMG_pathway	519: Archaeal chorismate synthesis
646119497	FAEPRAA2165_00018	COG_category	[E] Amino acid transport and metabolism
646119497	FAEPRAA2165_00018	COG0082	Chorismate synthase		3.0e-107
646119497	FAEPRAA2165_00018	pfam01264	Chorismate_synt		3.1e-112
646119497	FAEPRAA2165_00018	EC:4.2.3.5	Chorismate synthase.
646119497	FAEPRAA2165_00018	TIGR00033	chorismate synthase		1.8e-107
646119497	FAEPRAA2165_00018	KO:K01736	chorismate synthase [EC:4.2.3.5]		0.0e+00
646119497	FAEPRAA2165_00018	ITERM:00348	chorismate synthase (EC 4.2.3.5)
646119497	FAEPRAA2165_00018	Locus_type		CDS
646119497	FAEPRAA2165_00018	NCBI_accession		ZP_05613254
646119497	FAEPRAA2165_00018	Product_name		chorismate synthase
646119497	FAEPRAA2165_00018	Scaffold		NZ_ACOP02000001
646119497	FAEPRAA2165_00018	Coordinates		17334..18476(-)
646119497	FAEPRAA2165_00018	DNA_length		1143bp
646119497	FAEPRAA2165_00018	Protein_length		380aa
646119497	FAEPRAA2165_00018	GC		.66
646119498	FAEPRAA2165_00019	KEGG_module	M00022: Shikimate pathway, phosphoenolpyruvate + erythrose-4P => chorismate
646119498	FAEPRAA2165_00019	Metacyc	PWY-6164: 3-dehydroquinate biosynthesis I
646119498	FAEPRAA2165_00019	IMG_pathway	146: Chorismate synthesis
646119498	FAEPRAA2165_00019	COG_category	[E] Amino acid transport and metabolism
646119498	FAEPRAA2165_00019	COG0337	3-dehydroquinate synthetase		1.0e-88
646119498	FAEPRAA2165_00019	pfam01761	DHQ_synthase		3.3e-83
646119498	FAEPRAA2165_00019	EC:4.2.3.4	3-dehydroquinate synthase.
646119498	FAEPRAA2165_00019	TIGR01357	3-dehydroquinate synthase		1.0e-97
646119498	FAEPRAA2165_00019	KO:K01735	3-dehydroquinate synthase [EC:4.2.3.4]		0.0e+00
646119498	FAEPRAA2165_00019	ITERM:00331	3-dehydroquinate synthase (EC 4.2.3.4)
646119498	FAEPRAA2165_00019	Locus_type		CDS
646119498	FAEPRAA2165_00019	NCBI_accession		ZP_05613255
646119498	FAEPRAA2165_00019	Product_name		3-dehydroquinate synthase
646119498	FAEPRAA2165_00019	Scaffold		NZ_ACOP02000001
646119498	FAEPRAA2165_00019	Coordinates		18480..19523(-)
646119498	FAEPRAA2165_00019	DNA_length		1044bp
646119498	FAEPRAA2165_00019	Protein_length		347aa
646119498	FAEPRAA2165_00019	GC		.63
646119499	FAEPRAA2165_00020	KEGG_module	M00024: Phenylalanine biosynthesis, chorismate => phenylalanine
646119499	FAEPRAA2165_00020	KEGG_module	M00025: Tyrosine biosynthesis, chorismate => tyrosine
646119499	FAEPRAA2165_00020	Metacyc	PWY-3461: tyrosine biosynthesis II
646119499	FAEPRAA2165_00020	Metacyc	PWY-6627: salinosporamide A biosynthesis
646119499	FAEPRAA2165_00020	Metacyc	PWY-3462: phenylalanine biosynthesis II
646119499	FAEPRAA2165_00020	Metacyc	TYRSYN: tyrosine biosynthesis I
646119499	FAEPRAA2165_00020	Metacyc	PWY-6120: tyrosine biosynthesis III
646119499	FAEPRAA2165_00020	Metacyc	PHESYN: phenylalanine biosynthesis I
646119499	FAEPRAA2165_00020	IMG_pathway	147: L-phenylalanine synthesis via phenylpyruvate
646119499	FAEPRAA2165_00020	IMG_pathway	148: L-tyrosine synthesis via 4-hydroxyphenylpyruvate
646119499	FAEPRAA2165_00020	IMG_pathway	271: L-tyrosine synthesis via L-arogenate
646119499	FAEPRAA2165_00020	IMG_pathway	272: L-phenylalanine synthesis via L-arogenate
646119499	FAEPRAA2165_00020	COG_category	[E] Amino acid transport and metabolism
646119499	FAEPRAA2165_00020	COG1605	Chorismate mutase		1.0e-11
646119499	FAEPRAA2165_00020	COG0077	Prephenate dehydratase		3.0e-63
646119499	FAEPRAA2165_00020	pfam01817	CM_2		2.4e-13
646119499	FAEPRAA2165_00020	pfam00800	PDT		1.0e-47
646119499	FAEPRAA2165_00020	EC:5.4.99.5	Chorismate mutase.
646119499	FAEPRAA2165_00020	EC:4.2.1.51	Prephenate dehydratase.
646119499	FAEPRAA2165_00020	TIGR01805	monofunctional chorismate mutase, gram positive-type, clade 2		2.6e-24
646119499	FAEPRAA2165_00020	KO:K14170	chorismate mutase / prephenate dehydratase [EC:5.4.99.5 4.2.1.51]		0.0e+00
646119499	FAEPRAA2165_00020	ITERM:00353	chorismate mutase (EC 5.4.99.5)
646119499	FAEPRAA2165_00020	Locus_type		CDS
646119499	FAEPRAA2165_00020	NCBI_accession		ZP_05613256
646119499	FAEPRAA2165_00020	Product_name		prephenate dehydratase
646119499	FAEPRAA2165_00020	Scaffold		NZ_ACOP02000001
646119499	FAEPRAA2165_00020	Coordinates		19520..20593(-)
646119499	FAEPRAA2165_00020	DNA_length		1074bp
646119499	FAEPRAA2165_00020	Protein_length		357aa
646119499	FAEPRAA2165_00020	GC		.64
646119499	FAEPRAA2165_00020	Fused_gene		Yes
646119500	FAEPRAA2165_00021	Locus_type		CDS
646119500	FAEPRAA2165_00021	NCBI_accession		ZP_05613257
646119500	FAEPRAA2165_00021	Product_name		conserved hypothetical protein
646119500	FAEPRAA2165_00021	Scaffold		NZ_ACOP02000001
646119500	FAEPRAA2165_00021	Coordinates		20624..20752(-)
646119500	FAEPRAA2165_00021	DNA_length		129bp
646119500	FAEPRAA2165_00021	Protein_length		42aa
646119500	FAEPRAA2165_00021	GC		.5
646119501	FAEPRAA2165_00022	Locus_type		CDS
646119501	FAEPRAA2165_00022	NCBI_accession		ZP_05613258
646119501	FAEPRAA2165_00022	Product_name		conserved hypothetical protein
646119501	FAEPRAA2165_00022	Scaffold		NZ_ACOP02000003
646119501	FAEPRAA2165_00022	Coordinates		61..825(-)
646119501	FAEPRAA2165_00022	DNA_length		765bp
646119501	FAEPRAA2165_00022	Protein_length		254aa
646119501	FAEPRAA2165_00022	GC		.64
646119501	FAEPRAA2165_00022	Transmembrane		Yes
646119502	FAEPRAA2165_00023	KEGG_module	M00089: Triacylglycerol biosynthesis
646119502	FAEPRAA2165_00023	Metacyc	PWY-5667: CDP-diacylglycerol biosynthesis I
646119502	FAEPRAA2165_00023	Metacyc	PWY-5981: CDP-diacylglycerol biosynthesis III
646119502	FAEPRAA2165_00023	Metacyc	TRIGLSYN-PWY: triacylglycerol biosynthesis
646119502	FAEPRAA2165_00023	Metacyc	PWY0-1319: CDP-diacylglycerol biosynthesis II
646119502	FAEPRAA2165_00023	COG_category	[I] Lipid transport and metabolism
646119502	FAEPRAA2165_00023	COG0204	1-acyl-sn-glycerol-3-phosphate acyltransferase		3.0e-29
646119502	FAEPRAA2165_00023	pfam01553	Acyltransferase		1.7e-29
646119502	FAEPRAA2165_00023	EC:2.3.1.51	1-acylglycerol-3-phosphate O-acyltransferase.
646119502	FAEPRAA2165_00023	TIGR00530	1-acyl-sn-glycerol-3-phosphate acyltransferases		2.2e-38
646119502	FAEPRAA2165_00023	KO:K00655	1-acyl-sn-glycerol-3-phosphate acyltransferase [EC:2.3.1.51]		0.0e+00
646119502	FAEPRAA2165_00023	Locus_type		CDS
646119502	FAEPRAA2165_00023	NCBI_accession		ZP_05613259
646119502	FAEPRAA2165_00023	Product_name		1-acyl-sn-glycerol-3-phosphate acetyltransferase n
646119502	FAEPRAA2165_00023	Scaffold		NZ_ACOP02000003
646119502	FAEPRAA2165_00023	Coordinates		834..1715(-)
646119502	FAEPRAA2165_00023	DNA_length		882bp
646119502	FAEPRAA2165_00023	Protein_length		293aa
646119502	FAEPRAA2165_00023	GC		.59
646119502	FAEPRAA2165_00023	Transmembrane		Yes
646119503	FAEPRAA2165_00024	pfam04854	DUF624		2.2e-07
646119503	FAEPRAA2165_00024	Locus_type		CDS
646119503	FAEPRAA2165_00024	NCBI_accession		ZP_05613260
646119503	FAEPRAA2165_00024	Product_name		conserved hypothetical protein
646119503	FAEPRAA2165_00024	Scaffold		NZ_ACOP02000003
646119503	FAEPRAA2165_00024	Coordinates		1752..2588(+)
646119503	FAEPRAA2165_00024	DNA_length		837bp
646119503	FAEPRAA2165_00024	Protein_length		278aa
646119503	FAEPRAA2165_00024	GC		.6
646119503	FAEPRAA2165_00024	Transmembrane		Yes
646119504	FAEPRAA2165_00025	Locus_type		CDS
646119504	FAEPRAA2165_00025	NCBI_accession		ZP_05613261
646119504	FAEPRAA2165_00025	Product_name		hypothetical protein
646119504	FAEPRAA2165_00025	Scaffold		NZ_ACOP02000003
646119504	FAEPRAA2165_00025	Coordinates		2628..4001(+)
646119504	FAEPRAA2165_00025	DNA_length		1374bp
646119504	FAEPRAA2165_00025	Protein_length		457aa
646119504	FAEPRAA2165_00025	GC		.68
646119505	FAEPRAA2165_00026	KEGG_module	M00052: Pyrimidine ribonucleotide biosynthesis, UMP => UDP/UTP,CDP/CTP
646119505	FAEPRAA2165_00026	Metacyc	PWY-5687: pyrimidine ribonucleotides interconversion
646119505	FAEPRAA2165_00026	pfam13189	Cytidylate_kin2		8.0e-58
646119505	FAEPRAA2165_00026	EC:2.7.4.14	UMP/CMP kinase.
646119505	FAEPRAA2165_00026	KO:K00945	cytidylate kinase [EC:2.7.4.14]		7.2e-40
646119505	FAEPRAA2165_00026	Locus_type		CDS
646119505	FAEPRAA2165_00026	NCBI_accession		ZP_05613262
646119505	FAEPRAA2165_00026	Product_name		putative membrane protein
646119505	FAEPRAA2165_00026	Scaffold		NZ_ACOP02000003
646119505	FAEPRAA2165_00026	Coordinates		4059..4667(+)
646119505	FAEPRAA2165_00026	DNA_length		609bp
646119505	FAEPRAA2165_00026	Protein_length		202aa
646119505	FAEPRAA2165_00026	GC		.6
646119506	FAEPRAA2165_00027	COG_category	[V] Defense mechanisms
646119506	FAEPRAA2165_00027	COG0534	Na+-driven multidrug efflux pump		7.0e-65
646119506	FAEPRAA2165_00027	pfam01554	MatE		2.3e-24
646119506	FAEPRAA2165_00027	pfam01554	MatE		9.3e-27
646119506	FAEPRAA2165_00027	TIGR00797	putative efflux protein, MATE family		4.5e-69
646119506	FAEPRAA2165_00027	Locus_type		CDS
646119506	FAEPRAA2165_00027	NCBI_accession		ZP_05613263
646119506	FAEPRAA2165_00027	Product_name		DNA damage-inducible protein
646119506	FAEPRAA2165_00027	Scaffold		NZ_ACOP02000003
646119506	FAEPRAA2165_00027	Coordinates		4926..6320(+)
646119506	FAEPRAA2165_00027	DNA_length		1395bp
646119506	FAEPRAA2165_00027	Protein_length		464aa
646119506	FAEPRAA2165_00027	GC		.59
646119506	FAEPRAA2165_00027	Transmembrane		Yes
646119507	FAEPRAA2165_00028	COG_category	[S] Function unknown
646119507	FAEPRAA2165_00028	COG3247	Uncharacterized conserved protein		5.0e-11
646119507	FAEPRAA2165_00028	pfam03729	DUF308		2.6e-06
646119507	FAEPRAA2165_00028	pfam03729	DUF308		1.3e-11
646119507	FAEPRAA2165_00028	pfam03729	DUF308		5.7e-07
646119507	FAEPRAA2165_00028	Locus_type		CDS
646119507	FAEPRAA2165_00028	NCBI_accession		ZP_05613264
646119507	FAEPRAA2165_00028	Product_name		hypothetical protein
646119507	FAEPRAA2165_00028	Scaffold		NZ_ACOP02000003
646119507	FAEPRAA2165_00028	Coordinates		6366..7067(+)
646119507	FAEPRAA2165_00028	DNA_length		702bp
646119507	FAEPRAA2165_00028	Protein_length		233aa
646119507	FAEPRAA2165_00028	GC		.63
646119507	FAEPRAA2165_00028	Signal_peptide		Yes
646119507	FAEPRAA2165_00028	Transmembrane		Yes
646119508	FAEPRAA2165_00029	COG_category	[R] General function prediction only
646119508	FAEPRAA2165_00029	COG2509	Uncharacterized FAD-dependent dehydrogenases		9.0e-121
646119508	FAEPRAA2165_00029	pfam00890	FAD_binding_2		2.0e-05
646119508	FAEPRAA2165_00029	Locus_type		CDS
646119508	FAEPRAA2165_00029	NCBI_accession		ZP_05613265
646119508	FAEPRAA2165_00029	Product_name		NAD(FAD)-utilizing dehydrogenase
646119508	FAEPRAA2165_00029	Scaffold		NZ_ACOP02000003
646119508	FAEPRAA2165_00029	Coordinates		7229..8641(+)
646119508	FAEPRAA2165_00029	DNA_length		1413bp
646119508	FAEPRAA2165_00029	Protein_length		470aa
646119508	FAEPRAA2165_00029	GC		.61
646119509	FAEPRAA2165_00030	COG_category	[K] Transcription
646119509	FAEPRAA2165_00030	COG1737	Transcriptional regulators		3.0e-37
646119509	FAEPRAA2165_00030	pfam01418	HTH_6		7.8e-14
646119509	FAEPRAA2165_00030	pfam01380	SIS		4.9e-11
646119509	FAEPRAA2165_00030	ITERM:02310	transcriptional regulator, RpiR family
646119509	FAEPRAA2165_00030	Locus_type		CDS
646119509	FAEPRAA2165_00030	NCBI_accession		ZP_05613266
646119509	FAEPRAA2165_00030	Product_name		RpiR familytranscriptional regulator with phosphosugar-binding domain protein
646119509	FAEPRAA2165_00030	Scaffold		NZ_ACOP02000003
646119509	FAEPRAA2165_00030	Coordinates		8894..9694(+)
646119509	FAEPRAA2165_00030	DNA_length		801bp
646119509	FAEPRAA2165_00030	Protein_length		266aa
646119509	FAEPRAA2165_00030	GC		.61
646119510	FAEPRAA2165_00031	KEGG_module	M00017: Methionine biosynthesis, apartate => homoserine => methionine
646119510	FAEPRAA2165_00031	Metacyc	PWY-801: homocysteine and cysteine interconversion
646119510	FAEPRAA2165_00031	Metacyc	HOMOSER-METSYN-PWY: methionine biosynthesis I
646119510	FAEPRAA2165_00031	Metacyc	PWY-702: methionine biosynthesis II
646119510	FAEPRAA2165_00031	Metacyc	PWY-6936: seleno-amino acid biosynthesis
646119510	FAEPRAA2165_00031	COG_category	[E] Amino acid transport and metabolism
646119510	FAEPRAA2165_00031	COG1168	Bifunctional PLP-dependent enzyme with beta-cystathionase and maltose regulon repressor activities		6.0e-89
646119510	FAEPRAA2165_00031	pfam00155	Aminotran_1_2		1.2e-26
646119510	FAEPRAA2165_00031	EC:4.4.1.8	Cystathionine beta-lyase.
646119510	FAEPRAA2165_00031	KO:K14155	cystathione beta-lyase [EC:4.4.1.8]		0.0e+00
646119510	FAEPRAA2165_00031	Locus_type		CDS
646119510	FAEPRAA2165_00031	NCBI_accession		ZP_05613267
646119510	FAEPRAA2165_00031	Product_name		PLP-dependent aminotransferase
646119510	FAEPRAA2165_00031	Scaffold		NZ_ACOP02000003
646119510	FAEPRAA2165_00031	Coordinates		9748..10953(-)
646119510	FAEPRAA2165_00031	DNA_length		1206bp
646119510	FAEPRAA2165_00031	Protein_length		401aa
646119510	FAEPRAA2165_00031	GC		.59
646119511	FAEPRAA2165_00032	Locus_type		CDS
646119511	FAEPRAA2165_00032	NCBI_accession		ZP_05613268
646119511	FAEPRAA2165_00032	Product_name		hypothetical protein
646119511	FAEPRAA2165_00032	Scaffold		NZ_ACOP02000003
646119511	FAEPRAA2165_00032	Coordinates		11014..11157(+)
646119511	FAEPRAA2165_00032	DNA_length		144bp
646119511	FAEPRAA2165_00032	Protein_length		47aa
646119511	FAEPRAA2165_00032	GC		.49
646119512	FAEPRAA2165_00033	KEGG_module	M00167: Reductive pentose phosphate cycle, glyceraldehyde-3P => RuBP
646119512	FAEPRAA2165_00033	KEGG_module	M00007: Pentose phosphate pathway, non-oxidative phase, fructose 6P => ribose 5P
646119512	FAEPRAA2165_00033	KEGG_module	M00165: Reductive pentose phosphate cycle (Calvin cycle)
646119512	FAEPRAA2165_00033	KEGG_module	M00004: Pentose phosphate pathway (Pentose phosphate cycle)
646119512	FAEPRAA2165_00033	Metacyc	P124-PWY: Bifidobacterium shunt
646119512	FAEPRAA2165_00033	Metacyc	PWY-6901: xylose degradation IV
646119512	FAEPRAA2165_00033	Metacyc	PWY-5723: Rubisco shunt
646119512	FAEPRAA2165_00033	Metacyc	NONOXIPENT-PWY: pentose phosphate pathway (non-oxidative branch)
646119512	FAEPRAA2165_00033	Metacyc	CALVIN-PWY: Calvin-Benson-Bassham cycle
646119512	FAEPRAA2165_00033	Metacyc	PWY-5979: 3-amino-5-hydroxybenzoate biosynthesis
646119512	FAEPRAA2165_00033	Metacyc	P185-PWY: formaldehyde assimilation III (dihydroxyacetone cycle)
646119512	FAEPRAA2165_00033	Metacyc	PWY-1861: formaldehyde assimilation II (RuMP Cycle)
646119512	FAEPRAA2165_00033	Metacyc	P21-PWY: pentose phosphate pathway (partial)
646119512	FAEPRAA2165_00033	COG_category	[G] Carbohydrate transport and metabolism
646119512	FAEPRAA2165_00033	COG3958	Transketolase, C-terminal subunit		4.0e-108
646119512	FAEPRAA2165_00033	pfam02779	Transket_pyr		1.7e-38
646119512	FAEPRAA2165_00033	pfam02780	Transketolase_C		8.5e-32
646119512	FAEPRAA2165_00033	EC:2.2.1.1	Transketolase.
646119512	FAEPRAA2165_00033	KO:K00615	transketolase [EC:2.2.1.1]		0.0e+00
646119512	FAEPRAA2165_00033	Locus_type		CDS
646119512	FAEPRAA2165_00033	NCBI_accession		ZP_05613269
646119512	FAEPRAA2165_00033	Product_name		transketolase
646119512	FAEPRAA2165_00033	Scaffold		NZ_ACOP02000003
646119512	FAEPRAA2165_00033	Coordinates		11139..12083(-)
646119512	FAEPRAA2165_00033	DNA_length		945bp
646119512	FAEPRAA2165_00033	Protein_length		314aa
646119512	FAEPRAA2165_00033	GC		.64
646119512	FAEPRAA2165_00033	Transmembrane		Yes
646119513	FAEPRAA2165_00034	KEGG_module	M00165: Reductive pentose phosphate cycle (Calvin cycle)
646119513	FAEPRAA2165_00034	KEGG_module	M00167: Reductive pentose phosphate cycle, glyceraldehyde-3P => RuBP
646119513	FAEPRAA2165_00034	KEGG_module	M00004: Pentose phosphate pathway (Pentose phosphate cycle)
646119513	FAEPRAA2165_00034	KEGG_module	M00007: Pentose phosphate pathway, non-oxidative phase, fructose 6P => ribose 5P
646119513	FAEPRAA2165_00034	Metacyc	P185-PWY: formaldehyde assimilation III (dihydroxyacetone cycle)
646119513	FAEPRAA2165_00034	Metacyc	P124-PWY: Bifidobacterium shunt
646119513	FAEPRAA2165_00034	Metacyc	CALVIN-PWY: Calvin-Benson-Bassham cycle
646119513	FAEPRAA2165_00034	Metacyc	PWY-5979: 3-amino-5-hydroxybenzoate biosynthesis
646119513	FAEPRAA2165_00034	Metacyc	PWY-1861: formaldehyde assimilation II (RuMP Cycle)
646119513	FAEPRAA2165_00034	Metacyc	NONOXIPENT-PWY: pentose phosphate pathway (non-oxidative branch)
646119513	FAEPRAA2165_00034	Metacyc	PWY-5723: Rubisco shunt
646119513	FAEPRAA2165_00034	Metacyc	P21-PWY: pentose phosphate pathway (partial)
646119513	FAEPRAA2165_00034	Metacyc	PWY-6901: xylose degradation IV
646119513	FAEPRAA2165_00034	COG_category	[G] Carbohydrate transport and metabolism
646119513	FAEPRAA2165_00034	COG3959	Transketolase, N-terminal subunit		2.0e-87
646119513	FAEPRAA2165_00034	pfam00456	Transketolase_N		1.7e-70
646119513	FAEPRAA2165_00034	EC:2.2.1.1	Transketolase.
646119513	FAEPRAA2165_00034	KO:K00615	transketolase [EC:2.2.1.1]		0.0e+00
646119513	FAEPRAA2165_00034	Locus_type		CDS
646119513	FAEPRAA2165_00034	NCBI_accession		ZP_05613270
646119513	FAEPRAA2165_00034	Product_name		transketolase
646119513	FAEPRAA2165_00034	Scaffold		NZ_ACOP02000003
646119513	FAEPRAA2165_00034	Coordinates		12085..13233(-)
646119513	FAEPRAA2165_00034	DNA_length		1149bp
646119513	FAEPRAA2165_00034	Protein_length		382aa
646119513	FAEPRAA2165_00034	GC		.55
646119514	FAEPRAA2165_00035	COG_category	[S] Function unknown
646119514	FAEPRAA2165_00035	COG5305	Predicted membrane protein		1.0e-07
646119514	FAEPRAA2165_00035	pfam13231	PMT_2		6.7e-09
646119514	FAEPRAA2165_00035	Locus_type		CDS
646119514	FAEPRAA2165_00035	NCBI_accession		ZP_05613271
646119514	FAEPRAA2165_00035	Product_name		hypothetical protein
646119514	FAEPRAA2165_00035	Scaffold		NZ_ACOP02000003
646119514	FAEPRAA2165_00035	Coordinates		13248..14699(+)
646119514	FAEPRAA2165_00035	DNA_length		1452bp
646119514	FAEPRAA2165_00035	Protein_length		483aa
646119514	FAEPRAA2165_00035	GC		.47
646119514	FAEPRAA2165_00035	Signal_peptide		Yes
646119514	FAEPRAA2165_00035	Transmembrane		Yes
646119515	FAEPRAA2165_00037	Locus_type		CDS
646119515	FAEPRAA2165_00037	NCBI_accession		ZP_05613273
646119515	FAEPRAA2165_00037	Product_name		conserved hypothetical protein
646119515	FAEPRAA2165_00037	Scaffold		NZ_ACOP02000003
646119515	FAEPRAA2165_00037	Coordinates		14672..14890(-)
646119515	FAEPRAA2165_00037	DNA_length		219bp
646119515	FAEPRAA2165_00037	Protein_length		72aa
646119515	FAEPRAA2165_00037	GC		.55
646119516	FAEPRAA2165_00036	pfam12822	DUF3816		1.4e-13
646119516	FAEPRAA2165_00036	Locus_type		CDS
646119516	FAEPRAA2165_00036	NCBI_accession		ZP_05613272
646119516	FAEPRAA2165_00036	Product_name		conserved hypothetical protein
646119516	FAEPRAA2165_00036	Scaffold		NZ_ACOP02000003
646119516	FAEPRAA2165_00036	Coordinates		14834..15445(+)
646119516	FAEPRAA2165_00036	DNA_length		612bp
646119516	FAEPRAA2165_00036	Protein_length		203aa
646119516	FAEPRAA2165_00036	GC		.63
646119516	FAEPRAA2165_00036	Transmembrane		Yes
646119517	FAEPRAA2165_00038	Locus_type		CDS
646119517	FAEPRAA2165_00038	NCBI_accession		ZP_05613274
646119517	FAEPRAA2165_00038	Product_name		hypothetical protein
646119517	FAEPRAA2165_00038	Scaffold		NZ_ACOP02000003
646119517	FAEPRAA2165_00038	Coordinates		15500..15622(+)
646119517	FAEPRAA2165_00038	DNA_length		123bp
646119517	FAEPRAA2165_00038	Protein_length		40aa
646119517	FAEPRAA2165_00038	GC		.47
646119518	FAEPRAA2165_00039	Locus_type		CDS
646119518	FAEPRAA2165_00039	NCBI_accession		ZP_05613275
646119518	FAEPRAA2165_00039	Product_name		conserved hypothetical protein
646119518	FAEPRAA2165_00039	Scaffold		NZ_ACOP02000003
646119518	FAEPRAA2165_00039	Coordinates		15600..15815(-)
646119518	FAEPRAA2165_00039	DNA_length		216bp
646119518	FAEPRAA2165_00039	Protein_length		71aa
646119518	FAEPRAA2165_00039	GC		.5
646119519	FAEPRAA2165_00040	Locus_type		CDS
646119519	FAEPRAA2165_00040	NCBI_accession		ZP_05613276
646119519	FAEPRAA2165_00040	Product_name		conserved hypothetical protein
646119519	FAEPRAA2165_00040	Scaffold		NZ_ACOP02000003
646119519	FAEPRAA2165_00040	Coordinates		16006..16260(-)
646119519	FAEPRAA2165_00040	DNA_length		255bp
646119519	FAEPRAA2165_00040	Protein_length		84aa
646119519	FAEPRAA2165_00040	GC		.41
646119519	FAEPRAA2165_00040	Transmembrane		Yes
646119520	FAEPRAA2165_00041	COG_category	[E] Amino acid transport and metabolism
646119520	FAEPRAA2165_00041	COG3633	Na+/serine symporter		6.0e-127
646119520	FAEPRAA2165_00041	pfam00375	SDF		4.0e-71
646119520	FAEPRAA2165_00041	KO:K07862	serine/threonine transporter		0.0e+00
646119520	FAEPRAA2165_00041	Locus_type		CDS
646119520	FAEPRAA2165_00041	NCBI_accession		ZP_05613277
646119520	FAEPRAA2165_00041	Product_name		dicarboxylate/amino acid,cation symporter family protein YgjU
646119520	FAEPRAA2165_00041	Scaffold		NZ_ACOP02000003
646119520	FAEPRAA2165_00041	Coordinates		16273..17520(-)
646119520	FAEPRAA2165_00041	DNA_length		1248bp
646119520	FAEPRAA2165_00041	Protein_length		415aa
646119520	FAEPRAA2165_00041	GC		.61
646119520	FAEPRAA2165_00041	Signal_peptide		Yes
646119520	FAEPRAA2165_00041	Transmembrane		Yes
646119521	FAEPRAA2165_00042	Locus_type		CDS
646119521	FAEPRAA2165_00042	NCBI_accession		ZP_05613278
646119521	FAEPRAA2165_00042	Product_name		conserved hypothetical protein
646119521	FAEPRAA2165_00042	Scaffold		NZ_ACOP02000003
646119521	FAEPRAA2165_00042	Coordinates		17545..17763(+)
646119521	FAEPRAA2165_00042	DNA_length		219bp
646119521	FAEPRAA2165_00042	Protein_length		72aa
646119521	FAEPRAA2165_00042	GC		.43
646119521	FAEPRAA2165_00042	Transmembrane		Yes
646119522	FAEPRAA2165_00043	COG_category	[M] Cell wall/membrane/envelope biogenesis
646119522	FAEPRAA2165_00043	COG_category	[R] General function prediction only
646119522	FAEPRAA2165_00043	COG4948	L-alanine-DL-glutamate epimerase and related enzymes of enolase superfamily		2.0e-71
646119522	FAEPRAA2165_00043	pfam02746	MR_MLE_N		7.2e-25
646119522	FAEPRAA2165_00043	pfam13378	MR_MLE_C		2.0e-23
646119522	FAEPRAA2165_00043	TIGR01928	o-succinylbenzoate synthase		4.4e-48
646119522	FAEPRAA2165_00043	Locus_type		CDS
646119522	FAEPRAA2165_00043	NCBI_accession		ZP_05613279
646119522	FAEPRAA2165_00043	Product_name		mandelate racemase/muconate lactonizing enzyme family protein
646119522	FAEPRAA2165_00043	Scaffold		NZ_ACOP02000003
646119522	FAEPRAA2165_00043	Coordinates		17760..18857(-)
646119522	FAEPRAA2165_00043	DNA_length		1098bp
646119522	FAEPRAA2165_00043	Protein_length		365aa
646119522	FAEPRAA2165_00043	GC		.64
646119522	FAEPRAA2165_00043	Signal_peptide		Yes
646119523	FAEPRAA2165_00044	KEGG_module	M00016: Lysine biosynthesis, succinyl-DAP pathway, aspartate => lysine
646119523	FAEPRAA2165_00044	Metacyc	DAPLYSINESYN-PWY: lysine biosynthesis I
646119523	FAEPRAA2165_00044	COG_category	[E] Amino acid transport and metabolism
646119523	FAEPRAA2165_00044	COG0624	Acetylornithine deacetylase/Succinyl-diaminopimelate desuccinylase and related deacylases		8.0e-40
646119523	FAEPRAA2165_00044	pfam01546	Peptidase_M20		9.7e-23
646119523	FAEPRAA2165_00044	EC:3.5.1.18	Succinyl-diaminopimelate desuccinylase.
646119523	FAEPRAA2165_00044	TIGR01887	dipeptidase, putative		3.2e-127
646119523	FAEPRAA2165_00044	KO:K01439	succinyl-diaminopimelate desuccinylase [EC:3.5.1.18]		0.0e+00
646119523	FAEPRAA2165_00044	Locus_type		CDS
646119523	FAEPRAA2165_00044	NCBI_accession		ZP_05613280
646119523	FAEPRAA2165_00044	Product_name		dipeptidase PepV
646119523	FAEPRAA2165_00044	Scaffold		NZ_ACOP02000003
646119523	FAEPRAA2165_00044	Coordinates		18874..20253(-)
646119523	FAEPRAA2165_00044	DNA_length		1380bp
646119523	FAEPRAA2165_00044	Protein_length		459aa
646119523	FAEPRAA2165_00044	GC		.67
646119523	FAEPRAA2165_00044	Signal_peptide		Yes
646119524	FAEPRAA2165_00045	Locus_type		CDS
646119524	FAEPRAA2165_00045	NCBI_accession		ZP_05613281
646119524	FAEPRAA2165_00045	Product_name		hydroxylamine oxidase
646119524	FAEPRAA2165_00045	Scaffold		NZ_ACOP02000003
646119524	FAEPRAA2165_00045	Coordinates		20287..20493(+)
646119524	FAEPRAA2165_00045	DNA_length		207bp
646119524	FAEPRAA2165_00045	Protein_length		68aa
646119524	FAEPRAA2165_00045	GC		.46
646119525	FAEPRAA2165_00046	Locus_type		CDS
646119525	FAEPRAA2165_00046	NCBI_accession		ZP_05613282
646119525	FAEPRAA2165_00046	Product_name		putative glucan endo-1,3-beta-D-glucosidase
646119525	FAEPRAA2165_00046	Scaffold		NZ_ACOP02000003
646119525	FAEPRAA2165_00046	Coordinates		20551..20805(+)
646119525	FAEPRAA2165_00046	DNA_length		255bp
646119525	FAEPRAA2165_00046	Protein_length		84aa
646119525	FAEPRAA2165_00046	GC		.49
646119525	FAEPRAA2165_00046	Signal_peptide		Yes
646119525	FAEPRAA2165_00046	Transmembrane		Yes
646119526	FAEPRAA2165_00048	Locus_type		CDS
646119526	FAEPRAA2165_00048	NCBI_accession		ZP_05613284
646119526	FAEPRAA2165_00048	Product_name		hypothetical protein
646119526	FAEPRAA2165_00048	Scaffold		NZ_ACOP02000003
646119526	FAEPRAA2165_00048	Coordinates		20841..20975(-)
646119526	FAEPRAA2165_00048	DNA_length		135bp
646119526	FAEPRAA2165_00048	Protein_length		44aa
646119526	FAEPRAA2165_00048	GC		.37
646119527	FAEPRAA2165_00047	Locus_type		CDS
646119527	FAEPRAA2165_00047	NCBI_accession		ZP_05613283
646119527	FAEPRAA2165_00047	Product_name		conserved hypothetical protein
646119527	FAEPRAA2165_00047	Scaffold		NZ_ACOP02000003
646119527	FAEPRAA2165_00047	Coordinates		20974..21336(+)
646119527	FAEPRAA2165_00047	DNA_length		363bp
646119527	FAEPRAA2165_00047	Protein_length		120aa
646119527	FAEPRAA2165_00047	GC		.47
646119528	FAEPRAA2165_00049	Locus_type		CDS
646119528	FAEPRAA2165_00049	NCBI_accession		ZP_05613285
646119528	FAEPRAA2165_00049	Product_name		hypothetical protein
646119528	FAEPRAA2165_00049	Scaffold		NZ_ACOP02000003
646119528	FAEPRAA2165_00049	Coordinates		21405..21539(+)
646119528	FAEPRAA2165_00049	DNA_length		135bp
646119528	FAEPRAA2165_00049	Protein_length		44aa
646119528	FAEPRAA2165_00049	GC		.44
646119528	FAEPRAA2165_00049	Signal_peptide		Yes
646119529	FAEPRAA2165_00050	pfam13730	HTH_36		8.0e-08
646119529	FAEPRAA2165_00050	Locus_type		CDS
646119529	FAEPRAA2165_00050	NCBI_accession		ZP_05613286
646119529	FAEPRAA2165_00050	Product_name		conserved hypothetical protein
646119529	FAEPRAA2165_00050	Scaffold		NZ_ACOP02000003
646119529	FAEPRAA2165_00050	Coordinates		21547..22512(+)
646119529	FAEPRAA2165_00050	DNA_length		966bp
646119529	FAEPRAA2165_00050	Protein_length		321aa
646119529	FAEPRAA2165_00050	GC		.48
646119530	FAEPRAA2165_00051	Locus_type		CDS
646119530	FAEPRAA2165_00051	NCBI_accession		ZP_05613287
646119530	FAEPRAA2165_00051	Product_name		conserved hypothetical protein
646119530	FAEPRAA2165_00051	Scaffold		NZ_ACOP02000003
646119530	FAEPRAA2165_00051	Coordinates		22536..22754(+)
646119530	FAEPRAA2165_00051	DNA_length		219bp
646119530	FAEPRAA2165_00051	Protein_length		72aa
646119530	FAEPRAA2165_00051	GC		.53
646119531	FAEPRAA2165_00052	pfam12687	DUF3801		1.1e-35
646119531	FAEPRAA2165_00052	Locus_type		CDS
646119531	FAEPRAA2165_00052	NCBI_accession		ZP_05613288
646119531	FAEPRAA2165_00052	Product_name		conserved hypothetical protein
646119531	FAEPRAA2165_00052	Scaffold		NZ_ACOP02000003
646119531	FAEPRAA2165_00052	Coordinates		22852..23328(+)
646119531	FAEPRAA2165_00052	DNA_length		477bp
646119531	FAEPRAA2165_00052	Protein_length		158aa
646119531	FAEPRAA2165_00052	GC		.51
646119532	FAEPRAA2165_00053	KEGG_module	M00333: Type IV secretion system
646119532	FAEPRAA2165_00053	COG_category	[U] Intracellular trafficking, secretion, and vesicular transport
646119532	FAEPRAA2165_00053	COG3505	Type IV secretory pathway, VirD4 components		2.0e-48
646119532	FAEPRAA2165_00053	pfam02534	T4SS-DNA_transf		3.3e-58
646119532	FAEPRAA2165_00053	KO:K03205	type IV secretion system protein VirD4		0.0e+00
646119532	FAEPRAA2165_00053	Locus_type		CDS
646119532	FAEPRAA2165_00053	NCBI_accession		ZP_05613289
646119532	FAEPRAA2165_00053	Product_name		TraG family protein
646119532	FAEPRAA2165_00053	Scaffold		NZ_ACOP02000003
646119532	FAEPRAA2165_00053	Coordinates		23325..25112(+)
646119532	FAEPRAA2165_00053	DNA_length		1788bp
646119532	FAEPRAA2165_00053	Protein_length		595aa
646119532	FAEPRAA2165_00053	GC		.49
646119532	FAEPRAA2165_00053	Fused_gene		Yes
646119533	FAEPRAA2165_00054	Locus_type		CDS
646119533	FAEPRAA2165_00054	NCBI_accession		ZP_05613290
646119533	FAEPRAA2165_00054	Product_name		condensin complex subunit 2
646119533	FAEPRAA2165_00054	Scaffold		NZ_ACOP02000003
646119533	FAEPRAA2165_00054	Coordinates		25105..25317(+)
646119533	FAEPRAA2165_00054	DNA_length		213bp
646119533	FAEPRAA2165_00054	Protein_length		70aa
646119533	FAEPRAA2165_00054	GC		.48
646119534	FAEPRAA2165_00055	pfam12750	Maff2		3.6e-41
646119534	FAEPRAA2165_00055	Locus_type		CDS
646119534	FAEPRAA2165_00055	NCBI_accession		ZP_05613291
646119534	FAEPRAA2165_00055	Product_name		conserved hypothetical protein
646119534	FAEPRAA2165_00055	Scaffold		NZ_ACOP02000003
646119534	FAEPRAA2165_00055	Coordinates		25528..25743(+)
646119534	FAEPRAA2165_00055	DNA_length		216bp
646119534	FAEPRAA2165_00055	Protein_length		71aa
646119534	FAEPRAA2165_00055	GC		.55
646119534	FAEPRAA2165_00055	Transmembrane		Yes
646119535	FAEPRAA2165_00056	Locus_type		CDS
646119535	FAEPRAA2165_00056	NCBI_accession		ZP_05613292
646119535	FAEPRAA2165_00056	Product_name		conserved hypothetical protein
646119535	FAEPRAA2165_00056	Scaffold		NZ_ACOP02000003
646119535	FAEPRAA2165_00056	Coordinates		25760..26629(+)
646119535	FAEPRAA2165_00056	DNA_length		870bp
646119535	FAEPRAA2165_00056	Protein_length		289aa
646119535	FAEPRAA2165_00056	GC		.48
646119535	FAEPRAA2165_00056	Transmembrane		Yes
646119536	FAEPRAA2165_00057	pfam12666	PrgI		4.2e-32
646119536	FAEPRAA2165_00057	Locus_type		CDS
646119536	FAEPRAA2165_00057	NCBI_accession		ZP_05613293
646119536	FAEPRAA2165_00057	Product_name		conserved hypothetical protein
646119536	FAEPRAA2165_00057	Scaffold		NZ_ACOP02000003
646119536	FAEPRAA2165_00057	Coordinates		26654..27064(+)
646119536	FAEPRAA2165_00057	DNA_length		411bp
646119536	FAEPRAA2165_00057	Protein_length		136aa
646119536	FAEPRAA2165_00057	GC		.45
646119536	FAEPRAA2165_00057	Signal_peptide		Yes
646119536	FAEPRAA2165_00057	Transmembrane		Yes
646119537	FAEPRAA2165_00058	COG_category	[U] Intracellular trafficking, secretion, and vesicular transport
646119537	FAEPRAA2165_00058	COG3451	Type IV secretory pathway, VirB4 components		8.0e-20
646119537	FAEPRAA2165_00058	pfam12846	AAA_10		3.0e-56
646119537	FAEPRAA2165_00058	Locus_type		CDS
646119537	FAEPRAA2165_00058	NCBI_accession		ZP_05613294
646119537	FAEPRAA2165_00058	Product_name		putative TraE protein
646119537	FAEPRAA2165_00058	Scaffold		NZ_ACOP02000003
646119537	FAEPRAA2165_00058	Coordinates		27054..29441(+)
646119537	FAEPRAA2165_00058	DNA_length		2388bp
646119537	FAEPRAA2165_00058	Protein_length		795aa
646119537	FAEPRAA2165_00058	GC		.51
646119538	FAEPRAA2165_00059	COG_category	[L] Replication, recombination and repair
646119538	FAEPRAA2165_00059	COG0863	DNA modification methylase		2.0e-26
646119538	FAEPRAA2165_00059	pfam01555	N6_N4_Mtase		6.1e-58
646119538	FAEPRAA2165_00059	EC:2.1.1.72	Site-specific DNA-methyltransferase (adenine-specific).
646119538	FAEPRAA2165_00059	KO:K07319	putative adenine-specific DNA-methyltransferase [EC:2.1.1.72]		0.0e+00
646119538	FAEPRAA2165_00059	Locus_type		CDS
646119538	FAEPRAA2165_00059	NCBI_accession		ZP_05613295
646119538	FAEPRAA2165_00059	Product_name		DNA (cytosine-5-)-methyltransferase
646119538	FAEPRAA2165_00059	Scaffold		NZ_ACOP02000003
646119538	FAEPRAA2165_00059	Coordinates		29438..30319(+)
646119538	FAEPRAA2165_00059	DNA_length		882bp
646119538	FAEPRAA2165_00059	Protein_length		293aa
646119538	FAEPRAA2165_00059	GC		.57
646119539	FAEPRAA2165_00060	Locus_type		CDS
646119539	FAEPRAA2165_00060	NCBI_accession		ZP_05613296
646119539	FAEPRAA2165_00060	Product_name		conserved hypothetical protein
646119539	FAEPRAA2165_00060	Scaffold		NZ_ACOP02000003
646119539	FAEPRAA2165_00060	Coordinates		30316..32421(+)
646119539	FAEPRAA2165_00060	DNA_length		2106bp
646119539	FAEPRAA2165_00060	Protein_length		701aa
646119539	FAEPRAA2165_00060	GC		.54
646119539	FAEPRAA2165_00060	Transmembrane		Yes
646119540	FAEPRAA2165_00061	pfam14193	DUF4315		1.8e-30
646119540	FAEPRAA2165_00061	Locus_type		CDS
646119540	FAEPRAA2165_00061	NCBI_accession		ZP_05613297
646119540	FAEPRAA2165_00061	Product_name		conserved hypothetical protein
646119540	FAEPRAA2165_00061	Scaffold		NZ_ACOP02000003
646119540	FAEPRAA2165_00061	Coordinates		32456..32713(+)
646119540	FAEPRAA2165_00061	DNA_length		258bp
646119540	FAEPRAA2165_00061	Protein_length		85aa
646119540	FAEPRAA2165_00061	GC		.5
646119541	FAEPRAA2165_00062	pfam14283	DUF4366		6.2e-71
646119541	FAEPRAA2165_00062	Locus_type		CDS
646119541	FAEPRAA2165_00062	NCBI_accession		ZP_05613298
646119541	FAEPRAA2165_00062	Product_name		putative bacteriocin
646119541	FAEPRAA2165_00062	Scaffold		NZ_ACOP02000003
646119541	FAEPRAA2165_00062	Coordinates		32697..33401(+)
646119541	FAEPRAA2165_00062	DNA_length		705bp
646119541	FAEPRAA2165_00062	Protein_length		234aa
646119541	FAEPRAA2165_00062	GC		.56
646119541	FAEPRAA2165_00062	Signal_peptide		Yes
646119541	FAEPRAA2165_00062	Transmembrane		Yes
646119542	FAEPRAA2165_00063	COG_category	[L] Replication, recombination and repair
646119542	FAEPRAA2165_00063	COG0550	Topoisomerase IA		1.0e-86
646119542	FAEPRAA2165_00063	pfam01751	Toprim		4.6e-09
646119542	FAEPRAA2165_00063	pfam01131	Topoisom_bac		3.3e-81
646119542	FAEPRAA2165_00063	TIGR01056	DNA topoisomerase III, bacteria and conjugative plasmid		0.0e+00
646119542	FAEPRAA2165_00063	Locus_type		CDS
646119542	FAEPRAA2165_00063	NCBI_accession		ZP_05613299
646119542	FAEPRAA2165_00063	Product_name		DNA topoisomerase III
646119542	FAEPRAA2165_00063	Scaffold		NZ_ACOP02000003
646119542	FAEPRAA2165_00063	Coordinates		33398..34861(+)
646119542	FAEPRAA2165_00063	DNA_length		1464bp
646119542	FAEPRAA2165_00063	Protein_length		487aa
646119542	FAEPRAA2165_00063	GC		.52
646119543	FAEPRAA2165_00064	COG_category	[L] Replication, recombination and repair
646119543	FAEPRAA2165_00064	COG1961	Site-specific recombinases, DNA invertase Pin homologs		3.0e-11
646119543	FAEPRAA2165_00064	pfam13408	Zn_ribbon_recom		1.0e-11
646119543	FAEPRAA2165_00064	pfam00239	Resolvase		1.8e-16
646119543	FAEPRAA2165_00064	pfam14287	DUF4368		1.0e-29
646119543	FAEPRAA2165_00064	pfam07508	Recombinase		7.4e-19
646119543	FAEPRAA2165_00064	Locus_type		CDS
646119543	FAEPRAA2165_00064	NCBI_accession		ZP_05613300
646119543	FAEPRAA2165_00064	Product_name		TnpX site-specific recombinase
646119543	FAEPRAA2165_00064	Scaffold		NZ_ACOP02000003
646119543	FAEPRAA2165_00064	Coordinates		34878..36749(+)
646119543	FAEPRAA2165_00064	DNA_length		1872bp
646119543	FAEPRAA2165_00064	Protein_length		623aa
646119543	FAEPRAA2165_00064	GC		.49
646119544	FAEPRAA2165_00065	pfam14198	TnpV		7.3e-33
646119544	FAEPRAA2165_00065	Locus_type		CDS
646119544	FAEPRAA2165_00065	NCBI_accession		ZP_05613301
646119544	FAEPRAA2165_00065	Product_name		putative TnpV protein
646119544	FAEPRAA2165_00065	Scaffold		NZ_ACOP02000003
646119544	FAEPRAA2165_00065	Coordinates		36746..37072(+)
646119544	FAEPRAA2165_00065	DNA_length		327bp
646119544	FAEPRAA2165_00065	Protein_length		108aa
646119544	FAEPRAA2165_00065	GC		.53
646119545	FAEPRAA2165_00066	Locus_type		CDS
646119545	FAEPRAA2165_00066	NCBI_accession		ZP_05613302
646119545	FAEPRAA2165_00066	Product_name		conserved hypothetical protein
646119545	FAEPRAA2165_00066	Scaffold		NZ_ACOP02000003
646119545	FAEPRAA2165_00066	Coordinates		37244..37558(+)
646119545	FAEPRAA2165_00066	DNA_length		315bp
646119545	FAEPRAA2165_00066	Protein_length		104aa
646119545	FAEPRAA2165_00066	GC		.52
646119546	FAEPRAA2165_00067	COG_category	[K] Transcription
646119546	FAEPRAA2165_00067	COG1595	DNA-directed RNA polymerase specialized sigma subunit, sigma24 homolog		1.0e-18
646119546	FAEPRAA2165_00067	pfam08281	Sigma70_r4_2		2.5e-10
646119546	FAEPRAA2165_00067	pfam04542	Sigma70_r2		1.6e-08
646119546	FAEPRAA2165_00067	TIGR02937	RNA polymerase sigma factor, sigma-70 family		8.6e-29
646119546	FAEPRAA2165_00067	KO:K03088	RNA polymerase sigma-70 factor, ECF subfamily		0.0e+00
646119546	FAEPRAA2165_00067	Locus_type		CDS
646119546	FAEPRAA2165_00067	NCBI_accession		ZP_05613303
646119546	FAEPRAA2165_00067	Product_name		RNA polymerase sigma factor
646119546	FAEPRAA2165_00067	Scaffold		NZ_ACOP02000003
646119546	FAEPRAA2165_00067	Coordinates		37643..38203(+)
646119546	FAEPRAA2165_00067	DNA_length		561bp
646119546	FAEPRAA2165_00067	Protein_length		186aa
646119546	FAEPRAA2165_00067	GC		.44
646119547	FAEPRAA2165_00068	Locus_type		CDS
646119547	FAEPRAA2165_00068	NCBI_accession		ZP_05613304
646119547	FAEPRAA2165_00068	Product_name		hypothetical protein
646119547	FAEPRAA2165_00068	Scaffold		NZ_ACOP02000003
646119547	FAEPRAA2165_00068	Coordinates		38200..39117(+)
646119547	FAEPRAA2165_00068	DNA_length		918bp
646119547	FAEPRAA2165_00068	Protein_length		305aa
646119547	FAEPRAA2165_00068	GC		.4
646119547	FAEPRAA2165_00068	Signal_peptide		Yes
646119547	FAEPRAA2165_00068	Transmembrane		Yes
646119548	FAEPRAA2165_00069	pfam12958	DUF3847		1.1e-26
646119548	FAEPRAA2165_00069	Locus_type		CDS
646119548	FAEPRAA2165_00069	NCBI_accession		ZP_05613305
646119548	FAEPRAA2165_00069	Product_name		conserved hypothetical protein
646119548	FAEPRAA2165_00069	Scaffold		NZ_ACOP02000003
646119548	FAEPRAA2165_00069	Coordinates		39201..39512(+)
646119548	FAEPRAA2165_00069	DNA_length		312bp
646119548	FAEPRAA2165_00069	Protein_length		103aa
646119548	FAEPRAA2165_00069	GC		.54
646119549	FAEPRAA2165_00070	pfam03389	MobA_MobL		7.1e-74
646119549	FAEPRAA2165_00070	ITERM:05409	plasmid mobilization system relaxase
646119549	FAEPRAA2165_00070	Locus_type		CDS
646119549	FAEPRAA2165_00070	NCBI_accession		ZP_05613306
646119549	FAEPRAA2165_00070	Product_name		MobA/MobL protein
646119549	FAEPRAA2165_00070	Scaffold		NZ_ACOP02000003
646119549	FAEPRAA2165_00070	Coordinates		39728..41236(+)
646119549	FAEPRAA2165_00070	DNA_length		1509bp
646119549	FAEPRAA2165_00070	Protein_length		502aa
646119549	FAEPRAA2165_00070	GC		.54
646119549	FAEPRAA2165_00070	Signal_peptide		Yes
646119550	FAEPRAA2165_00071	COG_category	[L] Replication, recombination and repair
646119550	FAEPRAA2165_00071	COG0358	DNA primase (bacterial type)		2.0e-09
646119550	FAEPRAA2165_00071	pfam13154	DUF3991		3.6e-15
646119550	FAEPRAA2165_00071	pfam13481	AAA_25		4.2e-32
646119550	FAEPRAA2165_00071	pfam13155	Toprim_2		7.3e-18
646119550	FAEPRAA2165_00071	Locus_type		CDS
646119550	FAEPRAA2165_00071	NCBI_accession		ZP_05613307
646119550	FAEPRAA2165_00071	Product_name		toprim domain protein
646119550	FAEPRAA2165_00071	Scaffold		NZ_ACOP02000003
646119550	FAEPRAA2165_00071	Coordinates		41253..43130(+)
646119550	FAEPRAA2165_00071	DNA_length		1878bp
646119550	FAEPRAA2165_00071	Protein_length		625aa
646119550	FAEPRAA2165_00071	GC		.58
646119551	FAEPRAA2165_00072	pfam14202	TnpW		1.2e-20
646119551	FAEPRAA2165_00072	Locus_type		CDS
646119551	FAEPRAA2165_00072	NCBI_accession		ZP_05613308
646119551	FAEPRAA2165_00072	Product_name		conserved hypothetical protein
646119551	FAEPRAA2165_00072	Scaffold		NZ_ACOP02000003
646119551	FAEPRAA2165_00072	Coordinates		43203..43445(+)
646119551	FAEPRAA2165_00072	DNA_length		243bp
646119551	FAEPRAA2165_00072	Protein_length		80aa
646119551	FAEPRAA2165_00072	GC		.48
646119552	FAEPRAA2165_00073	COG_category	[L] Replication, recombination and repair
646119552	FAEPRAA2165_00073	COG0550	Topoisomerase IA		1.0e-16
646119552	FAEPRAA2165_00073	pfam01131	Topoisom_bac		3.8e-21
646119552	FAEPRAA2165_00073	Locus_type		CDS
646119552	FAEPRAA2165_00073	NCBI_accession		ZP_05613309
646119552	FAEPRAA2165_00073	Product_name		DNA topoisomerase III
646119552	FAEPRAA2165_00073	Scaffold		NZ_ACOP02000003
646119552	FAEPRAA2165_00073	Coordinates		43489..44142(+)
646119552	FAEPRAA2165_00073	DNA_length		654bp
646119552	FAEPRAA2165_00073	Protein_length		217aa
646119552	FAEPRAA2165_00073	GC		.5
646119553	FAEPRAA2165_00074	pfam14195	DUF4316		5.4e-24
646119553	FAEPRAA2165_00074	pfam06114	DUF955		3.8e-05
646119553	FAEPRAA2165_00074	pfam14191	YodL		4.0e-41
646119553	FAEPRAA2165_00074	pfam07275	ArdA		1.3e-09
646119553	FAEPRAA2165_00074	Locus_type		CDS
646119553	FAEPRAA2165_00074	NCBI_accession		ZP_05613310
646119553	FAEPRAA2165_00074	Product_name		conserved hypothetical protein
646119553	FAEPRAA2165_00074	Scaffold		NZ_ACOP02000003
646119553	FAEPRAA2165_00074	Coordinates		44345..48058(+)
646119553	FAEPRAA2165_00074	DNA_length		3714bp
646119553	FAEPRAA2165_00074	Protein_length		1237aa
646119553	FAEPRAA2165_00074	GC		.52
646119554	FAEPRAA2165_00075	Locus_type		CDS
646119554	FAEPRAA2165_00075	NCBI_accession		ZP_05613311
646119554	FAEPRAA2165_00075	Product_name		conserved hypothetical protein
646119554	FAEPRAA2165_00075	Scaffold		NZ_ACOP02000003
646119554	FAEPRAA2165_00075	Coordinates		48062..49015(+)
646119554	FAEPRAA2165_00075	DNA_length		954bp
646119554	FAEPRAA2165_00075	Protein_length		317aa
646119554	FAEPRAA2165_00075	GC		.51
646119555	FAEPRAA2165_00076	pfam14203	DUF4319		1.4e-27
646119555	FAEPRAA2165_00076	Locus_type		CDS
646119555	FAEPRAA2165_00076	NCBI_accession		ZP_05613312
646119555	FAEPRAA2165_00076	Product_name		conserved hypothetical protein
646119555	FAEPRAA2165_00076	Scaffold		NZ_ACOP02000003
646119555	FAEPRAA2165_00076	Coordinates		49012..49224(+)
646119555	FAEPRAA2165_00076	DNA_length		213bp
646119555	FAEPRAA2165_00076	Protein_length		70aa
646119555	FAEPRAA2165_00076	GC		.49
646119556	FAEPRAA2165_00077	pfam14194	Cys_rich_VLP		9.7e-29
646119556	FAEPRAA2165_00077	Locus_type		CDS
646119556	FAEPRAA2165_00077	NCBI_accession		ZP_05613313
646119556	FAEPRAA2165_00077	Product_name		conserved hypothetical protein
646119556	FAEPRAA2165_00077	Scaffold		NZ_ACOP02000003
646119556	FAEPRAA2165_00077	Coordinates		49221..49586(+)
646119556	FAEPRAA2165_00077	DNA_length		366bp
646119556	FAEPRAA2165_00077	Protein_length		121aa
646119556	FAEPRAA2165_00077	GC		.54
646119557	FAEPRAA2165_00078	Locus_type		CDS
646119557	FAEPRAA2165_00078	NCBI_accession		ZP_05613314
646119557	FAEPRAA2165_00078	Product_name		hypothetical protein
646119557	FAEPRAA2165_00078	Scaffold		NZ_ACOP02000003
646119557	FAEPRAA2165_00078	Coordinates		49573..49707(+)
646119557	FAEPRAA2165_00078	DNA_length		135bp
646119557	FAEPRAA2165_00078	Protein_length		44aa
646119557	FAEPRAA2165_00078	GC		.44
646119558	FAEPRAA2165_00079	Locus_type		CDS
646119558	FAEPRAA2165_00079	NCBI_accession		ZP_05613315
646119558	FAEPRAA2165_00079	Product_name		putative palmitoyltransferase Pfa3
646119558	FAEPRAA2165_00079	Scaffold		NZ_ACOP02000003
646119558	FAEPRAA2165_00079	Coordinates		49764..50132(-)
646119558	FAEPRAA2165_00079	DNA_length		369bp
646119558	FAEPRAA2165_00079	Protein_length		122aa
646119558	FAEPRAA2165_00079	GC		.46
646119558	FAEPRAA2165_00079	Signal_peptide		Yes
646119558	FAEPRAA2165_00079	Transmembrane		Yes
646119559	FAEPRAA2165_00080	pfam12645	HTH_16		9.4e-20
646119559	FAEPRAA2165_00080	Locus_type		CDS
646119559	FAEPRAA2165_00080	NCBI_accession		ZP_05613316
646119559	FAEPRAA2165_00080	Product_name		conserved hypothetical protein
646119559	FAEPRAA2165_00080	Scaffold		NZ_ACOP02000003
646119559	FAEPRAA2165_00080	Coordinates		50137..50367(-)
646119559	FAEPRAA2165_00080	DNA_length		231bp
646119559	FAEPRAA2165_00080	Protein_length		76aa
646119559	FAEPRAA2165_00080	GC		.48
646119560	FAEPRAA2165_00081	pfam03432	Relaxase		1.5e-41
646119560	FAEPRAA2165_00081	Locus_type		CDS
646119560	FAEPRAA2165_00081	NCBI_accession		ZP_05613317
646119560	FAEPRAA2165_00081	Product_name		relaxase/Mobilization nuclease domain protein
646119560	FAEPRAA2165_00081	Scaffold		NZ_ACOP02000003
646119560	FAEPRAA2165_00081	Coordinates		50460..51800(-)
646119560	FAEPRAA2165_00081	DNA_length		1341bp
646119560	FAEPRAA2165_00081	Protein_length		446aa
646119560	FAEPRAA2165_00081	GC		.48
646119560	FAEPRAA2165_00081	Fused_gene		Yes
646119561	FAEPRAA2165_00082	pfam05713	MobC		1.3e-09
646119561	FAEPRAA2165_00082	Locus_type		CDS
646119561	FAEPRAA2165_00082	NCBI_accession		ZP_05613318
646119561	FAEPRAA2165_00082	Product_name		bacterial mobilization protein
646119561	FAEPRAA2165_00082	Scaffold		NZ_ACOP02000003
646119561	FAEPRAA2165_00082	Coordinates		51761..52090(-)
646119561	FAEPRAA2165_00082	DNA_length		330bp
646119561	FAEPRAA2165_00082	Protein_length		109aa
646119561	FAEPRAA2165_00082	GC		.45
646119562	FAEPRAA2165_00083	pfam12844	HTH_19		9.4e-11
646119562	FAEPRAA2165_00083	Locus_type		CDS
646119562	FAEPRAA2165_00083	NCBI_accession		ZP_05613319
646119562	FAEPRAA2165_00083	Product_name		putative transcriptional regulator
646119562	FAEPRAA2165_00083	Scaffold		NZ_ACOP02000003
646119562	FAEPRAA2165_00083	Coordinates		52345..52704(-)
646119562	FAEPRAA2165_00083	DNA_length		360bp
646119562	FAEPRAA2165_00083	Protein_length		119aa
646119562	FAEPRAA2165_00083	GC		.47
646119563	FAEPRAA2165_00084	Locus_type		CDS
646119563	FAEPRAA2165_00084	NCBI_accession		ZP_05613320
646119563	FAEPRAA2165_00084	Product_name		putative sugar transferase, WBGY
646119563	FAEPRAA2165_00084	Scaffold		NZ_ACOP02000003
646119563	FAEPRAA2165_00084	Coordinates		52837..53007(+)
646119563	FAEPRAA2165_00084	DNA_length		171bp
646119563	FAEPRAA2165_00084	Protein_length		56aa
646119563	FAEPRAA2165_00084	GC		.5
646119564	FAEPRAA2165_00085	COG_category	[K] Transcription
646119564	FAEPRAA2165_00085	COG_category	[T] Signal transduction mechanisms
646119564	FAEPRAA2165_00085	COG0745	Response regulators consisting of a CheY-like receiver domain and a winged-helix DNA-binding domain		4.0e-56
646119564	FAEPRAA2165_00085	pfam00072	Response_reg		3.9e-26
646119564	FAEPRAA2165_00085	pfam00486	Trans_reg_C		5.0e-23
646119564	FAEPRAA2165_00085	Locus_type		CDS
646119564	FAEPRAA2165_00085	NCBI_accession		ZP_05613321
646119564	FAEPRAA2165_00085	Product_name		DNA-binding response regulator ResD
646119564	FAEPRAA2165_00085	Scaffold		NZ_ACOP02000003
646119564	FAEPRAA2165_00085	Coordinates		53040..53705(+)
646119564	FAEPRAA2165_00085	DNA_length		666bp
646119564	FAEPRAA2165_00085	Protein_length		221aa
646119564	FAEPRAA2165_00085	GC		.34
646119564	FAEPRAA2165_00085	Fused_gene		Yes
646119565	FAEPRAA2165_00086	KEGG_module	M00248: Putative antibiotic transport system
646119565	FAEPRAA2165_00086	COG_category	[V] Defense mechanisms
646119565	FAEPRAA2165_00086	COG1131	ABC-type multidrug transport system, ATPase component		2.0e-62
646119565	FAEPRAA2165_00086	pfam00005	ABC_tran		1.8e-19
646119565	FAEPRAA2165_00086	KO:K09687	antibiotic transport system ATP-binding protein		0.0e+00
646119565	FAEPRAA2165_00086	Locus_type		CDS
646119565	FAEPRAA2165_00086	NCBI_accession		ZP_05613322
646119565	FAEPRAA2165_00086	Product_name		bacitracin transport ATP-binding protein BcrA
646119565	FAEPRAA2165_00086	Scaffold		NZ_ACOP02000003
646119565	FAEPRAA2165_00086	Coordinates		53789..54709(+)
646119565	FAEPRAA2165_00086	DNA_length		921bp
646119565	FAEPRAA2165_00086	Protein_length		306aa
646119565	FAEPRAA2165_00086	GC		.38
646119565	FAEPRAA2165_00086	Fused_gene		Yes
646119566	FAEPRAA2165_00087	KEGG_module	M00248: Putative antibiotic transport system
646119566	FAEPRAA2165_00087	pfam12730	ABC2_membrane_4		7.1e-23
646119566	FAEPRAA2165_00087	KO:K09686	antibiotic transport system permease protein		0.0e+00
646119566	FAEPRAA2165_00087	Locus_type		CDS
646119566	FAEPRAA2165_00087	NCBI_accession		ZP_05613323
646119566	FAEPRAA2165_00087	Product_name		conserved hypothetical protein
646119566	FAEPRAA2165_00087	Scaffold		NZ_ACOP02000003
646119566	FAEPRAA2165_00087	Coordinates		54702..55508(+)
646119566	FAEPRAA2165_00087	DNA_length		807bp
646119566	FAEPRAA2165_00087	Protein_length		268aa
646119566	FAEPRAA2165_00087	GC		.38
646119566	FAEPRAA2165_00087	Signal_peptide		Yes
646119566	FAEPRAA2165_00087	Transmembrane		Yes
646119567	FAEPRAA2165_00088	COG_category	[T] Signal transduction mechanisms
646119567	FAEPRAA2165_00088	COG0642	Signal transduction histidine kinase		2.0e-23
646119567	FAEPRAA2165_00088	pfam00512	HisKA		5.5e-13
646119567	FAEPRAA2165_00088	pfam02518	HATPase_c		8.7e-09
646119567	FAEPRAA2165_00088	Locus_type		CDS
646119567	FAEPRAA2165_00088	NCBI_accession		ZP_05613324
646119567	FAEPRAA2165_00088	Product_name		putative sensor histidine kinase
646119567	FAEPRAA2165_00088	Scaffold		NZ_ACOP02000003
646119567	FAEPRAA2165_00088	Coordinates		55526..56440(+)
646119567	FAEPRAA2165_00088	DNA_length		915bp
646119567	FAEPRAA2165_00088	Protein_length		304aa
646119567	FAEPRAA2165_00088	GC		.33
646119567	FAEPRAA2165_00088	Signal_peptide		Yes
646119567	FAEPRAA2165_00088	Transmembrane		Yes
646119568	FAEPRAA2165_00089	COG_category	[K] Transcription
646119568	FAEPRAA2165_00089	COG1595	DNA-directed RNA polymerase specialized sigma subunit, sigma24 homolog		2.0e-10
646119568	FAEPRAA2165_00089	pfam08281	Sigma70_r4_2		7.2e-12
646119568	FAEPRAA2165_00089	TIGR02937	RNA polymerase sigma factor, sigma-70 family		9.7e-18
646119568	FAEPRAA2165_00089	Locus_type		CDS
646119568	FAEPRAA2165_00089	NCBI_accession		ZP_05613325
646119568	FAEPRAA2165_00089	Product_name		sigma-70, region 4 subfamily
646119568	FAEPRAA2165_00089	Scaffold		NZ_ACOP02000003
646119568	FAEPRAA2165_00089	Coordinates		56904..57326(+)
646119568	FAEPRAA2165_00089	DNA_length		423bp
646119568	FAEPRAA2165_00089	Protein_length		140aa
646119568	FAEPRAA2165_00089	GC		.43
646119569	FAEPRAA2165_00090	pfam12645	HTH_16		2.0e-29
646119569	FAEPRAA2165_00090	Locus_type		CDS
646119569	FAEPRAA2165_00090	NCBI_accession		ZP_05613326
646119569	FAEPRAA2165_00090	Product_name		conserved hypothetical protein
646119569	FAEPRAA2165_00090	Scaffold		NZ_ACOP02000003
646119569	FAEPRAA2165_00090	Coordinates		57323..57574(+)
646119569	FAEPRAA2165_00090	DNA_length		252bp
646119569	FAEPRAA2165_00090	Protein_length		83aa
646119569	FAEPRAA2165_00090	GC		.5
646119570	FAEPRAA2165_00091	TIGR01764	DNA binding domain, excisionase family		1.4e-09
646119570	FAEPRAA2165_00091	Locus_type		CDS
646119570	FAEPRAA2165_00091	NCBI_accession		ZP_05613327
646119570	FAEPRAA2165_00091	Product_name		putative excisionase
646119570	FAEPRAA2165_00091	Scaffold		NZ_ACOP02000003
646119570	FAEPRAA2165_00091	Coordinates		57990..58226(+)
646119570	FAEPRAA2165_00091	DNA_length		237bp
646119570	FAEPRAA2165_00091	Protein_length		78aa
646119570	FAEPRAA2165_00091	GC		.49
646119571	FAEPRAA2165_00092	COG_category	[L] Replication, recombination and repair
646119571	FAEPRAA2165_00092	COG4974	Site-specific recombinase XerD		2.0e-09
646119571	FAEPRAA2165_00092	pfam00589	Phage_integrase		2.0e-19
646119571	FAEPRAA2165_00092	KO:K14059	integrase		2.2e-38
646119571	FAEPRAA2165_00092	Locus_type		CDS
646119571	FAEPRAA2165_00092	NCBI_accession		ZP_05613328
646119571	FAEPRAA2165_00092	Product_name		prophage LambdaCh01, site-specific recombinase, phage integrase family
646119571	FAEPRAA2165_00092	Scaffold		NZ_ACOP02000003
646119571	FAEPRAA2165_00092	Coordinates		58230..59534(+)
646119571	FAEPRAA2165_00092	DNA_length		1305bp
646119571	FAEPRAA2165_00092	Protein_length		434aa
646119571	FAEPRAA2165_00092	GC		.51
646119572	FAEPRAA2165_00093	Locus_type		CDS
646119572	FAEPRAA2165_00093	NCBI_accession		ZP_05613329
646119572	FAEPRAA2165_00093	Product_name		conserved hypothetical protein
646119572	FAEPRAA2165_00093	Scaffold		NZ_ACOP02000003
646119572	FAEPRAA2165_00093	Coordinates		59725..62136(+)
646119572	FAEPRAA2165_00093	DNA_length		2412bp
646119572	FAEPRAA2165_00093	Protein_length		803aa
646119572	FAEPRAA2165_00093	GC		.51
646119572	FAEPRAA2165_00093	Transmembrane		Yes
646119573	FAEPRAA2165_00094	pfam13523	Acetyltransf_8		8.2e-12
646119573	FAEPRAA2165_00094	Locus_type		CDS
646119573	FAEPRAA2165_00094	NCBI_accession		ZP_05613330
646119573	FAEPRAA2165_00094	Product_name		acetyltransferase, GNAT family
646119573	FAEPRAA2165_00094	Scaffold		NZ_ACOP02000003
646119573	FAEPRAA2165_00094	Coordinates		62227..62742(-)
646119573	FAEPRAA2165_00094	DNA_length		516bp
646119573	FAEPRAA2165_00094	Protein_length		171aa
646119573	FAEPRAA2165_00094	GC		.61
646119574	FAEPRAA2165_00095	COG_category	[T] Signal transduction mechanisms
646119574	FAEPRAA2165_00095	COG4753	Response regulator containing CheY-like receiver domain and AraC-type DNA-binding domain		2.0e-17
646119574	FAEPRAA2165_00095	pfam12833	HTH_18		3.1e-21
646119574	FAEPRAA2165_00095	Locus_type		CDS
646119574	FAEPRAA2165_00095	NCBI_accession		ZP_05613331
646119574	FAEPRAA2165_00095	Product_name		putative DNA-binding response regulator
646119574	FAEPRAA2165_00095	Scaffold		NZ_ACOP02000003
646119574	FAEPRAA2165_00095	Coordinates		62861..63313(-)
646119574	FAEPRAA2165_00095	DNA_length		453bp
646119574	FAEPRAA2165_00095	Protein_length		150aa
646119574	FAEPRAA2165_00095	GC		.64
646119574	FAEPRAA2165_00095	Signal_peptide		Yes
646119575	FAEPRAA2165_00096	COG_category	[P] Inorganic ion transport and metabolism
646119575	FAEPRAA2165_00096	COG0704	Phosphate uptake regulator		1.0e-14
646119575	FAEPRAA2165_00096	pfam01895	PhoU		9.9e-19
646119575	FAEPRAA2165_00096	Locus_type		CDS
646119575	FAEPRAA2165_00096	NCBI_accession		ZP_05613332
646119575	FAEPRAA2165_00096	Product_name		phosphate transport system regulatory protein PhoU
646119575	FAEPRAA2165_00096	Scaffold		NZ_ACOP02000003
646119575	FAEPRAA2165_00096	Coordinates		63403..63696(-)
646119575	FAEPRAA2165_00096	DNA_length		294bp
646119575	FAEPRAA2165_00096	Protein_length		97aa
646119575	FAEPRAA2165_00096	GC		.6
646119576	FAEPRAA2165_00097	COG_category	[P] Inorganic ion transport and metabolism
646119576	FAEPRAA2165_00097	COG0704	Phosphate uptake regulator		9.0e-17
646119576	FAEPRAA2165_00097	pfam01895	PhoU		7.2e-20
646119576	FAEPRAA2165_00097	TIGR02135	phosphate transport system regulatory protein PhoU		7.8e-39
646119576	FAEPRAA2165_00097	Locus_type		CDS
646119576	FAEPRAA2165_00097	NCBI_accession		ZP_05613333
646119576	FAEPRAA2165_00097	Product_name		phosphate transport system regulatory protein PhoU
646119576	FAEPRAA2165_00097	Scaffold		NZ_ACOP02000003
646119576	FAEPRAA2165_00097	Coordinates		63706..64071(-)
646119576	FAEPRAA2165_00097	DNA_length		366bp
646119576	FAEPRAA2165_00097	Protein_length		121aa
646119576	FAEPRAA2165_00097	GC		.64
646119577	FAEPRAA2165_00098	KEGG_module	M00222: Phosphate transport system
646119577	FAEPRAA2165_00098	COG_category	[P] Inorganic ion transport and metabolism
646119577	FAEPRAA2165_00098	COG1117	ABC-type phosphate transport system, ATPase component		0.0e+00
646119577	FAEPRAA2165_00098	pfam00005	ABC_tran		7.9e-18
646119577	FAEPRAA2165_00098	EC:3.6.3.27	Phosphate-transporting ATPase.
646119577	FAEPRAA2165_00098	TIGR00972	phosphate ABC transporter, ATP-binding protein		0.0e+00
646119577	FAEPRAA2165_00098	KO:K02036	phosphate transport system ATP-binding protein [EC:3.6.3.27]		0.0e+00
646119577	FAEPRAA2165_00098	ITERM:05785	phosphate ABC transporter ATP-binding protein, PhoT family (TC 3.A.1.7.1)
646119577	FAEPRAA2165_00098	Locus_type		CDS
646119577	FAEPRAA2165_00098	NCBI_accession		ZP_05613334
646119577	FAEPRAA2165_00098	Product_name		phosphate ABC transporter, ATP-binding protein
646119577	FAEPRAA2165_00098	Scaffold		NZ_ACOP02000003
646119577	FAEPRAA2165_00098	Coordinates		64085..64849(-)
646119577	FAEPRAA2165_00098	DNA_length		765bp
646119577	FAEPRAA2165_00098	Protein_length		254aa
646119577	FAEPRAA2165_00098	GC		.61
646119578	FAEPRAA2165_00099	KEGG_module	M00222: Phosphate transport system
646119578	FAEPRAA2165_00099	COG_category	[P] Inorganic ion transport and metabolism
646119578	FAEPRAA2165_00099	COG0581	ABC-type phosphate transport system, permease component		3.0e-56
646119578	FAEPRAA2165_00099	pfam00528	BPD_transp_1		3.9e-25
646119578	FAEPRAA2165_00099	TIGR00974	phosphate ABC transporter, permease protein PstA		1.8e-83
646119578	FAEPRAA2165_00099	KO:K02038	phosphate transport system permease protein		0.0e+00
646119578	FAEPRAA2165_00099	ITERM:06114	phosphate ABC transporter membrane protein 2, PhoT family (TC 3.A.1.7.1)
646119578	FAEPRAA2165_00099	Locus_type		CDS
646119578	FAEPRAA2165_00099	NCBI_accession		ZP_05613335
646119578	FAEPRAA2165_00099	Product_name		phosphate ABC transporter, permease protein PstA
646119578	FAEPRAA2165_00099	Scaffold		NZ_ACOP02000003
646119578	FAEPRAA2165_00099	Coordinates		64991..65803(-)
646119578	FAEPRAA2165_00099	DNA_length		813bp
646119578	FAEPRAA2165_00099	Protein_length		270aa
646119578	FAEPRAA2165_00099	GC		.62
646119578	FAEPRAA2165_00099	Signal_peptide		Yes
646119578	FAEPRAA2165_00099	Transmembrane		Yes
646119579	FAEPRAA2165_00100	KEGG_module	M00222: Phosphate transport system
646119579	FAEPRAA2165_00100	COG_category	[P] Inorganic ion transport and metabolism
646119579	FAEPRAA2165_00100	COG0573	ABC-type phosphate transport system, permease component		1.0e-60
646119579	FAEPRAA2165_00100	pfam00528	BPD_transp_1		1.3e-19
646119579	FAEPRAA2165_00100	TIGR02138	phosphate ABC transporter, permease protein PstC		2.0e-83
646119579	FAEPRAA2165_00100	KO:K02037	phosphate transport system permease protein		0.0e+00
646119579	FAEPRAA2165_00100	ITERM:05784	phosphate ABC transporter membrane protein 1, PhoT family (TC 3.A.1.7.1)
646119579	FAEPRAA2165_00100	Locus_type		CDS
646119579	FAEPRAA2165_00100	NCBI_accession		ZP_05613336
646119579	FAEPRAA2165_00100	Product_name		phosphate ABC transporter, permease protein PstC
646119579	FAEPRAA2165_00100	Scaffold		NZ_ACOP02000003
646119579	FAEPRAA2165_00100	Coordinates		65841..66740(-)
646119579	FAEPRAA2165_00100	DNA_length		900bp
646119579	FAEPRAA2165_00100	Protein_length		299aa
646119579	FAEPRAA2165_00100	GC		.63
646119579	FAEPRAA2165_00100	Transmembrane		Yes
646119580	FAEPRAA2165_00102	KEGG_module	M00222: Phosphate transport system
646119580	FAEPRAA2165_00102	COG_category	[P] Inorganic ion transport and metabolism
646119580	FAEPRAA2165_00102	COG0226	ABC-type phosphate transport system, periplasmic component		6.0e-31
646119580	FAEPRAA2165_00102	pfam12727	PBP_like		2.0e-37
646119580	FAEPRAA2165_00102	TIGR02136	phosphate binding protein		2.8e-58
646119580	FAEPRAA2165_00102	KO:K02040	phosphate transport system substrate-binding protein		0.0e+00
646119580	FAEPRAA2165_00102	ITERM:05783	phosphate ABC transporter substrate-binding protein, PhoT family (TC 3.A.1.7.1)
646119580	FAEPRAA2165_00102	Locus_type		CDS
646119580	FAEPRAA2165_00102	NCBI_accession		ZP_05613338
646119580	FAEPRAA2165_00102	Product_name		phosphate ABC transporter, periplasmic phosphate-binding protein PstS
646119580	FAEPRAA2165_00102	Scaffold		NZ_ACOP02000003
646119580	FAEPRAA2165_00102	Coordinates		66761..67459(-)
646119580	FAEPRAA2165_00102	DNA_length		699bp
646119580	FAEPRAA2165_00102	Protein_length		232aa
646119580	FAEPRAA2165_00102	GC		.6
646119581	FAEPRAA2165_00101	Locus_type		CDS
646119581	FAEPRAA2165_00101	NCBI_accession		ZP_05613337
646119581	FAEPRAA2165_00101	Product_name		induced stolen tip protein TUB8
646119581	FAEPRAA2165_00101	Scaffold		NZ_ACOP02000003
646119581	FAEPRAA2165_00101	Coordinates		67446..67775(+)
646119581	FAEPRAA2165_00101	DNA_length		330bp
646119581	FAEPRAA2165_00101	Protein_length		109aa
646119581	FAEPRAA2165_00101	GC		.56
646119582	FAEPRAA2165_00103	pfam10518	TAT_signal		5.4e-05
646119582	FAEPRAA2165_00103	TIGR01409	Tat (twin-arginine translocation) pathway signal sequence		5.3e-09
646119582	FAEPRAA2165_00103	Locus_type		CDS
646119582	FAEPRAA2165_00103	NCBI_accession		ZP_05613339
646119582	FAEPRAA2165_00103	Product_name		putative fumarate reductase flavoprotein subunit
646119582	FAEPRAA2165_00103	Scaffold		NZ_ACOP02000003
646119582	FAEPRAA2165_00103	Coordinates		67862..68377(-)
646119582	FAEPRAA2165_00103	DNA_length		516bp
646119582	FAEPRAA2165_00103	Protein_length		171aa
646119582	FAEPRAA2165_00103	GC		.53
646119582	FAEPRAA2165_00103	Signal_peptide		Yes
646119583	FAEPRAA2165_00104	pfam13508	Acetyltransf_7		1.1e-09
646119583	FAEPRAA2165_00104	Locus_type		CDS
646119583	FAEPRAA2165_00104	NCBI_accession		ZP_05613340
646119583	FAEPRAA2165_00104	Product_name		acetyltransferase, GNAT family
646119583	FAEPRAA2165_00104	Scaffold		NZ_ACOP02000003
646119583	FAEPRAA2165_00104	Coordinates		68552..69157(-)
646119583	FAEPRAA2165_00104	DNA_length		606bp
646119583	FAEPRAA2165_00104	Protein_length		201aa
646119583	FAEPRAA2165_00104	GC		.66
646119584	FAEPRAA2165_00105	Metacyc	PWY-6906: chitin derivatives degradation
646119584	FAEPRAA2165_00105	Metacyc	GLUAMCAT-PWY: <i>N</i>-acetylglucosamine degradation I
646119584	FAEPRAA2165_00105	Metacyc	PWY-6517: <i>N</i>-acetylglucosamine degradation II
646119584	FAEPRAA2165_00105	IMG_pathway	485: N-acetylglucosamine conversion to fructose-6-phosphate
646119584	FAEPRAA2165_00105	IMG_pathway	559: N-acetylmuramate conversion to fructose 6-phosphate
646119584	FAEPRAA2165_00105	COG_category	[G] Carbohydrate transport and metabolism
646119584	FAEPRAA2165_00105	COG1820	N-acetylglucosamine-6-phosphate deacetylase		3.0e-87
646119584	FAEPRAA2165_00105	pfam01979	Amidohydro_1		1.6e-13
646119584	FAEPRAA2165_00105	EC:3.5.1.25	N-acetylglucosamine-6-phosphate deacetylase.
646119584	FAEPRAA2165_00105	TIGR00221	N-acetylglucosamine-6-phosphate deacetylase		2.3e-88
646119584	FAEPRAA2165_00105	KO:K01443	N-acetylglucosamine-6-phosphate deacetylase [EC:3.5.1.25]		0.0e+00
646119584	FAEPRAA2165_00105	ITERM:02512	N-acetylglucosamine 6-phosphate deacetylase (EC 3.5.1.25)
646119584	FAEPRAA2165_00105	Locus_type		CDS
646119584	FAEPRAA2165_00105	NCBI_accession		ZP_05613341
646119584	FAEPRAA2165_00105	Product_name		N-acetylglucosamine-6-phosphate deacetylase
646119584	FAEPRAA2165_00105	Scaffold		NZ_ACOP02000003
646119584	FAEPRAA2165_00105	Coordinates		69154..70281(-)
646119584	FAEPRAA2165_00105	DNA_length		1128bp
646119584	FAEPRAA2165_00105	Protein_length		375aa
646119584	FAEPRAA2165_00105	GC		.62
646119585	FAEPRAA2165_00106	Metacyc	PWY-5514: UDP-<i>N</i>-acetyl-D-galactosamine biosynthesis II
646119585	FAEPRAA2165_00106	Metacyc	PWY-6517: <i>N</i>-acetylglucosamine degradation II
646119585	FAEPRAA2165_00106	Metacyc	PWY-6906: chitin derivatives degradation
646119585	FAEPRAA2165_00106	Metacyc	GLUAMCAT-PWY: <i>N</i>-acetylglucosamine degradation I
646119585	FAEPRAA2165_00106	Metacyc	PWY-6855: chitin degradation I (archaea)
646119585	FAEPRAA2165_00106	COG_category	[G] Carbohydrate transport and metabolism
646119585	FAEPRAA2165_00106	COG0363	6-phosphogluconolactonase/Glucosamine-6-phosphate isomerase/deaminase		4.0e-59
646119585	FAEPRAA2165_00106	pfam01182	Glucosamine_iso		3.0e-21
646119585	FAEPRAA2165_00106	EC:3.5.99.6	Glucosamine-6-phosphate deaminase.
646119585	FAEPRAA2165_00106	TIGR00502	glucosamine-6-phosphate isomerase		2.6e-93
646119585	FAEPRAA2165_00106	KO:K02564	glucosamine-6-phosphate deaminase [EC:3.5.99.6]		0.0e+00
646119585	FAEPRAA2165_00106	Locus_type		CDS
646119585	FAEPRAA2165_00106	NCBI_accession		ZP_05613342
646119585	FAEPRAA2165_00106	Product_name		glucosamine-6-phosphate deaminase
646119585	FAEPRAA2165_00106	Scaffold		NZ_ACOP02000003
646119585	FAEPRAA2165_00106	Coordinates		70334..71194(-)
646119585	FAEPRAA2165_00106	DNA_length		861bp
646119585	FAEPRAA2165_00106	Protein_length		286aa
646119585	FAEPRAA2165_00106	GC		.59
646119585	FAEPRAA2165_00106	Signal_peptide		Yes
646119586	FAEPRAA2165_00107	KEGG_module	M00267: PTS system, N-acetylglucosamine-specific II component
646119586	FAEPRAA2165_00107	COG_category	[G] Carbohydrate transport and metabolism
646119586	FAEPRAA2165_00107	COG1263	Phosphotransferase system IIC components, glucose/maltose/N-acetylglucosamine-specific		4.0e-58
646119586	FAEPRAA2165_00107	pfam02378	PTS_EIIC		2.0e-62
646119586	FAEPRAA2165_00107	pfam00367	PTS_EIIB		2.1e-14
646119586	FAEPRAA2165_00107	TIGR00826	PTS system, glucose-like IIB component		1.3e-24
646119586	FAEPRAA2165_00107	TIGR01998	PTS system, N-acetylglucosamine-specific IIBC component		0.0e+00
646119586	FAEPRAA2165_00107	KO:K02804	PTS system, N-acetylglucosamine-specific IIC component		0.0e+00
646119586	FAEPRAA2165_00107	ITERM:06247	PTS system N-acetylglucosamine-specific IIB component, Glc family (TC 4.A.1.1.2)
646119586	FAEPRAA2165_00107	ITERM:06248	PTS system N-acetylglucosamine-specific IIC component, Glc family (TC 4.A.1.1.2)
646119586	FAEPRAA2165_00107	Locus_type		CDS
646119586	FAEPRAA2165_00107	NCBI_accession		ZP_05613343
646119586	FAEPRAA2165_00107	Product_name		PTS system, IIABC component
646119586	FAEPRAA2165_00107	Scaffold		NZ_ACOP02000003
646119586	FAEPRAA2165_00107	Coordinates		71262..72734(-)
646119586	FAEPRAA2165_00107	DNA_length		1473bp
646119586	FAEPRAA2165_00107	Protein_length		490aa
646119586	FAEPRAA2165_00107	GC		.59
646119586	FAEPRAA2165_00107	Signal_peptide		Yes
646119586	FAEPRAA2165_00107	Transmembrane		Yes
646119586	FAEPRAA2165_00107	Fused_gene		Yes
646119587	FAEPRAA2165_00108	Locus_type		CDS
646119587	FAEPRAA2165_00108	NCBI_accession		ZP_05613344
646119587	FAEPRAA2165_00108	Product_name		conserved hypothetical protein
646119587	FAEPRAA2165_00108	Scaffold		NZ_ACOP02000003
646119587	FAEPRAA2165_00108	Coordinates		72731..72985(-)
646119587	FAEPRAA2165_00108	DNA_length		255bp
646119587	FAEPRAA2165_00108	Protein_length		84aa
646119587	FAEPRAA2165_00108	GC		.38
646119588	FAEPRAA2165_00109	Metacyc	PWY-6739: pinitol biosynthesis II
646119588	FAEPRAA2165_00109	Metacyc	PWY-6153: autoinducer AI-2 biosynthesis I
646119588	FAEPRAA2165_00109	Metacyc	PWY-5135: xanthohumol biosynthesis
646119588	FAEPRAA2165_00109	Metacyc	PWY-5479: podophyllotoxin and 6-methoxypodophyllotoxin biosynthesis
646119588	FAEPRAA2165_00109	Metacyc	METHIONINE-DEG1-PWY: methionine degradation I (to homocysteine)
646119588	FAEPRAA2165_00109	Metacyc	PWY-6303: methyl indole-3-acetate interconversion
646119588	FAEPRAA2165_00109	Metacyc	PWY-1581: plastoquinol-9 biosynthesis I
646119588	FAEPRAA2165_00109	Metacyc	PWY-5507: adenosylcobalamin biosynthesis I (early cobalt insertion)
646119588	FAEPRAA2165_00109	Metacyc	PWYG-321: mycolate biosynthesis
646119588	FAEPRAA2165_00109	Metacyc	PWY-6424: sitosterol biosynthesis
646119588	FAEPRAA2165_00109	Metacyc	PWY-4021: &beta;-alanine betaine biosynthesis
646119588	FAEPRAA2165_00109	Metacyc	PWY-6004: glycine betaine biosynthesis V (from glycine)
646119588	FAEPRAA2165_00109	Metacyc	PWY-5290: secologanin and strictosidine biosynthesis
646119588	FAEPRAA2165_00109	Metacyc	PWY-6427: rot-2'-enonate biosynthesis
646119588	FAEPRAA2165_00109	Metacyc	PWY-6286: spheroidene and spheroidenone biosynthesis
646119588	FAEPRAA2165_00109	Metacyc	PWY-5773: gossypol biosynthesis
646119588	FAEPRAA2165_00109	Metacyc	PWY-5305: bixin biosynthesis
646119588	FAEPRAA2165_00109	Metacyc	PWY-5209: methyl-coenzyme M oxidation to CO<sub>2</sub>
646119588	FAEPRAA2165_00109	Metacyc	PWY-6978: plastoquinol-9 biosynthesis II
646119588	FAEPRAA2165_00109	Metacyc	PWY-6650: juvenile hormone III biosynthesis II
646119588	FAEPRAA2165_00109	Metacyc	PWY-6666: pyocyanin biosynthesis
646119588	FAEPRAA2165_00109	Metacyc	PWY-7025: gentamicin biosynthesis
646119588	FAEPRAA2165_00109	Metacyc	PWY-6064: methylquercetin biosynthesis
646119588	FAEPRAA2165_00109	Metacyc	PWY-6631: <i>O</i> -methylation of tricetin
646119588	FAEPRAA2165_00109	Metacyc	PWY-5987: sorgoleone biosynthesis
646119588	FAEPRAA2165_00109	Metacyc	PWY-6973: dTDP-D-olivose, dTDP-D-oliose and dTDP-D-mycarose biosynthesis
646119588	FAEPRAA2165_00109	Metacyc	PWY-6154: autoinducer AI-2 biosynthesis II (<i>Vibrio</i>)
646119588	FAEPRAA2165_00109	Metacyc	PWY-5975: furaneol biosynthesis
646119588	FAEPRAA2165_00109	Metacyc	PWY-5665: vanilla biosynthesis
646119588	FAEPRAA2165_00109	Metacyc	PWY-6581: spirilloxanthin and 2,2'-diketo-spirilloxanthin biosynthesis
646119588	FAEPRAA2165_00109	Metacyc	METH-ACETATE-PWY: methanogenesis from acetate
646119588	FAEPRAA2165_00109	Metacyc	PWY-1422: vitamin E biosynthesis
646119588	FAEPRAA2165_00109	Metacyc	PWY-3542: choline biosynthesis II
646119588	FAEPRAA2165_00109	Metacyc	P541-PWY: glycine betaine biosynthesis IV (from glycine)
646119588	FAEPRAA2165_00109	Metacyc	PWY-7045: mithramycin biosynthesis
646119588	FAEPRAA2165_00109	Metacyc	CODH-PWY: reductive acetyl coenzyme A pathway
646119588	FAEPRAA2165_00109	Metacyc	PWY-6052: dimethylsulfoniopropionate degradation III (demethylation)
646119588	FAEPRAA2165_00109	Metacyc	PWY-6151: <i>S</i>-adenosyl-L-methionine cycle I
646119588	FAEPRAA2165_00109	Metacyc	PWY-6477: gibberellin inactivation II (methylation)
646119588	FAEPRAA2165_00109	Metacyc	PWY-5041: <i>S</i>-adenosyl-L-methionine cycle II
646119588	FAEPRAA2165_00109	Metacyc	PWY-6442: spermidine hydroxycinnamic acid conjugates biosynthesis
646119588	FAEPRAA2165_00109	Metacyc	PWY-5876: magnoflorine biosynthesis
646119588	FAEPRAA2165_00109	Metacyc	PWY-6199: quercetinsulphates biosynthesis
646119588	FAEPRAA2165_00109	Metacyc	PWY-6105: botryococcenes and methylated squalene biosynthesis
646119588	FAEPRAA2165_00109	Metacyc	PWY-6736: sulfur volatiles biosynthesis
646119588	FAEPRAA2165_00109	Metacyc	PWY-1061: homogalacturonan biosynthesis
646119588	FAEPRAA2165_00109	Metacyc	PWY-6976: dTDP-L-mycarose biosynthesis
646119588	FAEPRAA2165_00109	Metacyc	PWY-6575: juvenile hormone III biosynthesis I
646119588	FAEPRAA2165_00109	Metacyc	PWY-6933: seleno-amino acid detoxification and volatilization III
646119588	FAEPRAA2165_00109	Metacyc	PWY-6682: dehydrophos biosynthesis
646119588	FAEPRAA2165_00109	Metacyc	PWY-6955: lincomycin biosynthesis
646119588	FAEPRAA2165_00109	Metacyc	PWY-5467: gramine biosynthesis
646119588	FAEPRAA2165_00109	Metacyc	PWY-6835: 6-gingerol biosynthesis
646119588	FAEPRAA2165_00109	Metacyc	PWY-5729: vestitol and sativan biosynthesis
646119588	FAEPRAA2165_00109	COG_category	[J] Translation, ribosomal structure and biogenesis
646119588	FAEPRAA2165_00109	COG2264	Ribosomal protein L11 methylase		9.0e-69
646119588	FAEPRAA2165_00109	pfam06325	PrmA		7.0e-83
646119588	FAEPRAA2165_00109	EC:2.1.1.-	Transferases. Transferring one-carbon groups. Methyltransferases.
646119588	FAEPRAA2165_00109	TIGR00406	ribosomal protein L11 methyltransferase		2.1e-73
646119588	FAEPRAA2165_00109	KO:K02687	ribosomal protein L11 methyltransferase [EC:2.1.1.-]		0.0e+00
646119588	FAEPRAA2165_00109	ITERM:02524	[LSU ribosomal protein L11P]-lysine N-methyltransferase (EC 2.1.1.-)
646119588	FAEPRAA2165_00109	Locus_type		CDS
646119588	FAEPRAA2165_00109	NCBI_accession		ZP_05613345
646119588	FAEPRAA2165_00109	Product_name		ribosomal protein L11 methyltransferase
646119588	FAEPRAA2165_00109	Scaffold		NZ_ACOP02000003
646119588	FAEPRAA2165_00109	Coordinates		73049..73963(+)
646119588	FAEPRAA2165_00109	DNA_length		915bp
646119588	FAEPRAA2165_00109	Protein_length		304aa
646119588	FAEPRAA2165_00109	GC		.64
646119589	FAEPRAA2165_00110	COG_category	[S] Function unknown
646119589	FAEPRAA2165_00110	COG1385	Uncharacterized protein conserved in bacteria		5.0e-49
646119589	FAEPRAA2165_00110	pfam04452	Methyltrans_RNA		6.3e-56
646119589	FAEPRAA2165_00110	EC:2.1.1.193	16S rRNA (uracil(1498)-N(3))-methyltransferase.
646119589	FAEPRAA2165_00110	TIGR00046	RNA methyltransferase, RsmE family		1.1e-49
646119589	FAEPRAA2165_00110	KO:K09761	16S rRNA (uracil1498-N3)-methyltransferase [EC:2.1.1.193]		3.2e-44
646119589	FAEPRAA2165_00110	Locus_type		CDS
646119589	FAEPRAA2165_00110	NCBI_accession		ZP_05613346
646119589	FAEPRAA2165_00110	Product_name		RNA methyltransferase, RsmE family
646119589	FAEPRAA2165_00110	Scaffold		NZ_ACOP02000003
646119589	FAEPRAA2165_00110	Coordinates		73978..74895(+)
646119589	FAEPRAA2165_00110	DNA_length		918bp
646119589	FAEPRAA2165_00110	Protein_length		305aa
646119589	FAEPRAA2165_00110	GC		.63
646119590	FAEPRAA2165_00111	COG_category	[G] Carbohydrate transport and metabolism
646119590	FAEPRAA2165_00111	COG1080	Phosphoenolpyruvate-protein kinase (PTS system EI component in bacteria)		5.0e-113
646119590	FAEPRAA2165_00111	pfam05524	PEP-utilisers_N		1.8e-21
646119590	FAEPRAA2165_00111	pfam00391	PEP-utilizers		7.4e-20
646119590	FAEPRAA2165_00111	pfam02896	PEP-utilizers_C		3.6e-65
646119590	FAEPRAA2165_00111	EC:2.7.3.9	Phosphoenolpyruvate--protein phosphotransferase.
646119590	FAEPRAA2165_00111	TIGR01417	phosphoenolpyruvate-protein phosphotransferase		4.5e-102
646119590	FAEPRAA2165_00111	KO:K08483	phosphotransferase system, enzyme I, PtsI [EC:2.7.3.9]		0.0e+00
646119590	FAEPRAA2165_00111	Locus_type		CDS
646119590	FAEPRAA2165_00111	NCBI_accession		ZP_05613347
646119590	FAEPRAA2165_00111	Product_name		putative multiphosphoryl transfer protein mtp
646119590	FAEPRAA2165_00111	Scaffold		NZ_ACOP02000003
646119590	FAEPRAA2165_00111	Coordinates		74945..76555(-)
646119590	FAEPRAA2165_00111	DNA_length		1611bp
646119590	FAEPRAA2165_00111	Protein_length		536aa
646119590	FAEPRAA2165_00111	GC		.63
646119591	FAEPRAA2165_00112	COG_category	[R] General function prediction only
646119591	FAEPRAA2165_00112	COG1752	Predicted esterase of the alpha-beta hydrolase superfamily		7.0e-19
646119591	FAEPRAA2165_00112	pfam01734	Patatin		5.0e-23
646119591	FAEPRAA2165_00112	KO:K07001	NTE family protein		2.8e-45
646119591	FAEPRAA2165_00112	Locus_type		CDS
646119591	FAEPRAA2165_00112	NCBI_accession		ZP_05613348
646119591	FAEPRAA2165_00112	Product_name		phospholipase, patatin family
646119591	FAEPRAA2165_00112	Scaffold		NZ_ACOP02000003
646119591	FAEPRAA2165_00112	Coordinates		76552..77724(-)
646119591	FAEPRAA2165_00112	DNA_length		1173bp
646119591	FAEPRAA2165_00112	Protein_length		390aa
646119591	FAEPRAA2165_00112	GC		.65
646119592	FAEPRAA2165_00113	COG_category	[R] General function prediction only
646119592	FAEPRAA2165_00113	COG0637	Predicted phosphatase/phosphohexomutase		3.0e-31
646119592	FAEPRAA2165_00113	pfam13419	HAD_2		2.0e-27
646119592	FAEPRAA2165_00113	TIGR01509	haloacid dehalogenase superfamily, subfamily IA, variant 3 with third motif having DD or ED		4.9e-15
646119592	FAEPRAA2165_00113	Locus_type		CDS
646119592	FAEPRAA2165_00113	NCBI_accession		ZP_05613349
646119592	FAEPRAA2165_00113	Product_name		hydrolase, HAD-superfamily
646119592	FAEPRAA2165_00113	Scaffold		NZ_ACOP02000003
646119592	FAEPRAA2165_00113	Coordinates		77862..78512(+)
646119592	FAEPRAA2165_00113	DNA_length		651bp
646119592	FAEPRAA2165_00113	Protein_length		216aa
646119592	FAEPRAA2165_00113	GC		.62
646119593	FAEPRAA2165_00114	COG_category	[K] Transcription
646119593	FAEPRAA2165_00114	COG1959	Predicted transcriptional regulator		8.0e-17
646119593	FAEPRAA2165_00114	pfam02082	Rrf2		8.4e-17
646119593	FAEPRAA2165_00114	ITERM:02261	transcriptional regulator, BadM/Rrf2 family
646119593	FAEPRAA2165_00114	Locus_type		CDS
646119593	FAEPRAA2165_00114	NCBI_accession		ZP_05613350
646119593	FAEPRAA2165_00114	Product_name		Rrf2 family protein
646119593	FAEPRAA2165_00114	Scaffold		NZ_ACOP02000003
646119593	FAEPRAA2165_00114	Coordinates		78559..79011(-)
646119593	FAEPRAA2165_00114	DNA_length		453bp
646119593	FAEPRAA2165_00114	Protein_length		150aa
646119593	FAEPRAA2165_00114	GC		.49
646119594	FAEPRAA2165_00115	COG_category	[C] Energy production and conversion
646119594	FAEPRAA2165_00115	COG2221	Dissimilatory sulfite reductase (desulfoviridin), alpha and beta subunits		3.0e-09
646119594	FAEPRAA2165_00115	pfam12838	Fer4_7		4.7e-09
646119594	FAEPRAA2165_00115	Locus_type		CDS
646119594	FAEPRAA2165_00115	NCBI_accession		ZP_05613351
646119594	FAEPRAA2165_00115	Product_name		putative 4Fe-4S ferredoxin, iron-sulfur binding protein
646119594	FAEPRAA2165_00115	Scaffold		NZ_ACOP02000003
646119594	FAEPRAA2165_00115	Coordinates		79139..79894(+)
646119594	FAEPRAA2165_00115	DNA_length		756bp
646119594	FAEPRAA2165_00115	Protein_length		251aa
646119594	FAEPRAA2165_00115	GC		.59
646119595	FAEPRAA2165_00116	COG_category	[K] Transcription
646119595	FAEPRAA2165_00116	COG_category	[T] Signal transduction mechanisms
646119595	FAEPRAA2165_00116	COG3279	Response regulator of the LytR/AlgR family		1.0e-17
646119595	FAEPRAA2165_00116	pfam04397	LytTR		8.4e-10
646119595	FAEPRAA2165_00116	pfam00072	Response_reg		6.0e-06
646119595	FAEPRAA2165_00116	ITERM:02295	two component transcriptional regulator, LytTR family
646119595	FAEPRAA2165_00116	Locus_type		CDS
646119595	FAEPRAA2165_00116	NCBI_accession		ZP_05613352
646119595	FAEPRAA2165_00116	Product_name		putative two-component system regulatory protein
646119595	FAEPRAA2165_00116	Scaffold		NZ_ACOP02000003
646119595	FAEPRAA2165_00116	Coordinates		79901..80623(-)
646119595	FAEPRAA2165_00116	DNA_length		723bp
646119595	FAEPRAA2165_00116	Protein_length		240aa
646119595	FAEPRAA2165_00116	GC		.68
646119596	FAEPRAA2165_00117	COG_category	[M] Cell wall/membrane/envelope biogenesis
646119596	FAEPRAA2165_00117	COG0463	Glycosyltransferases involved in cell wall biogenesis		2.0e-19
646119596	FAEPRAA2165_00117	pfam00535	Glycos_transf_2		9.3e-35
646119596	FAEPRAA2165_00117	Locus_type		CDS
646119596	FAEPRAA2165_00117	NCBI_accession		ZP_05613353
646119596	FAEPRAA2165_00117	Product_name		polysaccharide biosynthesis protein, Glycosyl transferase Family 2,YveR
646119596	FAEPRAA2165_00117	Scaffold		NZ_ACOP02000003
646119596	FAEPRAA2165_00117	Coordinates		80697..81653(+)
646119596	FAEPRAA2165_00117	DNA_length		957bp
646119596	FAEPRAA2165_00117	Protein_length		318aa
646119596	FAEPRAA2165_00117	GC		.57
646119597	FAEPRAA2165_00118	COG_category	[E] Amino acid transport and metabolism
646119597	FAEPRAA2165_00118	COG0006	Xaa-Pro aminopeptidase		2.0e-41
646119597	FAEPRAA2165_00118	pfam01321	Creatinase_N		2.3e-07
646119597	FAEPRAA2165_00118	pfam01321	Creatinase_N		4.9e-13
646119597	FAEPRAA2165_00118	pfam00557	Peptidase_M24		1.6e-30
646119597	FAEPRAA2165_00118	EC:3.4.11.9	Xaa-Pro aminopeptidase.
646119597	FAEPRAA2165_00118	KO:K01262	Xaa-Pro aminopeptidase [EC:3.4.11.9]		0.0e+00
646119597	FAEPRAA2165_00118	Locus_type		CDS
646119597	FAEPRAA2165_00118	NCBI_accession		ZP_05613354
646119597	FAEPRAA2165_00118	Product_name		peptidase, M24 family
646119597	FAEPRAA2165_00118	Scaffold		NZ_ACOP02000003
646119597	FAEPRAA2165_00118	Coordinates		81697..83520(-)
646119597	FAEPRAA2165_00118	DNA_length		1824bp
646119597	FAEPRAA2165_00118	Protein_length		607aa
646119597	FAEPRAA2165_00118	GC		.62
646119598	FAEPRAA2165_00119	COG_category	[P] Inorganic ion transport and metabolism
646119598	FAEPRAA2165_00119	COG2217	Cation transport ATPase		0.0e+00
646119598	FAEPRAA2165_00119	pfam00702	Hydrolase		7.7e-33
646119598	FAEPRAA2165_00119	pfam00122	E1-E2_ATPase		8.1e-41
646119598	FAEPRAA2165_00119	EC:3.6.3.3	Cadmium-exporting ATPase.
646119598	FAEPRAA2165_00119	EC:3.6.3.5	Zinc-exporting ATPase.
646119598	FAEPRAA2165_00119	TIGR01494	ATPase, P-type (transporting), HAD superfamily, subfamily IC		3.3e-71
646119598	FAEPRAA2165_00119	TIGR01512	heavy metal-(Cd/Co/Hg/Pb/Zn)-translocating P-type ATPase		0.0e+00
646119598	FAEPRAA2165_00119	TIGR01525	heavy metal translocating P-type ATPase		0.0e+00
646119598	FAEPRAA2165_00119	KO:K01534	Cd2+/Zn2+-exporting ATPase [EC:3.6.3.3 3.6.3.5]		0.0e+00
646119598	FAEPRAA2165_00119	Locus_type		CDS
646119598	FAEPRAA2165_00119	NCBI_accession		ZP_05613355
646119598	FAEPRAA2165_00119	Product_name		cadmium-exporting ATPase
646119598	FAEPRAA2165_00119	Scaffold		NZ_ACOP02000003
646119598	FAEPRAA2165_00119	Coordinates		83656..85548(-)
646119598	FAEPRAA2165_00119	DNA_length		1893bp
646119598	FAEPRAA2165_00119	Protein_length		630aa
646119598	FAEPRAA2165_00119	GC		.62
646119598	FAEPRAA2165_00119	Signal_peptide		Yes
646119598	FAEPRAA2165_00119	Transmembrane		Yes
646119599	FAEPRAA2165_00120	Locus_type		CDS
646119599	FAEPRAA2165_00120	NCBI_accession		ZP_05613356
646119599	FAEPRAA2165_00120	Product_name		protein MraZ
646119599	FAEPRAA2165_00120	Scaffold		NZ_ACOP02000003
646119599	FAEPRAA2165_00120	Coordinates		85545..85820(-)
646119599	FAEPRAA2165_00120	DNA_length		276bp
646119599	FAEPRAA2165_00120	Protein_length		91aa
646119599	FAEPRAA2165_00120	GC		.51
646119600	FAEPRAA2165_00121	pfam00403	HMA		4.4e-09
646119600	FAEPRAA2165_00121	Locus_type		CDS
646119600	FAEPRAA2165_00121	NCBI_accession		ZP_05613357
646119600	FAEPRAA2165_00121	Product_name		cadmium-exporting ATPase
646119600	FAEPRAA2165_00121	Scaffold		NZ_ACOP02000003
646119600	FAEPRAA2165_00121	Coordinates		85872..86096(-)
646119600	FAEPRAA2165_00121	DNA_length		225bp
646119600	FAEPRAA2165_00121	Protein_length		74aa
646119600	FAEPRAA2165_00121	GC		.53
646119601	FAEPRAA2165_00122	COG_category	[K] Transcription
646119601	FAEPRAA2165_00122	COG0640	Predicted transcriptional regulators		1.0e-11
646119601	FAEPRAA2165_00122	pfam01022	HTH_5		6.7e-17
646119601	FAEPRAA2165_00122	KO:K03892	ArsR family transcriptional regulator		1.3e-30
646119601	FAEPRAA2165_00122	ITERM:01880	transcriptional regulator, ArsR family
646119601	FAEPRAA2165_00122	Locus_type		CDS
646119601	FAEPRAA2165_00122	NCBI_accession		ZP_05613358
646119601	FAEPRAA2165_00122	Product_name		transcriptional regulator, ArsR family
646119601	FAEPRAA2165_00122	Scaffold		NZ_ACOP02000003
646119601	FAEPRAA2165_00122	Coordinates		86173..86514(-)
646119601	FAEPRAA2165_00122	DNA_length		342bp
646119601	FAEPRAA2165_00122	Protein_length		113aa
646119601	FAEPRAA2165_00122	GC		.58
646119602	FAEPRAA2165_00123	Locus_type		CDS
646119602	FAEPRAA2165_00123	NCBI_accession		ZP_05613359
646119602	FAEPRAA2165_00123	Product_name		hypothetical protein
646119602	FAEPRAA2165_00123	Scaffold		NZ_ACOP02000003
646119602	FAEPRAA2165_00123	Coordinates		86570..86746(-)
646119602	FAEPRAA2165_00123	DNA_length		177bp
646119602	FAEPRAA2165_00123	Protein_length		58aa
646119602	FAEPRAA2165_00123	GC		.45
646119602	FAEPRAA2165_00123	Signal_peptide		Yes
646119603	FAEPRAA2165_00124	COG_category	[S] Function unknown
646119603	FAEPRAA2165_00124	COG5522	Predicted integral membrane protein		1.0e-06
646119603	FAEPRAA2165_00124	pfam09529	Intg_mem_TP0381		1.6e-31
646119603	FAEPRAA2165_00124	TIGR02206	conserved hypothetical integral membrane protein TIGR02206		4.8e-26
646119603	FAEPRAA2165_00124	Locus_type		CDS
646119603	FAEPRAA2165_00124	NCBI_accession		ZP_05613360
646119603	FAEPRAA2165_00124	Product_name		integral membrane protein
646119603	FAEPRAA2165_00124	Scaffold		NZ_ACOP02000003
646119603	FAEPRAA2165_00124	Coordinates		86747..87514(-)
646119603	FAEPRAA2165_00124	DNA_length		768bp
646119603	FAEPRAA2165_00124	Protein_length		255aa
646119603	FAEPRAA2165_00124	GC		.56
646119603	FAEPRAA2165_00124	Transmembrane		Yes
646119604	FAEPRAA2165_00125	COG_category	[R] General function prediction only
646119604	FAEPRAA2165_00125	COG5496	Predicted thioesterase		1.0e-19
646119604	FAEPRAA2165_00125	pfam03061	4HBT		1.6e-07
646119604	FAEPRAA2165_00125	ITERM:01892	Thioesterase superfamily
646119604	FAEPRAA2165_00125	Locus_type		CDS
646119604	FAEPRAA2165_00125	NCBI_accession		ZP_05613361
646119604	FAEPRAA2165_00125	Product_name		thioesterase family protein
646119604	FAEPRAA2165_00125	Scaffold		NZ_ACOP02000003
646119604	FAEPRAA2165_00125	Coordinates		87668..88054(+)
646119604	FAEPRAA2165_00125	DNA_length		387bp
646119604	FAEPRAA2165_00125	Protein_length		128aa
646119604	FAEPRAA2165_00125	GC		.65
646119604	FAEPRAA2165_00125	Signal_peptide		Yes
646119605	FAEPRAA2165_00126	Locus_type		CDS
646119605	FAEPRAA2165_00126	NCBI_accession		ZP_05613362
646119605	FAEPRAA2165_00126	Product_name		conserved hypothetical protein
646119605	FAEPRAA2165_00126	Scaffold		NZ_ACOP02000003
646119605	FAEPRAA2165_00126	Coordinates		88068..88343(-)
646119605	FAEPRAA2165_00126	DNA_length		276bp
646119605	FAEPRAA2165_00126	Protein_length		91aa
646119605	FAEPRAA2165_00126	GC		.61
646119606	FAEPRAA2165_00127	COG_category	[C] Energy production and conversion
646119606	FAEPRAA2165_00127	COG1757	Na+/H+ antiporter		3.0e-47
646119606	FAEPRAA2165_00127	pfam03553	Na_H_antiporter		5.7e-48
646119606	FAEPRAA2165_00127	ITERM:06523	transporter, NhaC family (TC 2.A.35)
646119606	FAEPRAA2165_00127	Locus_type		CDS
646119606	FAEPRAA2165_00127	NCBI_accession		ZP_05613363
646119606	FAEPRAA2165_00127	Product_name		Na+/H+ antiporter family protein
646119606	FAEPRAA2165_00127	Scaffold		NZ_ACOP02000003
646119606	FAEPRAA2165_00127	Coordinates		88346..89977(+)
646119606	FAEPRAA2165_00127	DNA_length		1632bp
646119606	FAEPRAA2165_00127	Protein_length		543aa
646119606	FAEPRAA2165_00127	GC		.62
646119606	FAEPRAA2165_00127	Signal_peptide		Yes
646119606	FAEPRAA2165_00127	Transmembrane		Yes
646119607	FAEPRAA2165_00128	COG_category	[K] Transcription
646119607	FAEPRAA2165_00128	COG1846	Transcriptional regulators		1.0e-06
646119607	FAEPRAA2165_00128	pfam13463	HTH_27		1.6e-08
646119607	FAEPRAA2165_00128	Locus_type		CDS
646119607	FAEPRAA2165_00128	NCBI_accession		ZP_05613364
646119607	FAEPRAA2165_00128	Product_name		transcriptional regulator, MarR family
646119607	FAEPRAA2165_00128	Scaffold		NZ_ACOP02000003
646119607	FAEPRAA2165_00128	Coordinates		90018..90497(+)
646119607	FAEPRAA2165_00128	DNA_length		480bp
646119607	FAEPRAA2165_00128	Protein_length		159aa
646119607	FAEPRAA2165_00128	GC		.56
646119608	FAEPRAA2165_00129	COG_category	[S] Function unknown
646119608	FAEPRAA2165_00129	COG5373	Predicted membrane protein		4.0e-07
646119608	FAEPRAA2165_00129	Locus_type		CDS
646119608	FAEPRAA2165_00129	NCBI_accession		ZP_05613365
646119608	FAEPRAA2165_00129	Product_name		phage putative tail component domain protein
646119608	FAEPRAA2165_00129	Scaffold		NZ_ACOP02000003
646119608	FAEPRAA2165_00129	Coordinates		90806..95437(-)
646119608	FAEPRAA2165_00129	DNA_length		4632bp
646119608	FAEPRAA2165_00129	Protein_length		1543aa
646119608	FAEPRAA2165_00129	GC		.57
646119608	FAEPRAA2165_00129	Signal_peptide		Yes
646119608	FAEPRAA2165_00129	Transmembrane		Yes
646119609	FAEPRAA2165_00130	Locus_type		CDS
646119609	FAEPRAA2165_00130	NCBI_accession		ZP_05613366
646119609	FAEPRAA2165_00130	Product_name		conserved hypothetical protein
646119609	FAEPRAA2165_00130	Scaffold		NZ_ACOP02000003
646119609	FAEPRAA2165_00130	Coordinates		95481..95861(-)
646119609	FAEPRAA2165_00130	DNA_length		381bp
646119609	FAEPRAA2165_00130	Protein_length		126aa
646119609	FAEPRAA2165_00130	GC		.6
646119610	FAEPRAA2165_00131	Locus_type		CDS
646119610	FAEPRAA2165_00131	NCBI_accession		ZP_05613367
646119610	FAEPRAA2165_00131	Product_name		conserved hypothetical protein
646119610	FAEPRAA2165_00131	Scaffold		NZ_ACOP02000003
646119610	FAEPRAA2165_00131	Coordinates		95913..96257(-)
646119610	FAEPRAA2165_00131	DNA_length		345bp
646119610	FAEPRAA2165_00131	Protein_length		114aa
646119610	FAEPRAA2165_00131	GC		.55
646119611	FAEPRAA2165_00132	KEGG_module	M00480: VraS-VraR (cell-wall peptidoglycan synthesis) two-component regulatory system
646119611	FAEPRAA2165_00132	COG_category	[T] Signal transduction mechanisms
646119611	FAEPRAA2165_00132	COG_category	[K] Transcription
646119611	FAEPRAA2165_00132	COG2197	Response regulator containing a CheY-like receiver domain and an HTH DNA-binding domain		2.0e-35
646119611	FAEPRAA2165_00132	pfam00196	GerE		5.2e-15
646119611	FAEPRAA2165_00132	pfam00072	Response_reg		5.8e-21
646119611	FAEPRAA2165_00132	KO:K07694	two-component system, NarL family, vancomycin resistance associated response regulator VraR		5.0e-44
646119611	FAEPRAA2165_00132	ITERM:02289	two component transcriptional regulator, LuxR family
646119611	FAEPRAA2165_00132	Locus_type		CDS
646119611	FAEPRAA2165_00132	NCBI_accession		ZP_05613368
646119611	FAEPRAA2165_00132	Product_name		DNA-binding response regulator, LuxR family
646119611	FAEPRAA2165_00132	Scaffold		NZ_ACOP02000003
646119611	FAEPRAA2165_00132	Coordinates		96361..96993(-)
646119611	FAEPRAA2165_00132	DNA_length		633bp
646119611	FAEPRAA2165_00132	Protein_length		210aa
646119611	FAEPRAA2165_00132	GC		.63
646119611	FAEPRAA2165_00132	Fused_gene		Yes
646119612	FAEPRAA2165_00133	COG_category	[T] Signal transduction mechanisms
646119612	FAEPRAA2165_00133	COG4585	Signal transduction histidine kinase		4.0e-14
646119612	FAEPRAA2165_00133	Locus_type		CDS
646119612	FAEPRAA2165_00133	NCBI_accession		ZP_05613369
646119612	FAEPRAA2165_00133	Product_name		sensor protein
646119612	FAEPRAA2165_00133	Scaffold		NZ_ACOP02000003
646119612	FAEPRAA2165_00133	Coordinates		96990..97820(-)
646119612	FAEPRAA2165_00133	DNA_length		831bp
646119612	FAEPRAA2165_00133	Protein_length		276aa
646119612	FAEPRAA2165_00133	GC		.66
646119613	FAEPRAA2165_00134	Locus_type		CDS
646119613	FAEPRAA2165_00134	NCBI_accession		ZP_05613370
646119613	FAEPRAA2165_00134	Product_name		hypothetical protein
646119613	FAEPRAA2165_00134	Scaffold		NZ_ACOP02000003
646119613	FAEPRAA2165_00134	Coordinates		97805..99502(-)
646119613	FAEPRAA2165_00134	DNA_length		1698bp
646119613	FAEPRAA2165_00134	Protein_length		565aa
646119613	FAEPRAA2165_00134	GC		.64
646119613	FAEPRAA2165_00134	Transmembrane		Yes
646119614	FAEPRAA2165_00135	Locus_type		CDS
646119614	FAEPRAA2165_00135	NCBI_accession		ZP_05613371
646119614	FAEPRAA2165_00135	Product_name		conserved hypothetical protein
646119614	FAEPRAA2165_00135	Scaffold		NZ_ACOP02000003
646119614	FAEPRAA2165_00135	Coordinates		99650..100441(-)
646119614	FAEPRAA2165_00135	DNA_length		792bp
646119614	FAEPRAA2165_00135	Protein_length		263aa
646119614	FAEPRAA2165_00135	GC		.53
646119614	FAEPRAA2165_00135	Transmembrane		Yes
646119615	FAEPRAA2165_00136	COG_category	[E] Amino acid transport and metabolism
646119615	FAEPRAA2165_00136	COG1506	Dipeptidyl aminopeptidases/acylaminoacyl-peptidases		3.0e-06
646119615	FAEPRAA2165_00136	Locus_type		CDS
646119615	FAEPRAA2165_00136	NCBI_accession		ZP_05613372
646119615	FAEPRAA2165_00136	Product_name		acetyl xylan esterase domain protein
646119615	FAEPRAA2165_00136	Scaffold		NZ_ACOP02000003
646119615	FAEPRAA2165_00136	Coordinates		100641..101834(+)
646119615	FAEPRAA2165_00136	DNA_length		1194bp
646119615	FAEPRAA2165_00136	Protein_length		397aa
646119615	FAEPRAA2165_00136	GC		.57
646119616	FAEPRAA2165_00137	KEGG_module	M00207: Putative multiple sugar transport system
646119616	FAEPRAA2165_00137	COG_category	[G] Carbohydrate transport and metabolism
646119616	FAEPRAA2165_00137	COG1653	ABC-type sugar transport system, periplasmic component		1.0e-32
646119616	FAEPRAA2165_00137	pfam01547	SBP_bac_1		7.6e-24
646119616	FAEPRAA2165_00137	KO:K02027	multiple sugar transport system substrate-binding protein		0.0e+00
646119616	FAEPRAA2165_00137	ITERM:05843	carbohydrate ABC transporter substrate-binding protein, CUT1 family (TC 3.A.1.1.-)
646119616	FAEPRAA2165_00137	Locus_type		CDS
646119616	FAEPRAA2165_00137	NCBI_accession		ZP_05613373
646119616	FAEPRAA2165_00137	Product_name		putative bacterial extracellular solute-binding protein
646119616	FAEPRAA2165_00137	Scaffold		NZ_ACOP02000003
646119616	FAEPRAA2165_00137	Coordinates		101894..103345(+)
646119616	FAEPRAA2165_00137	DNA_length		1452bp
646119616	FAEPRAA2165_00137	Protein_length		483aa
646119616	FAEPRAA2165_00137	GC		.54
646119616	FAEPRAA2165_00137	Signal_peptide		Yes
646119617	FAEPRAA2165_00138	KEGG_module	M00519: YesM-YesN two-component regulatory system
646119617	FAEPRAA2165_00138	COG_category	[T] Signal transduction mechanisms
646119617	FAEPRAA2165_00138	COG2972	Predicted signal transduction protein with a C-terminal ATPase domain		2.0e-45
646119617	FAEPRAA2165_00138	pfam06580	His_kinase		4.9e-29
646119617	FAEPRAA2165_00138	pfam02518	HATPase_c		2.1e-07
646119617	FAEPRAA2165_00138	EC:2.7.13.3	Histidine kinase.
646119617	FAEPRAA2165_00138	KO:K07718	two-component system, sensor histidine kinase YesM [EC:2.7.13.3]		0.0e+00
646119617	FAEPRAA2165_00138	Locus_type		CDS
646119617	FAEPRAA2165_00138	NCBI_accession		ZP_05613374
646119617	FAEPRAA2165_00138	Product_name		putative sensor histidine kinase
646119617	FAEPRAA2165_00138	Scaffold		NZ_ACOP02000003
646119617	FAEPRAA2165_00138	Coordinates		103475..105322(+)
646119617	FAEPRAA2165_00138	DNA_length		1848bp
646119617	FAEPRAA2165_00138	Protein_length		615aa
646119617	FAEPRAA2165_00138	GC		.52
646119617	FAEPRAA2165_00138	Signal_peptide		Yes
646119617	FAEPRAA2165_00138	Transmembrane		Yes
646119618	FAEPRAA2165_00139	COG_category	[T] Signal transduction mechanisms
646119618	FAEPRAA2165_00139	COG4753	Response regulator containing CheY-like receiver domain and AraC-type DNA-binding domain		8.0e-55
646119618	FAEPRAA2165_00139	pfam00072	Response_reg		1.5e-25
646119618	FAEPRAA2165_00139	pfam12833	HTH_18		3.3e-19
646119618	FAEPRAA2165_00139	Locus_type		CDS
646119618	FAEPRAA2165_00139	NCBI_accession		ZP_05613375
646119618	FAEPRAA2165_00139	Product_name		DNA-binding response regulator
646119618	FAEPRAA2165_00139	Scaffold		NZ_ACOP02000003
646119618	FAEPRAA2165_00139	Coordinates		105309..106865(+)
646119618	FAEPRAA2165_00139	DNA_length		1557bp
646119618	FAEPRAA2165_00139	Protein_length		518aa
646119618	FAEPRAA2165_00139	GC		.53
646119618	FAEPRAA2165_00139	Fused_gene		Yes
646119619	FAEPRAA2165_00140	COG_category	[G] Carbohydrate transport and metabolism
646119619	FAEPRAA2165_00140	COG1175	ABC-type sugar transport systems, permease components		7.0e-47
646119619	FAEPRAA2165_00140	pfam00528	BPD_transp_1		8.2e-14
646119619	FAEPRAA2165_00140	ITERM:05844	carbohydrate ABC transporter membrane protein 1, CUT1 family (TC 3.A.1.1.-)
646119619	FAEPRAA2165_00140	Locus_type		CDS
646119619	FAEPRAA2165_00140	NCBI_accession		ZP_05613376
646119619	FAEPRAA2165_00140	Product_name		putative sugar ABC transporter, permease protein
646119619	FAEPRAA2165_00140	Scaffold		NZ_ACOP02000003
646119619	FAEPRAA2165_00140	Coordinates		107003..107929(+)
646119619	FAEPRAA2165_00140	DNA_length		927bp
646119619	FAEPRAA2165_00140	Protein_length		308aa
646119619	FAEPRAA2165_00140	GC		.5
646119619	FAEPRAA2165_00140	Transmembrane		Yes
646119620	FAEPRAA2165_00141	COG_category	[G] Carbohydrate transport and metabolism
646119620	FAEPRAA2165_00141	COG0395	ABC-type sugar transport system, permease component		8.0e-52
646119620	FAEPRAA2165_00141	pfam00528	BPD_transp_1		6.0e-15
646119620	FAEPRAA2165_00141	ITERM:06048	carbohydrate ABC transporter membrane protein 2, CUT1 family (TC 3.A.1.1.-)
646119620	FAEPRAA2165_00141	Locus_type		CDS
646119620	FAEPRAA2165_00141	NCBI_accession		ZP_05613377
646119620	FAEPRAA2165_00141	Product_name		maltose ABC transporter, permease protein
646119620	FAEPRAA2165_00141	Scaffold		NZ_ACOP02000003
646119620	FAEPRAA2165_00141	Coordinates		107922..108833(+)
646119620	FAEPRAA2165_00141	DNA_length		912bp
646119620	FAEPRAA2165_00141	Protein_length		303aa
646119620	FAEPRAA2165_00141	GC		.52
646119620	FAEPRAA2165_00141	Transmembrane		Yes
646119621	FAEPRAA2165_00142	COG_category	[R] General function prediction only
646119621	FAEPRAA2165_00142	COG0491	Zn-dependent hydrolases, including glyoxylases		3.0e-15
646119621	FAEPRAA2165_00142	pfam00753	Lactamase_B		7.2e-23
646119621	FAEPRAA2165_00142	Locus_type		CDS
646119621	FAEPRAA2165_00142	NCBI_accession		ZP_05613378
646119621	FAEPRAA2165_00142	Product_name		putative metallo-beta-lactamase domain protein
646119621	FAEPRAA2165_00142	Scaffold		NZ_ACOP02000003
646119621	FAEPRAA2165_00142	Coordinates		108868..109722(+)
646119621	FAEPRAA2165_00142	DNA_length		855bp
646119621	FAEPRAA2165_00142	Protein_length		284aa
646119621	FAEPRAA2165_00142	GC		.52
646119622	FAEPRAA2165_00143	Locus_type		CDS
646119622	FAEPRAA2165_00143	NCBI_accession		ZP_05613379
646119622	FAEPRAA2165_00143	Product_name		conserved hypothetical protein
646119622	FAEPRAA2165_00143	Scaffold		NZ_ACOP02000003
646119622	FAEPRAA2165_00143	Coordinates		109949..110098(+)
646119622	FAEPRAA2165_00143	DNA_length		150bp
646119622	FAEPRAA2165_00143	Protein_length		49aa
646119622	FAEPRAA2165_00143	GC		.56
646119623	FAEPRAA2165_00144	COG_category	[L] Replication, recombination and repair
646119623	FAEPRAA2165_00144	COG_category	[K] Transcription
646119623	FAEPRAA2165_00144	COG1061	DNA or RNA helicases of superfamily II		2.0e-60
646119623	FAEPRAA2165_00144	pfam11907	DUF3427		2.8e-43
646119623	FAEPRAA2165_00144	pfam00271	Helicase_C		5.3e-11
646119623	FAEPRAA2165_00144	pfam13091	PLDc_2		1.4e-18
646119623	FAEPRAA2165_00144	pfam04851	ResIII		2.9e-26
646119623	FAEPRAA2165_00144	Locus_type		CDS
646119623	FAEPRAA2165_00144	NCBI_accession		ZP_05613380
646119623	FAEPRAA2165_00144	Product_name		putative helicase
646119623	FAEPRAA2165_00144	Scaffold		NZ_ACOP02000003
646119623	FAEPRAA2165_00144	Coordinates		110321..113452(+)
646119623	FAEPRAA2165_00144	DNA_length		3132bp
646119623	FAEPRAA2165_00144	Protein_length		1043aa
646119623	FAEPRAA2165_00144	GC		.55
646119624	FAEPRAA2165_00145	Metacyc	PWY-6502: oxidized GTP and dGTP detoxification
646119624	FAEPRAA2165_00145	Metacyc	PWY-6147: 6-hydroxymethyl-dihydropterin diphosphate biosynthesis I
646119624	FAEPRAA2165_00145	Metacyc	PWY-6575: juvenile hormone III biosynthesis I
646119624	FAEPRAA2165_00145	Metacyc	PWY-6383: mono-<i>trans</i>, poly-<i>cis</i> decaprenyl phosphate biosynthesis
646119624	FAEPRAA2165_00145	Metacyc	PWY-6797: 6-hydroxymethyl-dihydropterin diphosphate biosynthesis II (archaea)
646119624	FAEPRAA2165_00145	COG_category	[F] Nucleotide transport and metabolism
646119624	FAEPRAA2165_00145	COG1051	ADP-ribose pyrophosphatase		3.0e-11
646119624	FAEPRAA2165_00145	pfam00293	NUDIX		1.5e-17
646119624	FAEPRAA2165_00145	EC:3.6.1.-	Hydrolases. Acting on acid anhydrides. In phosphorous-containing anhydrides.
646119624	FAEPRAA2165_00145	TIGR00586	mutator mutT protein		5.3e-31
646119624	FAEPRAA2165_00145	KO:K03574	7,8-dihydro-8-oxoguanine triphosphatase [EC:3.6.1.-]		0.0e+00
646119624	FAEPRAA2165_00145	Locus_type		CDS
646119624	FAEPRAA2165_00145	NCBI_accession		ZP_05613381
646119624	FAEPRAA2165_00145	Product_name		mutator MutT protein
646119624	FAEPRAA2165_00145	Scaffold		NZ_ACOP02000003
646119624	FAEPRAA2165_00145	Coordinates		113465..113866(+)
646119624	FAEPRAA2165_00145	DNA_length		402bp
646119624	FAEPRAA2165_00145	Protein_length		133aa
646119624	FAEPRAA2165_00145	GC		.51
646119625	FAEPRAA2165_00146	COG_category	[R] General function prediction only
646119625	FAEPRAA2165_00146	COG2819	Predicted hydrolase of the alpha/beta superfamily		8.0e-11
646119625	FAEPRAA2165_00146	pfam00756	Esterase		1.4e-08
646119625	FAEPRAA2165_00146	Locus_type		CDS
646119625	FAEPRAA2165_00146	NCBI_accession		ZP_05613382
646119625	FAEPRAA2165_00146	Product_name		putative esterase
646119625	FAEPRAA2165_00146	Scaffold		NZ_ACOP02000003
646119625	FAEPRAA2165_00146	Coordinates		113964..114632(+)
646119625	FAEPRAA2165_00146	DNA_length		669bp
646119625	FAEPRAA2165_00146	Protein_length		222aa
646119625	FAEPRAA2165_00146	GC		.56
646119626	FAEPRAA2165_00147	COG_category	[S] Function unknown
646119626	FAEPRAA2165_00147	COG1671	Uncharacterized protein conserved in bacteria		1.0e-32
646119626	FAEPRAA2165_00147	pfam02639	DUF188		2.5e-36
646119626	FAEPRAA2165_00147	KO:K09768	hypothetical protein		3.8e-43
646119626	FAEPRAA2165_00147	Locus_type		CDS
646119626	FAEPRAA2165_00147	NCBI_accession		ZP_05613383
646119626	FAEPRAA2165_00147	Product_name		YaiI/YqxD family protein
646119626	FAEPRAA2165_00147	Scaffold		NZ_ACOP02000003
646119626	FAEPRAA2165_00147	Coordinates		114629..115066(+)
646119626	FAEPRAA2165_00147	DNA_length		438bp
646119626	FAEPRAA2165_00147	Protein_length		145aa
646119626	FAEPRAA2165_00147	GC		.54
646119627	FAEPRAA2165_00148	KEGG_module	M00002: Glycolysis, core module involving three-carbon compounds
646119627	FAEPRAA2165_00148	KEGG_module	M00003: Gluconeogenesis, oxaloacetate => fructose-6P
646119627	FAEPRAA2165_00148	KEGG_module	M00001: Glycolysis (Embden-Meyerhof pathway), glucose => pyruvate
646119627	FAEPRAA2165_00148	Metacyc	PWY-2221: Entner-Doudoroff pathway III (semi-phosphorylative)
646119627	FAEPRAA2165_00148	Metacyc	PWY-5484: glycolysis II (from fructose-6P)
646119627	FAEPRAA2165_00148	Metacyc	PWY-6142: gluconeogenesis II (<i>Methanobacterium thermoautotrophicum</i>)
646119627	FAEPRAA2165_00148	Metacyc	PWY-7003: glycerol degradation to butanol
646119627	FAEPRAA2165_00148	Metacyc	PWY-5723: Rubisco shunt
646119627	FAEPRAA2165_00148	Metacyc	GLUCONEO-PWY: gluconeogenesis I
646119627	FAEPRAA2165_00148	Metacyc	PWY-6901: xylose degradation IV
646119627	FAEPRAA2165_00148	Metacyc	P122-PWY: heterolactic fermentation
646119627	FAEPRAA2165_00148	Metacyc	ANAGLYCOLYSIS-PWY: glycolysis III (glucokinase)
646119627	FAEPRAA2165_00148	Metacyc	PWY-1622: formaldehyde assimilation I (serine pathway)
646119627	FAEPRAA2165_00148	Metacyc	P124-PWY: Bifidobacterium shunt
646119627	FAEPRAA2165_00148	Metacyc	PWY-6886: 1-butanol autotrophic biosynthesis
646119627	FAEPRAA2165_00148	Metacyc	PWY-1042: glycolysis IV (plant cytosol)
646119627	FAEPRAA2165_00148	Metacyc	GLYCOLYSIS: glycolysis I
646119627	FAEPRAA2165_00148	Metacyc	P341-PWY: glycolysis V (Pyrococcus)
646119627	FAEPRAA2165_00148	COG_category	[G] Carbohydrate transport and metabolism
646119627	FAEPRAA2165_00148	COG0406	Fructose-2,6-bisphosphatase		1.0e-16
646119627	FAEPRAA2165_00148	pfam00300	His_Phos_1		3.6e-18
646119627	FAEPRAA2165_00148	EC:5.4.2.1	Phosphoglycerate mutase.
646119627	FAEPRAA2165_00148	KO:K01834	2,3-bisphosphoglycerate-dependent phosphoglycerate mutase [EC:5.4.2.1]		9.8e-10
646119627	FAEPRAA2165_00148	Locus_type		CDS
646119627	FAEPRAA2165_00148	NCBI_accession		ZP_05613384
646119627	FAEPRAA2165_00148	Product_name		putative phosphoglycerate mutase GpmB
646119627	FAEPRAA2165_00148	Scaffold		NZ_ACOP02000003
646119627	FAEPRAA2165_00148	Coordinates		115252..115854(+)
646119627	FAEPRAA2165_00148	DNA_length		603bp
646119627	FAEPRAA2165_00148	Protein_length		200aa
646119627	FAEPRAA2165_00148	GC		.62
646119628	FAEPRAA2165_00149	Locus_type		tRNA
646119628	FAEPRAA2165_00149	Product_name		tRNA-Ser
646119628	FAEPRAA2165_00149	Scaffold		NZ_ACOP02000003
646119628	FAEPRAA2165_00149	Coordinates		115870..115960(-)
646119628	FAEPRAA2165_00149	DNA_length		91bp
646119628	FAEPRAA2165_00149	GC		.52
646119629	FAEPRAA2165_00150	Locus_type		CDS
646119629	FAEPRAA2165_00150	NCBI_accession		ZP_05613385
646119629	FAEPRAA2165_00150	Product_name		conserved hypothetical protein
646119629	FAEPRAA2165_00150	Scaffold		NZ_ACOP02000003
646119629	FAEPRAA2165_00150	Coordinates		115971..116096(-)
646119629	FAEPRAA2165_00150	DNA_length		126bp
646119629	FAEPRAA2165_00150	Protein_length		41aa
646119629	FAEPRAA2165_00150	GC		.55
646119630	FAEPRAA2165_00151	COG_category	[G] Carbohydrate transport and metabolism
646119630	FAEPRAA2165_00151	COG3250	Beta-galactosidase/beta-glucuronidase		4.0e-52
646119630	FAEPRAA2165_00151	pfam00703	Glyco_hydro_2		4.6e-11
646119630	FAEPRAA2165_00151	pfam02836	Glyco_hydro_2_C		3.2e-38
646119630	FAEPRAA2165_00151	pfam02837	Glyco_hydro_2_N		3.3e-23
646119630	FAEPRAA2165_00151	Locus_type		CDS
646119630	FAEPRAA2165_00151	NCBI_accession		ZP_05613386
646119630	FAEPRAA2165_00151	Product_name		putative beta-galactosidase
646119630	FAEPRAA2165_00151	Scaffold		NZ_ACOP02000003
646119630	FAEPRAA2165_00151	Coordinates		116342..118579(+)
646119630	FAEPRAA2165_00151	DNA_length		2238bp
646119630	FAEPRAA2165_00151	Protein_length		745aa
646119630	FAEPRAA2165_00151	GC		.6
646119631	FAEPRAA2165_00152	Locus_type		CDS
646119631	FAEPRAA2165_00152	NCBI_accession		ZP_05613387
646119631	FAEPRAA2165_00152	Product_name		hypothetical protein
646119631	FAEPRAA2165_00152	Scaffold		NZ_ACOP02000003
646119631	FAEPRAA2165_00152	Coordinates		118569..118688(-)
646119631	FAEPRAA2165_00152	DNA_length		120bp
646119631	FAEPRAA2165_00152	Protein_length		39aa
646119631	FAEPRAA2165_00152	GC		.52
646119632	FAEPRAA2165_00153	Locus_type		CDS
646119632	FAEPRAA2165_00153	NCBI_accession		ZP_05613388
646119632	FAEPRAA2165_00153	Product_name		conserved hypothetical protein
646119632	FAEPRAA2165_00153	Scaffold		NZ_ACOP02000003
646119632	FAEPRAA2165_00153	Coordinates		118707..118910(-)
646119632	FAEPRAA2165_00153	DNA_length		204bp
646119632	FAEPRAA2165_00153	Protein_length		67aa
646119632	FAEPRAA2165_00153	GC		.54
646119632	FAEPRAA2165_00153	Signal_peptide		Yes
646119632	FAEPRAA2165_00153	Transmembrane		Yes
646119633	FAEPRAA2165_00154	pfam05154	TM2		2.0e-11
646119633	FAEPRAA2165_00154	Locus_type		CDS
646119633	FAEPRAA2165_00154	NCBI_accession		ZP_05613389
646119633	FAEPRAA2165_00154	Product_name		TM2 domain-containing protein
646119633	FAEPRAA2165_00154	Scaffold		NZ_ACOP02000003
646119633	FAEPRAA2165_00154	Coordinates		118954..119250(-)
646119633	FAEPRAA2165_00154	DNA_length		297bp
646119633	FAEPRAA2165_00154	Protein_length		98aa
646119633	FAEPRAA2165_00154	GC		.54
646119633	FAEPRAA2165_00154	Transmembrane		Yes
646119634	FAEPRAA2165_00155	COG_category	[G] Carbohydrate transport and metabolism
646119634	FAEPRAA2165_00155	COG2211	Na+/melibiose symporter and related transporters		2.0e-42
646119634	FAEPRAA2165_00155	pfam13347	MFS_2		1.7e-49
646119634	FAEPRAA2165_00155	Locus_type		CDS
646119634	FAEPRAA2165_00155	NCBI_accession		ZP_05613390
646119634	FAEPRAA2165_00155	Product_name		putative sugar transporter
646119634	FAEPRAA2165_00155	Scaffold		NZ_ACOP02000003
646119634	FAEPRAA2165_00155	Coordinates		119366..120883(-)
646119634	FAEPRAA2165_00155	DNA_length		1518bp
646119634	FAEPRAA2165_00155	Protein_length		505aa
646119634	FAEPRAA2165_00155	GC		.56
646119634	FAEPRAA2165_00155	Transmembrane		Yes
646119635	FAEPRAA2165_00156	pfam05154	TM2		9.3e-08
646119635	FAEPRAA2165_00156	Locus_type		CDS
646119635	FAEPRAA2165_00156	NCBI_accession		ZP_05613391
646119635	FAEPRAA2165_00156	Product_name		putative membrane protein
646119635	FAEPRAA2165_00156	Scaffold		NZ_ACOP02000003
646119635	FAEPRAA2165_00156	Coordinates		121248..121799(-)
646119635	FAEPRAA2165_00156	DNA_length		552bp
646119635	FAEPRAA2165_00156	Protein_length		183aa
646119635	FAEPRAA2165_00156	GC		.57
646119635	FAEPRAA2165_00156	Transmembrane		Yes
646119636	FAEPRAA2165_00157	Locus_type		CDS
646119636	FAEPRAA2165_00157	NCBI_accession		ZP_05613392
646119636	FAEPRAA2165_00157	Product_name		hypothetical protein
646119636	FAEPRAA2165_00157	Scaffold		NZ_ACOP02000003
646119636	FAEPRAA2165_00157	Coordinates		121801..121938(+)
646119636	FAEPRAA2165_00157	DNA_length		138bp
646119636	FAEPRAA2165_00157	Protein_length		45aa
646119636	FAEPRAA2165_00157	GC		.55
646119636	FAEPRAA2165_00157	Signal_peptide		Yes
646119637	FAEPRAA2165_00158	COG_category	[G] Carbohydrate transport and metabolism
646119637	FAEPRAA2165_00158	COG2211	Na+/melibiose symporter and related transporters		1.0e-36
646119637	FAEPRAA2165_00158	pfam13347	MFS_2		3.3e-47
646119637	FAEPRAA2165_00158	Locus_type		CDS
646119637	FAEPRAA2165_00158	NCBI_accession		ZP_05613393
646119637	FAEPRAA2165_00158	Product_name		sugar/sodium symporter
646119637	FAEPRAA2165_00158	Scaffold		NZ_ACOP02000003
646119637	FAEPRAA2165_00158	Coordinates		121935..123563(-)
646119637	FAEPRAA2165_00158	DNA_length		1629bp
646119637	FAEPRAA2165_00158	Protein_length		542aa
646119637	FAEPRAA2165_00158	GC		.55
646119637	FAEPRAA2165_00158	Transmembrane		Yes
646119638	FAEPRAA2165_00159	Locus_type		CDS
646119638	FAEPRAA2165_00159	NCBI_accession		ZP_05613394
646119638	FAEPRAA2165_00159	Product_name		conserved hypothetical protein
646119638	FAEPRAA2165_00159	Scaffold		NZ_ACOP02000003
646119638	FAEPRAA2165_00159	Coordinates		123695..123889(-)
646119638	FAEPRAA2165_00159	DNA_length		195bp
646119638	FAEPRAA2165_00159	Protein_length		64aa
646119638	FAEPRAA2165_00159	GC		.36
646119639	FAEPRAA2165_00160	Metacyc	PWY-5176: coumarin biosynthesis (via 2-coumarate)
646119639	FAEPRAA2165_00160	Metacyc	PWY-3121: linamarin degradation
646119639	FAEPRAA2165_00160	Metacyc	PWY-6002: lotaustralin degradation
646119639	FAEPRAA2165_00160	Metacyc	PWY-6788: cellulose degradation II (fungi)
646119639	FAEPRAA2165_00160	COG_category	[G] Carbohydrate transport and metabolism
646119639	FAEPRAA2165_00160	COG1472	Beta-glucosidase-related glycosidases		3.0e-30
646119639	FAEPRAA2165_00160	pfam00933	Glyco_hydro_3		2.8e-25
646119639	FAEPRAA2165_00160	pfam01915	Glyco_hydro_3_C		2.2e-06
646119639	FAEPRAA2165_00160	EC:3.2.1.21	Beta-glucosidase.
646119639	FAEPRAA2165_00160	KO:K05349	beta-glucosidase [EC:3.2.1.21]		0.0e+00
646119639	FAEPRAA2165_00160	Locus_type		CDS
[truncated: 41,245 more rows]
