# Supplementary material for: Genome-scale metabolic reconstructions of Bifidobacterium adolescentis L2-32 and Faecalibacterium prausnitzii A2-165 and their interaction
Source: BMC Syst Biol. 2014 Apr 3;8:41. doi: 10.1186/1752-0509-8-41 (PMC4108055; doi:10.1186/1752-0509-8-41)
Supplement: Additional file 2 — Matlab funtions used in the paper. [file 1752-0509-8-41-S2.zip › Code/get_gene_ITERM_from_img.m]

function [gene TERM desc]=get_gene_ITERM_from_img(xlsfile)
% The aim of this function is extracting the set (gene TIGRFAM desccription)
%the xlsfile is excel file is downoladed from IMG
%NOTE 
     % 3 is col which containg KO
     % 2 is col which containg gene locus name
     
% written by Ibrahim El-Semman 24-May-2013

[ndata, text, alldata] =xlsread(xlsfile);
[n m]=size(text);
k=1;
for i=1:n
    index=regexp(cell2mat(text(i,3)),'ITERM:\w*','match');
    if numel(index)
        gene(k)=text(i,2);
        TERM(k)=text(i,3);
        desc(k)=text(i,4);
        
        k=k+1;
    end
end
