# Supplementary material for: Genome-scale metabolic reconstructions of Bifidobacterium adolescentis L2-32 and Faecalibacterium prausnitzii A2-165 and their interaction
Source: BMC Syst Biol. 2014 Apr 3;8:41. doi: 10.1186/1752-0509-8-41 (PMC4108055; doi:10.1186/1752-0509-8-41)
Supplement: Additional file 2 — Matlab funtions used in the paper. [file 1752-0509-8-41-S2.zip › Code/get_gene_ko.m]

function enz=get_gene_ko(ko)
% this function back with gene has KO ko
% written by Ibrahim El-Semman 24-May-2013

global un_kegg_gene kegg_ko 
J=find(ismember(kegg_ko,ko));
enz=un_kegg_gene(J);
