# Supplementary material for: Genome-scale metabolic reconstructions of Bifidobacterium adolescentis L2-32 and Faecalibacterium prausnitzii A2-165 and their interaction
Source: BMC Syst Biol. 2014 Apr 3;8:41. doi: 10.1186/1752-0509-8-41 (PMC4108055; doi:10.1186/1752-0509-8-41)
Supplement: Additional file 2 — Matlab funtions used in the paper. [file 1752-0509-8-41-S2.zip › Code/get_gene_ko_from_kegg_org_id.m]

function [gene KO]=get_gene_ko_from_kegg_org_id(org)
% the aim of this is to dowonload (gene,ko) from KEGG
% website by KEGG org ID
% org is KEGG organasims ID such as bbb eco bad

url=['http://rest.kegg.jp/link/ko/' org];
urlwrite(url,'tmp_gene_ko');
[gene KO]=textread('tmp_gene_ko','%s%s');
rep1=[org ':'];
rep2='ko:';
gene=regexprep(gene,rep1,'');
KO=regexprep(KO,rep2,'KO:');
