# Supplementary material for: Genome-scale metabolic reconstructions of Bifidobacterium adolescentis L2-32 and Faecalibacterium prausnitzii A2-165 and their interaction
Source: BMC Syst Biol. 2014 Apr 3;8:41. doi: 10.1186/1752-0509-8-41 (PMC4108055; doi:10.1186/1752-0509-8-41)
Supplement: Additional file 2 — Matlab funtions used in the paper. [file 1752-0509-8-41-S2.zip › Code/kegg_ko_ec.txt]

ec:1.1.1.1	ko:K00001
ec:1.1.1.1	ko:K00121
ec:1.1.1.1	ko:K04072
ec:1.1.1.1	ko:K11440
ec:1.1.1.1	ko:K13951
ec:1.1.1.1	ko:K13952
ec:1.1.1.1	ko:K13953
ec:1.1.1.1	ko:K13954
ec:1.1.1.1	ko:K13980
ec:1.1.1.10	ko:K03331
ec:1.1.1.100	ko:K00059
ec:1.1.1.100	ko:K11610
ec:1.1.1.101	ko:K06123
ec:1.1.1.102	ko:K04708
ec:1.1.1.103	ko:K00060
ec:1.1.1.103	ko:K15789
ec:1.1.1.105	ko:K13369
ec:1.1.1.105	ko:K15734
ec:1.1.1.11	ko:K00007
ec:1.1.1.116	ko:K00062
ec:1.1.1.117	ko:K00063
ec:1.1.1.122	ko:K00064
ec:1.1.1.125	ko:K00065
ec:1.1.1.130	ko:K08092
ec:1.1.1.132	ko:K00066
ec:1.1.1.133	ko:K00067
ec:1.1.1.136	ko:K13015
ec:1.1.1.137	ko:K05352
ec:1.1.1.14	ko:K00008
ec:1.1.1.140	ko:K00068
ec:1.1.1.141	ko:K00069
ec:1.1.1.144	ko:K14732
ec:1.1.1.145	ko:K00070
ec:1.1.1.145	ko:K16045
ec:1.1.1.146	ko:K15680
ec:1.1.1.149	ko:K05295
ec:1.1.1.153	ko:K00072
ec:1.1.1.154	ko:K00073
ec:1.1.1.157	ko:K00074
ec:1.1.1.158	ko:K00075
ec:1.1.1.159	ko:K00076
ec:1.1.1.169	ko:K00077
ec:1.1.1.17	ko:K00009
ec:1.1.1.170	ko:K07748
ec:1.1.1.178	ko:K08683
ec:1.1.1.179	ko:K00078
ec:1.1.1.18	ko:K00010
ec:1.1.1.181	ko:K12408
ec:1.1.1.184	ko:K00079
ec:1.1.1.184	ko:K00081
ec:1.1.1.184	ko:K00084
ec:1.1.1.188	ko:K04119
ec:1.1.1.189	ko:K00079
ec:1.1.1.193	ko:K00082
ec:1.1.1.193	ko:K11752
ec:1.1.1.195	ko:K00083
ec:1.1.1.197	ko:K00079
ec:1.1.1.2	ko:K00002
ec:1.1.1.200	ko:K00085
ec:1.1.1.202	ko:K00086
ec:1.1.1.205	ko:K00088
ec:1.1.1.206	ko:K08081
ec:1.1.1.207	ko:K15094
ec:1.1.1.208	ko:K15095
ec:1.1.1.21	ko:K00011
ec:1.1.1.210	ko:K05883
ec:1.1.1.211	ko:K07515
ec:1.1.1.211	ko:K10527
ec:1.1.1.213	ko:K00089
ec:1.1.1.215	ko:K00090
ec:1.1.1.216	ko:K15890
ec:1.1.1.216	ko:K15891
ec:1.1.1.218	ko:K03378
ec:1.1.1.218	ko:K13374
ec:1.1.1.219	ko:K00091
ec:1.1.1.219	ko:K13082
ec:1.1.1.22	ko:K00012
ec:1.1.1.220	ko:K04071
ec:1.1.1.223	ko:K15090
ec:1.1.1.225	ko:K00092
ec:1.1.1.23	ko:K00013
ec:1.1.1.23	ko:K14152
ec:1.1.1.234	ko:K13082
ec:1.1.1.236	ko:K05354
ec:1.1.1.239	ko:K13368
ec:1.1.1.239	ko:K13369
ec:1.1.1.239	ko:K13370
ec:1.1.1.24	ko:K09484
ec:1.1.1.243	ko:K14730
ec:1.1.1.243	ko:K14732
ec:1.1.1.244	ko:K00093
ec:1.1.1.247	ko:K13394
ec:1.1.1.248	ko:K13392
ec:1.1.1.25	ko:K00014
ec:1.1.1.25	ko:K13830
ec:1.1.1.25	ko:K13832
ec:1.1.1.251	ko:K00094
ec:1.1.1.255	ko:K00095
ec:1.1.1.26	ko:K00015
ec:1.1.1.261	ko:K00096
ec:1.1.1.262	ko:K00097
ec:1.1.1.263	ko:K13981
ec:1.1.1.264	ko:K00098
ec:1.1.1.266	ko:K13306
ec:1.1.1.267	ko:K00099
ec:1.1.1.27	ko:K00016
ec:1.1.1.270	ko:K09827
ec:1.1.1.270	ko:K13373
ec:1.1.1.271	ko:K02377
ec:1.1.1.272	ko:K05884
ec:1.1.1.274	ko:K05885
ec:1.1.1.274	ko:K06221
ec:1.1.1.274	ko:K06222
ec:1.1.1.275	ko:K12466
ec:1.1.1.276	ko:K05886
ec:1.1.1.28	ko:K03777
ec:1.1.1.28	ko:K03778
ec:1.1.1.281	ko:K15856
ec:1.1.1.282	ko:K05887
ec:1.1.1.284	ko:K00121
ec:1.1.1.288	ko:K09841
ec:1.1.1.29	ko:K00018
ec:1.1.1.290	ko:K03473
ec:1.1.1.294	ko:K13606
ec:1.1.1.295	ko:K13070
ec:1.1.1.298	ko:K14468
ec:1.1.1.3	ko:K00003
ec:1.1.1.3	ko:K12524
ec:1.1.1.3	ko:K12525
ec:1.1.1.30	ko:K00019
ec:1.1.1.302	ko:K14654
ec:1.1.1.303	ko:K00004
ec:1.1.1.303	ko:K03366
ec:1.1.1.305	ko:K10011
ec:1.1.1.306	ko:K00153
ec:1.1.1.308	ko:K15509
ec:1.1.1.309	ko:K12904
ec:1.1.1.31	ko:K00020
ec:1.1.1.311	ko:K14746
ec:1.1.1.312	ko:K10219
ec:1.1.1.313	ko:K15373
ec:1.1.1.314	ko:K15800
ec:1.1.1.320	ko:K16216
ec:1.1.1.329	ko:K13548
ec:1.1.1.333	ko:K16652
ec:1.1.1.34	ko:K00021
ec:1.1.1.35	ko:K00022
ec:1.1.1.35	ko:K01782
ec:1.1.1.35	ko:K01825
ec:1.1.1.35	ko:K07514
ec:1.1.1.35	ko:K07516
ec:1.1.1.35	ko:K07547
ec:1.1.1.35	ko:K07548
ec:1.1.1.35	ko:K08683
ec:1.1.1.35	ko:K10527
ec:1.1.1.35	ko:K12405
ec:1.1.1.35	ko:K15016
ec:1.1.1.36	ko:K00023
ec:1.1.1.37	ko:K00024
ec:1.1.1.37	ko:K00025
ec:1.1.1.37	ko:K00026
ec:1.1.1.38	ko:K00027
ec:1.1.1.39	ko:K00028
ec:1.1.1.4	ko:K00004
ec:1.1.1.4	ko:K03366
ec:1.1.1.40	ko:K00029
ec:1.1.1.41	ko:K00030
ec:1.1.1.42	ko:K00031
ec:1.1.1.43	ko:K00032
ec:1.1.1.44	ko:K00033
ec:1.1.1.45	ko:K13247
ec:1.1.1.46	ko:K13873
ec:1.1.1.47	ko:K00034
ec:1.1.1.47	ko:K13937
ec:1.1.1.48	ko:K00035
ec:1.1.1.49	ko:K00036
ec:1.1.1.50	ko:K00037
ec:1.1.1.51	ko:K05296
ec:1.1.1.53	ko:K00038
ec:1.1.1.56	ko:K00039
ec:1.1.1.57	ko:K00040
ec:1.1.1.58	ko:K00041
ec:1.1.1.6	ko:K00005
ec:1.1.1.60	ko:K00042
ec:1.1.1.61	ko:K00043
ec:1.1.1.62	ko:K00044
ec:1.1.1.62	ko:K13368
ec:1.1.1.62	ko:K13369
ec:1.1.1.62	ko:K13370
ec:1.1.1.62	ko:K13373
ec:1.1.1.64	ko:K10207
ec:1.1.1.65	ko:K05275
ec:1.1.1.67	ko:K00045
ec:1.1.1.69	ko:K00046
ec:1.1.1.77	ko:K00048
ec:1.1.1.79	ko:K00049
ec:1.1.1.79	ko:K12972
ec:1.1.1.8	ko:K00006
ec:1.1.1.81	ko:K00049
ec:1.1.1.81	ko:K00050
ec:1.1.1.81	ko:K12972
ec:1.1.1.82	ko:K00051
ec:1.1.1.83	ko:K07246
ec:1.1.1.85	ko:K00052
ec:1.1.1.86	ko:K00053
ec:1.1.1.87	ko:K05824
ec:1.1.1.88	ko:K00054
ec:1.1.1.9	ko:K05351
ec:1.1.1.90	ko:K00055
ec:1.1.1.91	ko:K05882
ec:1.1.1.93	ko:K07246
ec:1.1.1.94	ko:K00057
ec:1.1.1.95	ko:K00058
ec:1.1.2.3	ko:K00101
ec:1.1.2.4	ko:K00102
ec:1.1.2.6	ko:K05889
ec:1.1.2.7	ko:K14028
ec:1.1.2.7	ko:K14029
ec:1.1.2.8	ko:K00114
ec:1.1.3.15	ko:K00104
ec:1.1.3.15	ko:K11517
ec:1.1.3.16	ko:K10724
ec:1.1.3.21	ko:K00105
ec:1.1.3.37	ko:K00107
ec:1.1.3.41	ko:K00594
ec:1.1.3.43	ko:K13552
ec:1.1.3.44	ko:K13552
ec:1.1.3.6	ko:K03333
ec:1.1.3.8	ko:K00103
ec:1.1.3.9	ko:K04618
ec:1.1.4.1	ko:K05357
ec:1.1.5.2	ko:K00117
ec:1.1.5.3	ko:K00111
ec:1.1.5.3	ko:K00112
ec:1.1.5.3	ko:K00113
ec:1.1.5.4	ko:K00116
ec:1.1.5.8	ko:K05358
ec:1.1.98.2	ko:K15510
ec:1.1.98.3	ko:K16653
ec:1.1.99.1	ko:K00108
ec:1.1.99.10	ko:K00115
ec:1.1.99.2	ko:K00109
ec:1.1.99.21	ko:K08261
ec:1.1.99.24	ko:K11173
ec:1.1.99.28	ko:K00118
ec:1.1.99.3	ko:K06151
ec:1.1.99.3	ko:K06152
ec:1.1.99.31	ko:K15054
ec:1.1.99.38	ko:K13549
ec:1.10.2.2	ko:K00411
ec:1.10.3.1	ko:K00422
ec:1.10.3.12	ko:K02826
ec:1.10.3.12	ko:K02827
ec:1.10.3.12	ko:K02828
ec:1.10.3.12	ko:K02829
ec:1.10.3.2	ko:K05909
ec:1.10.3.3	ko:K00423
ec:1.10.9.1	ko:K02636
ec:1.10.99.2	ko:K08071
ec:1.10.99.3	ko:K09839
ec:1.11.1.1	ko:K05910
ec:1.11.1.10	ko:K00433
ec:1.11.1.11	ko:K00434
ec:1.11.1.12	ko:K05361
ec:1.11.1.15	ko:K03386
ec:1.11.1.15	ko:K03564
ec:1.11.1.15	ko:K11065
ec:1.11.1.15	ko:K11185
ec:1.11.1.15	ko:K11186
ec:1.11.1.15	ko:K11187
ec:1.11.1.15	ko:K11188
ec:1.11.1.15	ko:K13279
ec:1.11.1.15	ko:K14171
ec:1.11.1.19	ko:K15733
ec:1.11.1.20	ko:K15717
ec:1.11.1.21	ko:K03782
ec:1.11.1.5	ko:K00428
ec:1.11.1.6	ko:K03781
ec:1.11.1.7	ko:K00430
ec:1.11.1.7	ko:K10788
ec:1.11.1.7	ko:K11188
ec:1.11.1.7	ko:K12550
ec:1.11.1.8	ko:K00431
ec:1.11.1.9	ko:K00432
ec:1.11.2.2	ko:K10789
ec:1.11.2.4	ko:K15629
ec:1.12.1.2	ko:K00436
ec:1.12.2.1	ko:K00437
ec:1.12.5.1	ko:K05911
ec:1.12.5.1	ko:K05922
ec:1.12.5.1	ko:K05927
ec:1.12.7.2	ko:K00532
ec:1.12.7.2	ko:K00533
ec:1.12.7.2	ko:K00534
ec:1.12.7.2	ko:K06441
ec:1.12.98.1	ko:K00440
ec:1.12.98.1	ko:K00441
ec:1.12.98.1	ko:K00443
ec:1.12.98.2	ko:K13942
ec:1.12.99.6	ko:K06281
ec:1.12.99.6	ko:K06282
ec:1.13.11.1	ko:K03381
ec:1.13.11.11	ko:K00453
ec:1.13.11.12	ko:K00454
ec:1.13.11.14	ko:K10621
ec:1.13.11.15	ko:K00455
ec:1.13.11.16	ko:K05713
ec:1.13.11.19	ko:K10712
ec:1.13.11.2	ko:K00446
ec:1.13.11.20	ko:K00456
ec:1.13.11.24	ko:K07155
ec:1.13.11.25	ko:K16049
ec:1.13.11.27	ko:K00457
ec:1.13.11.3	ko:K00448
ec:1.13.11.3	ko:K00449
ec:1.13.11.31	ko:K00458
ec:1.13.11.33	ko:K00460
ec:1.13.11.33	ko:K08022
ec:1.13.11.34	ko:K00461
ec:1.13.11.37	ko:K04098
ec:1.13.11.38	ko:K11948
ec:1.13.11.39	ko:K00462
ec:1.13.11.4	ko:K00450
ec:1.13.11.41	ko:K05913
ec:1.13.11.46	ko:K16421
ec:1.13.11.5	ko:K00451
ec:1.13.11.51	ko:K09840
ec:1.13.11.52	ko:K00463
ec:1.13.11.53	ko:K08967
ec:1.13.11.54	ko:K08967
ec:1.13.11.56	ko:K14583
ec:1.13.11.57	ko:K04099
ec:1.13.11.58	ko:K15718
ec:1.13.11.6	ko:K00452
ec:1.13.11.8	ko:K04100
ec:1.13.11.8	ko:K04101
ec:1.13.12.16	ko:K00459
ec:1.13.12.3	ko:K00466
ec:1.13.12.4	ko:K00467
ec:1.13.12.7	ko:K05914
ec:1.13.99.1	ko:K00469
ec:1.14.11.1	ko:K00471
ec:1.14.11.11	ko:K12692
ec:1.14.11.12	ko:K05282
ec:1.14.11.13	ko:K04125
ec:1.14.11.15	ko:K04124
ec:1.14.11.16	ko:K00476
ec:1.14.11.17	ko:K03119
ec:1.14.11.18	ko:K00477
ec:1.14.11.19	ko:K05277
ec:1.14.11.2	ko:K00472
ec:1.14.11.20	ko:K12697
ec:1.14.11.21	ko:K12675
ec:1.14.11.22	ko:K13077
ec:1.14.11.23	ko:K05278
ec:1.14.11.26	ko:K12745
ec:1.14.11.26	ko:K12746
ec:1.14.11.27	ko:K10276
ec:1.14.11.31	ko:K14976
ec:1.14.11.32	ko:K14975
ec:1.14.11.4	ko:K00473
ec:1.14.11.4	ko:K13645
ec:1.14.11.4	ko:K13646
ec:1.14.11.4	ko:K13647
ec:1.14.11.8	ko:K00474
ec:1.14.11.9	ko:K00475
ec:1.14.12.1	ko:K05599
ec:1.14.12.1	ko:K05600
ec:1.14.12.1	ko:K16319
ec:1.14.12.1	ko:K16320
ec:1.14.12.10	ko:K05549
ec:1.14.12.10	ko:K05550
ec:1.14.12.11	ko:K03268
ec:1.14.12.11	ko:K16268
ec:1.14.12.12	ko:K14579
ec:1.14.12.12	ko:K14580
ec:1.14.12.13	ko:K08686
ec:1.14.12.14	ko:K15766
ec:1.14.12.14	ko:K15767
ec:1.14.12.17	ko:K05916
ec:1.14.12.18	ko:K08689
ec:1.14.12.18	ko:K15750
ec:1.14.12.19	ko:K05708
ec:1.14.12.19	ko:K05709
ec:1.14.12.20	ko:K13071
ec:1.14.12.21	ko:K15511
ec:1.14.12.21	ko:K15512
ec:1.14.12.22	ko:K15751
ec:1.14.12.3	ko:K03268
ec:1.14.12.3	ko:K16268
ec:1.14.12.7	ko:K07519
ec:1.14.13.1	ko:K00480
ec:1.14.13.100	ko:K07430
ec:1.14.13.101	ko:K13608
ec:1.14.13.104	ko:K15093
ec:1.14.13.106	ko:K12645
ec:1.14.13.107	ko:K14733
ec:1.14.13.109	ko:K14040
ec:1.14.13.11	ko:K00487
ec:1.14.13.112	ko:K12637
ec:1.14.13.112	ko:K12638
ec:1.14.13.114	ko:K14974
ec:1.14.13.117	ko:K14984
ec:1.14.13.118	ko:K13401
ec:1.14.13.119	ko:K15805
ec:1.14.13.12	ko:K07824
ec:1.14.13.121	ko:K15472
ec:1.14.13.122	ko:K13600
ec:1.14.13.123	ko:K15800
ec:1.14.13.124	ko:K12153
ec:1.14.13.125	ko:K11812
ec:1.14.13.125	ko:K11813
ec:1.14.13.126	ko:K07436
ec:1.14.13.127	ko:K05712
ec:1.14.13.129	ko:K15746
ec:1.14.13.13	ko:K07438
ec:1.14.13.132	ko:K00511
ec:1.14.13.133	ko:K15907
ec:1.14.13.137	ko:K13223
ec:1.14.13.138	ko:K13224
ec:1.14.13.139	ko:K13225
ec:1.14.13.140	ko:K13226
ec:1.14.13.141	ko:K15981
ec:1.14.13.142	ko:K15982
ec:1.14.13.142	ko:K15983
ec:1.14.13.143	ko:K16083
ec:1.14.13.144	ko:K16085
ec:1.14.13.145	ko:K16084
ec:1.14.13.149	ko:K02609
ec:1.14.13.149	ko:K02611
ec:1.14.13.15	ko:K00488
ec:1.14.13.151	ko:K05525
ec:1.14.13.152	ko:K15099
ec:1.14.13.154	ko:K14370
ec:1.14.13.159	ko:K07419
ec:1.14.13.17	ko:K00489
ec:1.14.13.2	ko:K00481
ec:1.14.13.20	ko:K10676
ec:1.14.13.21	ko:K05280
ec:1.14.13.22	ko:K03379
ec:1.14.13.25	ko:K16154
ec:1.14.13.25	ko:K16155
ec:1.14.13.25	ko:K16156
ec:1.14.13.25	ko:K16157
ec:1.14.13.25	ko:K16158
ec:1.14.13.25	ko:K16159
ec:1.14.13.25	ko:K16161
ec:1.14.13.28	ko:K13261
ec:1.14.13.30	ko:K00490
ec:1.14.13.36	ko:K09754
ec:1.14.13.38	ko:K14256
ec:1.14.13.39	ko:K00491
ec:1.14.13.39	ko:K13240
ec:1.14.13.39	ko:K13241
ec:1.14.13.39	ko:K13242
ec:1.14.13.39	ko:K13253
ec:1.14.13.39	ko:K13427
ec:1.14.13.40	ko:K09461
ec:1.14.13.41	ko:K13027
ec:1.14.13.47	ko:K15089
ec:1.14.13.48	ko:K07381
ec:1.14.13.48	ko:K14732
ec:1.14.13.49	ko:K07382
ec:1.14.13.49	ko:K14732
ec:1.14.13.50	ko:K03391
ec:1.14.13.59	ko:K03897
ec:1.14.13.63	ko:K10438
ec:1.14.13.68	ko:K13029
ec:1.14.13.7	ko:K03380
ec:1.14.13.70	ko:K05917
ec:1.14.13.71	ko:K13385
ec:1.14.13.72	ko:K07750
ec:1.14.13.72	ko:K14423
ec:1.14.13.72	ko:K14424
ec:1.14.13.73	ko:K12696
ec:1.14.13.76	ko:K12924
ec:1.14.13.77	ko:K12922
ec:1.14.13.78	ko:K04122
ec:1.14.13.79	ko:K04123
ec:1.14.13.8	ko:K00485
ec:1.14.13.81	ko:K04035
ec:1.14.13.82	ko:K03862
ec:1.14.13.82	ko:K03863
ec:1.14.13.83	ko:K02229
ec:1.14.13.84	ko:K14520
ec:1.14.13.86	ko:K13257
ec:1.14.13.87	ko:K13406
ec:1.14.13.88	ko:K13083
ec:1.14.13.89	ko:K13260
ec:1.14.13.9	ko:K00486
ec:1.14.13.90	ko:K09838
ec:1.14.13.93	ko:K09843
ec:1.14.13.95	ko:K07431
ec:1.14.13.98	ko:K07440
ec:1.14.13.99	ko:K07439
ec:1.14.14.1	ko:K00493
ec:1.14.14.1	ko:K07408
ec:1.14.14.1	ko:K07409
ec:1.14.14.1	ko:K07410
ec:1.14.14.1	ko:K07411
ec:1.14.14.1	ko:K07412
ec:1.14.14.1	ko:K07413
ec:1.14.14.1	ko:K07414
ec:1.14.14.1	ko:K07415
ec:1.14.14.1	ko:K07416
ec:1.14.14.1	ko:K07418
ec:1.14.14.1	ko:K07420
ec:1.14.14.1	ko:K07424
ec:1.14.14.1	ko:K07426
ec:1.14.14.1	ko:K07428
ec:1.14.14.1	ko:K07429
ec:1.14.14.1	ko:K07434
ec:1.14.14.1	ko:K14338
ec:1.14.14.12	ko:K16047
ec:1.14.14.13	ko:K13561
ec:1.14.14.3	ko:K00494
ec:1.14.14.3	ko:K15854
ec:1.14.14.5	ko:K04091
ec:1.14.14.7	ko:K14266
ec:1.14.14.9	ko:K00483
ec:1.14.15.3	ko:K00496
ec:1.14.15.3	ko:K07425
ec:1.14.15.4	ko:K00497
ec:1.14.15.4	ko:K07433
ec:1.14.15.5	ko:K07433
ec:1.14.15.6	ko:K00498
ec:1.14.15.7	ko:K00499
ec:1.14.15.9	ko:K09847
ec:1.14.16.1	ko:K00500
ec:1.14.16.2	ko:K00501
ec:1.14.16.4	ko:K00502
ec:1.14.16.5	ko:K15537
ec:1.14.17.1	ko:K00503
ec:1.14.17.3	ko:K00504
ec:1.14.17.4	ko:K05933
ec:1.14.18.1	ko:K00505
ec:1.14.18.2	ko:K08080
ec:1.14.19.1	ko:K00507
ec:1.14.19.2	ko:K03921
ec:1.14.19.2	ko:K03922
ec:1.14.19.3	ko:K00508
ec:1.14.19.4	ko:K13076
ec:1.14.19.7	ko:K12903
ec:1.14.20.1	ko:K12744
ec:1.14.20.1	ko:K12746
ec:1.14.20.2	ko:K13229
ec:1.14.21.1	ko:K13395
ec:1.14.21.3	ko:K13387
ec:1.14.21.4	ko:K13391
ec:1.14.21.5	ko:K13399
ec:1.14.21.6	ko:K00227
ec:1.14.21.7	ko:K13074
ec:1.14.99.1	ko:K00509
ec:1.14.99.1	ko:K11987
ec:1.14.99.10	ko:K00513
ec:1.14.99.22	ko:K10723
ec:1.14.99.29	ko:K06072
ec:1.14.99.3	ko:K00510
ec:1.14.99.33	ko:K08262
ec:1.14.99.36	ko:K00515
ec:1.14.99.37	ko:K14039
ec:1.14.99.38	ko:K10223
ec:1.14.99.39	ko:K10944
ec:1.14.99.40	ko:K04719
ec:1.14.99.41	ko:K00464
ec:1.14.99.43	ko:K15814
ec:1.14.99.44	ko:K10210
ec:1.14.99.45	ko:K09837
ec:1.14.99.46	ko:K09018
ec:1.14.99.9	ko:K00512
ec:1.15.1.1	ko:K00518
ec:1.15.1.1	ko:K04564
ec:1.15.1.1	ko:K04565
ec:1.15.1.1	ko:K16627
ec:1.15.1.2	ko:K05919
ec:1.16.1.1	ko:K00520
ec:1.16.1.3	ko:K05368
ec:1.16.1.7	ko:K00521
ec:1.16.1.8	ko:K00597
ec:1.16.1.9	ko:K07229
ec:1.16.3.1	ko:K00522
ec:1.16.3.1	ko:K02217
ec:1.16.3.1	ko:K13624
ec:1.16.8.1	ko:K13786
ec:1.17.1.1	ko:K00523
ec:1.17.1.2	ko:K03527
ec:1.17.1.3	ko:K13081
ec:1.17.1.4	ko:K00087
ec:1.17.1.4	ko:K00106
ec:1.17.1.4	ko:K11177
ec:1.17.1.4	ko:K11178
ec:1.17.1.4	ko:K13479
ec:1.17.1.4	ko:K13481
ec:1.17.1.4	ko:K13482
ec:1.17.1.7	ko:K02618
ec:1.17.3.2	ko:K00106
ec:1.17.4.1	ko:K00524
ec:1.17.4.1	ko:K00525
ec:1.17.4.1	ko:K00526
ec:1.17.4.1	ko:K10807
ec:1.17.4.1	ko:K10808
ec:1.17.4.1	ko:K12970
ec:1.17.4.2	ko:K00527
ec:1.17.7.1	ko:K03526
ec:1.17.99.1	ko:K05797
ec:1.17.99.2	ko:K10700
ec:1.17.99.3	ko:K10214
ec:1.18.1.1	ko:K05297
ec:1.18.1.2	ko:K00528
ec:1.18.1.2	ko:K02641
ec:1.18.1.3	ko:K00529
ec:1.18.1.3	ko:K14581
ec:1.18.1.3	ko:K15758
ec:1.18.1.3	ko:K15765
ec:1.18.6.1	ko:K00531
ec:1.18.6.1	ko:K02586
ec:1.18.6.1	ko:K02588
ec:1.18.6.1	ko:K02591
ec:1.18.6.1	ko:K11333
ec:1.2.1.10	ko:K00132
ec:1.2.1.10	ko:K04072
ec:1.2.1.10	ko:K04073
ec:1.2.1.11	ko:K00133
ec:1.2.1.12	ko:K00134
ec:1.2.1.12	ko:K10705
ec:1.2.1.13	ko:K05298
ec:1.2.1.16	ko:K00135
ec:1.2.1.18	ko:K00140
ec:1.2.1.19	ko:K00137
ec:1.2.1.2	ko:K00122
ec:1.2.1.2	ko:K00123
ec:1.2.1.2	ko:K00125
ec:1.2.1.2	ko:K00126
ec:1.2.1.2	ko:K08348
ec:1.2.1.20	ko:K14269
ec:1.2.1.21	ko:K07248
ec:1.2.1.22	ko:K07248
ec:1.2.1.24	ko:K00139
ec:1.2.1.26	ko:K13877
ec:1.2.1.27	ko:K00140
ec:1.2.1.28	ko:K00141
ec:1.2.1.3	ko:K00128
ec:1.2.1.3	ko:K00149
ec:1.2.1.3	ko:K14085
ec:1.2.1.31	ko:K00143
ec:1.2.1.31	ko:K14085
ec:1.2.1.32	ko:K10217
ec:1.2.1.36	ko:K07249
ec:1.2.1.38	ko:K00145
ec:1.2.1.38	ko:K05829
ec:1.2.1.38	ko:K12659
ec:1.2.1.39	ko:K00146
ec:1.2.1.4	ko:K14519
ec:1.2.1.41	ko:K00147
ec:1.2.1.41	ko:K12657
ec:1.2.1.43	ko:K05299
ec:1.2.1.43	ko:K15022
ec:1.2.1.44	ko:K09753
ec:1.2.1.46	ko:K00148
ec:1.2.1.47	ko:K00149
ec:1.2.1.5	ko:K00129
ec:1.2.1.50	ko:K03400
ec:1.2.1.54	ko:K12254
ec:1.2.1.59	ko:K00150
ec:1.2.1.60	ko:K00151
ec:1.2.1.65	ko:K00152
ec:1.2.1.68	ko:K00154
ec:1.2.1.68	ko:K12355
ec:1.2.1.70	ko:K02492
ec:1.2.1.71	ko:K06447
ec:1.2.1.72	ko:K03472
ec:1.2.1.75	ko:K14468
ec:1.2.1.76	ko:K15038
ec:1.2.1.77	ko:K15514
ec:1.2.1.8	ko:K00130
ec:1.2.1.8	ko:K14085
ec:1.2.1.80	ko:K14330
ec:1.2.1.81	ko:K15515
ec:1.2.1.9	ko:K00131
ec:1.2.2.4	ko:K05891
ec:1.2.3.1	ko:K00157
ec:1.2.3.14	ko:K09842
ec:1.2.3.3	ko:K00158
ec:1.2.3.7	ko:K11817
ec:1.2.4.1	ko:K00161
ec:1.2.4.1	ko:K00162
ec:1.2.4.1	ko:K00163
ec:1.2.4.2	ko:K00164
ec:1.2.4.2	ko:K15791
ec:1.2.4.4	ko:K00166
ec:1.2.4.4	ko:K00167
ec:1.2.4.4	ko:K11381
ec:1.2.5.1	ko:K00156
ec:1.2.7.1	ko:K00169
ec:1.2.7.1	ko:K00170
ec:1.2.7.1	ko:K00171
ec:1.2.7.1	ko:K00172
ec:1.2.7.3	ko:K00174
ec:1.2.7.3	ko:K00175
ec:1.2.7.3	ko:K00176
ec:1.2.7.3	ko:K00177
ec:1.2.7.4	ko:K00190
ec:1.2.7.4	ko:K14138
ec:1.2.7.5	ko:K03738
ec:1.2.7.6	ko:K11389
ec:1.2.7.7	ko:K00186
ec:1.2.7.7	ko:K00187
ec:1.2.7.7	ko:K00188
ec:1.2.7.7	ko:K00189
ec:1.2.7.8	ko:K00179
ec:1.2.7.8	ko:K00180
ec:1.2.7.8	ko:K04090
ec:1.2.99.2	ko:K00190
ec:1.2.99.2	ko:K00192
ec:1.2.99.2	ko:K00198
ec:1.2.99.2	ko:K03518
ec:1.2.99.2	ko:K03519
ec:1.2.99.2	ko:K03520
ec:1.2.99.2	ko:K14138
ec:1.2.99.5	ko:K00200
ec:1.2.99.5	ko:K00201
ec:1.2.99.5	ko:K00202
ec:1.2.99.5	ko:K00203
ec:1.2.99.5	ko:K00204
ec:1.2.99.5	ko:K00205
ec:1.2.99.5	ko:K11260
ec:1.2.99.5	ko:K11261
ec:1.2.99.7	ko:K07469
ec:1.20.4.1	ko:K00537
ec:1.20.4.1	ko:K03741
ec:1.20.9.1	ko:K08355
ec:1.20.9.1	ko:K08356
ec:1.21.3.1	ko:K04126
ec:1.21.3.3	ko:K00307
ec:1.21.3.6	ko:K13079
ec:1.21.4.1	ko:K10793
ec:1.21.4.1	ko:K10794
ec:1.21.4.1	ko:K10795
ec:1.21.4.1	ko:K10796
ec:1.21.4.2	ko:K10670
ec:1.21.4.3	ko:K10671
ec:1.21.4.4	ko:K10672
ec:1.3.1.10	ko:K00208
ec:1.3.1.12	ko:K00210
ec:1.3.1.12	ko:K00220
ec:1.3.1.12	ko:K04517
ec:1.3.1.12	ko:K14187
ec:1.3.1.13	ko:K00211
ec:1.3.1.19	ko:K16269
ec:1.3.1.2	ko:K00207
ec:1.3.1.20	ko:K00078
ec:1.3.1.20	ko:K00212
ec:1.3.1.21	ko:K00213
ec:1.3.1.24	ko:K00214
ec:1.3.1.24	ko:K05901
ec:1.3.1.25	ko:K05783
ec:1.3.1.26	ko:K00215
ec:1.3.1.28	ko:K00216
ec:1.3.1.29	ko:K14582
ec:1.3.1.3	ko:K00251
ec:1.3.1.31	ko:K10797
ec:1.3.1.32	ko:K00217
ec:1.3.1.33	ko:K00218
ec:1.3.1.34	ko:K00219
ec:1.3.1.34	ko:K13236
ec:1.3.1.34	ko:K13237
ec:1.3.1.35	ko:K05893
ec:1.3.1.38	ko:K07512
ec:1.3.1.38	ko:K07753
ec:1.3.1.42	ko:K05894
ec:1.3.1.43	ko:K00220
ec:1.3.1.44	ko:K10783
ec:1.3.1.45	ko:K05281
ec:1.3.1.48	ko:K13948
ec:1.3.1.48	ko:K13949
ec:1.3.1.54	ko:K05895
ec:1.3.1.56	ko:K08690
ec:1.3.1.58	ko:K10620
ec:1.3.1.60	ko:K14582
ec:1.3.1.62	ko:K04118
ec:1.3.1.70	ko:K00222
ec:1.3.1.71	ko:K00223
ec:1.3.1.72	ko:K09828
ec:1.3.1.74	ko:K08070
ec:1.3.1.74	ko:K13948
ec:1.3.1.76	ko:K02302
ec:1.3.1.76	ko:K02304
ec:1.3.1.77	ko:K08695
ec:1.3.1.78	ko:K15226
ec:1.3.1.78	ko:K15227
ec:1.3.1.80	ko:K13545
ec:1.3.1.81	ko:K15092
ec:1.3.1.82	ko:K15091
ec:1.3.1.83	ko:K10960
ec:1.3.1.84	ko:K14469
ec:1.3.1.84	ko:K15020
ec:1.3.1.85	ko:K14446
ec:1.3.1.87	ko:K05711
ec:1.3.1.88	ko:K05542
ec:1.3.1.89	ko:K05544
ec:1.3.1.9	ko:K00208
ec:1.3.1.9	ko:K11611
ec:1.3.1.90	ko:K05545
ec:1.3.1.91	ko:K05543
ec:1.3.2.3	ko:K00225
ec:1.3.3.11	ko:K06137
ec:1.3.3.12	ko:K05276
ec:1.3.3.3	ko:K00228
ec:1.3.3.4	ko:K00231
ec:1.3.3.5	ko:K08100
ec:1.3.3.6	ko:K00232
ec:1.3.3.9	ko:K13400
ec:1.3.5.1	ko:K00234
ec:1.3.5.1	ko:K00235
ec:1.3.5.2	ko:K00254
ec:1.3.5.3	ko:K00230
ec:1.3.5.5	ko:K02293
ec:1.3.5.6	ko:K00514
ec:1.3.7.2	ko:K05369
ec:1.3.7.3	ko:K05370
ec:1.3.7.4	ko:K08101
ec:1.3.7.5	ko:K05371
ec:1.3.7.7	ko:K04037
ec:1.3.7.7	ko:K04038
ec:1.3.7.7	ko:K04039
ec:1.3.7.8	ko:K04112
ec:1.3.7.8	ko:K04113
ec:1.3.7.8	ko:K04114
ec:1.3.7.8	ko:K04115
ec:1.3.7.9	ko:K04107
ec:1.3.7.9	ko:K04108
ec:1.3.7.9	ko:K04109
ec:1.3.8.1	ko:K00248
ec:1.3.8.2	ko:K10209
ec:1.3.8.3	ko:K07545
ec:1.3.8.4	ko:K00253
ec:1.3.8.6	ko:K00252
ec:1.3.8.7	ko:K00249
ec:1.3.8.8	ko:K00255
ec:1.3.8.9	ko:K09479
ec:1.3.98.1	ko:K00226
ec:1.3.99.1	ko:K00239
ec:1.3.99.1	ko:K00240
ec:1.3.99.1	ko:K00244
ec:1.3.99.1	ko:K00245
ec:1.3.99.12	ko:K09478
ec:1.3.99.12	ko:K11410
ec:1.3.99.16	ko:K00256
ec:1.3.99.16	ko:K07302
ec:1.3.99.16	ko:K07303
ec:1.3.99.22	ko:K02495
ec:1.3.99.23	ko:K09516
ec:1.3.99.26	ko:K10027
ec:1.3.99.27	ko:K09845
ec:1.3.99.28	ko:K10027
ec:1.3.99.29	ko:K10027
ec:1.3.99.30	ko:K15745
ec:1.3.99.31	ko:K10027
ec:1.3.99.32	ko:K16173
ec:1.3.99.4	ko:K05898
ec:1.3.99.5	ko:K12343
ec:1.3.99.5	ko:K12344
ec:1.3.99.5	ko:K12345
ec:1.4.1.1	ko:K00259
ec:1.4.1.13	ko:K00264
ec:1.4.1.13	ko:K00265
ec:1.4.1.13	ko:K00266
ec:1.4.1.14	ko:K00264
ec:1.4.1.14	ko:K00265
ec:1.4.1.14	ko:K00266
ec:1.4.1.16	ko:K03340
ec:1.4.1.2	ko:K00260
ec:1.4.1.2	ko:K15371
ec:1.4.1.20	ko:K00270
ec:1.4.1.21	ko:K06989
ec:1.4.1.23	ko:K00271
ec:1.4.1.3	ko:K00261
ec:1.4.1.4	ko:K00262
ec:1.4.1.9	ko:K00263
ec:1.4.3.1	ko:K00272
ec:1.4.3.10	ko:K03343
ec:1.4.3.13	ko:K00277
ec:1.4.3.16	ko:K00278
ec:1.4.3.19	ko:K03153
ec:1.4.3.19	ko:K05899
ec:1.4.3.2	ko:K03334
ec:1.4.3.21	ko:K00276
ec:1.4.3.22	ko:K11182
ec:1.4.3.3	ko:K00273
ec:1.4.3.4	ko:K00274
ec:1.4.3.5	ko:K00275
ec:1.4.4.2	ko:K00281
ec:1.4.4.2	ko:K00282
ec:1.4.4.2	ko:K00283
ec:1.4.7.1	ko:K00284
ec:1.4.9.1	ko:K08685
ec:1.4.9.1	ko:K15228
ec:1.4.9.1	ko:K15229
ec:1.4.9.2	ko:K13371
ec:1.4.9.2	ko:K13372
ec:1.4.99.1	ko:K00285
ec:1.4.99.5	ko:K10814
ec:1.4.99.5	ko:K10815
ec:1.4.99.5	ko:K10816
ec:1.5.1.10	ko:K00293
ec:1.5.1.12	ko:K00294
ec:1.5.1.12	ko:K13821
ec:1.5.1.15	ko:K00295
ec:1.5.1.15	ko:K13403
ec:1.5.1.19	ko:K00296
ec:1.5.1.2	ko:K00286
ec:1.5.1.20	ko:K00297
ec:1.5.1.21	ko:K13609
ec:1.5.1.24	ko:K00298
ec:1.5.1.28	ko:K04940
ec:1.5.1.3	ko:K00287
ec:1.5.1.3	ko:K13938
ec:1.5.1.3	ko:K13998
ec:1.5.1.30	ko:K05901
ec:1.5.1.33	ko:K03793
ec:1.5.1.34	ko:K00357
ec:1.5.1.34	ko:K10679
ec:1.5.1.36	ko:K00484
ec:1.5.1.37	ko:K15245
ec:1.5.1.38	ko:K00299
ec:1.5.1.41	ko:K05368
ec:1.5.1.5	ko:K00288
ec:1.5.1.5	ko:K01491
ec:1.5.1.6	ko:K00289
ec:1.5.1.7	ko:K00290
ec:1.5.1.8	ko:K00291
ec:1.5.1.8	ko:K14157
ec:1.5.1.9	ko:K00292
ec:1.5.1.9	ko:K14157
ec:1.5.3.1	ko:K00301
ec:1.5.3.1	ko:K00302
ec:1.5.3.1	ko:K00303
ec:1.5.3.1	ko:K00304
ec:1.5.3.1	ko:K00305
ec:1.5.3.1	ko:K00306
ec:1.5.3.13	ko:K00308
ec:1.5.3.14	ko:K13366
ec:1.5.3.16	ko:K12259
ec:1.5.3.17	ko:K13367
ec:1.5.3.7	ko:K00306
ec:1.5.4.1	ko:K00310
ec:1.5.5.1	ko:K00311
ec:1.5.8.2	ko:K00317
ec:1.5.8.3	ko:K00314
ec:1.5.8.4	ko:K00315
ec:1.5.99.11	ko:K00320
ec:1.5.99.12	ko:K00279
ec:1.5.99.6	ko:K00316
ec:1.5.99.8	ko:K00318
ec:1.5.99.8	ko:K13821
ec:1.5.99.9	ko:K00319
ec:1.6.1.1	ko:K00322
ec:1.6.1.2	ko:K00323
ec:1.6.1.2	ko:K00324
ec:1.6.1.2	ko:K00325
ec:1.6.2.2	ko:K00326
ec:1.6.2.4	ko:K00327
ec:1.6.2.4	ko:K14338
ec:1.6.3.1	ko:K13411
ec:1.6.5.2	ko:K00355
ec:1.6.5.3	ko:K00329
ec:1.6.5.3	ko:K00330
ec:1.6.5.3	ko:K00331
ec:1.6.5.3	ko:K00332
ec:1.6.5.3	ko:K00333
ec:1.6.5.3	ko:K00334
ec:1.6.5.3	ko:K00335
ec:1.6.5.3	ko:K00336
ec:1.6.5.3	ko:K00337
ec:1.6.5.3	ko:K00338
ec:1.6.5.3	ko:K00339
ec:1.6.5.3	ko:K00340
ec:1.6.5.3	ko:K00341
ec:1.6.5.3	ko:K00342
ec:1.6.5.3	ko:K00343
ec:1.6.5.3	ko:K03878
ec:1.6.5.3	ko:K03879
ec:1.6.5.3	ko:K03880
ec:1.6.5.3	ko:K03881
ec:1.6.5.3	ko:K03882
ec:1.6.5.3	ko:K03883
ec:1.6.5.3	ko:K03884
ec:1.6.5.3	ko:K03934
ec:1.6.5.3	ko:K03935
ec:1.6.5.3	ko:K03936
ec:1.6.5.3	ko:K03937
ec:1.6.5.3	ko:K03938
ec:1.6.5.3	ko:K03939
ec:1.6.5.3	ko:K03940
ec:1.6.5.3	ko:K03941
ec:1.6.5.3	ko:K03942
ec:1.6.5.3	ko:K03943
ec:1.6.5.3	ko:K03944
ec:1.6.5.3	ko:K03945
ec:1.6.5.3	ko:K03946
ec:1.6.5.3	ko:K03947
ec:1.6.5.3	ko:K03948
ec:1.6.5.3	ko:K03949
ec:1.6.5.3	ko:K03950
ec:1.6.5.3	ko:K03951
ec:1.6.5.3	ko:K03952
ec:1.6.5.3	ko:K03953
ec:1.6.5.3	ko:K03954
ec:1.6.5.3	ko:K03955
ec:1.6.5.3	ko:K03956
ec:1.6.5.3	ko:K03957
ec:1.6.5.3	ko:K03958
ec:1.6.5.3	ko:K03959
ec:1.6.5.3	ko:K03960
ec:1.6.5.3	ko:K03961
ec:1.6.5.3	ko:K03962
ec:1.6.5.3	ko:K03963
ec:1.6.5.3	ko:K03964
ec:1.6.5.3	ko:K03965
ec:1.6.5.3	ko:K03966
ec:1.6.5.3	ko:K03967
ec:1.6.5.3	ko:K03968
ec:1.6.5.3	ko:K05572
ec:1.6.5.3	ko:K05573
ec:1.6.5.3	ko:K05574
ec:1.6.5.3	ko:K05575
ec:1.6.5.3	ko:K05576
ec:1.6.5.3	ko:K05577
ec:1.6.5.3	ko:K05578
ec:1.6.5.3	ko:K05579
ec:1.6.5.3	ko:K05580
ec:1.6.5.3	ko:K05581
ec:1.6.5.3	ko:K05582
ec:1.6.5.3	ko:K05583
ec:1.6.5.3	ko:K05584
ec:1.6.5.3	ko:K05585
ec:1.6.5.3	ko:K05586
ec:1.6.5.3	ko:K05587
ec:1.6.5.3	ko:K05588
ec:1.6.5.3	ko:K11351
ec:1.6.5.3	ko:K11352
ec:1.6.5.3	ko:K11353
ec:1.6.5.3	ko:K13378
ec:1.6.5.3	ko:K13380
ec:1.6.5.3	ko:K15863
ec:1.6.5.4	ko:K08232
ec:1.6.5.5	ko:K00344
ec:1.6.99.1	ko:K00354
ec:1.6.99.3	ko:K00356
ec:1.6.99.3	ko:K03885
ec:1.6.99.3	ko:K03934
ec:1.6.99.3	ko:K03935
ec:1.6.99.3	ko:K03936
ec:1.6.99.3	ko:K03937
ec:1.6.99.3	ko:K03938
ec:1.6.99.3	ko:K03939
ec:1.6.99.3	ko:K03940
ec:1.6.99.3	ko:K03941
ec:1.6.99.3	ko:K03942
ec:1.6.99.3	ko:K03943
ec:1.6.99.3	ko:K03944
ec:1.6.99.3	ko:K03945
ec:1.6.99.3	ko:K03946
ec:1.6.99.3	ko:K03947
ec:1.6.99.3	ko:K03948
ec:1.6.99.3	ko:K03949
ec:1.6.99.3	ko:K03950
ec:1.6.99.3	ko:K03951
ec:1.6.99.3	ko:K03952
ec:1.6.99.3	ko:K03953
ec:1.6.99.3	ko:K03954
ec:1.6.99.3	ko:K03955
ec:1.6.99.3	ko:K03957
ec:1.6.99.3	ko:K03958
ec:1.6.99.3	ko:K03959
ec:1.6.99.3	ko:K03960
ec:1.6.99.3	ko:K03961
ec:1.6.99.3	ko:K03962
ec:1.6.99.3	ko:K03963
ec:1.6.99.3	ko:K03964
ec:1.6.99.3	ko:K03965
ec:1.6.99.3	ko:K03966
ec:1.6.99.3	ko:K03967
ec:1.6.99.3	ko:K03968
ec:1.6.99.3	ko:K11351
ec:1.6.99.3	ko:K11352
ec:1.6.99.3	ko:K11353
ec:1.6.99.5	ko:K05903
ec:1.7.1.1	ko:K00360
ec:1.7.1.13	ko:K06879
ec:1.7.1.13	ko:K09457
ec:1.7.1.14	ko:K15877
ec:1.7.1.2	ko:K15875
ec:1.7.1.3	ko:K10534
ec:1.7.1.4	ko:K00362
ec:1.7.1.4	ko:K00363
ec:1.7.1.6	ko:K03206
ec:1.7.1.7	ko:K00364
ec:1.7.2.1	ko:K00368
ec:1.7.2.1	ko:K15864
ec:1.7.2.2	ko:K03385
ec:1.7.2.2	ko:K05904
ec:1.7.2.3	ko:K07811
ec:1.7.2.3	ko:K07812
ec:1.7.2.4	ko:K00376
ec:1.7.2.5	ko:K04561
ec:1.7.3.3	ko:K00365
ec:1.7.3.4	ko:K10535
ec:1.7.7.1	ko:K00366
ec:1.7.7.2	ko:K00367
ec:1.7.99.1	ko:K05601
ec:1.7.99.1	ko:K15864
ec:1.7.99.4	ko:K00370
ec:1.7.99.4	ko:K00371
ec:1.7.99.4	ko:K00372
ec:1.7.99.4	ko:K00374
ec:1.7.99.4	ko:K02567
ec:1.7.99.4	ko:K08345
ec:1.7.99.4	ko:K08346
ec:1.7.99.4	ko:K08347
ec:1.8.1.12	ko:K04283
ec:1.8.1.14	ko:K08255
ec:1.8.1.2	ko:K00380
ec:1.8.1.2	ko:K00381
ec:1.8.1.4	ko:K00382
ec:1.8.1.6	ko:K05395
ec:1.8.1.7	ko:K00383
ec:1.8.1.8	ko:K03672
ec:1.8.1.8	ko:K04084
ec:1.8.1.8	ko:K05905
ec:1.8.1.9	ko:K00384
ec:1.8.2.1	ko:K05301
ec:1.8.3.1	ko:K00387
ec:1.8.3.2	ko:K10758
ec:1.8.3.5	ko:K05906
ec:1.8.3.6	ko:K05906
ec:1.8.4.11	ko:K07304
ec:1.8.4.11	ko:K12267
ec:1.8.4.12	ko:K07305
ec:1.8.4.12	ko:K12267
ec:1.8.4.14	ko:K08968
ec:1.8.4.2	ko:K05360
ec:1.8.4.8	ko:K00390
ec:1.8.4.9	ko:K05907
ec:1.8.5.3	ko:K07306
ec:1.8.7.1	ko:K00392
ec:1.8.98.1	ko:K03388
ec:1.8.98.1	ko:K03389
ec:1.8.98.1	ko:K03390
ec:1.8.98.1	ko:K08264
ec:1.8.98.1	ko:K08265
ec:1.8.98.2	ko:K12260
ec:1.8.99.2	ko:K00394
ec:1.8.99.2	ko:K00395
ec:1.8.99.3	ko:K11180
ec:1.8.99.3	ko:K11181
ec:1.9.3.1	ko:K00404
ec:1.9.3.1	ko:K02256
ec:1.9.3.1	ko:K02274
ec:1.9.3.1	ko:K02275
ec:1.9.3.1	ko:K02276
ec:1.9.3.1	ko:K02277
ec:1.9.3.1	ko:K15408
ec:1.9.3.1	ko:K15862
ec:1.97.1.10	ko:K01562
ec:1.97.1.11	ko:K07754
ec:1.97.1.4	ko:K00538
ec:1.97.1.4	ko:K04068
ec:1.97.1.4	ko:K04069
ec:1.97.1.4	ko:K04070
ec:1.97.1.9	ko:K07309
ec:1.97.1.9	ko:K07310
ec:1.97.1.9	ko:K12527
ec:2.1.1.1	ko:K00541
ec:2.1.1.10	ko:K00547
ec:2.1.1.100	ko:K00587
ec:2.1.1.101	ko:K15996
ec:2.1.1.102	ko:K15995
ec:2.1.1.103	ko:K05929
ec:2.1.1.104	ko:K00588
ec:2.1.1.107	ko:K00589
ec:2.1.1.107	ko:K02302
ec:2.1.1.107	ko:K02303
ec:2.1.1.107	ko:K02496
ec:2.1.1.107	ko:K13542
ec:2.1.1.107	ko:K13543
ec:2.1.1.11	ko:K03428
ec:2.1.1.111	ko:K12643
ec:2.1.1.113	ko:K00590
ec:2.1.1.114	ko:K00591
ec:2.1.1.115	ko:K13388
ec:2.1.1.116	ko:K13386
ec:2.1.1.117	ko:K13397
ec:2.1.1.118	ko:K13398
ec:2.1.1.12	ko:K08247
ec:2.1.1.122	ko:K13396
ec:2.1.1.125	ko:K02516
ec:2.1.1.125	ko:K05931
ec:2.1.1.127	ko:K00592
ec:2.1.1.128	ko:K13383
ec:2.1.1.13	ko:K00548
ec:2.1.1.130	ko:K03394
ec:2.1.1.130	ko:K13540
ec:2.1.1.131	ko:K05934
ec:2.1.1.131	ko:K13540
ec:2.1.1.131	ko:K13541
ec:2.1.1.132	ko:K00595
ec:2.1.1.132	ko:K03399
ec:2.1.1.133	ko:K05936
ec:2.1.1.137	ko:K07755
ec:2.1.1.14	ko:K00549
ec:2.1.1.140	ko:K13384
ec:2.1.1.141	ko:K08241
ec:2.1.1.143	ko:K08242
ec:2.1.1.144	ko:K00598
ec:2.1.1.148	ko:K03465
ec:2.1.1.149	ko:K13272
ec:2.1.1.150	ko:K13262
ec:2.1.1.151	ko:K03394
ec:2.1.1.152	ko:K02228
ec:2.1.1.158	ko:K12729
ec:2.1.1.159	ko:K12730
ec:2.1.1.16	ko:K00550
ec:2.1.1.160	ko:K12731
ec:2.1.1.161	ko:K13042
ec:2.1.1.163	ko:K03183
ec:2.1.1.166	ko:K02427
ec:2.1.1.168	ko:K15508
ec:2.1.1.17	ko:K00551
ec:2.1.1.17	ko:K00570
ec:2.1.1.17	ko:K16369
ec:2.1.1.170	ko:K03501
ec:2.1.1.171	ko:K08316
ec:2.1.1.172	ko:K00564
ec:2.1.1.173	ko:K12297
ec:2.1.1.174	ko:K11391
ec:2.1.1.176	ko:K03500
ec:2.1.1.177	ko:K00783
ec:2.1.1.178	ko:K11392
ec:2.1.1.181	ko:K06970
ec:2.1.1.182	ko:K02528
ec:2.1.1.183	ko:K14191
ec:2.1.1.184	ko:K00561
ec:2.1.1.185	ko:K03218
ec:2.1.1.186	ko:K06968
ec:2.1.1.187	ko:K00563
ec:2.1.1.188	ko:K14336
ec:2.1.1.189	ko:K03212
ec:2.1.1.190	ko:K03215
ec:2.1.1.191	ko:K06969
ec:2.1.1.192	ko:K06941
ec:2.1.1.193	ko:K09761
ec:2.1.1.195	ko:K02188
ec:2.1.1.196	ko:K02191
ec:2.1.1.197	ko:K02169
ec:2.1.1.198	ko:K07056
ec:2.1.1.199	ko:K03438
ec:2.1.1.2	ko:K00542
ec:2.1.1.20	ko:K00552
ec:2.1.1.200	ko:K15396
ec:2.1.1.201	ko:K03183
ec:2.1.1.201	ko:K06127
ec:2.1.1.202	ko:K15334
ec:2.1.1.203	ko:K15335
ec:2.1.1.204	ko:K15336
ec:2.1.1.205	ko:K14864
ec:2.1.1.206	ko:K07254
ec:2.1.1.207	ko:K03216
ec:2.1.1.210	ko:K09846
ec:2.1.1.211	ko:K15447
ec:2.1.1.212	ko:K13259
ec:2.1.1.213	ko:K07446
ec:2.1.1.214	ko:K15430
ec:2.1.1.215	ko:K00555
ec:2.1.1.216	ko:K00555
ec:2.1.1.217	ko:K06967
ec:2.1.1.218	ko:K15566
ec:2.1.1.219	ko:K07442
ec:2.1.1.220	ko:K07442
ec:2.1.1.221	ko:K15445
ec:2.1.1.221	ko:K15566
ec:2.1.1.222	ko:K00568
ec:2.1.1.223	ko:K15460
ec:2.1.1.224	ko:K15632
ec:2.1.1.225	ko:K15446
ec:2.1.1.226	ko:K06442
ec:2.1.1.227	ko:K06442
ec:2.1.1.228	ko:K00554
ec:2.1.1.228	ko:K15429
ec:2.1.1.229	ko:K10770
ec:2.1.1.229	ko:K15444
ec:2.1.1.234	ko:K13311
ec:2.1.1.235	ko:K13307
ec:2.1.1.239	ko:K13320
ec:2.1.1.240	ko:K16040
ec:2.1.1.241	ko:K13230
ec:2.1.1.242	ko:K15984
ec:2.1.1.243	ko:K16215
ec:2.1.1.244	ko:K16219
ec:2.1.1.245	ko:K00194
ec:2.1.1.245	ko:K00197
ec:2.1.1.246	ko:K14080
ec:2.1.1.247	ko:K14082
ec:2.1.1.248	ko:K16176
ec:2.1.1.249	ko:K16178
ec:2.1.1.250	ko:K14083
ec:2.1.1.254	ko:K14369
ec:2.1.1.255	ko:K16217
ec:2.1.1.256	ko:K16318
ec:2.1.1.257	ko:K16317
ec:2.1.1.28	ko:K00553
ec:2.1.1.33	ko:K03439
ec:2.1.1.34	ko:K00556
ec:2.1.1.34	ko:K15333
ec:2.1.1.35	ko:K00557
ec:2.1.1.35	ko:K15331
ec:2.1.1.37	ko:K00558
ec:2.1.1.38	ko:K12635
ec:2.1.1.4	ko:K00543
ec:2.1.1.41	ko:K00559
ec:2.1.1.43	ko:K06101
ec:2.1.1.43	ko:K09186
ec:2.1.1.43	ko:K09187
ec:2.1.1.43	ko:K09188
ec:2.1.1.43	ko:K09189
ec:2.1.1.43	ko:K11419
ec:2.1.1.43	ko:K11420
ec:2.1.1.43	ko:K11421
ec:2.1.1.43	ko:K11422
ec:2.1.1.43	ko:K11423
ec:2.1.1.43	ko:K11424
ec:2.1.1.43	ko:K11425
ec:2.1.1.43	ko:K11427
ec:2.1.1.43	ko:K11428
ec:2.1.1.43	ko:K11429
ec:2.1.1.43	ko:K11430
ec:2.1.1.43	ko:K11431
ec:2.1.1.43	ko:K11433
ec:2.1.1.43	ko:K14959
ec:2.1.1.43	ko:K15588
ec:2.1.1.45	ko:K00560
ec:2.1.1.45	ko:K13998
ec:2.1.1.46	ko:K13259
ec:2.1.1.49	ko:K00562
ec:2.1.1.5	ko:K00544
ec:2.1.1.53	ko:K05353
ec:2.1.1.56	ko:K00565
ec:2.1.1.57	ko:K14589
ec:2.1.1.6	ko:K00545
ec:2.1.1.61	ko:K15461
ec:2.1.1.62	ko:K05925
ec:2.1.1.63	ko:K00567
ec:2.1.1.63	ko:K10778
ec:2.1.1.63	ko:K13531
ec:2.1.1.64	ko:K00568
ec:2.1.1.66	ko:K05926
ec:2.1.1.67	ko:K00569
ec:2.1.1.68	ko:K13066
ec:2.1.1.71	ko:K00570
ec:2.1.1.72	ko:K00571
ec:2.1.1.72	ko:K03427
ec:2.1.1.72	ko:K06223
ec:2.1.1.72	ko:K07316
ec:2.1.1.72	ko:K07317
ec:2.1.1.72	ko:K07318
ec:2.1.1.72	ko:K07319
ec:2.1.1.72	ko:K07320
ec:2.1.1.72	ko:K13581
ec:2.1.1.74	ko:K04094
ec:2.1.1.76	ko:K05279
ec:2.1.1.77	ko:K00573
ec:2.1.1.79	ko:K00574
ec:2.1.1.8	ko:K00546
ec:2.1.1.80	ko:K00575
ec:2.1.1.80	ko:K13924
ec:2.1.1.86	ko:K00577
ec:2.1.1.86	ko:K00578
ec:2.1.1.86	ko:K00579
ec:2.1.1.86	ko:K00580
ec:2.1.1.86	ko:K00581
ec:2.1.1.86	ko:K00582
ec:2.1.1.86	ko:K00583
ec:2.1.1.86	ko:K00584
ec:2.1.1.90	ko:K04480
ec:2.1.1.95	ko:K05928
ec:2.1.1.96	ko:K00562
ec:2.1.1.98	ko:K00586
ec:2.1.2.1	ko:K00600
ec:2.1.2.10	ko:K00605
ec:2.1.2.11	ko:K00606
ec:2.1.2.13	ko:K10011
ec:2.1.2.2	ko:K00601
ec:2.1.2.2	ko:K08289
ec:2.1.2.2	ko:K11175
ec:2.1.2.2	ko:K11787
ec:2.1.2.3	ko:K00602
ec:2.1.2.3	ko:K01492
ec:2.1.2.5	ko:K00603
ec:2.1.2.5	ko:K13990
ec:2.1.2.9	ko:K00604
ec:2.1.3.1	ko:K03416
ec:2.1.3.11	ko:K13043
ec:2.1.3.2	ko:K00608
ec:2.1.3.2	ko:K00609
ec:2.1.3.2	ko:K11540
ec:2.1.3.2	ko:K11541
ec:2.1.3.3	ko:K00611
ec:2.1.3.6	ko:K13252
ec:2.1.3.7	ko:K04128
ec:2.1.3.9	ko:K09065
ec:2.1.4.1	ko:K00613
ec:2.1.4.2	ko:K04340
ec:2.10.1.1	ko:K03750
ec:2.10.1.1	ko:K15376
ec:2.2.1.1	ko:K00615
ec:2.2.1.10	ko:K16306
ec:2.2.1.11	ko:K16305
ec:2.2.1.2	ko:K00616
ec:2.2.1.2	ko:K13810
ec:2.2.1.6	ko:K01652
ec:2.2.1.6	ko:K01653
ec:2.2.1.6	ko:K11258
ec:2.2.1.7	ko:K01662
ec:2.2.1.9	ko:K02551
ec:2.2.1.9	ko:K14759
ec:2.3.1.1	ko:K00618
ec:2.3.1.1	ko:K00619
ec:2.3.1.1	ko:K00620
ec:2.3.1.1	ko:K11067
ec:2.3.1.1	ko:K14681
ec:2.3.1.1	ko:K14682
ec:2.3.1.101	ko:K00672
ec:2.3.1.102	ko:K03896
ec:2.3.1.107	ko:K12698
ec:2.3.1.109	ko:K00673
ec:2.3.1.111	ko:K11628
ec:2.3.1.115	ko:K13264
ec:2.3.1.117	ko:K00674
ec:2.3.1.118	ko:K00675
ec:2.3.1.12	ko:K00627
ec:2.3.1.128	ko:K00676
ec:2.3.1.128	ko:K03789
ec:2.3.1.128	ko:K03790
ec:2.3.1.129	ko:K00677
ec:2.3.1.13	ko:K00628
ec:2.3.1.133	ko:K13065
ec:2.3.1.135	ko:K00678
ec:2.3.1.137	ko:K05940
ec:2.3.1.146	ko:K13231
ec:2.3.1.15	ko:K00629
ec:2.3.1.15	ko:K00630
ec:2.3.1.15	ko:K00631
ec:2.3.1.15	ko:K03621
ec:2.3.1.15	ko:K08591
ec:2.3.1.15	ko:K13506
ec:2.3.1.15	ko:K13507
ec:2.3.1.15	ko:K13508
ec:2.3.1.150	ko:K13393
ec:2.3.1.153	ko:K12936
ec:2.3.1.157	ko:K04042
ec:2.3.1.158	ko:K00679
ec:2.3.1.159	ko:K12644
ec:2.3.1.16	ko:K00632
ec:2.3.1.16	ko:K07508
ec:2.3.1.16	ko:K07509
ec:2.3.1.16	ko:K07513
ec:2.3.1.160	ko:K12694
ec:2.3.1.162	ko:K12923
ec:2.3.1.164	ko:K10852
ec:2.3.1.165	ko:K15320
ec:2.3.1.166	ko:K12925
ec:2.3.1.167	ko:K12926
ec:2.3.1.168	ko:K09699
ec:2.3.1.169	ko:K00190
ec:2.3.1.169	ko:K14138
ec:2.3.1.171	ko:K12931
ec:2.3.1.172	ko:K12934
ec:2.3.1.174	ko:K07823
ec:2.3.1.175	ko:K12747
ec:2.3.1.176	ko:K08764
ec:2.3.1.178	ko:K06718
ec:2.3.1.179	ko:K09458
ec:2.3.1.18	ko:K00633
ec:2.3.1.180	ko:K00648
ec:2.3.1.181	ko:K03801
ec:2.3.1.182	ko:K09011
ec:2.3.1.183	ko:K03823
ec:2.3.1.184	ko:K13060
ec:2.3.1.184	ko:K13061
ec:2.3.1.184	ko:K13062
ec:2.3.1.187	ko:K13929
ec:2.3.1.188	ko:K15400
ec:2.3.1.189	ko:K15520
ec:2.3.1.19	ko:K00634
ec:2.3.1.191	ko:K02536
ec:2.3.1.192	ko:K15517
ec:2.3.1.193	ko:K06957
ec:2.3.1.20	ko:K00635
ec:2.3.1.20	ko:K11155
ec:2.3.1.20	ko:K11160
ec:2.3.1.20	ko:K14456
ec:2.3.1.20	ko:K15406
ec:2.3.1.201	ko:K13018
ec:2.3.1.202	ko:K15896
ec:2.3.1.21	ko:K08765
ec:2.3.1.21	ko:K08766
ec:2.3.1.22	ko:K14456
ec:2.3.1.22	ko:K14457
ec:2.3.1.22	ko:K14458
ec:2.3.1.23	ko:K13510
ec:2.3.1.23	ko:K13512
ec:2.3.1.23	ko:K13515
ec:2.3.1.23	ko:K13519
ec:2.3.1.24	ko:K04709
ec:2.3.1.24	ko:K04710
ec:2.3.1.26	ko:K00637
ec:2.3.1.28	ko:K00638
ec:2.3.1.29	ko:K00639
ec:2.3.1.30	ko:K00640
ec:2.3.1.31	ko:K00641
ec:2.3.1.35	ko:K00620
ec:2.3.1.37	ko:K00643
ec:2.3.1.39	ko:K00645
ec:2.3.1.39	ko:K13935
ec:2.3.1.4	ko:K00621
ec:2.3.1.40	ko:K05939
ec:2.3.1.41	ko:K00647
ec:2.3.1.42	ko:K00649
ec:2.3.1.42	ko:K13507
ec:2.3.1.43	ko:K00650
ec:2.3.1.46	ko:K00651
ec:2.3.1.47	ko:K00652
ec:2.3.1.48	ko:K00653
ec:2.3.1.48	ko:K02223
ec:2.3.1.48	ko:K04498
ec:2.3.1.48	ko:K06062
ec:2.3.1.48	ko:K07739
ec:2.3.1.48	ko:K09101
ec:2.3.1.48	ko:K11256
ec:2.3.1.48	ko:K11303
ec:2.3.1.48	ko:K11304
ec:2.3.1.48	ko:K11305
ec:2.3.1.48	ko:K11306
ec:2.3.1.48	ko:K11307
ec:2.3.1.48	ko:K11308
ec:2.3.1.48	ko:K11310
ec:2.3.1.48	ko:K11378
ec:2.3.1.48	ko:K11401
ec:2.3.1.48	ko:K15719
ec:2.3.1.5	ko:K00622
ec:2.3.1.50	ko:K00654
ec:2.3.1.51	ko:K00655
ec:2.3.1.51	ko:K13509
ec:2.3.1.51	ko:K13513
ec:2.3.1.51	ko:K13517
ec:2.3.1.51	ko:K13519
ec:2.3.1.51	ko:K13523
ec:2.3.1.51	ko:K13699
ec:2.3.1.51	ko:K14674
ec:2.3.1.51	ko:K15781
ec:2.3.1.54	ko:K00656
ec:2.3.1.57	ko:K00657
ec:2.3.1.6	ko:K00623
ec:2.3.1.60	ko:K03395
ec:2.3.1.61	ko:K00658
ec:2.3.1.64	ko:K14329
ec:2.3.1.65	ko:K00659
ec:2.3.1.67	ko:K13510
ec:2.3.1.7	ko:K00624
ec:2.3.1.74	ko:K00660
ec:2.3.1.75	ko:K11155
ec:2.3.1.75	ko:K11156
ec:2.3.1.75	ko:K11160
ec:2.3.1.75	ko:K11171
ec:2.3.1.75	ko:K15406
ec:2.3.1.76	ko:K11155
ec:2.3.1.76	ko:K11156
ec:2.3.1.78	ko:K10532
ec:2.3.1.79	ko:K00661
ec:2.3.1.8	ko:K00625
ec:2.3.1.8	ko:K13788
ec:2.3.1.81	ko:K00662
ec:2.3.1.82	ko:K00663
ec:2.3.1.84	ko:K00664
ec:2.3.1.85	ko:K00665
ec:2.3.1.86	ko:K00667
ec:2.3.1.86	ko:K00668
ec:2.3.1.87	ko:K00669
ec:2.3.1.88	ko:K00670
ec:2.3.1.89	ko:K05822
ec:2.3.1.9	ko:K00626
ec:2.3.1.91	ko:K09756
ec:2.3.1.92	ko:K09757
ec:2.3.1.93	ko:K13610
ec:2.3.1.94	ko:K10817
ec:2.3.1.95	ko:K13232
ec:2.3.1.97	ko:K00671
ec:2.3.2.10	ko:K05363
ec:2.3.2.13	ko:K00686
ec:2.3.2.13	ko:K03917
ec:2.3.2.13	ko:K05619
ec:2.3.2.13	ko:K05620
ec:2.3.2.13	ko:K05621
ec:2.3.2.13	ko:K05622
ec:2.3.2.13	ko:K05623
ec:2.3.2.13	ko:K05624
ec:2.3.2.13	ko:K05625
ec:2.3.2.15	ko:K05941
ec:2.3.2.16	ko:K11693
ec:2.3.2.17	ko:K11694
ec:2.3.2.18	ko:K11695
ec:2.3.2.19	ko:K13563
ec:2.3.2.2	ko:K00681
ec:2.3.2.3	ko:K14205
ec:2.3.2.4	ko:K00682
ec:2.3.2.5	ko:K00683
ec:2.3.2.6	ko:K00684
ec:2.3.2.8	ko:K00685
ec:2.3.3.1	ko:K01647
ec:2.3.3.10	ko:K01641
ec:2.3.3.13	ko:K01649
ec:2.3.3.14	ko:K01655
ec:2.3.3.14	ko:K02594
ec:2.3.3.14	ko:K10977
ec:2.3.3.15	ko:K03852
ec:2.3.3.5	ko:K01659
ec:2.3.3.8	ko:K01648
ec:2.3.3.8	ko:K15230
ec:2.3.3.8	ko:K15231
ec:2.3.3.9	ko:K01638
ec:2.4.1.1	ko:K00688
ec:2.4.1.1	ko:K16153
ec:2.4.1.10	ko:K00692
ec:2.4.1.101	ko:K00726
ec:2.4.1.102	ko:K00727
ec:2.4.1.109	ko:K00728
ec:2.4.1.11	ko:K00693
ec:2.4.1.11	ko:K16150
ec:2.4.1.11	ko:K16153
ec:2.4.1.111	ko:K12356
ec:2.4.1.115	ko:K12930
ec:2.4.1.117	ko:K00729
ec:2.4.1.12	ko:K00694
ec:2.4.1.12	ko:K10999
ec:2.4.1.120	ko:K13068
ec:2.4.1.121	ko:K13692
ec:2.4.1.122	ko:K00731
ec:2.4.1.129	ko:K03587
ec:2.4.1.129	ko:K05364
ec:2.4.1.129	ko:K05365
ec:2.4.1.129	ko:K12555
ec:2.4.1.13	ko:K00695
ec:2.4.1.131	ko:K00732
ec:2.4.1.132	ko:K03843
ec:2.4.1.133	ko:K00733
ec:2.4.1.134	ko:K00734
ec:2.4.1.135	ko:K00735
ec:2.4.1.135	ko:K10157
ec:2.4.1.135	ko:K10158
ec:2.4.1.135	ko:K10812
ec:2.4.1.14	ko:K00696
ec:2.4.1.141	ko:K07432
ec:2.4.1.141	ko:K07441
ec:2.4.1.142	ko:K03842
ec:2.4.1.143	ko:K00736
ec:2.4.1.144	ko:K00737
ec:2.4.1.145	ko:K00738
ec:2.4.1.145	ko:K13748
ec:2.4.1.147	ko:K00739
ec:2.4.1.149	ko:K00741
ec:2.4.1.15	ko:K00697
ec:2.4.1.15	ko:K16055
ec:2.4.1.150	ko:K00742
ec:2.4.1.152	ko:K03663
ec:2.4.1.155	ko:K00744
ec:2.4.1.157	ko:K03429
ec:2.4.1.16	ko:K00698
ec:2.4.1.166	ko:K00745
ec:2.4.1.17	ko:K00699
ec:2.4.1.170	ko:K13263
ec:2.4.1.173	ko:K05841
ec:2.4.1.174	ko:K00746
ec:2.4.1.175	ko:K00747
ec:2.4.1.175	ko:K13499
ec:2.4.1.175	ko:K13500
ec:2.4.1.18	ko:K00700
ec:2.4.1.18	ko:K16149
ec:2.4.1.182	ko:K00748
ec:2.4.1.183	ko:K00749
ec:2.4.1.186	ko:K00750
ec:2.4.1.187	ko:K05946
ec:2.4.1.19	ko:K00701
ec:2.4.1.195	ko:K11820
ec:2.4.1.198	ko:K03857
ec:2.4.1.20	ko:K00702
ec:2.4.1.201	ko:K13748
ec:2.4.1.202	ko:K13227
ec:2.4.1.202	ko:K13228
ec:2.4.1.203	ko:K13492
ec:2.4.1.206	ko:K03766
ec:2.4.1.207	ko:K08235
ec:2.4.1.207	ko:K14504
ec:2.4.1.208	ko:K13677
ec:2.4.1.21	ko:K00703
ec:2.4.1.21	ko:K16148
ec:2.4.1.210	ko:K08236
ec:2.4.1.211	ko:K15533
ec:2.4.1.212	ko:K00752
ec:2.4.1.213	ko:K03692
ec:2.4.1.214	ko:K00753
ec:2.4.1.215	ko:K13495
ec:2.4.1.216	ko:K03731
ec:2.4.1.217	ko:K05947
ec:2.4.1.218	ko:K08237
ec:2.4.1.22	ko:K00704
ec:2.4.1.22	ko:K07966
ec:2.4.1.22	ko:K07967
ec:2.4.1.221	ko:K03691
ec:2.4.1.222	ko:K05948
ec:2.4.1.223	ko:K02369
ec:2.4.1.223	ko:K02370
ec:2.4.1.224	ko:K02366
ec:2.4.1.224	ko:K02367
ec:2.4.1.224	ko:K02368
ec:2.4.1.224	ko:K02370
ec:2.4.1.225	ko:K02366
ec:2.4.1.225	ko:K02367
ec:2.4.1.226	ko:K00747
ec:2.4.1.226	ko:K03419
ec:2.4.1.226	ko:K13499
ec:2.4.1.226	ko:K13500
ec:2.4.1.227	ko:K02563
ec:2.4.1.227	ko:K05949
ec:2.4.1.228	ko:K01988
ec:2.4.1.229	ko:K12244
ec:2.4.1.230	ko:K10231
ec:2.4.1.232	ko:K05528
ec:2.4.1.234	ko:K13269
ec:2.4.1.236	ko:K13080
ec:2.4.1.238	ko:K12939
ec:2.4.1.241	ko:K09480
ec:2.4.1.242	ko:K13679
ec:2.4.1.244	ko:K09656
ec:2.4.1.244	ko:K09657
ec:2.4.1.245	ko:K13057
ec:2.4.1.246	ko:K13058
ec:2.4.1.247	ko:K15534
ec:2.4.1.25	ko:K00705
ec:2.4.1.25	ko:K01196
ec:2.4.1.250	ko:K15521
ec:2.4.1.251	ko:K13658
ec:2.4.1.252	ko:K13657
ec:2.4.1.256	ko:K03850
ec:2.4.1.257	ko:K03843
ec:2.4.1.258	ko:K03845
ec:2.4.1.259	ko:K03846
ec:2.4.1.260	ko:K03847
ec:2.4.1.261	ko:K03846
ec:2.4.1.263	ko:K14595
ec:2.4.1.264	ko:K13659
ec:2.4.1.265	ko:K03849
ec:2.4.1.267	ko:K03848
ec:2.4.1.274	ko:K07553
ec:2.4.1.276	ko:K14596
ec:2.4.1.277	ko:K16004
ec:2.4.1.278	ko:K14368
ec:2.4.1.281	ko:K16212
ec:2.4.1.283	ko:K13550
ec:2.4.1.285	ko:K13556
ec:2.4.1.287	ko:K16649
ec:2.4.1.288	ko:K16650
ec:2.4.1.32	ko:K13680
ec:2.4.1.34	ko:K00706
ec:2.4.1.37	ko:K00709
ec:2.4.1.38	ko:K07966
ec:2.4.1.38	ko:K07967
ec:2.4.1.38	ko:K07968
ec:2.4.1.4	ko:K05341
ec:2.4.1.40	ko:K00709
ec:2.4.1.41	ko:K00710
ec:2.4.1.43	ko:K13648
ec:2.4.1.44	ko:K03278
ec:2.4.1.45	ko:K04628
ec:2.4.1.46	ko:K03715
ec:2.4.1.5	ko:K00689
ec:2.4.1.50	ko:K11703
ec:2.4.1.50	ko:K13646
ec:2.4.1.52	ko:K00712
ec:2.4.1.56	ko:K03280
ec:2.4.1.56	ko:K05944
ec:2.4.1.57	ko:K08256
ec:2.4.1.58	ko:K03279
ec:2.4.1.58	ko:K05945
ec:2.4.1.62	ko:K00715
ec:2.4.1.64	ko:K05342
ec:2.4.1.65	ko:K00716
ec:2.4.1.65	ko:K07633
ec:2.4.1.65	ko:K07634
ec:2.4.1.66	ko:K13646
ec:2.4.1.67	ko:K06611
ec:2.4.1.68	ko:K00717
ec:2.4.1.69	ko:K00718
ec:2.4.1.69	ko:K12245
ec:2.4.1.7	ko:K00690
ec:2.4.1.79	ko:K00719
ec:2.4.1.8	ko:K00691
ec:2.4.1.80	ko:K00720
ec:2.4.1.82	ko:K06617
ec:2.4.1.83	ko:K00721
ec:2.4.1.85	ko:K13030
ec:2.4.1.87	ko:K00743
ec:2.4.1.88	ko:K00722
ec:2.4.1.90	ko:K07966
ec:2.4.1.90	ko:K07967
ec:2.4.1.90	ko:K07968
ec:2.4.1.90	ko:K07969
ec:2.4.1.91	ko:K10757
ec:2.4.1.92	ko:K00725
ec:2.4.2.1	ko:K03783
ec:2.4.2.1	ko:K03784
ec:2.4.2.10	ko:K00762
ec:2.4.2.10	ko:K13421
ec:2.4.2.11	ko:K00763
ec:2.4.2.12	ko:K03462
ec:2.4.2.14	ko:K00764
ec:2.4.2.17	ko:K00765
ec:2.4.2.18	ko:K00766
ec:2.4.2.18	ko:K13497
ec:2.4.2.19	ko:K00767
ec:2.4.2.2	ko:K00756
ec:2.4.2.21	ko:K00768
ec:2.4.2.22	ko:K00769
ec:2.4.2.22	ko:K03816
ec:2.4.2.24	ko:K00770
ec:2.4.2.26	ko:K00771
ec:2.4.2.27	ko:K04341
ec:2.4.2.28	ko:K00772
ec:2.4.2.29	ko:K00773
ec:2.4.2.29	ko:K15407
ec:2.4.2.3	ko:K00757
ec:2.4.2.30	ko:K00774
ec:2.4.2.30	ko:K10798
ec:2.4.2.30	ko:K10799
ec:2.4.2.30	ko:K15258
ec:2.4.2.30	ko:K15259
ec:2.4.2.30	ko:K15260
ec:2.4.2.30	ko:K15261
ec:2.4.2.31	ko:K00775
ec:2.4.2.31	ko:K06716
ec:2.4.2.31	ko:K06717
ec:2.4.2.31	ko:K11416
ec:2.4.2.36	ko:K00776
ec:2.4.2.36	ko:K10928
ec:2.4.2.37	ko:K05951
ec:2.4.2.38	ko:K03714
ec:2.4.2.39	ko:K08238
ec:2.4.2.4	ko:K00758
ec:2.4.2.40	ko:K13494
ec:2.4.2.43	ko:K07264
ec:2.4.2.45	ko:K14136
ec:2.4.2.46	ko:K13686
ec:2.4.2.47	ko:K16647
ec:2.4.2.6	ko:K08728
ec:2.4.2.7	ko:K00759
ec:2.4.2.8	ko:K00760
ec:2.4.2.8	ko:K15780
ec:2.4.2.9	ko:K00761
ec:2.4.2.9	ko:K02825
ec:2.4.99.1	ko:K00778
ec:2.4.99.1	ko:K00779
ec:2.4.99.1	ko:K12248
ec:2.4.99.10	ko:K03792
ec:2.4.99.12	ko:K02527
ec:2.4.99.13	ko:K02527
ec:2.4.99.14	ko:K02527
ec:2.4.99.15	ko:K02527
ec:2.4.99.16	ko:K16147
ec:2.4.99.17	ko:K07568
ec:2.4.99.18	ko:K07151
ec:2.4.99.3	ko:K03479
ec:2.4.99.4	ko:K00780
ec:2.4.99.4	ko:K03368
ec:2.4.99.4	ko:K03494
ec:2.4.99.6	ko:K00781
ec:2.4.99.7	ko:K03374
ec:2.4.99.8	ko:K03371
ec:2.4.99.9	ko:K03370
ec:2.5.1.1	ko:K00787
ec:2.5.1.1	ko:K00795
ec:2.5.1.1	ko:K00804
ec:2.5.1.1	ko:K13787
ec:2.5.1.1	ko:K13789
ec:2.5.1.1	ko:K14066
ec:2.5.1.10	ko:K00787
ec:2.5.1.10	ko:K00795
ec:2.5.1.10	ko:K00804
ec:2.5.1.10	ko:K13787
ec:2.5.1.10	ko:K13789
ec:2.5.1.15	ko:K00796
ec:2.5.1.15	ko:K13939
ec:2.5.1.15	ko:K13941
ec:2.5.1.16	ko:K00797
ec:2.5.1.17	ko:K00798
ec:2.5.1.17	ko:K04032
ec:2.5.1.18	ko:K00799
ec:2.5.1.18	ko:K04097
ec:2.5.1.18	ko:K13299
ec:2.5.1.19	ko:K00800
ec:2.5.1.19	ko:K13830
ec:2.5.1.2	ko:K10811
ec:2.5.1.21	ko:K00801
ec:2.5.1.22	ko:K00802
ec:2.5.1.26	ko:K00803
ec:2.5.1.29	ko:K00804
ec:2.5.1.29	ko:K13787
ec:2.5.1.29	ko:K13789
ec:2.5.1.3	ko:K00788
ec:2.5.1.3	ko:K14153
ec:2.5.1.3	ko:K14154
ec:2.5.1.30	ko:K00805
ec:2.5.1.31	ko:K00806
ec:2.5.1.32	ko:K02291
ec:2.5.1.34	ko:K14130
ec:2.5.1.43	ko:K05953
ec:2.5.1.44	ko:K00808
ec:2.5.1.46	ko:K00809
ec:2.5.1.47	ko:K01738
ec:2.5.1.47	ko:K10150
ec:2.5.1.47	ko:K12339
ec:2.5.1.47	ko:K13034
ec:2.5.1.48	ko:K01739
ec:2.5.1.49	ko:K01740
ec:2.5.1.54	ko:K01626
ec:2.5.1.54	ko:K03856
ec:2.5.1.54	ko:K13853
ec:2.5.1.55	ko:K01627
ec:2.5.1.56	ko:K01654
ec:2.5.1.56	ko:K05304
ec:2.5.1.57	ko:K05304
ec:2.5.1.58	ko:K05954
ec:2.5.1.58	ko:K05955
ec:2.5.1.59	ko:K05955
ec:2.5.1.59	ko:K11713
ec:2.5.1.6	ko:K00789
ec:2.5.1.60	ko:K05956
ec:2.5.1.60	ko:K14050
ec:2.5.1.61	ko:K01749
ec:2.5.1.62	ko:K04040
ec:2.5.1.65	ko:K10150
ec:2.5.1.66	ko:K12673
ec:2.5.1.68	ko:K12503
ec:2.5.1.7	ko:K00790
ec:2.5.1.72	ko:K03517
ec:2.5.1.73	ko:K06868
ec:2.5.1.74	ko:K02548
ec:2.5.1.75	ko:K00791
ec:2.5.1.76	ko:K15527
ec:2.5.1.77	ko:K11780
ec:2.5.1.77	ko:K11781
ec:2.5.1.78	ko:K00794
ec:2.5.1.80	ko:K14131
ec:2.5.1.82	ko:K05355
ec:2.5.1.83	ko:K05355
ec:2.5.1.84	ko:K05356
ec:2.5.1.85	ko:K05356
ec:2.5.1.86	ko:K14215
ec:2.5.1.87	ko:K11778
ec:2.5.1.89	ko:K15888
ec:2.5.1.9	ko:K00793
ec:2.5.1.90	ko:K02523
ec:2.5.1.91	ko:K12504
ec:2.5.1.91	ko:K12505
ec:2.5.1.92	ko:K15887
ec:2.5.1.93	ko:K13565
ec:2.5.1.96	ko:K10208
ec:2.5.1.97	ko:K15898
ec:2.6.1.1	ko:K00811
ec:2.6.1.1	ko:K00812
ec:2.6.1.1	ko:K00813
ec:2.6.1.1	ko:K11358
ec:2.6.1.1	ko:K14454
ec:2.6.1.1	ko:K14455
ec:2.6.1.1	ko:K15849
ec:2.6.1.11	ko:K00818
ec:2.6.1.11	ko:K00821
ec:2.6.1.11	ko:K05830
ec:2.6.1.13	ko:K00819
ec:2.6.1.16	ko:K00820
ec:2.6.1.17	ko:K00821
ec:2.6.1.17	ko:K14267
ec:2.6.1.18	ko:K00822
ec:2.6.1.19	ko:K00823
ec:2.6.1.19	ko:K07250
ec:2.6.1.19	ko:K13524
ec:2.6.1.2	ko:K00814
ec:2.6.1.2	ko:K14260
ec:2.6.1.2	ko:K14272
ec:2.6.1.21	ko:K00824
ec:2.6.1.22	ko:K07250
ec:2.6.1.22	ko:K13524
[truncated: 3,356 more rows]
