# Supplementary material for: Genome-scale metabolic reconstructions of Bifidobacterium adolescentis L2-32 and Faecalibacterium prausnitzii A2-165 and their interaction
Source: BMC Syst Biol. 2014 Apr 3;8:41. doi: 10.1186/1752-0509-8-41 (PMC4108055; doi:10.1186/1752-0509-8-41)
Supplement: Additional file 2 — Matlab funtions used in the paper. [file 1752-0509-8-41-S2.zip › Code/mapDraw.m]

% SBMLFromExcel('refRxNs.xlsx','d:\ref.xml');
% ref=importModel('d:\ref.xml');
map={'map00130' 'map00860' 'map00670' 'map00790' 'map00785' 'map00780' 'map00770' 'map00760' 'map00750' 'map00740' 'map00730'};
for i=1:numel(map)
    drawKEGGPathway(ref,cell2mat(map(i)));
end
