# Supplementary material for: Genome-scale metabolic reconstructions of Bifidobacterium adolescentis L2-32 and Faecalibacterium prausnitzii A2-165 and their interaction
Source: BMC Syst Biol. 2014 Apr 3;8:41. doi: 10.1186/1752-0509-8-41 (PMC4108055; doi:10.1186/1752-0509-8-41)
Supplement: Additional file 2 — Matlab funtions used in the paper. [file 1752-0509-8-41-S2.zip › Code/printBoundery2GAMS.m]

function printBoundery2GAMS(fid,model,bacteria)
nr=length(model.rxns);
for i=1:nr
    fprintf(fid,'UB_%s(''%s_%s'')=%f;\n',bacteria,bacteria,model.rxns{i},model.ub(i));
    fprintf(fid,'LB_%s(''%s_%s'')=%f;\n',bacteria,bacteria,model.rxns{i},model.lb(i));
end
