# Supplementary material for: Genome-scale metabolic reconstructions of Bifidobacterium adolescentis L2-32 and Faecalibacterium prausnitzii A2-165 and their interaction
Source: BMC Syst Biol. 2014 Apr 3;8:41. doi: 10.1186/1752-0509-8-41 (PMC4108055; doi:10.1186/1752-0509-8-41)
Supplement: Additional file 2 — Matlab funtions used in the paper. [file 1752-0509-8-41-S2.zip › Code/printMetabolites2GAMS.m]

function printMetabolites2GAMS(fid,model,bacteria,setName,comment)
fprintf(fid,'\n %s %s\n',setName,comment);
fprintf(fid,'/\n');
nc=length(model.mets);
for i=1:nc
 fprintf(fid,'''%s_%s_%s''\n',cell2mat(bacteria),cell2mat(model.mets(i)),num2str(model.metComps(i)));
end
fprintf(fid,'/\n');
