# Supplementary material for: Genome-scale metabolic reconstructions of Bifidobacterium adolescentis L2-32 and Faecalibacterium prausnitzii A2-165 and their interaction
Source: BMC Syst Biol. 2014 Apr 3;8:41. doi: 10.1186/1752-0509-8-41 (PMC4108055; doi:10.1186/1752-0509-8-41)
Supplement: Additional file 2 — Matlab funtions used in the paper. [file 1752-0509-8-41-S2.zip › Code/printReaction2GAMS.m]

function printReaction2GAMS(fid,model,bacteria,setName,comment)
fprintf(fid,'\n %s %s\n',setName,comment);
fprintf(fid,'/\n');
nc=length(model.rxns);
for i=1:nc
    fprintf(fid,'''%s_%s''\n',bacteria,model.rxns{i});
end
fprintf(fid,'/\n');
