# Supplementary material for: Genome-scale metabolic reconstructions of Bifidobacterium adolescentis L2-32 and Faecalibacterium prausnitzii A2-165 and their interaction
Source: BMC Syst Biol. 2014 Apr 3;8:41. doi: 10.1186/1752-0509-8-41 (PMC4108055; doi:10.1186/1752-0509-8-41)
Supplement: Additional file 2 — Matlab funtions used in the paper. [file 1752-0509-8-41-S2.zip › Code/printSmatrix2GAMS.m]

function printSmatrix2GAMS(fid,model,bacteria)
[nc nr]=size(model.S);
for i=1:nc
    for j=1:nr
        if (model.S(i,j)~=0)
            fprintf(fid,'''%s_%s_%s''.''%s_%s'' %f\n',bacteria,model.mets{i},num2str(model.metComps(i)),bacteria,model.rxns{j},full(model.S(i,j)));
        end
    end
end

fprintf(fid,'/\n');
