# Supplementary material for: Genome-scale metabolic reconstructions of Bifidobacterium adolescentis L2-32 and Faecalibacterium prausnitzii A2-165 and their interaction
Source: BMC Syst Biol. 2014 Apr 3;8:41. doi: 10.1186/1752-0509-8-41 (PMC4108055; doi:10.1186/1752-0509-8-41)
Supplement: Additional file 2 — Matlab funtions used in the paper. [file 1752-0509-8-41-S2.zip › Code/refRxNs.xlsx]

## Sheet: RXNS
#	RXNID	NAME	EQUATION	EC-NUMBER	GENE ASSOCIATION	LOWER BOUND	UPPER BOUND	OBJECTIVE	COMPARTMENT	SUBSYSTEM	SBO TERM	REPLACEMENT ID	iAF1260	iSB619	ITO977	RHEA	iNJ661	GEM of L.plantarum WCFS	iMG746
	GLCtexi	D-glucoseMaltotriose transport via diffusion (extracellular to periplasm) irreversible	D-Glucose[Extraorganism] => D-Glucose[Periplasm]						c	Glucose Transporter			GLCtexi
	Biomass		Biomass[Cytosol] => Biomass[Extraorganism]						c	Biomass
	ATPM	ATP maintenance requirement	ATP[Cytosol] + H2O[Cytosol] => ADP[Cytosol] + H+[Cytosol] + Phosphate[Cytosol]						c	Biomass1			ATPM
	NH4tex	ammonia transport via diffusion (extracellular to periplasm)	Ammonium[Extraorganism] <=> Ammonium[Periplasm]						c	Transporter			NH4tex
	NH4tpp	ammonia reversible transport (periplasm)	Ammonium[Periplasm] <=> Ammonium[Cytosol]	K03320					c	Transporter			NH4tpp
	PItex	Exchange Phosphate	Phosphate[Extraorganism] <=> Phosphate[Periplasm]						c	Transporter			PItex
	PIt2rpp	phosphate reversible transport via symport (periplasm)	Phosphate[Periplasm] + H+[Periplasm] <=> H+[Cytosol] + Phosphate[Cytosol]	K16322:K16322					c	Transporter			PIt2rpp
	PIt7	phosphate transport in/out via three Na+ symporter	3 Sodium[Periplasm] + Phosphate[Periplasm] <=> 3 Sodium[Cytosol] + Phosphate[Cytosol]	K03324					c	Transporter				PIt7
	PIuabcpp	phosphate transport via ABC system (uptake, periplasm)	ATP[Cytosol] + H2O[Cytosol] + Phosphate[Periplasm] => ADP[Cytosol] + H+[Cytosol] + 2 Phosphate[Cytosol]	K02040:K02037:K02038:K02036					c	Transporter			PIuabcpp
	H2Otpp	H2O transport via diffusion (periplasm)	H2O[Cytosol] <=> H2O[Periplasm]						c	Transporter			H2Otpp
	H2Otex	H2O transport via diffusion (extracellular to periplasm)	H2O[Periplasm] <=> H2O[Extraorganism]						c	Transporter			H2Otex
	Htex	proton transport via diffusion (extracellular to periplasm)	H+[Periplasm] <=> H+[Extraorganism]						c	Transporter			Htex
	ACt2rpp	acetate reversible transport via proton symport (periplasm)	Acetate[Periplasm] <=> Acetate[Cytosol]						c	Transporter			ACt2rpp
	ACtex	Acetate transport via diffusion (extracellular to periplasm)	Acetate[Extraorganism] <=> Acetate[Periplasm]						c	Transporter			ACtex
	CO2tpp	CO2 transporter via diffusion (periplasm)	CO2[Periplasm] <=> CO2[Cytosol]						c	Transporter			CO2tpp
	CO2tex	CO2 transport via diffusion (extracellular to periplasm)	CO2[Periplasm] <=> CO2[Extraorganism]						c	Transporter			CO2tex
	L_LACt2r	L-lactate reversible transport via proton symport (periplasm)	H+[Periplasm] + L-Lactate[Periplasm] <=> H+[Cytosol] + L-Lactate[Cytosol]						c	Transporter				L_LACt2r
	L_LACtex	L-lactate transport via diffusion (extracellular to periplasm)	L-Lactate[Periplasm] <=> L-Lactate[Extraorganism]						c	Transporter
	ETOHt2rpp	ethanol reversible transport via proton symport (periplasm)	Ethanol[Periplasm] <=> Ethanol[Cytosol]						c	Transporter			ETOHt2rpp
	ETOHtex	ethanol transport via diffusion (extracellular to periplasm)	Ethanol[Periplasm] <=> Ethanol[Extraorganism]						c	Transporter			ETOHtex
	SUCCt2_2pp	succinate transport via proton symport (2 H) (periplasm)	2 H+[Periplasm] + Succinate[Periplasm] => 2 H+[Cytosol] + Succinate[Cytosol]	K11103					c	Transporter			SUCCt2_2pp
	SUCCt3pp	succinate transport out via proton antiport (periplasm)	Succinate[Cytosol] => Succinate[Periplasm]						c	Transporter			SUCCt3pp
	SUCCt2_3pp	Succintate transport via proton symport (3 H) (periplasm)	3 H+[Periplasm] + Succinate[Periplasm] => 3 H+[Cytosol] + Succinate[Cytosol]	K07792:K07791					c	Transporter			SUCCt2_3pp
	SUCFUMtpp	succinate:fumarate antiporter (periplasm)	Succinate[Cytosol] + Fumarate[Periplasm] <=> Succinate[Periplasm] + Fumarate[Cytosol]	K07791:K07792:K03326					c	Transporter			SUCFUMtpp
	SUCCtex	succinate transport via diffusion (extracellular to periplasm)	Succinate[Periplasm] <=> Succinate[Extraorganism]						c	Transporter			SUCCtex
	FORtex	formate transport via diffusion (extracellular to periplasm)	Formate[Extraorganism] <=> Formate[Periplasm]						c	Transporter			FORtex
	FORtppi	formate transport via diffusion (cytoplasm to periplasm)	Formate[Cytosol] => Formate[Periplasm]						c	Transporter			FORtppi
	FORt2pp	formate transport via proton symport (uptake only, periplasm)	H+[Periplasm] + Formate[Periplasm] => H+[Cytosol] + Formate[Cytosol]	K06212:K03459					c	Transporter			FORt2pp
	FUMtex	Fumarate transport via diffusion (extracellular to periplasm)	Fumarate[Extraorganism] <=> Fumarate[Periplasm]	K07791:K07792:K03326:K11103					c	Transporter			FUMtex
	FUMt2_2pp	Fumarate transport via proton symport (2 H) (periplasm)	2 H+[Periplasm] + Fumarate[Periplasm] => 2 H+[Cytosol] + Fumarate[Cytosol]	K11103					c	Transporter			FUMt2_2pp
	FUMt2_3pp	Fumarate transport via proton symport (3 H) (periplasm)	3 H+[Periplasm] + Fumarate[Periplasm] => 3 H+[Cytosol] + Fumarate[Cytosol]	K07791:K07792:K03326					c	Transporter			FUMt2_3pp
	MALtex	Malate transport via diffusion (extracellular to periplasm)	L-Malate[Extraorganism] <=> L-Malate[Periplasm]	K07791:K07792:K11103					c	Transporter			MALtex
	MALt2_2pp	Malate transport via proton symport (2 H) (periplasm)	2 H+[Periplasm] + L-Malate[Periplasm] => 2 H+[Cytosol] + L-Malate[Cytosol]	K11103					c	Transporter			MALt2_2pp
	MALt2_3pp	Malate transport via proton symport (3 H) (periplasm)	3 H+[Periplasm] + L-Malate[Periplasm] => 3 H+[Cytosol] + L-Malate[Cytosol]	K07791:K07792					c	Transporter			MALt2_3pp
	BUTtex	Butyrate transport via diffusion (extracellular to periplasm)	Butyrate[Extraorganism] <=> Butyrate[Periplasm]	K02106					c	Transporter			BUTtex
	BUTt2rpp	Butyrate transport via proton symport, reversible (periplasm)	Butyrate[Periplasm] <=> Butyrate[Cytosol]	K02106					c	Transporter			BUTt2rpp
	ACACtex	acetoacetate transport via diffusion (extracellular to periplasm)	Acetoacetate[Extraorganism] <=> Acetoacetate[Periplasm]	K02106					c	Transporter			ACACtex
	ACACt2pp	acetoacetate transport via proton symport (periplasm)	H+[Periplasm] + Acetoacetate[Periplasm] <=> H+[Cytosol] + Acetoacetate[Cytosol]	K02106					c	Transporter			ACACt2pp
	EXGlucoaldehyde_e	Sink EXGlucoaldehyde	Glycolaldehyde[Cytosol] <=> Glycolaldehyde[Periplasm]						c	Transporter
	EX_Glucoaldehyde	Sink EX Glucoaldehyde	Glycolaldehyde[Periplasm] <=> Glycolaldehyde[Extraorganism]						c	Transporter
	H2St1pp	h2s transport (periplasm)	Hydrogen sulfide[Periplasm] <=> Hydrogen sulfide[Extraorganism]						c	Transporter			H2St1pp
	H2Stex	h2s transport via diffusion (extracellular to periplasm)	Hydrogen sulfide[Periplasm] <=> Hydrogen sulfide[Cytosol]						c	Transporter			H2Stex
	GLNtex	L-Glutamine transport via diffusion (extracellular to periplasm)	L-Glutamine[Extraorganism] <=> L-Glutamine[Periplasm]	K10036:K10037:K10038					c	Amino Acids Transporter			GLNtex
	GLNabcpp	L-Glutamine transport via ABC system (periplasm)	ATP[Cytosol] + H2O[Cytosol] + L-Glutamine[Periplasm] => ADP[Cytosol] + H+[Cytosol] + Phosphate[Cytosol] + L-Glutamine[Cytosol]	K10036:K10037:K10038					c	Amino Acids Transporter			GLNabcpp
	METtex	L-methionine transport via diffusion (extracellular to periplasm)	L-Methionine[Extraorganism] <=> L-Methionine[Periplasm]	K02073:K02072:K02071					c	Amino Acids Transporter			METtex
	METabcpp	L-methionine transport via ABC system (periplasm)	ATP[Cytosol] + H2O[Cytosol] + L-Methionine[Periplasm] => ADP[Cytosol] + H+[Cytosol] + Phosphate[Cytosol] + L-Methionine[Cytosol]	K02073:K02072:K02071					c	Amino Acids Transporter			METabcpp
	VALtex	L-valine transport via diffusion (extracellular to periplasm)	L-Valine[Extraorganism] <=> L-Valine[Periplasm]						c	Amino Acids Transporter			VALtex
	VALabcpp	L-valine transport via ABC system (periplasm)	ATP[Cytosol] + H2O[Cytosol] + L-Valine[Periplasm] => ADP[Cytosol] + H+[Cytosol] + Phosphate[Cytosol] + L-Valine[Cytosol]	K01999:K01997:K01998:K01995:K01996:K01995					c	Amino Acids Transporter			VALabcpp
	VALt2rpp	L-valine reversible transport via proton symport (periplasm)	H+[Periplasm] + L-Valine[Periplasm] <=> H+[Cytosol] + L-Valine[Cytosol]	K03311					c	Amino Acids Transporter			VALt2rpp
	ILEtex	L-isoleucine transport via diffusion (extracellular to periplasm)	L-Isoleucine[Extraorganism] <=> L-Isoleucine[Periplasm]						c	Amino Acids Transporter			ILEtex
	ILEabcpp	L-isoleucine transport via ABC system (periplasm)	ATP[Cytosol] + H2O[Cytosol] + L-Isoleucine[Periplasm] => ADP[Cytosol] + H+[Cytosol] + Phosphate[Cytosol] + L-Isoleucine[Cytosol]	K01999:K01997:K01998:K01995:K01996:K01995					c	Amino Acids Transporter			ILEabcpp
	ILEt2rpp	L-isoleucine reversible transport via proton symport (periplasm)	H+[Periplasm] + L-Isoleucine[Periplasm] <=> H+[Cytosol] + L-Isoleucine[Cytosol]	K03311					c	Amino Acids Transporter			ILEt2rpp
	LEUtex	L-leucine transport via diffusion (extracellular to periplasm)	L-Leucine[Extraorganism] <=> L-Leucine[Periplasm]						c	Amino Acids Transporter			LEUtex
	LEUabcpp	L-leucine transport via ABC system (periplasm)	ATP[Cytosol] + H2O[Cytosol] + L-Leucine[Periplasm] => ADP[Cytosol] + H+[Cytosol] + Phosphate[Cytosol] + L-Leucine[Cytosol]	K01999:K01997:K01998:K01995:K01996:K01995					c	Amino Acids Transporter			LEUabcpp
	LEUt2rpp	L-leucine reversible transport via proton symport (periplasm)	H+[Periplasm] + L-Leucine[Periplasm] <=> H+[Cytosol] + L-Leucine[Cytosol]	K03311					c	Amino Acids Transporter			LEUt2rpp
	LYStex	L-lysine transport via diffusion (extracellular to periplasm)	L-Lysine[Extraorganism] <=> L-Lysine[Periplasm]						c	Amino Acids Transporter			LYStex
	LYSabcpp	L-lysine transport via ABC system (periplasm)	ATP[Cytosol] + H2O[Cytosol] + L-Lysine[Periplasm] => ADP[Cytosol] + H+[Cytosol] + Phosphate[Cytosol] + L-Lysine[Cytosol]	K10013:K10015:K10016:K10017					c	Amino Acids Transporter			LYSabcpp
	LYSt2pp	L-lysine transport in via proton symport (periplasm)	H+[Periplasm] + L-Lysine[Periplasm] => H+[Cytosol] + L-Lysine[Cytosol]	K11733					c	Amino Acids Transporter			LYSt2pp
	LYSt3pp	L-lysine transport out via proton antiport (cytoplasm to periplasm)	H+[Periplasm] + L-Lysine[Cytosol] => H+[Cytosol] + L-Lysine[Periplasm]	K06895					c	Amino Acids Transporter			LYSt3pp
	ARGtex	L-arginine transport via diffusion (extracellular to periplasm)	L-Arginine[Extraorganism] <=> L-Arginine[Periplasm]						c	Amino Acids Transporter			ARGtex
	ARGabcpp	L-arginine transport via ABC system (periplasm)	ATP[Cytosol] + H2O[Cytosol] + L-Arginine[Periplasm] => ADP[Cytosol] + H+[Cytosol] + Phosphate[Cytosol] + L-Arginine[Cytosol]	K09996:K09997:K09998:K09999:K10000					c	Amino Acids Transporter			ARGabcpp
	ARGAGMt7pp	Arginine/agmatine antiport (periplasm)	L-Arginine[Periplasm] + Agmatine[Cytosol] <=> L-Arginine[Cytosol] + Agmatine[Periplasm]	K03759					c	Amino Acids Transporter			ARGAGMt7pp
	ARGORNt7pp	arginine/ornithine antiporter (periplasm)	L-Arginine[Periplasm] + Ornithine[Cytosol] <=> L-Arginine[Cytosol] + Ornithine[Periplasm]	K03758					c	Amino Acids Transporter			ARGORNt7pp
	ARGt3pp	L-arginine transport out via proton antiport (cytoplasm to periplasm)	H+[Periplasm] + L-Arginine[Cytosol] => H+[Cytosol] + L-Arginine[Periplasm]	K06895					c	Amino Acids Transporter			ARGt3pp
	ORNtex	ornithine transport via diffusion (extracellular to periplasm)	Ornithine[Extraorganism] <=> Ornithine[Periplasm]						c	Amino Acids Transporter			ORNtex
	ORNabcpp	ornithine transport via ABC system (periplasm)	ATP[Cytosol] + H2O[Cytosol] + Ornithine[Periplasm] => ADP[Cytosol] + H+[Cytosol] + Phosphate[Cytosol] + Ornithine[Cytosol]	K10013:K10015:K10016:K10017					c	Amino Acids Transporter			ORNabcpp
	PTRCORNt7pp	putrescine/ornithine antiporter (periplasm)	Ornithine[Cytosol] + Putrescine[Periplasm] <=> Ornithine[Periplasm] + Putrescine[Cytosol]	K03756					c	Amino Acids Transporter			PTRCORNt7pp
	THRtex	L-threonine transport via diffusion (extracellular to periplasm)	L-Threonine[Extraorganism] <=> L-Threonine[Periplasm]						c	Amino Acids Transporter			THRtex
	THRabcpp	L-threonine transport via ABC system (periplasm)	ATP[Cytosol] + H2O[Cytosol] + L-Threonine[Periplasm] => ADP[Cytosol] + H+[Cytosol] + Phosphate[Cytosol] + L-Threonine[Cytosol]	K01999:K01997:K01998:K01995:K01996					c	Amino Acids Transporter			THRabcpp
	THRt2pp	L-threonine efflux transport via proton antiport (periplasm)	H+[Periplasm] + L-Threonine[Cytosol] => H+[Cytosol] + L-Threonine[Periplasm]	K11939:K05835					c	Amino Acids Transporter			THRt2pp
	THRt2rpp	L-threonine reversible transport via proton symport (periplasm)	H+[Periplasm] + L-Threonine[Periplasm] <=> H+[Cytosol] + L-Threonine[Cytosol]	K03838					c	Amino Acids Transporter			THRt2rpp
	THRt4pp	L-threonine via sodium symport (periplasm)	L-Threonine[Periplasm] + Sodium[Periplasm] => L-Threonine[Cytosol] + Sodium[Cytosol]	K07862					c	Amino Acids Transporter			THRt4pp
	PROtex	L-proline transport via diffusion (extracellular to periplasm)	L-Proline[Extraorganism] <=> L-Proline[Periplasm]						c	Amino Acids Transporter			PROtex
	PROabcpp	L-proline transport via ABC system (periplasm)	ATP[Cytosol] + H2O[Cytosol] + L-Proline[Periplasm] => ADP[Cytosol] + H+[Cytosol] + Phosphate[Cytosol] + L-Proline[Cytosol]	K02000:K02001:K02002					c	Amino Acids Transporter			PROabcpp
	PROt2rpp	L-proline reversible transport via proton symport (periplasm)	H+[Periplasm] + L-Proline[Periplasm] <=> H+[Cytosol] + L-Proline[Cytosol]	K03762					c	Amino Acids Transporter			PROt2rpp
	PROt4pp	Na+/Proline-L symporter (periplasm)	Sodium[Periplasm] + L-Proline[Periplasm] => Sodium[Cytosol] + L-Proline[Cytosol]	K11928					c	Amino Acids Transporter			PROt4pp
	ALAtex	L-alanine transport via diffusion (extracellular to periplasm)	L-Alanine[Extraorganism] <=> L-Alanine[Periplasm]						c	Amino Acids Transporter			ALAtex
	ALAabcpp	L-alanine transport via ABC system (periplasm)	ATP[Cytosol] + H2O[Cytosol] + L-Alanine[Periplasm] => ADP[Cytosol] + H+[Cytosol] + Phosphate[Cytosol] + L-Alanine[Cytosol]	K10013:K10015:K10016:K10017					c	Amino Acids Transporter			ALAabcpp
	ALAt2pp	L-alanine transport in via proton symport (periplasm)	H+[Periplasm] + L-Alanine[Periplasm] => H+[Cytosol] + L-Alanine[Cytosol]	K03310					c	Amino Acids Transporter			ALAt2pp
	ALAt4pp	L-alanine transport in via sodium symport (periplasm)	Sodium[Periplasm] + L-Alanine[Periplasm] => Sodium[Cytosol] + L-Alanine[Cytosol]	K03310					c	Amino Acids Transporter			ALAt4pp
	SERtex	L-serine transport via diffusion (extracellular to periplasm)	L-Serine[Extraorganism] <=> L-Serine[Periplasm]						c	Amino Acids Transporter			SERtex
	SERt2rpp	L-serine reversible transport via proton symport (periplasm)	H+[Periplasm] + L-Serine[Periplasm] <=> H+[Cytosol] + L-Serine[Cytosol]	K03837:K03838					c	Amino Acids Transporter			SERt2rpp
	SERt4pp	L-serine via sodium symport (periplasm)	Sodium[Periplasm] + L-Serine[Periplasm] => Sodium[Cytosol] + L-Serine[Cytosol]	K07862					c	Amino Acids Transporter			SERt4pp
	PSERtex	phospho-L-serine transport via diffusion (extracellular to periplasm)	O-Phospho-L-serine[Extraorganism] <=> O-Phospho-L-serine[Periplasm]						c	Amino Acids Transporter			PSERtex
	PSP_Lpp	phospho-L-serine phosphatase (periplasmic)	H2O[Periplasm] + O-Phospho-L-serine[Periplasm] => Phosphate[Periplasm] + L-Serine[Periplasm]	K03788					c	Amino Acids Transporter			PSP_Lpp
	TYRtex	L-tyrosine transport via diffusion (extracellular to periplasm)	L-Tyrosine[Extraorganism] <=> L-Tyrosine[Periplasm]						c	Amino Acids Transporter			TYRtex
	TYRt2rpp	L-tyrosine reversible transport via proton symport (periplasm)	H+[Periplasm] + L-Tyrosine[Periplasm] <=> H+[Cytosol] + L-Tyrosine[Cytosol]	K03834:K11734:K11732					c	Amino Acids Transporter			TYRt2rpp
	ASNtex	L-asparagine transport via diffusion (extracellular to periplasm)	L-Asparagine[Extraorganism] <=> L-Asparagine[Periplasm]						c	Amino Acids Transporter			ASNtex
	ASNabcpp	L-asparagine transport via ABC system (periplasm)	ATP[Cytosol] + H2O[Cytosol] + L-Asparagine[Periplasm] => ADP[Cytosol] + H+[Cytosol] + Phosphate[Cytosol] + L-Asparagine[Cytosol]						c	Amino Acids Transporter			ASNabcpp
	ASNt2rpp	L-asparagine reversible transport via proton symport (periplasm)	H+[Periplasm] + L-Asparagine[Periplasm] <=> H+[Cytosol] + L-Asparagine[Cytosol]	K11738					c	Amino Acids Transporter			ASNt2rpp
	ASPtex	L-aspartate transport via diffusion (extracellular to periplasm)	L-Aspartate[Extraorganism] <=> L-Aspartate[Periplasm]						c	Amino Acids Transporter			ASPtex
	ASPabcpp	L-aspartate transport via ABC system (periplasm)	ATP[Cytosol] + H2O[Cytosol] + L-Aspartate[Periplasm] => ADP[Cytosol] + H+[Cytosol] + Phosphate[Cytosol] + L-Aspartate[Cytosol]	K10001:K10003:K10002:K10004					c	Amino Acids Transporter			ASPabcpp
	ASPt2_2pp	Aspartate transport via proton symport (2 H) (periplasm)	2 H+[Periplasm] + L-Aspartate[Periplasm] => 2 H+[Cytosol] + L-Aspartate[Cytosol]	K11103					c	Amino Acids Transporter			ASPt2_2pp
	ASPt2_3pp	L-asparate transport via proton symport (3 H) (periplasm)	3 H+[Periplasm] + L-Aspartate[Periplasm] => 3 H+[Cytosol] + L-Aspartate[Cytosol]	K07791:K07792					c	Amino Acids Transporter			ASPt2_3pp
	ASPt2pp	L-aspartate transport in via proton symport (periplasm)	H+[Periplasm] + L-Aspartate[Periplasm] => H+[Cytosol] + L-Aspartate[Cytosol]	K11102					c	Amino Acids Transporter			ASPt2pp
	PHEtex	L-phenylalanine transport via diffusion (extracellular to periplasm)	L-Phenylalanine[Extraorganism] <=> L-Phenylalanine[Periplasm]						c	Amino Acids Transporter			PHEtex
	PHEt2rpp	L-phenylalanine reversible transport via proton symport (periplasm)	H+[Periplasm] + L-Phenylalanine[Periplasm] <=> H+[Cytosol] + L-Phenylalanine[Cytosol]	K11732:K11734					c	Amino Acids Transporter			PHEt2rpp
	HIStex	L-histidine transport via diffusion (extracellular to periplasm)	L-Histidine[Extraorganism] <=> L-Histidine[Periplasm]						c	Amino Acids Transporter			HIStex
	HISabcpp	L-histidine transport via ABC system (periplasm)	ATP[Cytosol] + H2O[Cytosol] + L-Histidine[Periplasm] => ADP[Cytosol] + H+[Cytosol] + Phosphate[Cytosol] + L-Histidine[Cytosol]	K10014:K10015:K10017:K10016					c	Amino Acids Transporter			HISabcpp
	HISt2rpp	L-histidine reversible transport via proton symport (periplasm)	H+[Periplasm] + L-Histidine[Periplasm] <=> H+[Cytosol] + L-Histidine[Cytosol]	K11734					c	Amino Acids Transporter			HISt2rpp
	GLUtex	L-glutamate transport via diffusion (extracellular to periplasm)	L-Glutamate[Extraorganism] <=> L-Glutamate[Periplasm]						c	Amino Acids Transporter			GLUtex
	GLUabcpp	L-glutamate transport via ABC system (periplasm)	ATP[Cytosol] + H2O[Cytosol] + L-Glutamate[Periplasm] => ADP[Cytosol] + H+[Cytosol] + Phosphate[Cytosol] + L-Glutamate[Cytosol]	K10001:K10003:K10002:K10004					c	Amino Acids Transporter			GLUabcpp
	GLUt2rpp	L-glutamate transport via proton symport, reversible (periplasm)	H+[Periplasm] + L-Glutamate[Periplasm] <=> H+[Cytosol] + L-Glutamate[Cytosol]	K11102					c	Amino Acids Transporter			GLUt2rpp
	GLUt4pp	Na+/glutamate symport (periplasm)	Sodium[Periplasm] + L-Glutamate[Periplasm] => Sodium[Cytosol] + L-Glutamate[Cytosol]	K03312					c	Amino Acids Transporter			GLUt4pp
	GLUABUTt7pp	4-aminobutyrate/glutamate antiport (periplasm)	L-Glutamate[Periplasm] + 4-Aminobutanoate[Cytosol] <=> L-Glutamate[Cytosol] + 4-Aminobutanoate[Periplasm]	b1492					c	Amino Acids Transporter			GLUABUTt7pp
	CYStex	L-cysteine transport via diffusion (extracellular to periplasm)	L-Cysteine[Extraorganism] <=> L-Cysteine[Periplasm]						c	Amino Acids Transporter			CYStex
	CYSabc2pp	L-cysteine export via ABC system (cytoplasm to periplasm)	ATP[Cytosol] + H2O[Cytosol] + L-Cysteine[Cytosol] => ADP[Cytosol] + H+[Cytosol] + Phosphate[Cytosol] + L-Cysteine[Periplasm]	K16012:K16013					c	Amino Acids Transporter			CYSabc2pp
	CYSabcpp	L-cysteine uptake via ABC system (periplasm)	ATP[Cytosol] + H2O[Cytosol] + L-Cysteine[Periplasm] => ADP[Cytosol] + H+[Cytosol] + Phosphate[Cytosol] + L-Cysteine[Cytosol]	K02424:K10009:K10010:K16956:K16957:K16958:K16959:K16960					c	Amino Acids Transporter			CYSabcpp
	CYStpp	L-cysteine export via facilitated transport	L-Cysteine[Cytosol] => L-Cysteine[Periplasm]	K11249:K15268					c	Amino Acids Transporter			CYStpp
	GLYt2pp	glycine transport in via proton symport (periplasm)	H+[Periplasm] + Glycine[Periplasm] => H+[Cytosol] + Glycine[Cytosol]	K03451:K11737					c	Amino Acids Transporter			GLYt2pp
	GLYt4pp	glycine transport in via sodium symport (periplasm)	Sodium[Periplasm] + Glycine[Periplasm] => Sodium[Cytosol] + Glycine[Cytosol]	K03310					c	Amino Acids Transporter			GLYt4pp
	GLYtex	Glycine transport via diffusion (extracellular to periplasm)	Glycine[Extraorganism] <=> Glycine[Periplasm]	K03310:K03451:K11737					c	Amino Acids Transporter			GLYtex
	TRPtex	L-tryptophan transport via diffusion (extracellular to periplasm)	L-Tryptophan[Extraorganism] <=> L-Tryptophan[Periplasm]	K11734:K03835:K03836					c	Amino Acids Transporter			TRPtex
	TRPt2rpp	L-tryptophan reversible transport via proton symport (periplasm)	H+[Periplasm] + L-Tryptophan[Periplasm] <=> H+[Cytosol] + L-Tryptophan[Cytosol]	K11734:K03835:K03836					c	Amino Acids Transporter			TRPt2rpp
	SKMtex	shikimate transport via diffusion (extracellular to periplasm)	Shikimate[Extraorganism] <=> Shikimate[Periplasm]	K08172					c	Amino Acids Transporter			SKMtex
	SKMt2pp	shikimate transport in via proton symport (periplasm)	H+[Periplasm] + Shikimate[Periplasm] => H+[Cytosol] + Shikimate[Cytosol]	K08172					c	Amino Acids Transporter			SKMt2pp
	OROTtex	Orotate transport via diffusion (extracellular to periplasm)	Orotate[Extraorganism] <=> Orotate[Periplasm]	K11103					c	Amino Acids Transporter			OROTtex
	OROTt2_2pp	Orotate transport via proton symport (2 H) (periplasm)	2 H+[Periplasm] + Orotate[Periplasm] => 2 H+[Cytosol] + Orotate[Cytosol]	K11103					c	Amino Acids Transporter			OROTt2_2pp
	DSERt2pp	D-serine transport in via proton symport (periplasm)	H+[Periplasm] + D-Serine[Periplasm] => H+[Cytosol] + D-Serine[Cytosol]	K11737					c	Amino Acids Transporter			DSERt2pp
	DSERtex	D-serine transport via diffusion (extracellular to periplasm)	D-Serine[Extraorganism] <=> D-Serine[Periplasm]	K11737					c	Amino Acids Transporter			DSERtex
	CTBTabcpp	crotonobetaine transport via ABC system (periplasm)	ATP[Cytosol] + H2O[Cytosol] + crotonobetaine[Periplasm] => ADP[Cytosol] + H+[Cytosol] + Phosphate[Cytosol] + crotonobetaine[Cytosol]	K02002:K02001:K02000					c	Amino Acids Transporter			CTBTabcpp
	CTBTt2rpp	cronobetaine outward transport (H+ antiport)	H+[Periplasm] + crotonobetaine[Periplasm] <=> H+[Cytosol] + crotonobetaine[Cytosol]	K03762					c	Amino Acids Transporter			CTBTt2rpp
	CYSDabcpp	D-cysteine uptake via ABC system (periplasm)	ATP[Cytosol] + H2O[Cytosol] + D-Cysteine[Periplasm] => ADP[Cytosol] + H+[Cytosol] + Phosphate[Cytosol] + D-Cysteine[Cytosol]	NEEDED					c	Amino Acids Transporter			CYSDabcpp
	CYSDtex	D-cysteine transport via diffusion (extracellular to periplasm)	D-Cysteine[Extraorganism] <=> D-Cysteine[Periplasm]	NEEDED					c	Amino Acids Transporter			CYSDtex
	GLCptspp	D-glucose transport via PEP:Pyr PTS (periplasm)	D-Glucose[Periplasm] + Phosphoenolpyruvate[Cytosol] => D-Glucose 6-phosphate[Cytosol] + Pyruvate[Cytosol]	K02777:K02778:K02779:K02790:K02791					c	Glucose Transporter			GLCptspp
	GLCabcpp	D-glucose transport via ABC system (periplasm)	D-Glucose[Periplasm] + ATP[Cytosol] + H2O[Cytosol] => ADP[Cytosol] + H+[Cytosol] + Phosphate[Cytosol] + D-Glucose[Cytosol]	K10540:K10541:K10542					c	Glcucose Transporter			GLCabcpp
	PGI	glucose-6-phosphate isomerase	D-Glucose 6-phosphate[Cytosol] <=> D-Fructose 6-phosphate[Cytosol]	5.3.1.9					c	Glycolysis			PGI
	F6PA	fructose 6-phosphate aldolase	D-Fructose 6-phosphate[Cytosol] <=> Dihydroxyacetone[Cytosol] + Glyceraldehyde 3-phosphate[Cytosol]	K08313:K08314					c	Glycolysis			F6PA
	PFK	phosphofructokinase	ATP[Cytosol] + D-Fructose 6-phosphate[Cytosol] <=> ADP[Cytosol] + H+[Cytosol] + D-Fructose 1,6-bisphosphate[Cytosol]	2.7.1.11					c	Glycolysis			PFK
	RHEA_20108	ADP-dependent phosphofructokinase/glucokinase	ADP[Cytosol] + D-Fructose 6-phosphate[Cytosol] <=> H+[Cytosol] + D-Fructose 1,6-bisphosphate[Cytosol] + AMP[Cytosol]	2.7.1.146					c	Glycolysis						RHEA
	FBP	fructose-bisphosphatase	H2O[Cytosol] + D-Fructose 1,6-bisphosphate[Cytosol] => Phosphate[Cytosol] + D-Fructose 6-phosphate[Cytosol]	3.1.3.11					c	Glycolysis			FBP
	RHEA_13616	diphosphate---fructose-6-phosphate 1-phosphotransferase	H+[Cytosol] + Phosphate[Cytosol] + D-Fructose 1,6-bisphosphate[Cytosol] <=> D-Fructose 6-phosphate[Cytosol] + Diphosphate[Cytosol]	2.7.1.90					c	Glycolysis						RHEA
	FBA	fructose-bisphosphate aldolase	D-Fructose 1,6-bisphosphate[Cytosol] <=> Glyceraldehyde 3-phosphate[Cytosol] + Dihydroxyacetone phosphate[Cytosol]	4.1.2.13					c	Glycolysis			FBA
	TPI	triose-phosphate isomerase	Dihydroxyacetone phosphate[Cytosol] <=> Glyceraldehyde 3-phosphate[Cytosol]	5.3.1.1					c	Glycolysis			TPI
	GAPD	glyceraldehyde-3-phosphate dehydrogenase	Phosphate[Cytosol] + Glyceraldehyde 3-phosphate[Cytosol] + NAD+[Cytosol] <=> H+[Cytosol] + 3-Phospho-D-glyceroyl phosphate[Cytosol] + NADH[Cytosol]	1.2.1.12					c	Glycolysis			GAPD
	RHEA_10299	glyceraldehyde-3-phosphate dehydrogenase (NAD(P)+) (phosphorylating)	Phosphate[Cytosol] + Glyceraldehyde 3-phosphate[Cytosol] + NAD+[Cytosol] <=> H+[Cytosol] + 3-Phospho-D-glyceroyl phosphate[Cytosol] + NADH[Cytosol]	1.2.1.59					c	Glycolysis						RHEA
	RHEA_10303	glyceraldehyde-3-phosphate dehydrogenase (NAD(P)+) (phosphorylating)	Phosphate[Cytosol] + Glyceraldehyde 3-phosphate[Cytosol] + NADP+[Cytosol] <=> H+[Cytosol] + 3-Phospho-D-glyceroyl phosphate[Cytosol] + NADPH[Cytosol]	1.2.1.59					c	Glycolysis						RHEA
	IntEnz_g_1	aldehyde ferredoxin oxidoreductase	H2O[Cytosol] + Glyceraldehyde 3-phosphate[Cytosol] + 2 Oxidized ferredoxin[Cytosol] <=> 2 H+[Cytosol] + 3-Phospho-D-glycerate[Cytosol] + 2 Reduced ferredoxin[Cytosol]	1.2.7.5					c	Glycolysis
	IntEnz_g_2	glyceraldehyde-3-phosphate dehydrogenase (ferredoxin)	H2O[Cytosol] + Glyceraldehyde 3-phosphate[Cytosol] + 2 Oxidized ferredoxin[Cytosol] <=> 2 H+[Cytosol] + 3-Phospho-D-glycerate[Cytosol] + 2 Reduced ferredoxin[Cytosol]	1.2.7.6					c	Glycolysis
	RHEA_14672	glyceraldehyde-3-phosphate dehydrogenase (NADP+	H2O[Cytosol] + Glyceraldehyde 3-phosphate[Cytosol] + NADP+[Cytosol] <=> 2 H+[Cytosol] + NADPH[Cytosol] + 3-Phospho-D-glycerate[Cytosol]	1.2.1.9					c	Glycolysis						RHEA
	RHEA_17768	bisphosphoglycerate mutase	H+[Cytosol] + 2,3-bisphospho-D-glycerate[Cytosol] <=> 3-Phospho-D-glyceroyl phosphate[Cytosol]	5.4.2.4					c	Glycolysis						RHEA
	RHEA_21907	bisphosphoglycerate phosphatase	H2O[Cytosol] + 2,3-bisphospho-D-glycerate[Cytosol] <=> Phosphate[Cytosol] + 3-Phospho-D-glycerate[Cytosol]	3.1.3.13					c	Glycolysis						RHEA
	PGK	phosphoglycerate kinase	ATP[Cytosol] + 3-Phospho-D-glycerate[Cytosol] <=> ADP[Cytosol] + 3-Phospho-D-glyceroyl phosphate[Cytosol]	2.7.2.3					c	Glycolysis			PGK
	PGM	phosphoglycerate mutase	D-Glycerate 2-phosphate[Cytosol] <=> 3-Phospho-D-glycerate[Cytosol]	5.4.2.1					c	Glycolysis			PGM
	ENO	enolase	D-Glycerate 2-phosphate[Cytosol] <=> H2O[Cytosol] + Phosphoenolpyruvate[Cytosol]	4.2.1.11					c	Glycolysis			ENO
	PYK	pyruvate kinase	ADP[Cytosol] + H+[Cytosol] + Phosphoenolpyruvate[Cytosol] <=> ATP[Cytosol] + Pyruvate[Cytosol]	2.7.1.40					c	Glycolysis			PYK
	PGMT	phosphoglucomutase	D-Glucose 1-phosphate[Cytosol] <=> D-Glucose 6-phosphate[Cytosol]	5.4.2.2					c	Glycolysis			PGMT
	G6PP	glucose-6-phosphate phosphatase	H2O[Cytosol] + D-Glucose 6-phosphate[Cytosol] => Phosphate[Cytosol] + D-Glucose[Cytosol]	3.1.3.9					c	Glycolysis			G6PP
	HEX1	hexokinase (D-glucose:ATP)	ATP[Cytosol] + D-Glucose[Cytosol] => ADP[Cytosol] + H+[Cytosol] + D-Glucose 6-phosphate[Cytosol]	2.7.1.1					c	Glycolysis			HEX1
	RHEA_17828	hexokinase (D-glucose:ATP)	ATP[Cytosol] + D-Glucose[Cytosol] => ADP[Cytosol] + H+[Cytosol] + D-Glucose 6-phosphate[Cytosol]	2.7.1.2					c	Glycolysis						RHEA
	HEX41	polyphosphate glucokinase	Phosphate[Cytosol] + D-Glucose[Cytosol] => D-Glucose 6-phosphate[Cytosol]	2.7.1.63					c	Glycolysis
	RHEA_11463	ADP-specific glucokinase	ADP[Cytosol] + D-Glucose[Cytosol] => H+[Cytosol] + D-Glucose 6-phosphate[Cytosol] + AMP[Cytosol]	2.7.1.147					c	Glycolysis						RHEA
	RHEA_16400	glucose-1-phosphate phosphodismutase	D-Glucose[Cytosol] + D-glucose 1,6-bisphosphate[Cytosol] <=> 2 D-Glucose 1-phosphate[Cytosol]	2.7.1.41					c	Glycolysis						RHEA
	RHEA_13380	phosphoglucokinase	ADP[Cytosol] + H+[Cytosol] + D-glucose 1,6-bisphosphate[Cytosol] <=> ATP[Cytosol] + D-Glucose 1-phosphate[Cytosol]	2.7.1.10					c	Glycolysis						RHEA
	RHEA_16772	glucose-1,6-bisphosphate synthase	H+[Cytosol] + 3-Phospho-D-glycerate[Cytosol] + D-glucose 1,6-bisphosphate[Cytosol] <=> 3-Phospho-D-glyceroyl phosphate[Cytosol] + D-Glucose 1-phosphate[Cytosol]	2.7.1.106					c	Glycolysis						RHEA
	G1PPpp	Glucose-1-phosphatase	H2O[Periplasm] + D-Glucose 1-phosphate[Periplasm] => D-Glucose[Periplasm] + Phosphate[Periplasm]	3.1.3.10					c	Glycolysis			G1PPpp
	GLCP	glycogen phosphorylase	Phosphate[Cytosol] + glycogen[Cytosol] <=> D-Glucose 1-phosphate[Cytosol]	2.4.1.1					c	Glycolysis			GLCP
	GLCP2	glycogen phosphorylase	Phosphate[Cytosol] + branching glycogen[Cytosol] => D-Glucose 1-phosphate[Cytosol]	2.4.1.1					c	Glycolysis			GLCP2
	GLBRAN2	1,4-alpha-glucan branching enzyme (glycogen to bglycogen)	glycogen[Cytosol] => branching glycogen[Cytosol]	2.4.1.18					c	Glycolysis			GLBRAN2
	GLCS1	glycogen synthase (ADPGlc)	ADPglucose[Cytosol] => ADP[Cytosol] + H+[Cytosol] + glycogen[Cytosol]	2.4.1.21					c	Glycolysis			GLCS1
	GLGC	glucose-1-phosphate adenylyltransferase	ATP[Cytosol] + H+[Cytosol] + D-Glucose 1-phosphate[Cytosol] => Diphosphate[Cytosol] + ADPglucose[Cytosol]	2.7.7.27					c	Glycolysis			GLGC
	GLDBRAN2	glycogen debranching enzyme (bglycogen to glycogen)	branching glycogen[Cytosol] => glycogen[Cytosol]	K02438					c	Glycolysis			GLDBRAN2
	F6PP_bifido_shunt	fructose-6-phosphate phosphoketolase	Phosphate[Cytosol] + D-Fructose 6-phosphate[Cytosol] => H2O[Cytosol] + Acetyl phosphate[Cytosol] + D-Erythrose 4-phosphate[Cytosol]	4.1.2.22					c	Glycolysis
	RHEA_19368	phosphoribulokinase	ATP[Cytosol] + D-Ribulose 5-phosphate[Cytosol] <=> ADP[Cytosol] + H+[Cytosol] + D-ribulose 1,5-bisphosphate[Cytosol]	2.7.1.19					c	Glycolysis						RHEA
	RHEA_23127	ribulose-bisphosphate carboxylase large chain	2 H+[Cytosol] + 2 3-Phospho-D-glycerate[Cytosol] <=> H2O[Cytosol] + CO2[Cytosol] + D-ribulose 1,5-bisphosphate[Cytosol]	4.1.1.39					c	Glycolysis						RHEA
	ALCD2x	alcohol dehydrogenase (ethanol)	Ethanol[Cytosol] + NAD+[Cytosol] <=> H+[Cytosol] + NADH[Cytosol] + Acetaldehyde[Cytosol]	1.1.1.1					c	Glycolysis			ALCD2x
	KEGG_R01195	flavodoxin reductase (NADPH)	H+[Cytosol] + NADP+[Cytosol] + 2 Reduced ferredoxin[Cytosol] <=> NADPH[Cytosol] + 2 Oxidized ferredoxin[Cytosol]	K00528:K02641					c	Glycolysis
	ALDD2y	aldehyde dehydrogenase (acetaldehyde, NADP)	H2O[Cytosol] + NADP+[Cytosol] + Acetaldehyde[Cytosol] => 2 H+[Cytosol] + Acetate[Cytosol] + NADPH[Cytosol]	1.2.1.4					c	Glycolysis			ALDD2y
	ALDD2x	aldehyde dehydrogenase (acetaldehyde, NAD)	H2O[Cytosol] + NAD+[Cytosol] + Acetaldehyde[Cytosol] => 2 H+[Cytosol] + Acetate[Cytosol] + NADH[Cytosol]	1.2.1.3					c	Glycolysis			ALDD2x
	AB6PGH	Arbutin 6-phosphate glucohydrolase	H2O[Cytosol] + Arbutin 6-phosphate[Cytosol] => D-Glucose 6-phosphate[Cytosol] + Hydroquinone[Cytosol]	3.2.1.86					c	Glycolysis			AB6PGH
	FakeATP		ATP[Cytosol] <=> ADP[Cytosol] + H+[Cytosol] + Phosphate[Cytosol]						c	FAKE
	FakeNADH		H+[Cytosol] + NADPH[Cytosol] <=> NADP+[Cytosol]						c	FAKE
	FakeNADPH		H+[Cytosol] + NADH[Cytosol] <=> NAD+[Cytosol]						c	FAKE
	ACONTa	aconitase (half-reaction A, Citrate hydro-lyase)	Citrate[Cytosol] <=> H2O[Cytosol] + cis-Aconitate[Cytosol]	4.2.1.3					c	TCA			ACONTa
	ACONTb	aconitase (half-reaction B, Isocitrate hydro-lyase)	H2O[Cytosol] + cis-Aconitate[Cytosol] <=> Isocitrate[Cytosol]	4.2.1.3					c	TCA			ACONTb
	AKGDH	2-Oxogluterate dehydrogenase	NAD+[Cytosol] + 2-Oxoglutarate[Cytosol] + Coenzyme A[Cytosol] => CO2[Cytosol] + NADH[Cytosol] + Succinyl-CoA[Cytosol]	K00164:K00382:K00627:K00658:K00174:K00175:K00177:K00176					c	TCA			AKGDH
	KEGG_R01197	2-ketoglutarate ferredoxin oxidoreductase	2 H+[Cytosol] + CO2[Cytosol] + 2 Reduced ferredoxin[Cytosol] + Succinyl-CoA[Cytosol] <=> 2 Oxidized ferredoxin[Cytosol] + 2-Oxoglutarate[Cytosol] + Coenzyme A[Cytosol]	K00174:K00175:K00177:K00176					c	TCA
	CITL	Citrate lyase	Citrate[Cytosol] => Acetate[Cytosol] + Oxaloacetate[Cytosol]	4.1.3.6					c	TCA			CITL
	CS	citrate synthase	H2O[Cytosol] + Oxaloacetate[Cytosol] + Acetyl-CoA[Cytosol] => H+[Cytosol] + Citrate[Cytosol] + Coenzyme A[Cytosol]	2.3.3.1					c	TCA			CS
	RHEA_21163	citrate synthase	ADP[Cytosol] + Phosphate[Cytosol] + Oxaloacetate[Cytosol] + Acetyl-CoA[Cytosol] <=> ATP[Cytosol] + Citrate[Cytosol] + Coenzyme A[Cytosol]	2.3.3.8					c	TCA						RHEA
	ICDHyr	isocitrate dehydrogenase (NADP)	NADP+[Cytosol] + Isocitrate[Cytosol] <=> CO2[Cytosol] + NADPH[Cytosol] + 2-Oxoglutarate[Cytosol]	1.1.1.42					c	TCA			ICDHyr
	RHEA_23635	isocitrate dehydrogenase (NAD+)	NAD+[Cytosol] + Isocitrate[Cytosol] <=> CO2[Cytosol] + NADH[Cytosol] + 2-Oxoglutarate[Cytosol]	1.1.1.41					c	TCA						RHEA
	FUM	fumarase	H2O[Cytosol] + Fumarate[Cytosol] <=> L-Malate[Cytosol]	4.2.1.2					c	TCA			FUM
	MDH	malate dehydrogenase	L-Malate[Cytosol] + NAD+[Cytosol] <=> H+[Cytosol] + NADH[Cytosol] + Oxaloacetate[Cytosol]	1.1.1.37					c	TCA			MDH
	RHEA_10827	malate dehydrogenase (NADP+)	L-Malate[Cytosol] + NADP+[Cytosol] <=> H+[Cytosol] + NADPH[Cytosol] + Oxaloacetate[Cytosol]	1.1.1.82					c	TCA						RHEA
	MDH2	Malate dehydrogenase (FAD as acceptor)	L-Malate[Cytosol] + Ubiquinone-8[Cytosol] => Oxaloacetate[Cytosol] + Ubiquinol-8[Cytosol]	1.1.5.4					c	TCA			MDH2
	MDH3	Malate dehydrogenase (O2 as acceptor)	L-Malate[Cytosol] + Menaquinone 8[Cytosol] => Oxaloacetate[Cytosol] + Menaquinol 8[Cytosol]	1.1.5.4					c	TCA			MDH3
	RHEA_10515	malate oxidase	L-Malate[Cytosol] + O2[Cytosol] => Oxaloacetate[Cytosol] + Hydrogen peroxide[Cytosol]	1.1.3.3					c	TCA						RHEA
	RHEA_18284	fumarate reductase (NADH)	H+[Cytosol] + Fumarate[Cytosol] + NADH[Cytosol] <=> Succinate[Cytosol] + NAD+[Cytosol]	1.3.1.6					c	TCA						RHEA
	SUCD1	succinate dehydrogenase	Succinate[Cytosol] + Flavin adenine dinucleotide oxidized[Cytosol] <=> Fumarate[Cytosol] + Flavin adenine dinucleotide reduced[Cytosol]	K00239:K00240:K00241:K00242:K00244:K00245:K00246:K00247					c	TCA				SUCD1
	FRD2	fumarate reductase	Fumarate[Cytosol] + Menaquinol 8[Cytosol] => Succinate[Cytosol] + Menaquinone 8[Cytosol]	K00239:K00240:K00241:K00242:K00244:K00245:K00246:K00247					c	TCA			FRD2
	FRD3	fumarate reductase	Fumarate[Cytosol] + 2-Demethylmenaquinol 8[Cytosol] => Succinate[Cytosol] + 2-Demethylmenaquinone 8[Cytosol]	K00239:K00240:K00241:K00242:K00244:K00245:K00246:K00247					c	TCA			FRD3
	SUCDi	succinate dehydrogenase (irreversible)	Succinate[Cytosol] + Ubiquinone-8[Cytosol] => Fumarate[Cytosol] + Ubiquinol-8[Cytosol]	K00239:K00240:K00241:K00242:K00244:K00245:K00246:K00247					c	TCA			SUCDi
	SUCOAS	succinyl-CoA synthetase (ADP-forming)	ATP[Cytosol] + Succinate[Cytosol] + Coenzyme A[Cytosol] <=> ADP[Cytosol] + Phosphate[Cytosol] + Succinyl-CoA[Cytosol]	6.2.1.5					c	TCA			SUCOAS
	RHEA_22123	succinate-CoA ligase (GDP-forming)	Succinate[Cytosol] + Coenzyme A[Cytosol] + GTP[Cytosol] <=> Phosphate[Cytosol] + Succinyl-CoA[Cytosol] + GDP[Cytosol]	6.2.1.4					c	TCA						RHEA
	FLVR	flavin reductase	2 NADPH[Cytosol] + Flavin adenine dinucleotide oxidized[Cytosol] <=> 2 NADP+[Cytosol] + Flavin adenine dinucleotide reduced[Cytosol]	1.5.1.30					c	TCA			FLVR
	FLVRx	flavin reductase (NAD)	2 NADH[Cytosol] + Flavin adenine dinucleotide oxidized[Cytosol] <=> 2 NAD+[Cytosol] + Flavin adenine dinucleotide reduced[Cytosol]	1.5.1.30					c	TCA			FLVRx
	ACONIs	aconitate isomerase (spontaneous)	trans-Aconitate[Cytosol] <=> cis-Aconitate[Cytosol]	5.3.3.7					c	TCA			ACONIs
	ACONMT	Trans-aconitate methyltransferase	trans-Aconitate[Cytosol] + S-Adenosyl-L-methionine[Cytosol] => E-3-carboxy-2-pentenedioate 6-methyl ester[Cytosol] + S-Adenosyl-L-homocysteine[Cytosol]	2.1.1.144					c	TCA			ACONMT
	AKGDa	oxoglutarate dehydrogenase (lipoamide)	2-Oxoglutarate[Cytosol] + H+[Cytosol] + Lipoamide[Cytosol] <=> CO2[Cytosol] + S-Succinyldihydrolipoamide[Cytosol]	1.2.4.2					c	TCA				AKGDa
	AKGDb	oxoglutarate dehydrogenase (dihydrolipoamide S-succinyltransferase)	Coenzyme A[Cytosol] + S-Succinyldihydrolipoamide[Cytosol] => Dihydrolipoamide[Cytosol] + Succinyl-CoA[Cytosol]	2.3.1.61					c	TCA				AKGDb
	PDHcr	Pyruvate dehydrogenase (dihydrolipoamide dehydrogenase) reversible	Dihydrolipoamide[Cytosol] + NAD+[Cytosol] <=> H+[Cytosol] + Lipoamide[Cytosol] + NADH[Cytosol]	1.8.1.4					c	TCA				PDHcr
	ACALD	acetaldehyde dehydrogenase (acetylating)	NAD+[Cytosol] + Acetaldehyde[Cytosol] + Coenzyme A[Cytosol] <=> H+[Cytosol] + NADH[Cytosol] + Acetyl-CoA[Cytosol]	1.2.1.10					c	Pyruvate			ACALD
	ACYP_2	acylphosphatase (2)	Acetyl phosphate[Cytosol] + H2O[Cytosol] => Acetate[Cytosol] + H+[Cytosol] + Phosphate[Cytosol]	K01512					c	Pyruvate				ACYP_2
	ACKr	acetate kinase	ATP[Cytosol] + Acetate[Cytosol] <=> ADP[Cytosol] + Acetyl phosphate[Cytosol]	2.7.2.1					c	Pyruvate			ACKr
	RHEA_24279	diphosphate:acetate phosphotransferase	Acetate[Cytosol] + Diphosphate[Cytosol] <=> Phosphate[Cytosol] + Acetyl phosphate[Cytosol]	2.7.2.12					c	Pyruvate						RHEA
	ACS	acetyl-CoA synthetase	ATP[Cytosol] + Acetate[Cytosol] + Coenzyme A[Cytosol] => AMP[Cytosol] + Diphosphate[Cytosol] + Acetyl-CoA[Cytosol]	6.2.1.1					c	Pyruvate			ACS
	FHL	Formate-hydrogen lyase	H+[Cytosol] + Formate[Cytosol] => CO2[Cytosol] + H2[Cytosol]	K00123					c	Pyruvate			FHL
	LDH_D	D-lactate dehydrogenase	NAD+[Cytosol] + D-Lactate[Cytosol] <=> H+[Cytosol] + Pyruvate[Cytosol] + NADH[Cytosol]	1.1.1.28					c	Pyruvate			LDH_D
	LDH_D2	D-lactate dehydrogenase	Ubiquinone-8[Cytosol] + D-Lactate[Cytosol] => Pyruvate[Cytosol] + Ubiquinol-8[Cytosol]	1.1.2.4					c	Pyruvate			LDH_D2
	LDH_L	L-lactate dehydrogenase	L-Lactate[Cytosol] + NAD+[Cytosol] <=> H+[Cytosol] + Pyruvate[Cytosol] + NADH[Cytosol]	1.1.1.27					c	Pyruvate				LDH_L
	OAADC	oxaloacetate decarboxylase	H+[Cytosol] + Oxaloacetate[Cytosol] => CO2[Cytosol] + Pyruvate[Cytosol]	4.1.1.3					c	Pyruvate			OAADC
	PFL	pyruvate formate lyase	Pyruvate[Cytosol] + Coenzyme A[Cytosol] => Formate[Cytosol] + Acetyl-CoA[Cytosol]	2.3.1.54					c	Pyruvate			PFL
	PTAr	phosphotransacetylase	Phosphate[Cytosol] + Acetyl-CoA[Cytosol] <=> Acetyl phosphate[Cytosol] + Coenzyme A[Cytosol]	2.3.1.8					c	Pyruvate			PTAr
	ME2	malic enzyme (NADP)	L-Malate[Cytosol] + NADP+[Cytosol] => CO2[Cytosol] + Pyruvate[Cytosol] + NADPH[Cytosol]	1.1.1.40					c	Pyruvate			ME2
	ME1	malic enzyme (NAD)	L-Malate[Cytosol] + NAD+[Cytosol] => CO2[Cytosol] + Pyruvate[Cytosol] + NADH[Cytosol]	1.1.1.38					c	Pyruvate			ME1
	RHEA_12656	Oxidoreductases	L-Malate[Cytosol] + NAD+[Cytosol] => CO2[Cytosol] + Pyruvate[Cytosol] + NADH[Cytosol]	1.1.1.39					c	Pyruvate						RHEA
	PPC	phosphoenolpyruvate carboxylase	H2O[Cytosol] + CO2[Cytosol] + Phosphoenolpyruvate[Cytosol] => H+[Cytosol] + Phosphate[Cytosol] + Oxaloacetate[Cytosol]	4.1.1.31					c	Pyruvate			PPC
	PPCK	phosphoenolpyruvate carboxykinase	ATP[Cytosol] + Oxaloacetate[Cytosol] => ADP[Cytosol] + CO2[Cytosol] + Phosphoenolpyruvate[Cytosol]	4.1.1.49					c	Pyruvate			PPCK
	RHEA_10391	phosphoenolpyruvate carboxykinase (GTP)	Oxaloacetate[Cytosol] + GTP[Cytosol] <=> CO2[Cytosol] + Phosphoenolpyruvate[Cytosol] + GDP[Cytosol]	4.1.1.32					c	Pyruvate						RHEA
	RHEA_22359	phosphoenolpyruvate carboxykinase (diphosphate)	Diphosphate[Cytosol] + Oxaloacetate[Cytosol] <=> Phosphate[Cytosol] + CO2[Cytosol] + Phosphoenolpyruvate[Cytosol]	4.1.1.38					c	Pyruvate						RHEA
	PPS	phosphoenolpyruvate synthase	ATP[Cytosol] + H2O[Cytosol] + Pyruvate[Cytosol] => 2 H+[Cytosol] + Phosphate[Cytosol] + Phosphoenolpyruvate[Cytosol] + AMP[Cytosol]	2.7.9.2					c	Pyruvate			PPS
	RHEA_10759	pyruvate, phosphate dikinase	ATP[Cytosol] + Phosphate[Cytosol] + Pyruvate[Cytosol] => H+[Cytosol] + Phosphoenolpyruvate[Cytosol] + AMP[Cytosol] + Diphosphate[Cytosol]	2.7.9.1					c	Pyruvate						RHEA
	PC	pyruvate carboxylase	ATP[Cytosol] + Pyruvate[Cytosol] + Bicarbonate[Cytosol] <=> ADP[Cytosol] + H+[Cytosol] + Phosphate[Cytosol] + Oxaloacetate[Cytosol]	6.4.1.1					c	Pyruvate				PC
	RHEA_27408	pyruvate dehydrogenase (quinone)	H2O[Cytosol] + Pyruvate[Cytosol] + Ubiquinone-8[Cytosol] <=> Acetate[Cytosol] + CO2[Cytosol] + Ubiquinol-8[Cytosol]	1.2.5.1					c	Pyruvate						RHEA
	RHEA_20851	pyruvate oxidase	H+[Cytosol] + Phosphate[Cytosol] + Pyruvate[Cytosol] + O2[Cytosol] <=> CO2[Cytosol] + Acetyl phosphate[Cytosol] + Hydrogen peroxide[Cytosol]	1.2.3.3					c	Pyruvate						RHEA
	RHEA_21915	pyruvate oxidase (CoA-acetylating)	H+[Cytosol] + Pyruvate[Cytosol] + Coenzyme A[Cytosol] + O2[Cytosol] <=> CO2[Cytosol] + Acetyl-CoA[Cytosol] + Hydrogen peroxide[Cytosol]	1.2.3.6					c	Pyruvate						RHEA
	RHEA_23523	propionate CoA-transferase	Acetyl-CoA[Cytosol] + Propanoate[Cytosol] <=> Acetate[Cytosol] + Propanoyl-CoA[Cytosol]	2.8.3.1					c	Pyruvate						RHEA
	RHEA_15084	acetate-CoA ligase (ADP-forming)	ATP[Cytosol] + Acetate[Cytosol] + Coenzyme A[Cytosol] <=> ADP[Cytosol] + Phosphate[Cytosol] + Acetyl-CoA[Cytosol]	6.2.1.13					c	Pyruvate						RHEA
	RHEA_17912	lactate aldolase	L-Lactate[Cytosol] <=> Formate[Cytosol] + Acetaldehyde[Cytosol]	4.1.2.36					c	Pyruvate						RHEA
	RHEA_16516	lactate 2-monooxygenase	L-Lactate[Cytosol] + O2[Cytosol] <=> H2O[Cytosol] + Acetate[Cytosol] + CO2[Cytosol]	1.13.12.4					c	Pyruvate						RHEA
	RHEA_10987	lactate-malate transhydrogenase	L-Lactate[Cytosol] + Oxaloacetate[Cytosol] <=> L-Malate[Cytosol] + Pyruvate[Cytosol]	1.1.99.7					c	Pyruvate						RHEA
	GCALDD	Glycolaldehyde dehydrogenase	H2O[Cytosol] + Glycolaldehyde[Cytosol] + NAD+[Cytosol] => 2 H+[Cytosol] + NADH[Cytosol] + Glycolate[Cytosol]	K07248					c	Pyruvate			GCALDD
	POX1	pyruvate oxidoreductase	Pyruvate[Cytosol] + Oxidized ferredoxin[Cytosol] + Coenzyme A[Cytosol] <=> CO2[Cytosol] + Reduced ferredoxin[Cytosol] + Acetyl-CoA[Cytosol]	K00169:K00170:K00171:K00172:K03737					c	Pyruvate
	PDH	pyruvate dehydrogenase	Pyruvate[Cytosol] + NAD+[Cytosol] + Coenzyme A[Cytosol] <=> CO2[Cytosol] + NADH[Cytosol] + Acetyl-CoA[Cytosol]	K00163:K00161:K00162:K00382:K00627					c	Pyruvate			PDH
	RHEA_20292	acetyl CoA hydrolase	H+[Cytosol] + Acetate[Cytosol] + Coenzyme A[Cytosol] <=> H2O[Cytosol] + Acetyl-CoA[Cytosol]	3.1.2.1					c	Pyruvate						RHEA
	AOBUTDs	L-2-amino-3-oxobutanoate decarboxylation (spontaneous)	H+[Cytosol] + L-2-Amino-3-oxobutanoate[Cytosol] => CO2[Cytosol] + Aminoacetone[Cytosol]	s0001					c	Pyruvate			AOBUTDs
	AACTOOR	Aminoacetone:oxygen oxidoreductase(deaminating)(flavin-containing)	H2O[Cytosol] + O2[Cytosol] + Aminoacetone[Cytosol] => Ammonium[Cytosol] + Hydrogen peroxide[Cytosol] + Methylglyoxal[Cytosol]	K00276					c	Pyruvate			AACTOOR
	GLYOX3	glyoxalase III	H2O[Cytosol] + Methylglyoxal[Cytosol] => H+[Cytosol] + D-Lactate[Cytosol]	K00049:K12972					c	Pyruvate			GLYOX3
	ALR4x	aldose reductase (acetol)	H+[Cytosol] + NADH[Cytosol] + Acetol[Cytosol] => NAD+[Cytosol] + (R)-Propane-1,2-diol[Cytosol]	K00005					c	Pyruvate			ALR4x
	LCARR	lacaldehyde reductase (R-propane-1,2-diol forming)	H+[Cytosol] + NADH[Cytosol] + D-Lactaldehyde[Cytosol] <=> NAD+[Cytosol] + (R)-Propane-1,2-diol[Cytosol]	K00048					c	Pyruvate			LCARR
	ALR2	aldose reductase (methylglyoxal)	H+[Cytosol] + NADPH[Cytosol] + Methylglyoxal[Cytosol] => NADP+[Cytosol] + Acetol[Cytosol]	K00011					c	Pyruvate			ALR2
	LALDO2x	D-Lactaldehyde:NAD+ 1-oxidoreductase	H+[Cytosol] + NADH[Cytosol] + Methylglyoxal[Cytosol] => NAD+[Cytosol] + D-Lactaldehyde[Cytosol]	K00011					c	Pyruvate			LALDO2x
	MGSA	methylglyoxal synthase	Dihydroxyacetone phosphate[Cytosol] => Phosphate[Cytosol] + Methylglyoxal[Cytosol]	K01734					c	Pyruvate			MGSA
	LGTHL	lactoylglutathione lyase	Methylglyoxal[Cytosol] + Reduced glutathione[Cytosol] => (R)-S-Lactoylglutathione[Cytosol]	K01759					c	Pyruvate			LGTHL
	GLYOX	hydroxyacylglutathione hydrolase	H2O[Cytosol] + (R)-S-Lactoylglutathione[Cytosol] => H+[Cytosol] + D-Lactate[Cytosol] + Reduced glutathione[Cytosol]	K01069					c	Pyruvate			GLYOX
	L_LACD	L-Lactate dehydrogenase irreversible	L-Lactate[Cytosol] + 2 Ferricytochrome c[Cytosol] => Pyruvate[Cytosol] + 2 Ferrocytochrome c[Cytosol]	1.1.2.3					c	Pyruvate							L_LACD
	CYO1a	cytochrome-c reductase (ubiquinol: 2 protons)	2 H+[Cytosol] + 2 Ferricytochrome c[Cytosol] + Ubiquinol[Cytosol] => 2 H+[Periplasm] + 2 Ferrocytochrome c[Cytosol] + Ubiquinone[Cytosol]	K00412:K00413:K00410:K00411:K03886:K03887:K03888:K03890:K03891:K03889					c	Pyruvate							CYO1a
	CYO1b	cytochrome-c oxidase (2 protons)	0.5 O2[Cytosol] + 2 Ferrocytochrome c[Cytosol] => H2O[Cytosol] + 2 Ferricytochrome c[Cytosol]	K00404:K00405:K15862:K00406:K00407:K02256:K02261:K02262:K02263:K02264:K02265:K02266:K02267:K02268:K02269:K02270:K02271:K02272:K02273:K02274:K02275:K02276:K02277:K15408					c	Pyruvate							CYO1b
	L_LACD2	L-Lactate dehydrogenase (ubiquinone)	L-Lactate[Cytosol] + Ubiquinone-8[Cytosol] => Pyruvate[Cytosol] + Ubiquinol-8[Cytosol]	1.1.2.3					c	Pyruvate							L_LACD2
	L_LACD3	L-Lactate dehydrogenase (menaquinone)	L-Lactate[Cytosol] + Menaquinone 8[Cytosol] => Pyruvate[Cytosol] + Menaquinol 8[Cytosol]	1.1.2.3					c	Pyruvate							L_LACD3
	RHEA_12003	formate:NADP+ oxidoreductase	Formate[Cytosol] + NADP+[Cytosol] <=> CO2[Cytosol] + NADPH[Cytosol]	1.2.1.43					c	Pyruvate						RHEA
	KEGG_R07157	carbon monoxide dehydrogenase / acetyl-CoA synthase 2	H2O[Cytosol] + 2 Oxidized ferredoxin[Cytosol] + CO[Cytosol] <=> 2 H+[Cytosol] + CO2[Cytosol] + 2 Reduced ferredoxin[Cytosol]	K03518:K03519:K03520:K00198:K00196					c	Pyruvate
	G6PDH2r	glucose 6-phosphate dehydrogenase	D-Glucose 6-phosphate[Cytosol] + NADP+[Cytosol] <=> H+[Cytosol] + NADPH[Cytosol] + 6-phospho-D-glucono-1,5-lactone[Cytosol]	1.1.1.49					c	PPP			G6PDH2r
	PGL	6-phosphogluconolactonase	H2O[Cytosol] + 6-phospho-D-glucono-1,5-lactone[Cytosol] => H+[Cytosol] + 6-Phospho-D-gluconate[Cytosol]	3.1.1.31					c	PPP			PGL
	GND	phosphogluconate dehydrogenase	NADP+[Cytosol] + 6-Phospho-D-gluconate[Cytosol] => CO2[Cytosol] + NADPH[Cytosol] + D-Ribulose 5-phosphate[Cytosol]	1.1.1.44					c	PPP			GND
	RPI	ribose-5-phosphate isomerase	alpha-D-Ribose 5-phosphate[Cytosol] <=> D-Ribulose 5-phosphate[Cytosol]	5.3.1.6					c	PPP			RPI
	RPE	ribulose 5-phosphate 3-epimerase	D-Ribulose 5-phosphate[Cytosol] <=> D-Xylulose 5-phosphate[Cytosol]	5.1.3.1					c	PPP			RPE
	TKT1	transketolase	alpha-D-Ribose 5-phosphate[Cytosol] + D-Xylulose 5-phosphate[Cytosol] <=> Glyceraldehyde 3-phosphate[Cytosol] + Sedoheptulose 7-phosphate[Cytosol]	2.2.1.1					c	PPP			TKT1
	TKT2	transketolase	D-Erythrose 4-phosphate[Cytosol] + D-Xylulose 5-phosphate[Cytosol] <=> D-Fructose 6-phosphate[Cytosol] + Glyceraldehyde 3-phosphate[Cytosol]	2.2.1.1					c	PPP			TKT2
	TALA	transaldolase	D-Fructose 6-phosphate[Cytosol] + D-Erythrose 4-phosphate[Cytosol] <=> Glyceraldehyde 3-phosphate[Cytosol] + Sedoheptulose 7-phosphate[Cytosol]	2.2.1.2					c	PPP			TALA
	PPM	phosphopentomutase	alpha-D-Ribose 1-phosphate[Cytosol] <=> alpha-D-Ribose 5-phosphate[Cytosol]	5.4.2.7					c	PPP			PPM
	PRPPS	phosphoribosylpyrophosphate synthetase	ATP[Cytosol] + alpha-D-Ribose 5-phosphate[Cytosol] <=> H+[Cytosol] + AMP[Cytosol] + 5-Phospho-alpha-D-ribose 1-diphosphate[Cytosol]	2.7.6.1					c	PPP			PRPPS
	R15BPK	ribose-1,5-bisphosphokinase	ATP[Cytosol] + D-Ribose 1,5-bisphosphate[Cytosol] => ADP[Cytosol] + 5-Phospho-alpha-D-ribose 1-diphosphate[Cytosol]	2.7.4.23					c	PPP			R15BPK
	R1PK	ribose 1-phosphokinase	ATP[Cytosol] + alpha-D-Ribose 1-phosphate[Cytosol] => ADP[Cytosol] + H+[Cytosol] + D-Ribose 1,5-bisphosphate[Cytosol]						c	PPP			R1PK
	DRPA	deoxyribose-phosphate aldolase	2-Deoxy-D-ribose 5-phosphate[Cytosol] => Glyceraldehyde 3-phosphate[Cytosol] + Acetaldehyde[Cytosol]	4.1.2.4					c	PPP			DRPA
	EDD	6-phosphogluconate dehydratase	6-Phospho-D-gluconate[Cytosol] => H2O[Cytosol] + 2-Dehydro-3-deoxy-D-gluconate 6-phosphate[Cytosol]	4.2.1.12					c	PPP			EDD
	RHEA_10471	phosphoketolase	Phosphate[Cytosol] + D-Xylulose 5-phosphate[Cytosol] <=> H2O[Cytosol] + Glyceraldehyde 3-phosphate[Cytosol] + Acetyl phosphate[Cytosol]	4.1.2.9					c	PPP						RHEA
	KEGG_R02750	ribokinase	ADP[Cytosol] + H+[Cytosol] + 2-Deoxy-D-ribose 5-phosphate[Cytosol] <=> ATP[Cytosol] + D-deoxy-D-ribose[Cytosol]	2.7.1.15					c	PPP
	RBK	ribokinase	ATP[Cytosol] + D-Ribose[Cytosol] => ADP[Cytosol] + H+[Cytosol] + alpha-D-Ribose 5-phosphate[Cytosol]	2.7.1.15					c	PPP			RBK
	PPM2	phosphopentomutase 2 (deoxyribose)	2-Deoxy-D-ribose 1-phosphate[Cytosol] <=> 2-Deoxy-D-ribose 5-phosphate[Cytosol]	5.4.2.7					c	PPP			PPM2
	GNK	gluconokinase	ATP[Cytosol] + D-Gluconate[Cytosol] => ADP[Cytosol] + H+[Cytosol] + 6-Phospho-D-gluconate[Cytosol]	2.7.1.12					c	PPP			GNK
	RHEA_21615	gluconate dehydratase	H2O[Cytosol] + 2-Dehydro-3-deoxy-D-gluconate[Cytosol] => D-Gluconate[Cytosol]	4.2.1.39					c	PPP						RHEA
	RHEA_10443	gluconolactonase	H2O[Cytosol] + D-glucono-1,5-lactone[Cytosol] <=> H+[Cytosol] + D-Gluconate[Cytosol]	3.1.1.17					c	PPP						RHEA
	RHEA_22155	quinoprotein glucose dehydrogenase	Ubiquinol-8[Cytosol] + D-glucono-1,5-lactone[Cytosol] <=> D-Glucose[Cytosol] + Ubiquinone-8[Cytosol]	1.1.5.2					c	PPP						RHEA
	RHEA_13648	glucose 1-dehydrogenase	D-Glucose[Cytosol] + NADP+[Cytosol] <=> H+[Cytosol] + NADPH[Cytosol] + D-glucono-1,5-lactone[Cytosol]	1.1.1.47					c	PPP						RHEA
	RHEA_13652	glucose 1-dehydrogenase	D-Glucose[Cytosol] + NAD+[Cytosol] <=> H+[Cytosol] + NADH[Cytosol] + D-glucono-1,5-lactone[Cytosol]	1.1.1.47					c	PPP						RHEA
	RHEA_12491	glucosaminate ammonia-lyase	Ammonium[Cytosol] + 2-Dehydro-3-deoxy-D-gluconate[Cytosol] <=> 2-Amino-2-deoxy-D-gluconate[Cytosol]	4.3.1.9					c	PPP						RHEA
	ALATA_L	L-alanine transaminase	L-Alanine[Cytosol] + 2-Oxoglutarate[Cytosol] <=> L-Glutamate[Cytosol] + Pyruvate[Cytosol]	2.6.1.2					c	Alanine and Aspartate and Glutamate			ALATA_L
	ASNN	L-asparaginase	H2O[Cytosol] + L-Asparagine[Cytosol] => Ammonium[Cytosol] + L-Aspartate[Cytosol]	3.5.1.1					c	Alanine and Aspartate and Glutamate			ASNN
	ASNNpp	L-asparaginase	H2O[Periplasm] + L-Asparagine[Periplasm] => Ammonium[Periplasm] + L-Aspartate[Periplasm]	3.5.1.1					c	Alanine and Aspartate and Glutamate			ASNNpp
	ASNS1	asparagine synthase (glutamine-hydrolysing)	ATP[Cytosol] + H2O[Cytosol] + L-Glutamine[Cytosol] + L-Aspartate[Cytosol] => H+[Cytosol] + L-Asparagine[Cytosol] + L-Glutamate[Cytosol] + AMP[Cytosol] + Diphosphate[Cytosol]	6.3.5.4					c	Alanine and Aspartate and Glutamate			ASNS1
	ASNS2	asparagine synthetase	ATP[Cytosol] + Ammonium[Cytosol] + L-Aspartate[Cytosol] => H+[Cytosol] + L-Asparagine[Cytosol] + AMP[Cytosol] + Diphosphate[Cytosol]	6.3.1.1					c	Alanine and Aspartate and Glutamate			ASNS2
	ASPT	L-aspartase	L-Aspartate[Cytosol] => Ammonium[Cytosol] + Fumarate[Cytosol]	4.3.1.1					c	Alanine and Aspartate and Glutamate			ASPT
	ASPTA	aspartate transaminase	L-Aspartate[Cytosol] + 2-Oxoglutarate[Cytosol] <=> L-Glutamate[Cytosol] + Oxaloacetate[Cytosol]	2.6.1.1					c	Alanine and Aspartate and Glutamate			ASPTA
	VPAMT	Valine-pyruvate aminotransferase	L-Alanine[Cytosol] + 3-Methyl-2-oxobutanoate[Cytosol] => L-Valine[Cytosol] + Pyruvate[Cytosol]	2.6.1.66					c	Alanine and Aspartate and Glutamate			VPAMT
	GLNS	glutamine synthetase	ATP[Cytosol] + Ammonium[Cytosol] + L-Glutamate[Cytosol] => ADP[Cytosol] + H+[Cytosol] + Phosphate[Cytosol] + L-Glutamine[Cytosol]	6.3.1.2					c	Alanine and Aspartate and Glutamate			GLNS
	GLUDC	Glutamate Decarboxylase	H+[Cytosol] + L-Glutamate[Cytosol] => CO2[Cytosol] + 4-Aminobutanoate[Cytosol]	4.1.1.15					c	Alanine and Aspartate and Glutamate			GLUDC
	GLUN	glutaminase	H2O[Cytosol] + L-Glutamine[Cytosol] => Ammonium[Cytosol] + L-Glutamate[Cytosol]	3.5.1.2					c	Alanine and Aspartate and Glutamate			GLUN
	GLUNpp	glutaminase	H2O[Periplasm] + L-Glutamine[Periplasm] => Ammonium[Periplasm] + L-Glutamate[Periplasm]	3.5.1.2					c	Alanine and Aspartate and Glutamate			GLUNpp
	GLUSx	glutamate synthase (NADH)	H+[Cytosol] + L-Glutamine[Cytosol] + NADH[Cytosol] + 2-Oxoglutarate[Cytosol] => 2 L-Glutamate[Cytosol] + NAD+[Cytosol]	1.4.1.13					c	Alanine and Aspartate and Glutamate				GLUSx
	GLUSy	glutamate synthase (NADPH)	H+[Cytosol] + L-Glutamine[Cytosol] + NADPH[Cytosol] + 2-Oxoglutarate[Cytosol] => 2 L-Glutamate[Cytosol] + NADP+[Cytosol]	1.4.1.13					c	Alanine and Aspartate and Glutamate			GLUSy
	GLUDy	glutamate dehydrogenase (NADP)	H2O[Cytosol] + L-Glutamate[Cytosol] + NADP+[Cytosol] <=> H+[Cytosol] + Ammonium[Cytosol] + NADPH[Cytosol] + 2-Oxoglutarate[Cytosol]	K00261:K00262					c	Alanine and Aspartate and Glutamate			GLUDy
	RHEA_15136	glutamate dehydrogenase (NADP)	H2O[Cytosol] + L-Glutamate[Cytosol] + NAD+[Cytosol] <=> H+[Cytosol] + Ammonium[Cytosol] + NADH[Cytosol] + 2-Oxoglutarate[Cytosol]	K00260:K15371:K00261					c	Alanine and Aspartate and Glutamate						RHEA
	RHEA_12624	aspartate 4-decarboxylase	H+[Cytosol] + L-Aspartate[Cytosol] <=> CO2[Cytosol] + L-Alanine[Cytosol]	4.1.1.12					c	Alanine and Aspartate and Glutamate						RHEA
	ALAD_L	L-alanine dehydrogenase	H2O[Cytosol] + L-Alanine[Cytosol] + NAD+[Cytosol] => H+[Cytosol] + Ammonium[Cytosol] + Pyruvate[Cytosol] + NADH[Cytosol]	1.4.1.1					c	Alanine and Aspartate and Glutamate				ALAD_L
	RHEA_24251	alanine-glyoxylate transaminase	L-Alanine[Cytosol] + Glyoxylate[Cytosol] <=> Glycine[Cytosol] + Pyruvate[Cytosol]	2.6.1.44					c	Alanine and Aspartate and Glutamate						RHEA
	RHEA_21019	glutaminase-asparaginase	H2O[Cytosol] + L-Glutamine[Cytosol] <=> Ammonium[Cytosol] + L-Glutamate[Cytosol]	3.5.1.38					c	Alanine and Aspartate and Glutamate						RHEA
	RHEA_15892	glutaminase-asparaginase	H2O[Cytosol] + L-Asparagine[Cytosol] <=> Ammonium[Cytosol] + L-Aspartate[Cytosol]	3.5.1.38					c	Alanine and Aspartate and Glutamate						RHEA
	RHEA_13756	Glutamate synthase [NADH]	L-Glutamine[Cytosol] + NADH[Cytosol] + 2-Oxoglutarate[Cytosol] => 2 L-Glutamate[Cytosol] + NAD+[Cytosol]	1.4.1.14					c	Alanine and Aspartate and Glutamate						RHEA
	RHEA_14976	aspartate racemase	L-Aspartate[Cytosol] <=> D-Aspartate[Cytosol]	5.1.1.13					c	Alanine and Aspartate and Glutamate						RHEA
	CHLt2r	choline transport via proton symport, reversible	Choline[Extraorganism] + H+[Extraorganism] <=> Choline[Cytosol] + H+[Cytosol]	BCCT					c	Cysteine and Methionine				CHLt2r
	CHOLD	choline dehydrogenase	Choline[Cytosol] + NAD+[Cytosol] => Betaine aldehyde[Cytosol] + H+[Cytosol] + NADH[Cytosol]	K00108					c	Cysteine and Methionine				CHOLD
	BETALDHx	betaine-aldehyde dehydrogenase	Betaine aldehyde[Cytosol] + H2O[Cytosol] + NAD+[Cytosol] => Betaine[Cytosol] + 2 H+[Cytosol] + NADH[Cytosol]	K00130:K14085					c	Cysteine and Methionine			BETALDHx
	BETALDHy	betaine-aldehyde dehydrogenase	Betaine aldehyde[Cytosol] + H2O[Cytosol] + NADP+[Cytosol] => Betaine[Cytosol] + 2 H+[Cytosol] + NADPH[Cytosol]	K00130:K14085					c	Cysteine and Methionine			BETALDHy
	RHEA_22496	dimethylglycine dehydrogenase	N,N-dimethylglycine[Cytosol] + Flavin adenine dinucleotide oxidized[Cytosol] + H2O[Cytosol] <=> Sarcosine[Cytosol] + Flavin adenine dinucleotide reduced[Cytosol] + Formaldehyde[Cytosol]	K00315					c	Cysteine and Methionine						RHEA
	RHEA_12515	D-aspartate oxidase	H2O[Cytosol] + O2[Cytosol] + D-Aspartate[Cytosol] <=> Ammonium[Cytosol] + Oxaloacetate[Cytosol] + Hydrogen peroxide[Cytosol]	1.4.3.1					c	Alanine and Aspartate and Glutamate						RHEA
	GHMT2r	glycine hydroxymethyltransferase, reversible	L-Serine[Cytosol] + 5,6,7,8-Tetrahydrofolate[Cytosol] <=> H2O[Cytosol] + Glycine[Cytosol] + 5,10-Methylenetetrahydrofolate[Cytosol]	2.1.2.1					c	Glycine and Serine and Threonine			GHMT2r
	GLYAT	glycine C-acetyltransferase	Glycine[Cytosol] + Acetyl-CoA[Cytosol] <=> Coenzyme A[Cytosol] + L-2-Amino-3-oxobutanoate[Cytosol]	2.3.1.29					c	Glycine and Serine and Threonine			GLYAT
	DSERDHr	D-serine dehydrogenase	D-Serine[Cytosol] + NADP+[Cytosol] <=> H+[Cytosol] + NADPH[Cytosol] + 2-Aminomalonate semialdehyde[Cytosol]	K16066					c	Glycine and Serine and Threonine			DSERDHr
	LSERDHr	L-serine dehydrogenase	L-Serine[Cytosol] + NADP+[Cytosol] <=> H+[Cytosol] + NADPH[Cytosol] + 2-Aminomalonate semialdehyde[Cytosol]	K16066					c	Glycine and Serine and Threonine			LSERDHr
	MTRPOX	N-methyltryptophan oxidase	H2O[Cytosol] + O2[Cytosol] + N-Methyltryptophan[Cytosol] => L-Tryptophan[Cytosol] + Hydrogen peroxide[Cytosol] + Formaldehyde[Cytosol]	1.5.3.2					c	Glycine and Serine and Threonine			MTRPOX
	PSERT	phosphoserine transaminase	L-Glutamate[Cytosol] + 3-Phosphohydroxypyruvate[Cytosol] => 2-Oxoglutarate[Cytosol] + O-Phospho-L-serine[Cytosol]	2.6.1.52					c	Glycine and Serine and Threonine			PSERT
	PSP_L	phosphoserine phosphatase (L-serine)	H2O[Cytosol] + O-Phospho-L-serine[Cytosol] => Phosphate[Cytosol] + L-Serine[Cytosol]	3.1.3.3					c	Glycine and Serine and Threonine			PSP_L
	SARCOX	sarcosine oxidase	H2O[Cytosol] + O2[Cytosol] + Sarcosine[Cytosol] => Glycine[Cytosol] + Hydrogen peroxide[Cytosol] + Formaldehyde[Cytosol]	K00306:K00301:K00302:K00303:K00304:K00305					c	Glycine and Serine and Threonine			SARCOX
	RHEA_10983	serine racemase	D-Serine[Cytosol] <=> L-Serine[Cytosol]	5.1.1.18					c	Glycine and Serine and Threonine						RHEA
	SERD_D	D-serine deaminase	D-Serine[Cytosol] => Ammonium[Cytosol] + Pyruvate[Cytosol]	4.3.1.18					c	Glycine and Serine and Threonine			SERD_D
	SERD_L	L-serine deaminase	L-Serine[Cytosol] => Ammonium[Cytosol] + Pyruvate[Cytosol]	4.3.1.17					c	Glycine and Serine and Threonine			SERD_L
	THRD	L-threonine dehydrogenase	L-Threonine[Cytosol] + NAD+[Cytosol] => H+[Cytosol] + NADH[Cytosol] + L-2-Amino-3-oxobutanoate[Cytosol]	1.1.1.103					c	Glycine and Serine and Threonine			THRD
	ATHRDHr	L-allo-threonine dehydrogenase	NADP+[Cytosol] + L-Allo-threonine[Cytosol] <=> H+[Cytosol] + NADPH[Cytosol] + L-2-Amino-3-oxobutanoate[Cytosol]	4.1.2.5					c	Glycine and Serine and Threonine			ATHRDHr
	PTHRpp	phospho-L-threonine phosphatase (periplasmic)	H2O[Periplasm] + L-Threonine O-3-phosphate[Periplasm] => Phosphate[Periplasm] + L-Threonine[Periplasm]	K01078:K01093:K03788:K09474					c	Glycine and Serine and Threonine			PTHRpp
	THRA2i	L-allo-Threonine Aldolase	L-Allo-threonine[Cytosol] => Glycine[Cytosol] + Acetaldehyde[Cytosol]	4.1.2.5					c	Glycine and Serine and Threonine			THRA2i
	THRAi	Threonine aldolase	L-Threonine[Cytosol] => Glycine[Cytosol] + Acetaldehyde[Cytosol]	4.1.2.5					c	Glycine and Serine and Threonine			THRAi
	THRS	threonine synthase	H2O[Cytosol] + O-Phospho-L-homoserine[Cytosol] => Phosphate[Cytosol] + L-Threonine[Cytosol]	4.2.3.1					c	Glycine and Serine and Threonine			THRS
	HSK	homoserine kinase	ATP[Cytosol] + L-Homoserine[Cytosol] => ADP[Cytosol] + H+[Cytosol] + O-Phospho-L-homoserine[Cytosol]	2.7.1.39					c	Glycine and Serine and Threonine			HSK
	HSDy	homoserine dehydrogenase (NADPH)	NADP+[Cytosol] + L-Homoserine[Cytosol] <=> H+[Cytosol] + NADPH[Cytosol] + L-Aspartate 4-semialdehyde[Cytosol]	1.1.1.3					c	Glycine and Serine and Threonine			HSDy
	ASAD	aspartate-semialdehyde dehydrogenase	Phosphate[Cytosol] + NADP+[Cytosol] + L-Aspartate 4-semialdehyde[Cytosol] <=> H+[Cytosol] + NADPH[Cytosol] + 4-Phospho-L-aspartate[Cytosol]	1.2.1.11					c	Glycine and Serine and Threonine			ASAD
	ASPK	aspartate kinase	ATP[Cytosol] + L-Aspartate[Cytosol] <=> ADP[Cytosol] + 4-Phospho-L-aspartate[Cytosol]	2.7.2.4					c	Glycine and Serine and Threonine			ASPK
	HEM1	5-aminolevulinate synthase, mitochondrial	Glycine[Cytosol] + Succinyl-CoA[Cytosol] => CO2[Cytosol] + Coenzyme A[Cytosol] + 5-Aminolevulinate[Cytosol]	2.3.1.37					c	Glycine and Serine and Threonine					HEM1
	LPD1	Dihydrolipoyl dehydrogenase, mitochondrial	NAD+[Cytosol] + Dihydrolipoamide[Cytosol] => NADH[Cytosol] + Lipoamide[Cytosol]	1.8.1.4					c	Glycine and Serine and Threonine					LPD1
	GLYCL	Glycine Cleavage System	Glycine[Cytosol] + NAD+[Cytosol] + Tetrahydrofolate[Cytosol] => Ammonium[Cytosol] + CO2[Cytosol] + NADH[Cytosol] + 5,10-Methylenetetrahydrofolate[Cytosol]	K02437					c	Glycine and Serine and Threonine			GLYCL
	GCV2	Glycine dehydrogenase [decarboxylating], mitochondrial	Glycine[Cytosol] + Lipoamide[Cytosol] <=> CO2[Cytosol] + S-aminomethyldihydrolipoylprotein[Cytosol]	1.4.4.2					c	Glycine and Serine and Threonine					GCV2
	YFL030W	Alanine--glyoxylate aminotransferase 1	L-Alanine[Cytosol] + Glyoxylate[Cytosol] <=> Glycine[Cytosol] + Pyruvate[Cytosol]	2.6.1.44					c	Glycine and Serine and Threonine					YFL030W
	TRP5	Tryptophan synthase	L-Serine[Cytosol] + 1-(indol-3-yl)glycerol 3-phosphate[Cytosol] => L-Tryptophan[Cytosol] + Glyceraldehyde 3-phosphate[Cytosol]	4.2.1.20					c	Glycine and Serine and Threonine					TRP5
	HPYRRy	Hydroxypyruvate reductase (NADPH)	H+[Cytosol] + NADPH[Cytosol] + Hydroxypyruvate[Cytosol] => NADP+[Cytosol] + (R)-Glycerate[Cytosol]	1.1.1.81					c	Glycine and Serine and Threonine			HPYRRy
	RHEA_17908	Hydroxypyruvate reductase (NADPH)	H+[Cytosol] + NADH[Cytosol] + Hydroxypyruvate[Cytosol] => NAD+[Cytosol] + (R)-Glycerate[Cytosol]	1.1.1.29					c	Glycine and Serine and Threonine						RHEA
	PGCD	phosphoglycerate dehydrogenase	NAD+[Cytosol] + 3-Phospho-D-glycerate[Cytosol] => H+[Cytosol] + NADH[Cytosol] + 3-Phosphohydroxypyruvate[Cytosol]	1.1.1.95					c	Glycine and Serine and Threonine			PGCD
	RHEA_22855	serine-pyruvate transaminase	L-Serine[Cytosol] + Pyruvate[Cytosol] <=> L-Alanine[Cytosol] + Hydroxypyruvate[Cytosol]	2.6.1.51					c	Glycine and Serine and Threonine						RHEA
	RHEA_19128	serine-glyoxylate transaminase	L-Serine[Cytosol] + Glyoxylate[Cytosol] <=> Glycine[Cytosol] + Hydroxypyruvate[Cytosol]	2.6.1.45					c	Glycine and Serine and Threonine						RHEA
	AGPR	N-acetyl-g-glutamyl-phosphate reductase	Phosphate[Cytosol] + NADP+[Cytosol] + N-Acetyl-L-glutamate 5-semialdehyde[Cytosol] <=> H+[Cytosol] + NADPH[Cytosol] + N-Acetyl-L-glutamyl 5-phosphate[Cytosol]	1.2.1.38					c	Arginine and Proline			AGPR
	SSALy	succinate-semialdehyde dehydrogenase (NADP)	H2O[Cytosol] + NADP+[Cytosol] + Succinic semialdehyde[Cytosol] => 2 H+[Cytosol] + Succinate[Cytosol] + NADPH[Cytosol]	1.2.1.16					c	Arginine and Proline			SSALy
	ABUTD	Aminobutyraldehyde dehydrogenase	H2O[Cytosol] + NAD+[Cytosol] + 4-Aminobutanal[Cytosol] => 2 H+[Cytosol] + 4-Aminobutanoate[Cytosol] + NADH[Cytosol]	1.2.1.19					c	Arginine and Proline			ABUTD
	RHEA_16188	Aminobutyraldehyde dehydrogenase	H2O[Cytosol] + NAD+[Cytosol] + 4-Aminobutanal[Cytosol] => 2 H+[Cytosol] + 4-Aminobutanoate[Cytosol] + NADH[Cytosol]	K00128:K14085:K00149:K12254:K00137					c	Arginine and Proline						RHEA
	SSALx	succinate-semialdehyde dehydrogenase (NAD)	H2O[Cytosol] + NAD+[Cytosol] + Succinic semialdehyde[Cytosol] => 2 H+[Cytosol] + Succinate[Cytosol] + NADH[Cytosol]	1.2.1.24					c	Arginine and Proline			SSALx
	G5SD	glutamate-5-semialdehyde dehydrogenase	H+[Cytosol] + NADPH[Cytosol] + L-Glutamate 5-phosphate[Cytosol] => Phosphate[Cytosol] + NADP+[Cytosol] + L-Glutamate 5-semialdehyde[Cytosol]	1.2.1.41					c	Arginine and Proline			G5SD
	P5CD	1-pyrroline-5-carboxylate dehydrogenase	2 H2O[Cytosol] + NAD+[Cytosol] + 1-Pyrroline-5-carboxylate[Cytosol] => H+[Cytosol] + L-Glutamate[Cytosol] + NADH[Cytosol]	1.5.1.12					c	Arginine and Proline			P5CD
	P5CR	pyrroline-5-carboxylate reductase	2 H+[Cytosol] + NADPH[Cytosol] + 1-Pyrroline-5-carboxylate[Cytosol] => L-Proline[Cytosol] + NADP+[Cytosol]	1.5.1.2					c	Arginine and Proline			P5CR
	PROD2	Proline dehydrogenase	L-Proline[Cytosol] + Flavin adenine dinucleotide oxidized[Cytosol] => H+[Cytosol] + Flavin adenine dinucleotide reduced[Cytosol] + 1-Pyrroline-5-carboxylate[Cytosol]	1.5.99.8					c	Arginine and Proline			PROD2
	OCBT	ornithine carbamoyltransferase	Ornithine[Cytosol] + Carbamoyl phosphate[Cytosol] <=> H+[Cytosol] + Phosphate[Cytosol] + L-Citrulline[Cytosol]	2.1.3.3					c	Arginine and Proline			OCBT
	ACGS	N-acetylglutamate synthase	L-Glutamate[Cytosol] + Acetyl-CoA[Cytosol] => H+[Cytosol] + Coenzyme A[Cytosol] + N-Acetyl-L-Glutamate[Cytosol]	2.3.1.1					c	Arginine and Proline			ACGS
	AST	Arginine succinyltransferase	L-Arginine[Cytosol] + Succinyl-CoA[Cytosol] => H+[Cytosol] + Coenzyme A[Cytosol] + N2-Succinyl-L-arginine[Cytosol]	2.3.1.109					c	Arginine and Proline			AST
	RHEA_15352	Succinylornithine transaminase	L-Glutamate[Cytosol] + N2-Acetyl-L-ornithine[Cytosol] <=> Ornithine[Cytosol] + N-Acetyl-L-Glutamate[Cytosol]	2.3.1.35					c	Arginine and Proline						RHEA
	SPMDAT1	Spermidine acetyltransferase	Acetyl-CoA[Cytosol] + Spermidine[Cytosol] => H+[Cytosol] + Coenzyme A[Cytosol] + N1-Acetylspermidine[Cytosol]	2.3.1.57					c	Arginine and Proline			SPMDAT1
	SPMDAT2	Spermidine acetyltransferase (N8)	Acetyl-CoA[Cytosol] + Spermidine[Cytosol] => H+[Cytosol] + Coenzyme A[Cytosol] + N8-Acetylspermidine[Cytosol]	2.3.1.57					c	Arginine and Proline			SPMDAT2
	SPMS	spermidine synthase	Putrescine[Cytosol] + S-Adenosylmethioninamine[Cytosol] => H+[Cytosol] + Spermidine[Cytosol] + 5-Methylthioadenosine[Cytosol]	2.5.1.16					c	Arginine and Proline			SPMS
	RHEA_19976	spermidine synthase	Putrescine[Cytosol] + S-Adenosylmethioninamine[Cytosol] => H+[Cytosol] + Spermidine[Cytosol] + 5-Methylthioadenosine[Cytosol]	2.5.1.22					c	Arginine and Proline						RHEA
	ACOTA	acetylornithine transaminase	2-Oxoglutarate[Cytosol] + N2-Acetyl-L-ornithine[Cytosol] <=> L-Glutamate[Cytosol] + N-Acetyl-L-glutamate 5-semialdehyde[Cytosol]	2.6.1.11					c	Arginine and Proline			ACOTA
	ABTA	4-aminobutyrate transaminase	4-Aminobutanoate[Cytosol] + 2-Oxoglutarate[Cytosol] => L-Glutamate[Cytosol] + Succinic semialdehyde[Cytosol]	2.6.1.19					c	Arginine and Proline			ABTA
	PTRCTA	Putrescine Transaminase	Putrescine[Cytosol] + 2-Oxoglutarate[Cytosol] => L-Glutamate[Cytosol] + 4-Aminobutanal[Cytosol]	2.6.1.29					c	Arginine and Proline			PTRCTA
	MTRK	5-methylthioribose kinase	ATP[Cytosol] + 5-Methylthio-D-ribose[Cytosol] => ADP[Cytosol] + H+[Cytosol] + 5-Methylthio-5-deoxy-D-ribose 1-phosphate[Cytosol]	2.7.1.100					c	Arginine and Proline			MTRK
	GLU5K	glutamate 5-kinase	ATP[Cytosol] + L-Glutamate[Cytosol] => ADP[Cytosol] + L-Glutamate 5-phosphate[Cytosol]	2.7.2.11					c	Arginine and Proline			GLU5K
	CBMKr	Carbamate kinase	ATP[Cytosol] + Ammonium[Cytosol] + CO2[Cytosol] <=> ADP[Cytosol] + 2 H+[Cytosol] + Carbamoyl phosphate[Cytosol]	2.7.2.2					c	Arginine and Proline			CBMKr
	ACGK	acetylglutamate kinase	ATP[Cytosol] + N-Acetyl-L-Glutamate[Cytosol] => ADP[Cytosol] + N-Acetyl-L-glutamyl 5-phosphate[Cytosol]	2.7.2.8					c	Arginine and Proline			ACGK
	MTAN	methylthioadenosine nucleosidase	H2O[Cytosol] + 5-Methylthioadenosine[Cytosol] => 5-Methylthio-D-ribose[Cytosol] + Adenine[Cytosol]	3.2.2.16					c	Arginine and Proline			MTAN
	AMPTASEPG	aminopeptidase (pro-gly)	H2O[Cytosol] + L-Prolinylglycine[Cytosol] => L-Proline[Cytosol] + Glycine[Cytosol]	K11140:K01256:K07751:K01255:K01270:K15428:K11142					c	Arginine and Proline			AMPTASEPG
	SOTA	Succinylornithine transaminase	2-Oxoglutarate[Cytosol] + N2-Succinyl-L-ornithine[Cytosol] => L-Glutamate[Cytosol] + N2-Succinyl-L-glutamate 5-semialdehyde[Cytosol]	3.5.1.14					c	Arginine and Proline			SOTA
	ACODA	acetylornithine deacetylase	H2O[Cytosol] + N2-Acetyl-L-ornithine[Cytosol] => Acetate[Cytosol] + Ornithine[Cytosol]	3.5.1.16					c	Arginine and Proline			ACODA
	GSPMDA	Glutathionylspermidine amidase	H2O[Cytosol] + Glutathionylspermidine[Cytosol] => Reduced glutathione[Cytosol] + Spermidine[Cytosol]	3.5.1.78					c	Arginine and Proline			GSPMDA
	AGMT	agmatinase	H2O[Cytosol] + Agmatine[Cytosol] => Putrescine[Cytosol] + Urea[Cytosol]	3.5.3.11					c	Arginine and Proline			AGMT
	ORNDC	Ornithine Decarboxylase	H+[Cytosol] + Ornithine[Cytosol] => CO2[Cytosol] + Putrescine[Cytosol]	4.1.1.17					c	Arginine and Proline			ORNDC
	ARGDC	arginine decarboxylase	H+[Cytosol] + L-Arginine[Cytosol] => CO2[Cytosol] + Agmatine[Cytosol]	4.1.1.19					c	Arginine and Proline			ARGDC
	ARGDCpp	arginine decarboxylase	H+[Periplasm] + L-Arginine[Periplasm] => CO2[Periplasm] + Agmatine[Periplasm]	4.1.1.19					c	Arginine and Proline			ARGDCpp
	ADMDC	adenosylmethionine decarboxylase	H+[Cytosol] + S-Adenosyl-L-methionine[Cytosol] => CO2[Cytosol] + S-Adenosylmethioninamine[Cytosol]	4.1.1.50					c	Arginine and Proline			ADMDC
	ARGSL	argininosuccinate lyase	N(omega)-(L-Arginino)succinate[Cytosol] <=> Fumarate[Cytosol] + L-Arginine[Cytosol]	4.3.2.1					c	Arginine and Proline			ARGSL
	MTRI	5-methylthioribose-1-phosphate isomerase	5-Methylthio-5-deoxy-D-ribose 1-phosphate[Cytosol] <=> 5-Methylthio-5-deoxy-D-ribulose 1-phosphate[Cytosol]	5.3.1.23					c	Arginine and Proline			MTRI
	MDRPD	5-Methylthio-5-deoxy-D-ribulose 1-phosphate dehydratase	5-Methylthio-5-deoxy-D-ribulose 1-phosphate[Cytosol] => H2O[Cytosol] + 2,3-diketo-5-methylthio-1-phosphopentane[Cytosol]	K08964:K16054					c	Arginine and Proline			MDRPD
	GSPMDS	Glutathionylspermidine synthetase	ATP[Cytosol] + Reduced glutathione[Cytosol] + Spermidine[Cytosol] => ADP[Cytosol] + H+[Cytosol] + Phosphate[Cytosol] + Glutathionylspermidine[Cytosol]	6.3.1.8					c	Arginine and Proline			GSPMDS
	RHEA_10627	Carbamate kinase	2 ATP[Cytosol] + H2O[Cytosol] + Ammonium[Cytosol] + CO2[Cytosol] <=> 2 ADP[Cytosol] + 3 H+[Cytosol] + Phosphate[Cytosol] + Carbamoyl phosphate[Cytosol]	6.3.4.16					c	Arginine and Proline						RHEA
	ARGSS	argininosuccinate synthase	ATP[Cytosol] + L-Aspartate[Cytosol] + L-Citrulline[Cytosol] => H+[Cytosol] + AMP[Cytosol] + Diphosphate[Cytosol] + N(omega)-(L-Arginino)succinate[Cytosol]	6.3.4.5					c	Arginine and Proline			ARGSS
	CBPS	carbamoyl-phosphate synthase (glutamine-hydrolysing)	2 ATP[Cytosol] + H2O[Cytosol] + L-Glutamine[Cytosol] + Bicarbonate[Cytosol] => 2 ADP[Cytosol] + 2 H+[Cytosol] + Phosphate[Cytosol] + L-Glutamate[Cytosol] + Carbamoyl phosphate[Cytosol]	6.3.5.5					c	Arginine and Proline			CBPS
	DKMPPD	2,3-diketo-5-methylthio-1-phosphopentane degradation reaction	H2O[Cytosol] + O2[Cytosol] + 2,3-diketo-5-methylthio-1-phosphopentane[Cytosol] => 2 H+[Cytosol] + Phosphate[Cytosol] + Formate[Cytosol] + 2-keto-4-methylthiobutyrate[Cytosol]	NEEDED					c	Arginine and Proline			DKMPPD
	DKMPPD3	2,3-diketo-5-methylthio-1-phosphopentane degradation reaction	3 H2O[Cytosol] + 2 NAD+[Cytosol] + 2,3-diketo-5-methylthio-1-phosphopentane[Cytosol] => 4 H+[Cytosol] + Phosphate[Cytosol] + Formate[Cytosol] + 2 NADH[Cytosol] + 2-keto-4-methylthiobutyrate[Cytosol]	NEEDED					c	Arginine and Proline			DKMPPD3
	G5SADs	L-glutamate 5-semialdehyde dehydratase (spontaneous)	L-Glutamate 5-semialdehyde[Cytosol] => H+[Cytosol] + H2O[Cytosol] + 1-Pyrroline-5-carboxylate[Cytosol]	s0001					c	Arginine and Proline			G5SADs
	NACODA	N-acetylornithine deacetylase	H2O[Cytosol] + N-Acetyl-L-glutamate 5-semialdehyde[Cytosol] => Acetate[Cytosol] + L-Glutamate 5-semialdehyde[Cytosol]	3.5.1.16					c	Arginine and Proline			NACODA
	SGDS	Succinylglutamate desuccinylase	H2O[Cytosol] + N2-Succinyl-L-Glutamate[Cytosol] => Succinate[Cytosol] + L-Glutamate[Cytosol]	3.5.1.96					c	Arginine and Proline			SGDS
	SGSAD	Succinylglutamic semialdehyde dehydrogenase	H2O[Cytosol] + NAD+[Cytosol] + N2-Succinyl-L-glutamate 5-semialdehyde[Cytosol] => 2 H+[Cytosol] + NADH[Cytosol] + N2-Succinyl-L-Glutamate[Cytosol]	1.2.1.71					c	Arginine and Proline			SGSAD
	RHEA_16956	succinylornithine aminotransferase	2-Oxoglutarate[Cytosol] + N2-Succinyl-L-ornithine[Cytosol] <=> L-Glutamate[Cytosol] + N2-Succinyl-L-glutamate 5-semialdehyde[Cytosol]	2.6.1.81					c	Arginine and Proline						RHEA
	SADH	Succinylarginine dihydrolase	2 H+[Cytosol] + 2 H2O[Cytosol] + N2-Succinyl-L-arginine[Cytosol] => 2 Ammonium[Cytosol] + CO2[Cytosol] + N2-Succinyl-L-ornithine[Cytosol]	K01484					c	Arginine and Proline			SADH
	UNK3	2-keto-4-methylthiobutyrate transamination	L-Glutamate[Cytosol] + 2-keto-4-methylthiobutyrate[Cytosol] => L-Methionine[Cytosol] + 2-Oxoglutarate[Cytosol]	NEEDED					c	Arginine and Proline			UNK3
	ARGDr	arginine deiminase	H2O[Cytosol] + L-Arginine[Cytosol] <=> Ammonium[Cytosol] + L-Citrulline[Cytosol]	3.5.3.6					c	Arginine and Proline				ARGDr
	Rhea_19600	nitric oxide synthetase	H+[Cytosol] + 2 L-Arginine[Cytosol] + 3 NADPH[Cytosol] + 4 O2[Cytosol] <=> 4 H2O[Cytosol] + 3 NADP+[Cytosol] + 2 L-Citrulline[Cytosol] + 2 Nitric Oxide[Cytosol]	1.14.13.39					c	Arginine and Proline						RHEA
	RHEA_24667	nitric oxide synthetase	H+[Cytosol] + NADPH[Cytosol] + 2 O2[Cytosol] + 2 Nomega-hydroxy-L-arginine[Cytosol] <=> 2 H2O[Cytosol] + NADP+[Cytosol] + 2 L-Citrulline[Cytosol] + 2 Nitric Oxide[Cytosol]	1.14.13.39					c	Arginine and Proline						RHEA
	RHEA_24663		H2O[Cytosol] + NADP+[Cytosol] + Nomega-hydroxy-L-arginine[Cytosol] <=> H+[Cytosol] + L-Arginine[Cytosol] + NADPH[Cytosol] + O2[Cytosol]	1.14.13.39					c	Arginine and Proline						RHEA
	ARGN	arginase	H2O[Cytosol] + L-Arginine[Cytosol] => Ornithine[Cytosol] + Urea[Cytosol]	3.5.3.1					c	Arginine and Proline				ARGN
	ORNCD	ornithine cyclodeaminase	Ornithine[Cytosol] => Ammonium[Cytosol] + L-Proline[Cytosol]	4.3.1.12					c	Arginine and Proline				ORNCD
	ORNTA	ornithine transaminase	Ornithine[Cytosol] + 2-Oxoglutarate[Cytosol] => L-Glutamate[Cytosol] + L-Glutamate 5-semialdehyde[Cytosol]	2.6.1.13					c	Arginine and Proline				ORNTA
	Rhea_10683	proline racemase	L-Proline[Cytosol] <=> D-Proline[Cytosol]	5.1.1.4					c	Arginine and Proline						RHEA
	Brend_Arg1	procollagen-proline dioxygenase	2-Oxoglutarate[Cytosol] + O2[Cytosol] + Procollagen L-proline[Cytosol] <=> CO2[Cytosol] + Succinate[Cytosol] + trans-4-hydroxy-L-proline[Cytosol]	1.14.11.2					c	Arginine and Proline
	PRO3_2	Pyrroline-5-carboxylate reductase	NADPH[Cytosol] + L-1-pyrroline-3-hydroxy-5-carboxylate[Cytosol] => NADP+[Cytosol] + trans-4-hydroxy-L-proline[Cytosol]	1.5.1.2					c	Arginine and Proline					PRO3_2
	PRO3_3	Pyrroline-5-carboxylate reductase	NADH[Cytosol] + L-1-pyrroline-3-hydroxy-5-carboxylate[Cytosol] => NAD+[Cytosol] + trans-4-hydroxy-L-proline[Cytosol]	1.5.1.2					c	Arginine and Proline					PRO3_3
	RHEA_10483	4-hydroxyglutamate transaminase	2-Oxoglutarate[Cytosol] + Erythro-4-hydroxy-L-Glutamate[Cytosol] <=> L-Glutamate[Cytosol] + D-4-hydroxy-2-Oxoglutarate[Cytosol]	K14454:K14455:K00811:K00812:K00813:K11358					c	Arginine and Proline						RHEA
	RHEA_30690	2-dehydro-3-deoxyphosphogluconate aldolase;oxaloacetate decarboxylase, alpha subunit	D-4-hydroxy-2-Oxoglutarate[Cytosol] <=> Pyruvate[Cytosol] + Glyoxylate[Cytosol]	K01571:K01572:K01573:K01625					c	Arginine and Proline						RHEA
	RHEA_21155	4-hydroxyproline epimerase	trans-4-hydroxy-L-proline[Cytosol] <=> Cis-4-hydroxy-D-proline[Cytosol]	5.1.1.8					c	Arginine and Proline						RHEA
	RHEA_19640	D-nopaline dehydrogenase	H2O[Cytosol] + NADP+[Cytosol] + D-nopaline[Cytosol] <=> H+[Cytosol] + L-Arginine[Cytosol] + NADPH[Cytosol] + 2-Oxoglutarate[Cytosol]	1.5.1.19					c	Arginine and Proline						RHEA
	RHEA_22943	arginine kinase	ATP[Cytosol] + L-Arginine[Cytosol] <=> ADP[Cytosol] + H+[Cytosol] + Nomega-phospho-L-arginine[Cytosol]	2.7.3.3					c	Arginine and Proline						RHEA
	DUR1_1	Urea carboxylase	ATP[Cytosol] + CO2[Cytosol] + Urea[Cytosol] <=> ADP[Cytosol] + Phosphate[Cytosol] + Urea-1-carboxylate[Cytosol]	6.3.4.6					c	Arginine and Proline					DUR1_1
	DUR1_2	Allophanate hydrolase	Urea-1-carboxylate[Cytosol] => 2 Ammonium[Cytosol] + 2 CO2[Cytosol]	3.5.1.54					c	Arginine and Proline					DUR1_2
	RHEA_18612	N-acetylornithine carbamoyltransferase	Carbamoyl phosphate[Cytosol] + N2-Acetyl-L-ornithine[Cytosol] <=> H+[Cytosol] + Phosphate[Cytosol] + N2-Acetyl-L-Citrulline[Cytosol]	2.1.3.9					c	Arginine and Proline						RHEA
	RHEA_15944	acetylornithine deacetylase	H2O[Cytosol] + N2-Acetyl-L-ornithine[Cytosol] <=> Acetate[Cytosol] + Ornithine[Cytosol]	3.5.1.16					c	Arginine and Proline						RHEA
	GGPTRCS	gamma glutamyl putrescine synthase	ATP[Cytosol] + Putrescine[Cytosol] + L-Glutamate[Cytosol] => ADP[Cytosol] + H+[Cytosol] + Phosphate[Cytosol] + gamma-glutamyl-putrescine[Cytosol]	K09470					c	Arginine and Proline			GGPTRCS
	GGPTRCO	gamma glutamyl putrescine oxidase	H2O[Cytosol] + O2[Cytosol] + gamma-glutamyl-putrescine[Cytosol] => Ammonium[Cytosol] + Hydrogen peroxide[Cytosol] + gamma-glutamyl-gamma-butyraldehyde[Cytosol]	K09471					c	Arginine and Proline			GGPTRCO
	GGGABADr	gamma-glutamyl-gamma aminobutyric acid dehydrogenase	H2O[Cytosol] + NADP+[Cytosol] + gamma-glutamyl-gamma-butyraldehyde[Cytosol] <=> 2 H+[Cytosol] + NADPH[Cytosol] + gamma-glutamyl-gamma aminobutyric acid[Cytosol]	K09472					c	Arginine and Proline			GGGABADr
	GGGABAH	gamma-glutamyl-gamma-aminobutyric acid hydrolase	H2O[Cytosol] + gamma-glutamyl-gamma aminobutyric acid[Cytosol] => L-Glutamate[Cytosol] + 4-Aminobutanoate[Cytosol]	K09473					c	Arginine and Proline			GGGABAH
	RHEA_23819	Putrescine Transaminase	Putrescine[Cytosol] + 2-Oxoglutarate[Cytosol] => L-Glutamate[Cytosol] + 4-Aminobutanal[Cytosol]	2.6.1.82					c	Arginine and Proline						RHEA
	RHEA_30710	Putrescine Transaminase	Putrescine[Cytosol] + Pyruvate[Cytosol] => L-Alanine[Cytosol] + 4-Aminobutanal[Cytosol]	K12256					c	Arginine and Proline						RHEA
	ABUTt2pp	4-aminobutyrate transport in via proton symport (periplasm)	H+[Periplasm] + 4-Aminobutanoate[Periplasm] => H+[Cytosol] + 4-Aminobutanoate[Cytosol]	K11735					c	Arginine and Proline			ABUTt2pp
	SPMDabcpp	spermidine transport via ABC system (periplasm)	ATP[Cytosol] + H2O[Cytosol] + Spermidine[Periplasm] => ADP[Cytosol] + H+[Cytosol] + Phosphate[Cytosol] + Spermidine[Cytosol]	K11072:K11069:K11070:K11071					c	Arginine and Proline			SPMDabcpp
	SPMDt3pp	spermidine transport out via proton antiport (periplasm)	H+[Periplasm] + Spermidine[Periplasm] => H+[Cytosol] + Spermidine[Cytosol]	K11742:K11743					c	Arginine and Proline
	RHEA_14276	spermidine dehydrogenase	H2O[Cytosol] + NAD+[Cytosol] + Spermidine[Cytosol] <=> NADH[Cytosol] + 4-Aminobutanal[Cytosol] + Propane-1,3-diamine[Cytosol]	1.5.99.6					c	Arginine and Proline						RHEA
	AMD2_1	Probable amidase	4-Guanidinobutanamide[Cytosol] => Ammonium[Cytosol] + 4-Guanidinobutanoate[Cytosol]	3.5.1.4					c	Arginine and Proline					AMD2_1
	RHEA_13836	arginine:pyruvate transaminase	L-Arginine[Cytosol] + Pyruvate[Cytosol] <=> L-Alanine[Cytosol] + 5-Guanidino-2-Oxopentanoate[Cytosol]	2.6.1.84					c	Arginine and Proline						RHEA
	RHEA_11343	5-guanidino-2-oxopentanoate decarboxylase	H+[Cytosol] + 5-Guanidino-2-Oxopentanoate[Cytosol] <=> CO2[Cytosol] + 4-Guanidinobutanal[Cytosol]	4.1.1.75					c	Arginine and Proline						RHEA
	RHEA_14384	4-guanidinobutyraldehyde dehydrogenase / NAD-dependent aldehyde dehydrogenase	H2O[Cytosol] + NAD+[Cytosol] + 4-Guanidinobutanal[Cytosol] <=> 2 H+[Cytosol] + NADH[Cytosol] + 4-Guanidinobutanoate[Cytosol]	1.2.1.54					c	Arginine and Proline						RHEA
	RHEA_19504	guanidinobutyrase	H2O[Cytosol] + 4-Guanidinobutanoate[Cytosol] <=> 4-Aminobutanoate[Cytosol] + Urea[Cytosol]	3.5.3.7					c	Arginine and Proline						RHEA
	RHEA_13204	glycine amidinotransferase	L-Arginine[Cytosol] + Glycine[Cytosol] <=> Ornithine[Cytosol] + Guanidinoacetate[Cytosol]	2.1.4.1					c	Arginine and Proline						RHEA
	RHEA_22287	N-carbamoylputrescine amidase	2 H+[Cytosol] + H2O[Cytosol] + N-carbamoylputrescine[Cytosol] <=> Ammonium[Cytosol] + CO2[Cytosol] + Putrescine[Cytosol]	3.5.1.53					c	Arginine and Proline						RHEA
	RHEA_18040	agmatine deiminase	H2O[Cytosol] + Agmatine[Cytosol] <=> Ammonium[Cytosol] + N-carbamoylputrescine[Cytosol]	3.5.3.12					c	Arginine and Proline						RHEA
	RHEA_12740	D-proline reductase (dithiol) PrdA	5-aminopentanoate[Cytosol] + Lipoate[Cytosol] <=> D-Proline[Cytosol] + Dihydrolipoate[Cytosol]	1.21.4.1					c	Arginine and Proline						RHEA
	PTRCabcpp	putrescine transport via ABC system (periplasm)	ATP[Cytosol] + H2O[Cytosol] + Putrescine[Periplasm] => ADP[Cytosol] + H+[Cytosol] + Phosphate[Cytosol] + Putrescine[Cytosol]	K11073:K11074:K11075:K11076					c	Arginine and Proline			PTRCabcpp
	PTRCt2pp	putrescine transport in via proton symport	H+[Periplasm] + Putrescine[Periplasm] => H+[Cytosol] + Putrescine[Cytosol]	K14052:K03756					c	Arginine and Proline			PTRCt2pp
	PTRCtex	putrescine transport via diffusion (extracellular to periplasm)	Putrescine[Extraorganism] <=> Putrescine[Periplasm]	K11073:K11074:K11075:K11076:K14052:K03756:K03756					c	Arginine and Proline			PTRCtex
	THRD_L	L-threonine deaminase	L-Threonine[Cytosol] => Ammonium[Cytosol] + 2-Oxobutanoate[Cytosol]	4.3.1.19					c	Valine, Leucine, and Isoleucine			THRD_L
	ACHBS	2-aceto-2-hydroxybutanoate synthase	H+[Cytosol] + Pyruvate[Cytosol] + 2-Oxobutanoate[Cytosol] => CO2[Cytosol] + (S)-2-Aceto-2-hydroxybutanoate[Cytosol]	2.2.1.6					c	Valine, Leucine, and Isoleucine			ACHBS
	KARA2	ketol-acid reductoisomerase (2-Acetolactate)	H+[Cytosol] + NADPH[Cytosol] + (S)-2-Aceto-2-hydroxybutanoate[Cytosol] <=> NADP+[Cytosol] + (R)-2,3-Dihydroxy-3-methylpentanoate[Cytosol]	1.1.1.86					c	Valine, Leucine, and Isoleucine			KARA2
	KARA1	ketol-acid reductoisomerase (2,3-dihydroxy-3-methylbutanoate)	NADP+[Cytosol] + (R)-2,3-Dihydroxy-3-methylbutanoate[Cytosol] <=> H+[Cytosol] + NADPH[Cytosol] + (S)-2-Acetolactate[Cytosol]	1.1.1.86					c	Valine, Leucine, and Isoleucine			KARA1
	DHAD2	Dihydroxy-acid dehydratase (2,3-dihydroxy-3-methylpentanoate)	(R)-2,3-Dihydroxy-3-methylpentanoate[Cytosol] => H2O[Cytosol] + (S)-3-Methyl-2-oxopentanoate[Cytosol]	4.2.1.9					c	Valine, Leucine, and Isoleucine			DHAD2
	DHAD1	dihydroxy-acid dehydratase (2,3-dihydroxy-3-methylbutanoate)	(R)-2,3-Dihydroxy-3-methylbutanoate[Cytosol] => H2O[Cytosol] + 3-Methyl-2-oxobutanoate[Cytosol]	4.2.1.9					c	Valine, Leucine, and Isoleucine			DHAD1
	ILETA	isoleucine transaminase	L-Isoleucine[Cytosol] + 2-Oxoglutarate[Cytosol] <=> L-Glutamate[Cytosol] + (S)-3-Methyl-2-oxopentanoate[Cytosol]	2.6.1.42					c	Valine, Leucine, and Isoleucine			ILETA
	RHEA_32962	isoleucine transaminase	H2O[Cytosol] + L-Isoleucine[Cytosol] + NAD+[Cytosol] <=> H+[Cytosol] + Ammonium[Cytosol] + NADH[Cytosol] + (S)-3-Methyl-2-oxopentanoate[Cytosol]	1.4.1.9					c	Valine, Leucine, and Isoleucine						RHEA
	RHEA_30766	isoleucine transaminase	H2O[Cytosol] + L-Valine[Cytosol] + NAD+[Cytosol] <=> H+[Cytosol] + Ammonium[Cytosol] + NADH[Cytosol] + 3-Methyl-2-oxobutanoate[Cytosol]	1.4.1.9					c	Valine, Leucine, and Isoleucine						RHEA
	RHEA_12223	isoleucine transaminase	H2O[Cytosol] + L-Leucine[Cytosol] + NAD+[Cytosol] <=> H+[Cytosol] + Ammonium[Cytosol] + NADH[Cytosol] + 4-Methyl-2-oxopentanoate[Cytosol]	1.4.1.9					c	Valine, Leucine, and Isoleucine						RHEA
	IPPS	2-isopropylmalate synthase	H2O[Cytosol] + Acetyl-CoA[Cytosol] + 3-Methyl-2-oxobutanoate[Cytosol] => H+[Cytosol] + Coenzyme A[Cytosol] + 3-Carboxy-3-hydroxy-4-methylpentanoate[Cytosol]	2.3.3.13					c	Valine, Leucine, and Isoleucine			IPPS
	IPPMIb	2-isopropylmalate hydratase	H2O[Cytosol] + 2-Isopropylmaleate[Cytosol] <=> 3-Carboxy-3-hydroxy-4-methylpentanoate[Cytosol]	4.2.1.33					c	Valine, Leucine, and Isoleucine			IPPMIb
	IPPMIa	3-isopropylmalate dehydratase	3-Carboxy-2-hydroxy-4-methylpentanoate[Cytosol] <=> H2O[Cytosol] + 2-Isopropylmaleate[Cytosol]	4.2.1.33					c	Valine, Leucine, and Isoleucine			IPPMIa
	IPMD	3-isopropylmalate dehydrogenase	NAD+[Cytosol] + 3-Carboxy-2-hydroxy-4-methylpentanoate[Cytosol] => H+[Cytosol] + NADH[Cytosol] + 3-Carboxy-4-methyl-2-oxopentanoate[Cytosol]	1.1.1.85					c	Valine, Leucine, and Isoleucine			IPMD
	OMCDC	2-Oxo-4-methyl-3-carboxypentanoate decarboxylation	H+[Cytosol] + 3-Carboxy-4-methyl-2-oxopentanoate[Cytosol] => CO2[Cytosol] + 4-Methyl-2-oxopentanoate[Cytosol]	K00052					c	Valine, Leucine, and Isoleucine			OMCDC
	LEUTAi	leucine transaminase (irreversible)	L-Glutamate[Cytosol] + 4-Methyl-2-oxopentanoate[Cytosol] => L-Leucine[Cytosol] + 2-Oxoglutarate[Cytosol]	2.6.1.42					c	Valine, Leucine, and Isoleucine			LEUTAi
	ACLS	acetolactate synthase	H+[Cytosol] + 2 Pyruvate[Cytosol] => CO2[Cytosol] + (S)-2-Acetolactate[Cytosol]	2.2.1.6					c	Valine, Leucine, and Isoleucine			ACLS
	VALTA	valine transaminase	L-Valine[Cytosol] + 2-Oxoglutarate[Cytosol] <=> L-Glutamate[Cytosol] + 3-Methyl-2-oxobutanoate[Cytosol]	2.6.1.42					c	Valine, Leucine, and Isoleucine			VALTA
	ATPPRT	ATP phosphoribosyltransferase	ATP[Cytosol] + 5-Phospho-alpha-D-ribose 1-diphosphate[Cytosol] => Diphosphate[Cytosol] + 1-(5-Phosphoribosyl)-ATP[Cytosol]	K00765:K02502					c	Histidine			ATPPRT
	PRATPP	phosphoribosyl-ATP pyrophosphatase	H2O[Cytosol] + 1-(5-Phosphoribosyl)-ATP[Cytosol] => H+[Cytosol] + Diphosphate[Cytosol] + 1-(5-Phosphoribosyl)-AMP[Cytosol]	K01523:K11755:K14152					c	Histidine			PRATPP
	PRAMPC	phosphoribosyl-AMP cyclohydrolase	H2O[Cytosol] + 1-(5-Phosphoribosyl)-AMP[Cytosol] => 1-(5-Phosphoribosyl)-5-[(5-phosphoribosylamino)methylideneamino]imidazole-4-carboxamide[Cytosol]	K01496:K11755:K14152					c	Histidine			PRAMPC
	PRMICI	1-(5-phosphoribosyl)-5-[(5-phosphoribosylamino)methylideneamino)imidazole-4-carboxamide isomerase	1-(5-Phosphoribosyl)-5-[(5-phosphoribosylamino)methylideneamino]imidazole-4-carboxamide[Cytosol] <=> 5-[(5-phospho-1-deoxyribulos-1-ylamino)methylideneamino]-1-(5-phosphoribosyl)imidazole-4-carboxamide[Cytosol]	5.3.1.16					c	Histidine			PRMICI
	IG3PS	Imidazole-glycerol-3-phosphate synthase	L-Glutamine[Cytosol] + 5-[(5-phospho-1-deoxyribulos-1-ylamino)methylideneamino]-1-(5-phosphoribosyl)imidazole-4-carboxamide[Cytosol] => H+[Cytosol] + L-Glutamate[Cytosol] + 5-Amino-1-(5-Phospho-D-ribosyl)imidazole-4-carboxamide[Cytosol] + D-erythro-1-(Imidazol-4-yl)glycerol 3-phosphate[Cytosol]	K02500:K01663:K02501:K01663					c	Histidine			IG3PS
	IGPDH	imidazoleglycerol-phosphate dehydratase	D-erythro-1-(Imidazol-4-yl)glycerol 3-phosphate[Cytosol] => H2O[Cytosol] + 3-(Imidazol-4-yl)-2-oxopropyl phosphate[Cytosol]	4.2.1.19					c	Histidine			IGPDH
	HSTPT	histidinol-phosphate transaminase	L-Glutamate[Cytosol] + 3-(Imidazol-4-yl)-2-oxopropyl phosphate[Cytosol] => 2-Oxoglutarate[Cytosol] + L-Histidinol phosphate[Cytosol]	2.6.1.9					c	Histidine			HSTPT
	HISTP	histidinol-phosphatase	H2O[Cytosol] + L-Histidinol phosphate[Cytosol] => Phosphate[Cytosol] + L-Histidinol[Cytosol]	3.1.3.15					c	Histidine			HISTP
	HISTD	histidinol dehydrogenase	H2O[Cytosol] + 2 NAD+[Cytosol] + L-Histidinol[Cytosol] => 3 H+[Cytosol] + L-Histidine[Cytosol] + 2 NADH[Cytosol]	1.1.1.23					c	Histidine			HISTD
	HISDr	histidase r	L-Histidine[Cytosol] <=> Ammonium[Cytosol] + Urocanate[Cytosol]	4.3.1.3					c	Histidine				HISDr
	URCN	urocanase	H2O[Cytosol] + Urocanate[Cytosol] => 4-Imidazolone-5-propanoate[Cytosol]	4.2.1.49					c	Histidine				URCN
	IZPN	imidazolonepropionase	H2O[Cytosol] + 4-Imidazolone-5-propanoate[Cytosol] => H+[Cytosol] + N-Formimidoyl-L-glutamate[Cytosol]	3.5.2.7					c	Histidine				IZPN
	FGLU	formimidoylglutamase	H+[Cytosol] + H2O[Cytosol] + N-Formimidoyl-L-glutamate[Cytosol] => L-Glutamate[Cytosol] + Formamide[Cytosol]	3.5.3.8					c	Histidine				FGLU
	RHEA_15100	glutamate formiminotransferase	L-Glutamate[Cytosol] + 5-Formiminotetrahydrofolate[Cytosol] <=> 5,6,7,8-Tetrahydrofolate[Cytosol] + N-Formimidoyl-L-glutamate[Cytosol]	2.1.2.5					c	Histidine						RHEA
	RHEA_20843	histidine decarboxylase	H+[Cytosol] + L-Histidine[Cytosol] <=> CO2[Cytosol] + Histamine[Cytosol]	4.1.1.22:4.1.1.28					c	Histidine						RHEA
	RHEA_22043	aspartoacylase	H2O[Cytosol] + N-formyl-L-aspartate[Cytosol] <=> Formate[Cytosol] + L-Aspartate[Cytosol]	3.5.1.15					c	Histidine						RHEA
	RHEA_31062	aldehyde dehydrogenase (NAD+)	H2O[Cytosol] + NAD+[Cytosol] + Imidazole-4-acetaldehyde[Cytosol] <=> 2 H+[Cytosol] + NADH[Cytosol] + Imidazole-4-acetate[Cytosol]	1.2.1.3					c	Histidine						RHEA
	RHEA_22835	formimidoylglutamate deiminase	H2O[Cytosol] + N-Formimidoyl-L-glutamate[Cytosol] <=> Ammonium[Cytosol] + N-formyl-L-glutamate[Cytosol]	3.5.3.13					c	Histidine						RHEA
	RHEA_12479	N-formylglutamate deformylase	H2O[Cytosol] + N-formyl-L-glutamate[Cytosol] <=> Formate[Cytosol] + L-Glutamate[Cytosol]	3.5.1.68					c	Histidine						RHEA
	DAPDC	diaminopimelate decarboxylase	H+[Cytosol] + meso-2,6-Diaminoheptanedioate[Cytosol] => CO2[Cytosol] + L-Lysine[Cytosol]	4.1.1.20					c	Lysine			DAPDC
	DAPE	diaminopimelate epimerase	LL-2,6-Diaminoheptanedioate[Cytosol] <=> meso-2,6-Diaminoheptanedioate[Cytosol]	5.1.1.7					c	Lysine			DAPE
	SDPDS	succinyl-diaminopimelate desuccinylase	H2O[Cytosol] + N-Succinyl-LL-2,6-diaminoheptanedioate[Cytosol] => Succinate[Cytosol] + LL-2,6-Diaminoheptanedioate[Cytosol]	3.5.1.18					c	Lysine			SDPDS
	SDPTA	succinyldiaminopimelate transaminase	2-Oxoglutarate[Cytosol] + N-Succinyl-LL-2,6-diaminoheptanedioate[Cytosol] <=> L-Glutamate[Cytosol] + N-Succinyl-2-L-amino-6-oxoheptanedioate[Cytosol]	2.6.1.17					c	Lysine			SDPTA
	THDPS	tetrahydrodipicolinate succinylase	H2O[Cytosol] + Succinyl-CoA[Cytosol] + 2,3,4,5-Tetrahydrodipicolinate[Cytosol] => Coenzyme A[Cytosol] + N-Succinyl-2-L-amino-6-oxoheptanedioate[Cytosol]	2.3.1.117					c	Lysine			THDPS
	DHDPRy	dihydrodipicolinate reductase (NADPH)	H+[Cytosol] + NADPH[Cytosol] + 2,3-Dihydrodipicolinate[Cytosol] => NADP+[Cytosol] + 2,3,4,5-Tetrahydrodipicolinate[Cytosol]	1.3.1.26					c	Lysine			DHDPRy
	DHDPS	dihydrodipicolinate synthase	Pyruvate[Cytosol] + L-Aspartate 4-semialdehyde[Cytosol] => H+[Cytosol] + 2 H2O[Cytosol] + 2,3-Dihydrodipicolinate[Cytosol]	4.3.3.7					c	Lysine			DHDPS
	RHEA_13564	diaminopimelate dehydrogenase	H2O[Cytosol] + NADP+[Cytosol] + meso-2,6-Diaminoheptanedioate[Cytosol] <=> H+[Cytosol] + Ammonium[Cytosol] + NADPH[Cytosol] + 2,3,4,5-Tetrahydrodipicolinate[Cytosol]	1.4.1.16					c	Lysine						RHEA
	RHEA_23991	LL-diaminopimelate aminotransferase	2-Oxoglutarate[Cytosol] + LL-2,6-Diaminoheptanedioate[Cytosol] <=> H+[Cytosol] + H2O[Cytosol] + L-Glutamate[Cytosol] + 2,3,4,5-Tetrahydrodipicolinate[Cytosol]	2.6.1.83					c	Lysine						RHEA
	RHEA_13088	tetrahydrodipicolinate N-acetyltransferase	H2O[Cytosol] + Acetyl-CoA[Cytosol] + 2,3,4,5-Tetrahydrodipicolinate[Cytosol] <=> Coenzyme A[Cytosol] + L-2-acetamido-6-oxopimelate[Cytosol]	2.3.1.89					c	Lysine						RHEA
	RHEA_25318	aminotransferase	2-Oxoglutarate[Cytosol] + N-acetyl-LL-2,6-diaminopimelate[Cytosol] <=> L-Glutamate[Cytosol] + L-2-acetamido-6-oxopimelate[Cytosol]	K00841					c	Lysine						RHEA
	RHEA_20408	N-acetyldiaminopimelate deacetylase	H2O[Cytosol] + N-acetyl-LL-2,6-diaminopimelate[Cytosol] <=> Acetate[Cytosol] + LL-2,6-Diaminoheptanedioate[Cytosol]	3.5.1.47					c	Lysine						RHEA
	LYSDC	lysine decarboxylase	H+[Cytosol] + L-Lysine[Cytosol] => CO2[Cytosol] + 1,5-Diaminopentane[Cytosol]	K01582					c	Lysine			LYSDC
	CADVtpp	Lysine/Cadaverine antiporter (periplasm)	H+[Periplasm] + L-Lysine[Periplasm] + 1,5-Diaminopentane[Cytosol] => H+[Cytosol] + L-Lysine[Cytosol] + 1,5-Diaminopentane[Periplasm]	K03757					c	Lysine			CADVtpp
	DAPtex	1,5-Diaminopentane transport via diffusion (extracellular to periplasm)	1,5-Diaminopentane[Extraorganism] <=> 1,5-Diaminopentane[Periplasm]	K03757					c	Lysine			DAPtex
	RHEA_12443	saccharopine dehydrogenase (NAD+, L-lysine forming)	H2O[Cytosol] + NAD+[Cytosol] + L-Saccharopine[Cytosol] <=> H+[Cytosol] + L-Lysine[Cytosol] + NADH[Cytosol] + 2-Oxoglutarate[Cytosol]	1.5.1.7					c	Lysine						RHEA
	ACANTHAT	acetyl-CoA:anthranilate acetyltransferase	Acetyl-CoA[Cytosol] + Anthranilate[Cytosol] => Coenzyme A[Cytosol] + N-Acetylanthranilate[Cytosol]	2.3.1.118					c	Tyrosine, Tryptophan, and Phenylalanine			ACANTHAT
	ANPRT	anthranilate phosphoribosyltransferase	5-Phospho-alpha-D-ribose 1-diphosphate[Cytosol] + Anthranilate[Cytosol] => Diphosphate[Cytosol] + N-(5-Phospho-D-ribosyl)anthranilate[Cytosol]	2.4.2.18					c	Tyrosine, Tryptophan, and Phenylalanine			ANPRT
	ANS	anthranilate synthase	L-Glutamine[Cytosol] + chorismate[Cytosol] => H+[Cytosol] + L-Glutamate[Cytosol] + Pyruvate[Cytosol] + Anthranilate[Cytosol]	4.1.3.27					c	Tyrosine, Tryptophan, and Phenylalanine			ANS
	CHORM	chorismate mutase	chorismate[Cytosol] => Prephenate[Cytosol]	5.4.99.5					c	Tyrosine, Tryptophan, and Phenylalanine			CHORM
	CHORS	chorismate synthase	5-O-(1-Carboxyvinyl)-3-phosphoshikimate[Cytosol] => Phosphate[Cytosol] + chorismate[Cytosol]	4.2.3.5					c	Tyrosine, Tryptophan, and Phenylalanine			CHORS
	DDPA	3-deoxy-D-arabino-heptulosonate 7-phosphate synthetase	H2O[Cytosol] + Phosphoenolpyruvate[Cytosol] + D-Erythrose 4-phosphate[Cytosol] => Phosphate[Cytosol] + 2-Dehydro-3-deoxy-D-arabino-heptonate 7-phosphate[Cytosol]	2.5.1.54					c	Tyrosine, Tryptophan, and Phenylalanine			DDPA
	DHQS	3-dehydroquinate synthase	2-Dehydro-3-deoxy-D-arabino-heptonate 7-phosphate[Cytosol] => Phosphate[Cytosol] + 3-Dehydroquinate[Cytosol]	4.2.3.4					c	Tyrosine, Tryptophan, and Phenylalanine			DHQS
	DHQTi	3-dehydroquinate dehydratase, irreversible	3-Dehydroquinate[Cytosol] => H2O[Cytosol] + 3-Dehydroshikimate[Cytosol]	4.2.1.10					c	Tyrosine, Tryptophan, and Phenylalanine			DHQTi
	IGPS	indole-3-glycerol-phosphate synthase	H+[Cytosol] + 1-(2-Carboxyphenylamino)-1-deoxy-D-ribulose 5-phosphate[Cytosol] => H2O[Cytosol] + CO2[Cytosol] + C'-(3-Indolyl)-glycerol 3-phosphate[Cytosol]	4.1.1.48					c	Tyrosine, Tryptophan, and Phenylalanine			IGPS
	PHETA1	phenylalanine transaminase	L-Phenylalanine[Cytosol] + 2-Oxoglutarate[Cytosol] <=> L-Glutamate[Cytosol] + Phenylpyruvate[Cytosol]	K14454:K14455:K00811:K00812:K00813:K11358:K15849:K00817:K00832:K00838:K00815:K00838					c	Tyrosine, Tryptophan, and Phenylalanine			PHETA1
	RHEA_21411	phenylalanine dehydrogenase	H2O[Cytosol] + L-Phenylalanine[Cytosol] + NAD+[Cytosol] <=> H+[Cytosol] + Ammonium[Cytosol] + NADH[Cytosol] + Phenylpyruvate[Cytosol]	K14454:K14455:K00811:K00812:K00813:K11358:K15849:K00817:K00832:K00838:K00815:K00838					c	Tyrosine, Tryptophan, and Phenylalanine						RHEA
	RHEA_13056	L-phenylalanine:pyruvate aminotransferase	L-Phenylalanine[Cytosol] + Pyruvate[Cytosol] <=> L-Alanine[Cytosol] + Phenylpyruvate[Cytosol]	K05821					c	Tyrosine, Tryptophan, and Phenylalanine						RHEA
	PPND	prephenate dehydrogenase	NAD+[Cytosol] + Prephenate[Cytosol] => CO2[Cytosol] + NADH[Cytosol] + 3-(4-Hydroxyphenyl)pyruvate[Cytosol]	1.3.1.12					c	Tyrosine, Tryptophan, and Phenylalanine			PPND
	RHEA_21643	prephenate dehydrogenase (NADP+)	NADP+[Cytosol] + Prephenate[Cytosol] => CO2[Cytosol] + NADPH[Cytosol] + 3-(4-Hydroxyphenyl)pyruvate[Cytosol]	1.3.1.13					c	Tyrosine, Tryptophan, and Phenylalanine						RHEA
	PPNDH	prephenate dehydratase	H+[Cytosol] + Prephenate[Cytosol] => H2O[Cytosol] + CO2[Cytosol] + Phenylpyruvate[Cytosol]	4.2.1.51					c	Tyrosine, Tryptophan, and Phenylalanine			PPNDH
	PRAIi	phosphoribosylanthranilate isomerase (irreversible)	N-(5-Phospho-D-ribosyl)anthranilate[Cytosol] => 1-(2-Carboxyphenylamino)-1-deoxy-D-ribulose 5-phosphate[Cytosol]	5.3.1.24					c	Tyrosine, Tryptophan, and Phenylalanine			PRAIi
	PSCVT	3-phosphoshikimate 1-carboxyvinyltransferase	Phosphoenolpyruvate[Cytosol] + Shikimate 5-phosphate[Cytosol] <=> Phosphate[Cytosol] + 5-O-(1-Carboxyvinyl)-3-phosphoshikimate[Cytosol]	2.5.1.19					c	Tyrosine, Tryptophan, and Phenylalanine			PSCVT
	SHKK	shikimate kinase	ATP[Cytosol] + Shikimate[Cytosol] => ADP[Cytosol] + H+[Cytosol] + Shikimate 5-phosphate[Cytosol]	2.7.1.71					c	Tyrosine, Tryptophan, and Phenylalanine			SHKK
	SHK3Dr	shikimate dehydrogenase	H+[Cytosol] + NADPH[Cytosol] + 3-Dehydroshikimate[Cytosol] <=> Shikimate[Cytosol] + NADP+[Cytosol]	1.1.1.25					c	Tyrosine, Tryptophan, and Phenylalanine			SHK3Dr
	RHEA_17740	shikimate dehydrogenase	H+[Cytosol] + NADPH[Cytosol] + 3-Dehydroshikimate[Cytosol] <=> Shikimate[Cytosol] + NADP+[Cytosol]	1.1.1.282					c	Tyrosine, Tryptophan, and Phenylalanine						RHEA
	RHEA_17744	shikimate dehydrogenase	H+[Cytosol] + NADH[Cytosol] + 3-Dehydroshikimate[Cytosol] <=> Shikimate[Cytosol] + NAD+[Cytosol]	1.1.1.282					c	Tyrosine, Tryptophan, and Phenylalanine						RHEA
	TRPAS2	Tryptophanase (L-tryptophan)	H2O[Cytosol] + L-Tryptophan[Cytosol] <=> Ammonium[Cytosol] + Pyruvate[Cytosol] + Indole[Cytosol]	4.1.99.1					c	Tyrosine, Tryptophan, and Phenylalanine			TRPAS2
	TRPS1	tryptophan synthase (indoleglycerol phosphate)	L-Serine[Cytosol] + C'-(3-Indolyl)-glycerol 3-phosphate[Cytosol] => H2O[Cytosol] + L-Tryptophan[Cytosol] + Glyceraldehyde 3-phosphate[Cytosol]	4.2.1.20					c	Tyrosine, Tryptophan, and Phenylalanine			TRPS1
	TRPS2	tryptophan synthase (indole)	L-Serine[Cytosol] + Indole[Cytosol] => H2O[Cytosol] + L-Tryptophan[Cytosol]	4.2.1.20					c	Tyrosine, Tryptophan, and Phenylalanine			TRPS2
	TRPS3	tryptophan synthase (indoleglycerol phosphate)	C'-(3-Indolyl)-glycerol 3-phosphate[Cytosol] => Glyceraldehyde 3-phosphate[Cytosol] + Indole[Cytosol]	4.2.1.20					c	Tyrosine, Tryptophan, and Phenylalanine			TRPS3
	TYRPpp	phospho-L-tyrosine phosphatase (periplasmic)	H2O[Periplasm] + Phosphotyrosine[Periplasm] => Phosphate[Periplasm] + L-Tyrosine[Periplasm]	K01078:K01093:K03788:K09474:K14379:K14394:K14410:K14395					c	Tyrosine, Tryptophan, and Phenylalanine			TYRPpp
	TYRTA	tyrosine transaminase	L-Tyrosine[Cytosol] + 2-Oxoglutarate[Cytosol] <=> L-Glutamate[Cytosol] + 3-(4-Hydroxyphenyl)pyruvate[Cytosol]	K14454:K14455:K00811:K00812:K00813:K11358:K15849:K00817:K00832:K00838:K00815:K00838					c	Tyrosine, Tryptophan, and Phenylalanine			TYRTA
	KEGG_R09830	L-Tyrosine:NAD+ oxidoreductase	H2O[Cytosol] + L-Tyrosine[Cytosol] + NAD+[Cytosol] <=> H+[Cytosol] + Ammonium[Cytosol] + NADH[Cytosol] + 3-(4-Hydroxyphenyl)pyruvate[Cytosol]	1.4.1.20					c	Tyrosine, Tryptophan, and Phenylalanine
	KEGG_R09254	L-tyrosine:pyruvate aminotransferase	L-Tyrosine[Cytosol] + Pyruvate[Cytosol] <=> L-Alanine[Cytosol] + 3-(4-Hydroxyphenyl)pyruvate[Cytosol]	K05821					c	Tyrosine, Tryptophan, and Phenylalanine
	RHEA_30790	phenylalanine-4-hydroxylase	L-Phenylalanine[Cytosol] + O2[Cytosol] + 5,6,7,8-Tetrahydrobiopterin[Cytosol] <=> H2O[Cytosol] + L-Tyrosine[Cytosol] + 6,7-dihydrobiopterin[Cytosol]	1.14.16.1					c	Tyrosine, Tryptophan, and Phenylalanine						RHEA
	RHEA_12539	arogenate/prephenate dehydratase	H+[Cytosol] + L-Arogenate[Cytosol] <=> H2O[Cytosol] + CO2[Cytosol] + L-Phenylalanine[Cytosol]	4.2.1.91					c	Tyrosine, Tryptophan, and Phenylalanine						RHEA
	RHEA_12259	cyclohexadieny/prephenate dehydrogenase	NADP+[Cytosol] + L-Arogenate[Cytosol] <=> CO2[Cytosol] + L-Tyrosine[Cytosol] + NADPH[Cytosol]	1.3.1.43					c	Tyrosine, Tryptophan, and Phenylalanine						RHEA
	RHEA_15420	arogenate dehydrogenase (NADP+)	NAD+[Cytosol] + L-Arogenate[Cytosol] <=> CO2[Cytosol] + L-Tyrosine[Cytosol] + NADH[Cytosol]	1.3.1.78					c	Tyrosine, Tryptophan, and Phenylalanine						RHEA
	RHEA_20448	aromatic-amino-acid transaminase	Oxaloacetate[Cytosol] + L-Arogenate[Cytosol] <=> L-Aspartate[Cytosol] + Prephenate[Cytosol]	K00832:K15849					c	Tyrosine, Tryptophan, and Phenylalanine						RHEA
	RHEA_23675	quinate dehydrogenase (quinone)	Pyrroloquinoline quinone[Cytosol] + Quinate[Cytosol] <=> 3-Dehydroquinate[Cytosol] + Pyrroloquinoline quinol[Cytosol]	1.1.5.8					c	Tyrosine, Tryptophan, and Phenylalanine						RHEA
	RHEA_18428	quinate/shikimate dehydrogenase	NADP+[Cytosol] + Quinate[Cytosol] <=> H+[Cytosol] + NADPH[Cytosol] + 3-Dehydroquinate[Cytosol]	1.1.1.282					c	Tyrosine, Tryptophan, and Phenylalanine						RHEA
	RHEA_22367	quinate dehydrogenase	NAD+[Cytosol] + Quinate[Cytosol] <=> H+[Cytosol] + NADH[Cytosol] + 3-Dehydroquinate[Cytosol]	1.1.1.24					c	Tyrosine, Tryptophan, and Phenylalanine						RHEA
	RHEA_14096	tryptophan transaminase	L-Tryptophan[Cytosol] + 2-Oxoglutarate[Cytosol] <=> L-Glutamate[Cytosol] + Indolepyruvate[Cytosol]	K14265:K00838					c	Tyrosine, Tryptophan, and Phenylalanine						RHEA
	RHEA_27589	L-tryptophan:pyruvate aminotransferase	L-Tryptophan[Cytosol] + Pyruvate[Cytosol] <=> L-Alanine[Cytosol] + Indolepyruvate[Cytosol]	2.6.1.99					c	Tyrosine, Tryptophan, and Phenylalanine						RHEA
	RHEA_18020	Indole-3-pyruvate decarboxylase	H+[Cytosol] + Indolepyruvate[Cytosol] <=> CO2[Cytosol] + Indole-3-acetaldehyde[Cytosol]	K04103					c	Tyrosine, Tryptophan, and Phenylalanine						RHEA
	SERAT	serine O-acetyltransferase	L-Serine[Cytosol] + Acetyl-CoA[Cytosol] <=> Coenzyme A[Cytosol] + O-Acetyl-L-serine[Cytosol]	2.3.1.30					c	Cysteine and Methionine			SERAT
	CYSS	cysteine synthase	Hydrogen sulfide[Cytosol] + O-Acetyl-L-serine[Cytosol] => H+[Cytosol] + Acetate[Cytosol] + L-Cysteine[Cytosol]	2.5.1.47					c	Cysteine and Methionine			CYSS
	CYSTL	cystathionine b-lyase	H2O[Cytosol] + L-Cystathionine[Cytosol] => Ammonium[Cytosol] + Pyruvate[Cytosol] + L-Homocysteine[Cytosol]	4.4.1.8					c	Cysteine and Methionine			CYSTL
	BPNT	3',5'-bisphosphate nucleotidase	H2O[Cytosol] + Adenosine 3',5'-bisphosphate[Cytosol] => Phosphate[Cytosol] + AMP[Cytosol]	3.1.3.7					c	Cysteine and Methionine			BPNT
	CYSDDS	D-cysteine desulfhydrase	H2O[Cytosol] + D-Cysteine[Cytosol] => Ammonium[Cytosol] + Hydrogen sulfide[Cytosol] + Pyruvate[Cytosol]	4.4.1.15					c	Cysteine and Methionine			CYSDDS
	CYSDS	Cysteine Desulfhydrase	H2O[Cytosol] + L-Cysteine[Cytosol] => Ammonium[Cytosol] + Hydrogen sulfide[Cytosol] + Pyruvate[Cytosol]	4.1.99.1					c	Cysteine and Methionine			CYSDS
	CYSSADS	L-cysteine sulfinic acid desulfurase	2 H+[Cytosol] + 3-Sulfino-L-alanine[Cytosol] => L-Alanine[Cytosol] + sulfur dioxide[Cytosol]	4.1.1.12					c	Cysteine and Methionine			CYSSADS
	AHCYSNS	S-adenosylhomocysteine nucleosidase	H2O[Cytosol] + S-Adenosyl-L-homocysteine[Cytosol] => Adenine[Cytosol] + S-Ribosyl-L-homocysteine[Cytosol]	3.2.2.9					c	Cysteine and Methionine			AHCYSNS
	DHPTDCs	4,5-dihydroxy-2,3-pentanedione cyclization (spontaneous)	4,5-dihydroxy-2,3-pentanedione[Cytosol] => H2O[Cytosol] + 4-hydroxy-5-methyl-3(2H)-furanone[Cytosol]	NEEDED					c	Cysteine and Methionine			DHPTDCs
	HSST	homoserine O-succinyltransferase	Succinyl-CoA[Cytosol] + L-Homoserine[Cytosol] => Coenzyme A[Cytosol] + O-Succinyl-L-homoserine[Cytosol]	2.3.1.46					c	Cysteine and Methionine			HSST
	METAT	methionine adenosyltransferase	ATP[Cytosol] + H2O[Cytosol] + L-Methionine[Cytosol] => Phosphate[Cytosol] + Diphosphate[Cytosol] + S-Adenosyl-L-methionine[Cytosol]	2.5.1.6					c	Cysteine and Methionine			METAT
	METOX1s	methionine oxidation (spontaneous)	L-Methionine[Cytosol] + Hydrogen peroxide[Cytosol] => H2O[Cytosol] + L-Methionine Sulfoxide[Cytosol]	NEEDED					c	Cysteine and Methionine			METOX1s
	METOX2s	methionine oxidation 2 (spontaneous)	L-Methionine[Cytosol] + Hydrogen peroxide[Cytosol] => H2O[Cytosol] + L-methionine-R-sulfoxide[Cytosol]	NEEDED					c	Cysteine and Methionine			METOX2s
	RHEA_22339	betaine-homocysteine S-methyltransferase	L-Homocysteine[Cytosol] + Betaine[Cytosol] <=> L-Methionine[Cytosol] + N,N-dimethylglycine[Cytosol]	2.1.1.5					c	Cysteine and Methionine						RHEA
	HCYSMT2	Homocysteine Methyltransferase	L-Homocysteine[Cytosol] + S-Methyl-L-methionine[Cytosol] => H+[Cytosol] + 2 L-Methionine[Cytosol]	2.1.1.10					c	Cysteine and Methionine			HCYSMT2
	HCYSMT	homocysteine S-methyltransferase	S-Adenosyl-L-methionine[Cytosol] + L-Homocysteine[Cytosol] => H+[Cytosol] + L-Methionine[Cytosol] + S-Adenosyl-L-homocysteine[Cytosol]	2.1.1.10					c	Cysteine and Methionine			HCYSMT
	METS	methionine synthase	L-Homocysteine[Cytosol] + 5-Methyltetrahydrofolate[Cytosol] => H+[Cytosol] + L-Methionine[Cytosol] + 5,6,7,8-Tetrahydrofolate[Cytosol]	2.1.1.13					c	Cysteine and Methionine			METS
	RHEA_21199	5-methyltetrahydropteroyltriglutamate-homocysteine methyltransferase	L-Homocysteine[Cytosol] + 5-Methyltetrahydropteroyltri-L-glutamate[Cytosol] => L-Methionine[Cytosol] + Tetrahydropteroyltri-L-glutamate[Cytosol]	2.1.1.14					c	Cysteine and Methionine						RHEA
	METSOXR1	L-methionine-S-oxide reductase	L-Methionine Sulfoxide[Cytosol] + Reduced thioredoxin[Cytosol] => H2O[Cytosol] + L-Methionine[Cytosol] + Oxidized thioredoxin[Cytosol]	1.8.4.5					c	Cysteine and Methionine			METSOXR1
	METSOXR2	L-methionine-R-sulfoxide reductase	L-methionine-R-sulfoxide[Cytosol] + Reduced thioredoxin[Cytosol] => H2O[Cytosol] + L-Methionine[Cytosol] + Oxidized thioredoxin[Cytosol]	NEEDED					c	Cysteine and Methionine			METSOXR2
	RHCCE	S-ribosylhomocysteine cleavage enzyme	S-Ribosyl-L-homocysteine[Cytosol] => L-Homocysteine[Cytosol] + 4,5-dihydroxy-2,3-pentanedione[Cytosol]	4.4.1.21					c	Cysteine and Methionine			RHCCE
	SHSL1	O-succinylhomoserine lyase (L-cysteine)	L-Cysteine[Cytosol] + O-Succinyl-L-homoserine[Cytosol] => H+[Cytosol] + Succinate[Cytosol] + L-Cystathionine[Cytosol]	2.5.1.48					c	Cysteine and Methionine			SHSL1
	RHEA_27829	O-succinylhomoserine sulfhydrylase	Succinate[Cytosol] + L-Homocysteine[Cytosol] <=> Hydrogen sulfide[Cytosol] + O-Succinyl-L-homoserine[Cytosol]	K10764					c	Cysteine and Methionine						RHEA
	CYS3	Cystathionine gamma-lyase	L-Cystathionine[Cytosol] => Ammonium[Cytosol] + L-Cysteine[Cytosol] + 2-Oxobutanoate[Cytosol]	4.4.1.1					c	Cysteine and Methionine					CYS3
	BAT2_4	Branched-chain-amino-acid aminotransferase, cytosolic	L-Glutamate[Cytosol] + 2-oxo-4-methylthiobutanoate[Cytosol] => L-Methionine[Cytosol] + 2-Oxoglutarate[Cytosol]	K00815:K00832:K08969					c	Cysteine and Methionine					BAT2_4
	ADI1	acireductone dioxygenase	O2[Cytosol] + 1,2-dihydroxy-3-keto-5-methylthiopentene[Cytosol] => H+[Cytosol] + Formate[Cytosol] + 2-oxo-4-methylthiobutanoate[Cytosol]	1.13.11.54					c	Cysteine and Methionine					ADI1
	UTR4	2,3-dioxomethiopentane-1-phosphate enolase/phosphatase	5-methylthio-2,3-dioxopentyl phosphate[Cytosol] => H+[Cytosol] + Phosphate[Cytosol] + 1,2-dihydroxy-3-keto-5-methylthiopentene[Cytosol]	3.1.3.77					c	Cysteine and Methionine					UTR4
	MDE1	5'-methylthioribulose-1-phosphate dehydratase	5-Methylthio-5-deoxy-D-ribulose 1-phosphate[Cytosol] => H2O[Cytosol] + 5-methylthio-2,3-dioxopentyl phosphate[Cytosol]	4.2.1.109					c	Cysteine and Methionine					MDE1
	MRI1	5'-methylthioribose-1-phosphate isomerase	5-Methylthio-5-deoxy-D-ribose 1-phosphate[Cytosol] => 5-Methylthio-5-deoxy-D-ribulose 1-phosphate[Cytosol]	5.3.1.23					c	Cysteine and Methionine					MRI1
	r888	5'-methylthioadenosine phosphorylase	Phosphate[Cytosol] + 5-Methylthioadenosine[Cytosol] => 5-Methylthio-5-deoxy-D-ribose 1-phosphate[Cytosol] + Adenine[Cytosol]	2.4.2.28					c	Cysteine and Methionine					r888
	YML082W	O-succinylhomoserine (thiol)-lyase	O-Succinyl-L-homoserine[Cytosol] <=> H+[Cytosol] + Ammonium[Cytosol] + Succinate[Cytosol] + 2-Oxobutanoate[Cytosol]	2.5.1.48					c	Cysteine and Methionine					YML082W
	RHEA_10115	cystathionine beta-synthase	L-Serine[Cytosol] + L-Homocysteine[Cytosol] <=> H2O[Cytosol] + L-Cystathionine[Cytosol]	4.2.1.22					c	Cysteine and Methionine						RHEA
	RHEA_21711	adenosylhomocysteinase	H2O[Cytosol] + S-Adenosyl-L-homocysteine[Cytosol] => L-Homocysteine[Cytosol] + Adenosine[Cytosol]	3.3.1.1					c	Cysteine and Methionine						RHEA
	RHEA_13704	homoserine O-acetyltransferase	Acetyl-CoA[Cytosol] + L-Homoserine[Cytosol] <=> Coenzyme A[Cytosol] + O-Acetyl-L-homoserine[Cytosol]	2.3.1.31					c	Cysteine and Methionine						RHEA
	RHEA_30934	cystathionine gamma-synthase	L-Cysteine[Cytosol] + O-Acetyl-L-homoserine[Cytosol] => H+[Cytosol] + Acetate[Cytosol] + L-Cystathionine[Cytosol]	2.5.1.48					c	Cysteine and Methionine						RHEA
	RHEA_30894	cysteine synthase B	O-Acetyl-L-serine[Cytosol] + Thiosulfate[Cytosol] <=> H+[Cytosol] + Acetate[Cytosol] + S-sulfo-L-cysteine[Cytosol]	2.5.1.47					c	Cysteine and Methionine						RHEA
	MET17_1	O-acetylhomoserine sulfhydrylase	O-Acetyl-L-homoserine[Cytosol] + Methanethiol[Cytosol] => Acetate[Cytosol] + L-Methionine[Cytosol]	2.5.1.49					c	Cysteine and Methionine					MET17_1
	RHEA_20600	cystine reductase	H+[Cytosol] + NADH[Cytosol] + L-Cystine[Cytosol] <=> 2 L-Cysteine[Cytosol] + NAD+[Cytosol]	1.8.1.6					c	Cysteine and Methionine						RHEA
	RHEA_20444	cysteine dioxygenase	L-Cysteine[Cytosol] + O2[Cytosol] <=> H+[Cytosol] + 3-Sulfino-L-alanine[Cytosol]	1.13.11.20					c	Cysteine and Methionine						RHEA
	RHEA_21431	(2R)-sulfolactate sulfo-lyase subunit alpha	H+[Cytosol] + Pyruvate[Cytosol] + Sulfite[Cytosol] <=> (R)-3-sulfolactate[Cytosol]	4.4.1.24					c	Cysteine and Methionine						RHEA
	RHEA_15536	(R)-2-hydroxyacid:NAD+ oxidoreductase	H+[Cytosol] + NADH[Cytosol] + 3-sulfopyruvate[Cytosol] <=> NAD+[Cytosol] + (R)-3-sulfolactate[Cytosol]	1.1.1.272					c	Cysteine and Methionine						RHEA
	RHEA_15540	(R)-2-hydroxyacid:NAD+ oxidoreductase	H+[Cytosol] + NADPH[Cytosol] + 3-sulfopyruvate[Cytosol] <=> NADP+[Cytosol] + (R)-3-sulfolactate[Cytosol]	1.1.1.338					c	Cysteine and Methionine						RHEA
	SO2tpp	SO2 transport via diffusion (periplasm)	sulfur dioxide[Periplasm] <=> sulfur dioxide[Cytosol]	4.1.1.12					c	Sulfar Metabolism			SO2tpp
	SO2tex	SO2 transport via diffusion (extracellular to periplasm)	sulfur dioxide[Extraorganism] <=> sulfur dioxide[Periplasm]	4.1.1.12					c	Sulfar Metabolism			SO2tex
	SO4tex	sulfate transport via diffusion (extracellular to periplasm)	Sulfate[Extraorganism] <=> Sulfate[Periplasm]						c	Sulfar Metabolism			SO4tex
	SULabcpp	sulfate transport via ABC system (periplasm)	ATP[Cytosol] + H2O[Cytosol] + Sulfate[Periplasm] => ADP[Cytosol] + H+[Cytosol] + Phosphate[Cytosol] + Sulfate[Cytosol]	K02048:K02046:K02047:K02045					c	Sulfar Metabolism			SULabcpp
	SADT2	Sulfate adenyltransferase	ATP[Cytosol] + H2O[Cytosol] + GTP[Cytosol] + Sulfate[Cytosol] => Phosphate[Cytosol] + Diphosphate[Cytosol] + GDP[Cytosol] + Adenosine 5'-phosphosulfate[Cytosol]	K13811:K00955:K00956:K00957:K00958					c	Sulfar Metabolism			SADT2
	ADSK	adenylyl-sulfate kinase	ATP[Cytosol] + Adenosine 5'-phosphosulfate[Cytosol] => ADP[Cytosol] + H+[Cytosol] + 3'-Phosphoadenylyl sulfate[Cytosol]	K13811:K00955:K00860					c	Sulfar Metabolism			ADSK
	PAPSR	phosphoadenylyl-sulfate reductase (thioredoxin)	Reduced thioredoxin[Cytosol] + 3'-Phosphoadenylyl sulfate[Cytosol] => 2 H+[Cytosol] + Adenosine 3',5'-bisphosphate[Cytosol] + Oxidized thioredoxin[Cytosol] + Sulfite[Cytosol]	K00390					c	Sulfar Metabolism			PAPSR
	PAPSR2	phosphoadenylyl-sulfate reductase (glutaredoxin)	3'-Phosphoadenylyl sulfate[Cytosol] + glutaredoxin (reduced)[Cytosol] => 2 H+[Cytosol] + Adenosine 3',5'-bisphosphate[Cytosol] + Sulfite[Cytosol] + glutaredoxin (oxidized)[Cytosol]	K00390					c	Sulfar Metabolism			PAPSR2
	SULRi	sulfite reductase (NADPH2)	5 H+[Cytosol] + 3 NADPH[Cytosol] + Sulfite[Cytosol] => 3 H2O[Cytosol] + Hydrogen sulfide[Cytosol] + 3 NADP+[Cytosol]	K00380:K00381					c	Sulfar Metabolism			SULRi
	H2SO	Hydrogen sulfide oxidation	Hydrogen sulfide[Cytosol] + 2 O2[Cytosol] => 2 H+[Cytosol] + Sulfate[Cytosol]	NEEDED					c	Sulfar Metabolism			H2SO
	FDMO	FMNH2-dependent monooxygenase	O2[Cytosol] + Isethionic acid[Cytosol] + Reduced FMN[Cytosol] => H+[Cytosol] + H2O[Cytosol] + Glycolaldehyde[Cytosol] + Sulfite[Cytosol] + FMN[Cytosol]	K04091					c	isethionate			FDMO
	ISETACabcpp	isethionate transport via ABC system (periplasm)	ATP[Cytosol] + H2O[Cytosol] + Isethionic acid[Periplasm] => ADP[Cytosol] + H+[Cytosol] + Phosphate[Cytosol] + Isethionic acid[Cytosol]	K15553:K15554:K15555:K15551:K15552:K10831					c	isethionate			ISETACabcpp
	ISETACtex	isethionate transport via diffusion (extracellular to periplasm)	Isethionic acid[Extraorganism] <=> Isethionic acid[Periplasm]	K15553:K15554:K15555:K15551:K15552:K10831:K04091					c	isethionate			ISETACtex
	FDMO3	FMNH2-dependent monooxygenase (ethanesulfonate)	O2[Cytosol] + Reduced FMN[Cytosol] + ethanesulfonate[Cytosol] => H+[Cytosol] + H2O[Cytosol] + Acetaldehyde[Cytosol] + Sulfite[Cytosol] + FMN[Cytosol]	K04091					c	ethanesulfonate			FDMO3
	ETHSO3abcpp	ethanesulfonate transport via ABC system (periplasm)	ATP[Cytosol] + H2O[Cytosol] + ethanesulfonate[Periplasm] => ADP[Cytosol] + H+[Cytosol] + Phosphate[Cytosol] + ethanesulfonate[Cytosol]	K15553:K15554:K15555					c	ethanesulfonate			ETHSO3abcpp
	ETHSO3tex	ethanesulfonate transport via diffusion (extracellular to periplasm)	ethanesulfonate[Extraorganism] <=> ethanesulfonate[Periplasm]	K15553:K15554:K15555:K04091					c	ethanesulfonate			ETHSO3tex
	FDMO4	FMNH2-dependent monooxygenase (butanesulfonate)	O2[Cytosol] + Reduced FMN[Cytosol] + butanesulfonate[Cytosol] => H+[Cytosol] + H2O[Cytosol] + Sulfite[Cytosol] + FMN[Cytosol] + Butanal[Cytosol]	K04091					c	butanesulfonate			FDMO4
	BUTSO3abcpp	butanesulfonate transport via ABC system (periplasm)	ATP[Cytosol] + H2O[Cytosol] + butanesulfonate[Periplasm] => ADP[Cytosol] + H+[Cytosol] + Phosphate[Cytosol] + butanesulfonate[Cytosol]	K15553:K15554:K15555:K15551:K15552:K10831					c	butanesulfonate			BUTSO3abcpp
	BUTSO3tex	butanesulfonate transport via diffusion (extracellular to periplasm)	butanesulfonate[Extraorganism] <=> butanesulfonate[Periplasm]	K15553:K15554:K15555:K15551:K15552:K10831:K04091					c	butanesulfonate			BUTSO3tex
	FDMO6	FMNH2-dependent monooxygenase (sulfoacetate)	O2[Cytosol] + Reduced FMN[Cytosol] + sulfoacetate[Cytosol] => H+[Cytosol] + H2O[Cytosol] + Glyoxylate[Cytosol] + Sulfite[Cytosol] + FMN[Cytosol]	K04091					c	sulfoacetate			FDMO6
	SULFACabcpp	sulfoacetate transport via ABC system (periplasm)	ATP[Cytosol] + H2O[Cytosol] + sulfoacetate[Periplasm] => ADP[Cytosol] + H+[Cytosol] + Phosphate[Cytosol] + sulfoacetate[Cytosol]	K15553:K15554:K15555					c	sulfoacetate			SULFACabcpp
	SULFACtex	sulfoaceate transport via diffusion (extracellular to periplasm)	sulfoacetate[Extraorganism] <=> sulfoacetate[Periplasm]	K15553:K15554:K15555:K04091					c	sulfoacetate			SULFACtex
	FDMO2	FMNH2-dependent monooxygenase (methanesulfonate)	O2[Cytosol] + Reduced FMN[Cytosol] + methanesulfonate[Cytosol] => H+[Cytosol] + H2O[Cytosol] + Formaldehyde[Cytosol] + Sulfite[Cytosol] + FMN[Cytosol]	K04091					c	methanesulfonate			FDMO2
	MSO3abcpp	methanesulfonate transport via ABC system (periplasm)	ATP[Cytosol] + H2O[Cytosol] + methanesulfonate[Periplasm] => ADP[Cytosol] + H+[Cytosol] + Phosphate[Cytosol] + methanesulfonate[Cytosol]	K15553:K15554:K15555					c	methanesulfonate			MSO3abcpp
	MSO3tex	methanesulfonate transport via diffusion (extracellular to periplasm)	methanesulfonate[Extraorganism] <=> methanesulfonate[Periplasm]	K15553:K15554:K15555:K04091					c	methanesulfonate			MSO3tex
	FALDtpp	formaldehyde transport via diffusion (periplasm)	Formaldehyde[Periplasm] <=> Formaldehyde[Cytosol]	K04091					c	methanesulfonate			FALDtpp
	FALDtex	formaldehyde transport via diffusion (extracellular to periplasm)	Formaldehyde[Extraorganism] <=> Formaldehyde[Periplasm]	K04091					c	methanesulfonate			FALDtex
	GLUPRT	glutamine phosphoribosyldiphosphate amidotransferase	H2O[Cytosol] + L-Glutamine[Cytosol] + 5-Phospho-alpha-D-ribose 1-diphosphate[Cytosol] => L-Glutamate[Cytosol] + Diphosphate[Cytosol] + 5-Phospho-beta-D-ribosylamine[Cytosol]	2.4.2.14					c	Nucleotide			GLUPRT
	GARFT	phosphoribosylglycinamide formyltransferase	10-Formyltetrahydrofolate[Cytosol] + N1-(5-Phospho-D-ribosyl)glycinamide[Cytosol] <=> H+[Cytosol] + 5,6,7,8-Tetrahydrofolate[Cytosol] + N2-Formyl-N1-(5-phospho-D-ribosyl)glycinamide[Cytosol]	2.1.2.2					c	Nucleotide			GARFT
	AICART	phosphoribosylaminoimidazolecarboxamide formyltransferase	5-Amino-1-(5-Phospho-D-ribosyl)imidazole-4-carboxamide[Cytosol] + 10-Formyltetrahydrofolate[Cytosol] <=> 5,6,7,8-Tetrahydrofolate[Cytosol] + 5-Formamido-1-(5-phospho-D-ribosyl)imidazole-4-carboxamide[Cytosol]	2.1.2.3					c	Nucleotide			AICART
	ASPCT	aspartate carbamoyltransferase	L-Aspartate[Cytosol] + Carbamoyl phosphate[Cytosol] => H+[Cytosol] + Phosphate[Cytosol] + N-Carbamoyl-L-aspartate[Cytosol]	K11540:K11541:K00609:K00610:K00608					c	Nucleotide			ASPCT
	IMPD	IMP dehydrogenase	H2O[Cytosol] + NAD+[Cytosol] + IMP[Cytosol] => H+[Cytosol] + NADH[Cytosol] + Xanthosine 5-phosphate[Cytosol]	1.1.1.205					c	Nucleotide			IMPD
	RNDR1	ribonucleoside-diphosphate reductase (ADP)	ADP[Cytosol] + Reduced thioredoxin[Cytosol] => H2O[Cytosol] + Oxidized thioredoxin[Cytosol] + dADP[Cytosol]	1.17.4.1					c	Nucleotide			RNDR1
	RNDR2	ribonucleoside-diphosphate reductase (GDP)	GDP[Cytosol] + Reduced thioredoxin[Cytosol] => H2O[Cytosol] + Oxidized thioredoxin[Cytosol] + dGDP[Cytosol]	1.17.4.1					c	Nucleotide			RNDR2
	PUNP1	purine-nucleoside phosphorylase (Adenosine)	Phosphate[Cytosol] + Adenosine[Cytosol] <=> alpha-D-Ribose 1-phosphate[Cytosol] + Adenine[Cytosol]	2.4.2.1					c	Nucleotide			PUNP1
	PUNP2	purine-nucleoside phosphorylase (Deoxyadenosine)	Phosphate[Cytosol] + Deoxyadenosine[Cytosol] <=> 2-Deoxy-D-ribose 1-phosphate[Cytosol] + Adenine[Cytosol]	2.4.2.1					c	Nucleotide			PUNP2
	PUNP3	purine-nucleoside phosphorylase (Guanosine)	Phosphate[Cytosol] + Guanosine[Cytosol] <=> alpha-D-Ribose 1-phosphate[Cytosol] + Guanine[Cytosol]	2.4.2.1					c	Nucleotide			PUNP3
	PUNP4	purine-nucleoside phosphorylase (Deoxyguanosine)	Phosphate[Cytosol] + Deoxyguanosine[Cytosol] <=> 2-Deoxy-D-ribose 1-phosphate[Cytosol] + Guanine[Cytosol]	2.4.2.1					c	Nucleotide			PUNP4
	PUNP5	purine-nucleoside phosphorylase (Inosine)	Phosphate[Cytosol] + Inosine[Cytosol] <=> alpha-D-Ribose 1-phosphate[Cytosol] + Hypoxanthine[Cytosol]	2.4.2.1					c	Nucleotide			PUNP5
	PUNP6	purine-nucleoside phosphorylase (Deoxyinosine)	Phosphate[Cytosol] + Deoxyinosine[Cytosol] <=> 2-Deoxy-D-ribose 1-phosphate[Cytosol] + Hypoxanthine[Cytosol]	2.4.2.1					c	Nucleotide			PUNP6
	PUNP7	purine-nucleoside phosphorylase (Xanthosine)	Phosphate[Cytosol] + Xanthosine[Cytosol] <=> alpha-D-Ribose 1-phosphate[Cytosol] + Xanthine[Cytosol]	2.4.2.1					c	Nucleotide			PUNP7
	RHEA_27641	purine-nucleoside phosphorylase (Xanthosine)	Phosphate[Cytosol] + Xanthosine[Cytosol] <=> alpha-D-Ribose 1-phosphate[Cytosol] + Xanthine[Cytosol]	K03815					c	Nucleotide						RHEA
	ADPT	adenine phosphoribosyltransferase	5-Phospho-alpha-D-ribose 1-diphosphate[Cytosol] + Adenine[Cytosol] => AMP[Cytosol] + Diphosphate[Cytosol]	2.4.2.7					c	Nucleotide			ADPT
	GUAPRT	guanine phosphoribosyltransferase	5-Phospho-alpha-D-ribose 1-diphosphate[Cytosol] + Guanine[Cytosol] => Diphosphate[Cytosol] + GMP[Cytosol]	2.4.2.8					c	Nucleotide			GUAPRT
	XPPT	xanthine phosphoribosyltransferase	5-Phospho-alpha-D-ribose 1-diphosphate[Cytosol] + Xanthine[Cytosol] => Diphosphate[Cytosol] + Xanthosine 5-phosphate[Cytosol]	2.4.2.22					c	Nucleotide			XPPT
	RHEA_10803	guanine phosphoribosyltransferase	5-Phospho-alpha-D-ribose 1-diphosphate[Cytosol] + Guanine[Cytosol] => Diphosphate[Cytosol] + GMP[Cytosol]	2.4.2.22					c	Nucleotide						RHEA
	DHORD2	dihydoorotic acid dehydrogenase (quinone8)	Ubiquinone-8[Cytosol] + (S)-Dihydroorotate[Cytosol] => Orotate[Cytosol] + Ubiquinol-8[Cytosol]	1.3.5.2					c	Nucleotide			DHORD2
	DHORD5	dihydroorotic acid (menaquinone-8)	Menaquinone 8[Cytosol] + (S)-Dihydroorotate[Cytosol] => Orotate[Cytosol] + Menaquinol 8[Cytosol]	1.3.5.2					c	Nucleotide			DHORD5
	RHEA_13516	dihydroorotic acid (menaquinone-8)	NAD+[Cytosol] + (S)-Dihydroorotate[Cytosol] => H+[Cytosol] + Orotate[Cytosol] + NADH[Cytosol]	1.3.1.14					c	Nucleotide						RHEA
	RHEA_30062	dihydroorotic acid (menaquinone-8)	Fumarate[Cytosol] + (S)-Dihydroorotate[Cytosol] => Succinate[Cytosol] + Orotate[Cytosol]	1.3.98.1					c	Nucleotide						RHEA
	ORPT	orotate phosphoribosyltransferase	Diphosphate[Cytosol] + Orotidine 5-phosphate[Cytosol] <=> Orotate[Cytosol] + 5-Phospho-alpha-D-ribose 1-diphosphate[Cytosol]	2.4.2.10					c	Nucleotide			ORPT
	OMPDC	orotidine-5-phosphate decarboxylase	H+[Cytosol] + Orotidine 5-phosphate[Cytosol] => CO2[Cytosol] + UMP[Cytosol]	4.1.1.23					c	Nucleotide			OMPDC
	CYTK1	cytidylate kinase (CMP)	ATP[Cytosol] + CMP[Cytosol] <=> ADP[Cytosol] + CDP[Cytosol]	2.7.4.14					c	Nucleotide			CYTK1
	CYTK2	cytidylate kinase (dCMP)	ATP[Cytosol] + dCMP[Cytosol] <=> ADP[Cytosol] + dCDP[Cytosol]	2.7.4.14					c	Nucleotide			CYTK2
	UMPK	UMP kinase	ATP[Cytosol] + UMP[Cytosol] <=> ADP[Cytosol] + UDP[Cytosol]	K09903:K13800:K13809:K00945:K13799					c	Nucleotide			UMPK
	RHEA_24403	UMP kinase	ATP[Cytosol] + UMP[Cytosol] => ADP[Cytosol] + UDP[Cytosol]	2.7.4.4					c	Nucleotide						RHEA
	RHEA_30658	UMP kinase	ATP[Cytosol] + dUMP[Cytosol] => ADP[Cytosol] + dUDP[Cytosol]	2.7.4.4					c	Nucleotide						RHEA
	RHEA_29398	Nucleoside triphosphate pyrophosphorylase (itp)	H2O[Cytosol] + UTP[Cytosol] => H+[Cytosol] + Diphosphate[Cytosol] + UMP[Cytosol]	3.6.1.19					c	Nucleotide						RHEA
	CTPS2	CTP synthase (glutamine)	ATP[Cytosol] + H2O[Cytosol] + L-Glutamine[Cytosol] + UTP[Cytosol] => ADP[Cytosol] + 2 H+[Cytosol] + Phosphate[Cytosol] + L-Glutamate[Cytosol] + CTP[Cytosol]	6.3.4.2					c	Nucleotide			CTPS2
	CTPS1	CTP synthase (NH3)	ATP[Cytosol] + Ammonium[Cytosol] + UTP[Cytosol] => ADP[Cytosol] + CTP[Cytosol] + 2 H+[Cytosol] + Phosphate[Cytosol]	6.3.4.2					c	Nucleotide				CTPS1
	RHEA_30338	dCTP deaminase	H+[Cytosol] + H2O[Cytosol] + CTP[Cytosol] => Ammonium[Cytosol] + UTP[Cytosol]	3.5.4.13					c	Nucleotide						RHEA
	RNTR3c	ribonucleoside-triphosphate reductase (CTP) (flavodoxin)	CTP[Cytosol] + flavodoxin (reduced)[Cytosol] => H2O[Cytosol] + dCTP[Cytosol] + flavodoxin (oxidized)[Cytosol]	1.17.4.2					c	Nucleotide			RNTR3c
	RNDR4	ribonucleoside-diphosphate reductase (UDP)	Reduced thioredoxin[Cytosol] + UDP[Cytosol] => H2O[Cytosol] + Oxidized thioredoxin[Cytosol] + dUDP[Cytosol]	1.17.4.1					c	Nucleotide			RNDR4
	RNTR4c	ribonucleoside-triphosphate reductase (UTP) (flavodoxin)	UTP[Cytosol] + flavodoxin (reduced)[Cytosol] => H2O[Cytosol] + flavodoxin (oxidized)[Cytosol] + dUTP[Cytosol]	1.17.4.1					c	Nucleotide			RNTR4c
	RNDR3	ribonucleoside-diphosphate reductase (CDP)	Reduced thioredoxin[Cytosol] + CDP[Cytosol] => H2O[Cytosol] + Oxidized thioredoxin[Cytosol] + dCDP[Cytosol]	1.17.4.1					c	Nucleotide			RNDR3
	TMDS	thymidylate synthase	5,10-Methylenetetrahydrofolate[Cytosol] + dUMP[Cytosol] => 7,8-Dihydrofolate[Cytosol] + dTMP[Cytosol]	2.1.1.45					c	Nucleotide			TMDS
	RHEA_29046	5,10-methylenetetrahydrofolate,NADPH:dUMP C-methyltransferase	H+[Cytosol] + NADPH[Cytosol] + 5,10-Methylenetetrahydrofolate[Cytosol] + dUMP[Cytosol] => NADP+[Cytosol] + 5,6,7,8-Tetrahydrofolate[Cytosol] + dTMP[Cytosol]	2.1.1.148					c	Nucleotide						RHEA
	TMDPP	thymidine phosphorylase	Phosphate[Cytosol] + Thymidine[Cytosol] <=> 2-Deoxy-D-ribose 1-phosphate[Cytosol] + Thymine[Cytosol]	2.4.2.4					c	Nucleotide			TMDPP
	PYNP2r	pyrimidine-nucleoside phosphorylase (uracil)	Phosphate[Cytosol] + Uridine[Cytosol] <=> alpha-D-Ribose 1-phosphate[Cytosol] + Uracil[Cytosol]	2.4.2.3					c	Nucleotide			PYNP2r
	XAND	xanthine dehydrogenase	H2O[Cytosol] + NAD+[Cytosol] + Xanthine[Cytosol] => H+[Cytosol] + NADH[Cytosol] + Urate[Cytosol]	K00106:K00087:K13479:K13480:K13481:K13482:K11177:K11178:K13483					c	Nucleotide			XAND
	GMPR	GMP reductase	2 H+[Cytosol] + NADPH[Cytosol] + GMP[Cytosol] => Ammonium[Cytosol] + NADP+[Cytosol] + IMP[Cytosol]	1.7.1.7					c	Nucleotide			GMPR
	HXPRT	hypoxanthine phosphoribosyltransferase (Hypoxanthine)	5-Phospho-alpha-D-ribose 1-diphosphate[Cytosol] + Hypoxanthine[Cytosol] => Diphosphate[Cytosol] + IMP[Cytosol]	2.4.2.8					c	Nucleotide			HXPRT
	UPPRT	uracil phosphoribosyltransferase	5-Phospho-alpha-D-ribose 1-diphosphate[Cytosol] + Uracil[Cytosol] => Diphosphate[Cytosol] + UMP[Cytosol]	2.4.2.9					c	Nucleotide			UPPRT
	PRAGSr	phosphoribosylglycinamide synthase	ATP[Cytosol] + Glycine[Cytosol] + 5-Phospho-beta-D-ribosylamine[Cytosol] <=> ADP[Cytosol] + H+[Cytosol] + Phosphate[Cytosol] + N1-(5-Phospho-D-ribosyl)glycinamide[Cytosol]	6.3.4.13					c	Nucleotide			PRAGSr
	GART	GAR transformylase-T	ATP[Cytosol] + Formate[Cytosol] + N1-(5-Phospho-D-ribosyl)glycinamide[Cytosol] => ADP[Cytosol] + H+[Cytosol] + Phosphate[Cytosol] + N2-Formyl-N1-(5-phospho-D-ribosyl)glycinamide[Cytosol]	K00601:K11175:K08289:K11787					c	Nucleotide			GART
	PRFGS	phosphoribosylformylglycinamidine synthase	ATP[Cytosol] + H2O[Cytosol] + L-Glutamine[Cytosol] + N2-Formyl-N1-(5-phospho-D-ribosyl)glycinamide[Cytosol] => ADP[Cytosol] + H+[Cytosol] + Phosphate[Cytosol] + L-Glutamate[Cytosol] + 2-(Formamido)-N1-(5-phospho-D-ribosyl)acetamidine[Cytosol]	6.3.5.3					c	Nucleotide			PRFGS
	PRAIS	phosphoribosylaminoimidazole synthase	ATP[Cytosol] + 2-(Formamido)-N1-(5-phospho-D-ribosyl)acetamidine[Cytosol] => ADP[Cytosol] + 2 H+[Cytosol] + Phosphate[Cytosol] + 5-amino-1-(5-phospho-D-ribosyl)imidazole[Cytosol]	6.3.3.1					c	Nucleotide			PRAIS
	AIRC3	phosphoribosylaminoimidazole carboxylase (mutase rxn)	5-amino-1-(5-phospho-D-ribosyl)imidazole-4-carboxylate[Cytosol] <=> 5-phosphoribosyl-5-carboxyaminoimidazole[Cytosol]	K01588					c	Nucleotide			AIRC3
	PRASCS	phosphoribosylaminoimidazolesuccinocarboxamide synthase	ATP[Cytosol] + L-Aspartate[Cytosol] + 5-amino-1-(5-phospho-D-ribosyl)imidazole-4-carboxylate[Cytosol] <=> ADP[Cytosol] + H+[Cytosol] + Phosphate[Cytosol] + (S)-2-[5-Amino-1-(5-phospho-D-ribosyl)imidazole-4-carboxamido]succinate[Cytosol]	6.3.2.6					c	Nucleotide			PRASCS
	ADSL1r	adenylsuccinate lyase	N6-(1,2-Dicarboxyethyl)-AMP[Cytosol] <=> Fumarate[Cytosol] + AMP[Cytosol]	4.3.2.2					c	Nucleotide			ADSL1r
	GMPS2	GMP synthase	ATP[Cytosol] + H2O[Cytosol] + L-Glutamine[Cytosol] + Xanthosine 5-phosphate[Cytosol] => 2 H+[Cytosol] + L-Glutamate[Cytosol] + AMP[Cytosol] + Diphosphate[Cytosol] + GMP[Cytosol]	6.3.5.2					c	Nucleotide			GMPS2
	NTPP10	Nucleoside triphosphate pyrophosphorylase (ditp)	H2O[Cytosol] + dITP[Cytosol] => H+[Cytosol] + Diphosphate[Cytosol] + dIMP[Cytosol]	3.6.1.19					c	Nucleotide			NTPP10
	NTPP11	Nucleoside triphosphate pyrophosphorylase (xtp)	H2O[Cytosol] + XTP[Cytosol] => H+[Cytosol] + Diphosphate[Cytosol] + Xanthosine 5-phosphate[Cytosol]	3.6.1.19					c	Nucleotide			NTPP11
	NTPP2	Nucleoside triphosphate pyrophosphorylase (gtp)	H2O[Cytosol] + GTP[Cytosol] => H+[Cytosol] + Diphosphate[Cytosol] + GMP[Cytosol]	3.6.1.19					c	Nucleotide			NTPP2
	NTPP9	Nucleoside triphosphate pyrophosphorylase (itp)	H2O[Cytosol] + ITP[Cytosol] => H+[Cytosol] + Diphosphate[Cytosol] + IMP[Cytosol]	3.6.1.19					c	Nucleotide			NTPP9
	NTPP1	Nucleoside triphosphate pyrophosphorylase (dgtp)	H2O[Cytosol] + dGTP[Cytosol] => H+[Cytosol] + Diphosphate[Cytosol] + dGMP[Cytosol]	3.6.1.19					c	Nucleotide			NTPP1
	RHEA_29394	Nucleoside triphosphate pyrophosphorylase (gtp)	H2O[Cytosol] + GTP[Cytosol] => H+[Cytosol] + Diphosphate[Cytosol] + GMP[Cytosol]	3.6.1.8					c	Nucleotide						RHEA
	DGK1	deoxyguanylate kinase (dGMP:ATP)	ATP[Cytosol] + dGMP[Cytosol] <=> ADP[Cytosol] + dGDP[Cytosol]	2.7.4.8					c	Nucleotide			DGK1
	GDPDPK	GDP diphosphokinase	ATP[Cytosol] + GDP[Cytosol] => H+[Cytosol] + AMP[Cytosol] + Guanosine 3',5'-bis(diphosphate)[Cytosol]	K01139					c	Nucleotide			GDPDPK
	GTPDPDP	guanosine-5'-triphosphate,3'-diphosphate diphosphatase	H2O[Cytosol] + Guanosine 3'-diphosphate 5'-triphosphate[Cytosol] => H+[Cytosol] + Phosphate[Cytosol] + Guanosine 3',5'-bis(diphosphate)[Cytosol]	K01524					c	Nucleotide			GTPDPDP
	PPGPPDP	guanosine-3',5'-bis(diphosphate) 3'-diphosphatase	H2O[Cytosol] + Guanosine 3',5'-bis(diphosphate)[Cytosol] => Diphosphate[Cytosol] + GDP[Cytosol]	K01139					c	Nucleotide			PPGPPDP
	GTPDPK	GTP diphosphokinase	ATP[Cytosol] + GTP[Cytosol] => H+[Cytosol] + AMP[Cytosol] + Guanosine 3'-diphosphate 5'-triphosphate[Cytosol]	K00951:K07816					c	Nucleotide			GTPDPK
	GK1	guanylate kinase (GMP:ATP)	ATP[Cytosol] + GMP[Cytosol] <=> ADP[Cytosol] + GDP[Cytosol]	2.7.4.8					c	Nucleotide			GK1
	NDPK1	nucleoside-diphosphate kinase (ATP:GDP)	ATP[Cytosol] + GDP[Cytosol] <=> ADP[Cytosol] + GTP[Cytosol]	2.7.4.6					c	Nucleotide			NDPK1
	NDPK5	nucleoside-diphosphate kinase (ATP:dGDP)	ATP[Cytosol] + dGDP[Cytosol] <=> ADP[Cytosol] + dGTP[Cytosol]	2.7.4.6					c	Nucleotide			NDPK5
	NDPK8	nucleoside-diphosphate kinase (ATP:dADP)	ATP[Cytosol] + dADP[Cytosol] <=> ADP[Cytosol] + dATP[Cytosol]	2.7.4.6					c	Nucleotide			NDPK8
	NTPTP1	Nucleoside triphosphate tripolyhydrolase	H2O[Cytosol] + dGTP[Cytosol] => Deoxyguanosine[Cytosol] + Inorganic triphosphate[Cytosol]	3.1.5.1					c	Nucleotide			NTPTP1
	NTPTP2	Nucleoside triphosphate tripolyhydrolase	H2O[Cytosol] + GTP[Cytosol] => Guanosine[Cytosol] + Inorganic triphosphate[Cytosol]	3.1.5.1					c	Nucleotide			NTPTP2
	NTD1	5-nucleotidase (dUMP)	H2O[Cytosol] + dUMP[Cytosol] => Phosphate[Cytosol] + Deoxyuridine[Cytosol]	3.1.3.5					c	Nucleotide			NTD1
	NTD10	5-nucleotidase (XMP)	H2O[Cytosol] + Xanthosine 5-phosphate[Cytosol] => Phosphate[Cytosol] + Xanthosine[Cytosol]	3.1.3.5					c	Nucleotide			NTD10
	NTD10pp	5-nucleotidase (XMP)	H2O[Periplasm] + Xanthosine 5-phosphate[Periplasm] => Phosphate[Periplasm] + Xanthosine[Periplasm]	3.1.3.5					c	Nucleotide			NTD10pp
	NTD11	5-nucleotidase (IMP)	H2O[Cytosol] + IMP[Cytosol] => Phosphate[Cytosol] + Inosine[Cytosol]	3.1.3.5					c	Nucleotide			NTD11
	NTD11pp	5-nucleotidase (IMP)	H2O[Periplasm] + IMP[Periplasm] => Phosphate[Periplasm] + Inosine[Periplasm]	3.1.3.5					c	Nucleotide			NTD11pp
	NTD12	5-nucleotidase (dIMP)	H2O[Cytosol] + dIMP[Cytosol] => Phosphate[Cytosol] + Deoxyinosine[Cytosol]	3.1.3.5					c	Nucleotide			NTD12
	NTD12pp	5-nucleotidase (dIMP) (periplasm)	H2O[Periplasm] + dIMP[Periplasm] => Phosphate[Periplasm] + Deoxyinosine[Periplasm]	3.1.3.5					c	Nucleotide			NTD12pp
	NTD1pp	5-nucleotidase (dUMP)	H2O[Periplasm] + dUMP[Periplasm] => Phosphate[Periplasm] + Deoxyuridine[Periplasm]	3.1.3.5					c	Nucleotide			NTD1pp
	NTD2	5-nucleotidase (UMP)	H2O[Cytosol] + UMP[Cytosol] => Phosphate[Cytosol] + Uridine[Cytosol]	3.1.3.5					c	Nucleotide			NTD2
	NTD2pp	5-nucleotidase (UMP)	H2O[Periplasm] + UMP[Periplasm] => Phosphate[Periplasm] + Uridine[Periplasm]	3.1.3.5					c	Nucleotide			NTD2pp
	NTD3	5-nucleotidase (dCMP)	H2O[Cytosol] + dCMP[Cytosol] => Phosphate[Cytosol] + Deoxycytidine[Cytosol]	3.1.3.5					c	Nucleotide			NTD3
	NTD3pp	5-nucleotidase (dCMP)	H2O[Periplasm] + dCMP[Periplasm] => Phosphate[Periplasm] + Deoxycytidine[Periplasm]	3.1.3.5					c	Nucleotide			NTD3pp
	NTD4	5-nucleotidase (CMP)	H2O[Cytosol] + CMP[Cytosol] => Phosphate[Cytosol] + Cytidine[Cytosol]	3.1.3.5					c	Nucleotide			NTD4
	NTD4pp	5-nucleotidase (CMP)	H2O[Periplasm] + CMP[Periplasm] => Phosphate[Periplasm] + Cytidine[Periplasm]	3.1.3.5					c	Nucleotide			NTD4pp
	NTD5	5-nucleotidase (dTMP)	H2O[Cytosol] + dTMP[Cytosol] => Phosphate[Cytosol] + Thymidine[Cytosol]	3.1.3.5					c	Nucleotide			NTD5
	NTD5pp	5-nucleotidase (dTMP)	H2O[Periplasm] + dTMP[Periplasm] => Phosphate[Periplasm] + Thymidine[Periplasm]	3.1.3.5					c	Nucleotide			NTD5pp
	NTD6	5-nucleotidase (dAMP)	H2O[Cytosol] + dAMP[Cytosol] => Phosphate[Cytosol] + Deoxyadenosine[Cytosol]	3.1.3.5					c	Nucleotide			NTD6
	NTD6pp	5-nucleotidase (dAMP)	H2O[Periplasm] + dAMP[Periplasm] => Phosphate[Periplasm] + Deoxyadenosine[Periplasm]	3.1.3.5					c	Nucleotide			NTD6pp
	NTD7	5-nucleotidase (AMP)	H2O[Cytosol] + AMP[Cytosol] => Phosphate[Cytosol] + Adenosine[Cytosol]	3.1.3.5					c	Nucleotide			NTD7
	NTD7pp	5-nucleotidase (AMP)	H2O[Periplasm] + AMP[Periplasm] => Phosphate[Periplasm] + Adenosine[Periplasm]	3.1.3.5					c	Nucleotide			NTD7pp
	NTD8	5-nucleotidase (dGMP)	H2O[Cytosol] + dGMP[Cytosol] => Phosphate[Cytosol] + Deoxyguanosine[Cytosol]	3.1.3.5					c	Nucleotide			NTD8
	NTD8pp	5-nucleotidase (dGMP)	H2O[Periplasm] + dGMP[Periplasm] => Phosphate[Periplasm] + Deoxyguanosine[Periplasm]	3.1.3.5					c	Nucleotide			NTD8pp
	NTD9	5-nucleotidase (GMP)	H2O[Cytosol] + GMP[Cytosol] => Phosphate[Cytosol] + Guanosine[Cytosol]	3.1.3.5					c	Nucleotide			NTD9
	NTD9pp	5-nucleotidase (GMP)	H2O[Periplasm] + GMP[Periplasm] => Phosphate[Periplasm] + Guanosine[Periplasm]	3.1.3.5					c	Nucleotide			NTD9pp
	INSK	insosine kinase	ATP[Cytosol] + Inosine[Cytosol] => ADP[Cytosol] + H+[Cytosol] + IMP[Cytosol]	2.7.1.73					c	Nucleotide			INSK
	GSNK	guanosine kinase	ATP[Cytosol] + Guanosine[Cytosol] => ADP[Cytosol] + H+[Cytosol] + GMP[Cytosol]	2.7.1.73					c	Nucleotide			GSNK
	INSH	Inosine hydrolase	H2O[Cytosol] + Inosine[Cytosol] => D-Ribose[Cytosol] + Hypoxanthine[Cytosol]	3.2.2.8					c	Nucleotide			INSH
	XTSNH	Xanthosine hydrolase	H2O[Cytosol] + Xanthosine[Cytosol] => D-Ribose[Cytosol] + Xanthine[Cytosol]	3.2.2.8					c	Nucleotide			XTSNH
	RHEA_18672	ribonucleoside hydrolase	H2O[Cytosol] + Adenosine[Cytosol] <=> D-Ribose[Cytosol] + Adenine[Cytosol]	K01239:K10213					c	Nucleotide						RHEA
	RHEA_30774	ribonucleoside hydrolase	H2O[Cytosol] + Guanosine[Cytosol] <=> D-Ribose[Cytosol] + Guanine[Cytosol]	K01239:K10213					c	Nucleotide						RHEA
	GUAD	guanine deaminase	H+[Cytosol] + H2O[Cytosol] + Guanine[Cytosol] => Ammonium[Cytosol] + Xanthine[Cytosol]	3.5.4.3					c	Nucleotide			GUAD
	ADD	adenine deaminase	H+[Cytosol] + H2O[Cytosol] + Adenine[Cytosol] => Ammonium[Cytosol] + Hypoxanthine[Cytosol]	3.5.4.2					c	Nucleotide			ADD
	HXAND	hypoxanthine dehydrogenase	H2O[Cytosol] + NAD+[Cytosol] + Hypoxanthine[Cytosol] => H+[Cytosol] + NADH[Cytosol] + Xanthine[Cytosol]	K00106:K00087:K13479:K13480:K13481:K13482:K11177:K11178:K13483					c	Nucleotide			HXAND
	ADA	Adenosine deaminase	H+[Cytosol] + H2O[Cytosol] + Adenosine[Cytosol] => Ammonium[Cytosol] + Inosine[Cytosol]	3.5.4.4					c	Nucleotide			ADA
	r258	ATP diphosphohydrolase	ATP[Cytosol] => 2 Phosphate[Cytosol] + AMP[Cytosol]	K01510:K14641:K14642					c	Nucleotide					r258
	r1297	UTP diphosphohydrolase	UTP[Cytosol] => 2 Phosphate[Cytosol] + UMP[Cytosol]	K01510:K14641:K14642					c	Nucleotide					r1297
	r701	GTP diphosphohydrolase	GTP[Cytosol] => 2 Phosphate[Cytosol] + GMP[Cytosol]	K01510:K14641:K14642					c	Nucleotide					r701
	r917	nucleoside-diphosphatase (ADP)	ADP[Cytosol] => Phosphate[Cytosol] + AMP[Cytosol]	K01510:K14641:K14642					c	Nucleotide					r917
	r918	nucleoside-diphosphatase (GDP)	GDP[Cytosol] => Phosphate[Cytosol] + GMP[Cytosol]	K01510:K14641:K14642					c	Nucleotide					r918
	r921	nucleoside-diphosphatase (UDP)	UDP[Cytosol] => Phosphate[Cytosol] + UMP[Cytosol]	K01510:K14641:K14642					c	Nucleotide					r921
	AMD1_1	AMP deaminase	H+[Cytosol] + H2O[Cytosol] + AMP[Cytosol] => Ammonium[Cytosol] + IMP[Cytosol]	K01490					c	Nucleotide					AMD1_1
	DCD1_1	Deoxycytidylate deaminase	dCMP[Cytosol] <=> Ammonium[Cytosol] + dUMP[Cytosol]	3.5.4.12					c	Nucleotide					DCD1_1
	DCD1_2	Deoxycytidylate deaminase	dCTP[Cytosol] => Ammonium[Cytosol] + dUTP[Cytosol]	3.5.4.12					c	Nucleotide					DCD1_2
	AMPN	AMP nucleosidase	H2O[Cytosol] + AMP[Cytosol] => alpha-D-Ribose 5-phosphate[Cytosol] + Adenine[Cytosol]	3.2.2.4					c	Nucleotide			AMPN
	ADK1	adenylate kinase	ATP[Cytosol] + AMP[Cytosol] <=> 2 ADP[Cytosol]	2.7.4.3					c	Nucleotide			ADK1
	NTP1	nucleoside-triphosphatase (ATP)	ATP[Cytosol] + H2O[Cytosol] => ADP[Cytosol] + H+[Cytosol] + Phosphate[Cytosol]	3.6.1.15					c	Nucleotide			NTP1
	NTP10	nucleoside-triphosphatase (ITP)	H2O[Cytosol] + ITP[Cytosol] => H+[Cytosol] + Phosphate[Cytosol] + IDP[Cytosol]	3.6.1.15					c	Nucleotide			NTP10
	NTP11	nucleoside-triphosphatase (dITP)	H2O[Cytosol] + dITP[Cytosol] => H+[Cytosol] + Phosphate[Cytosol] + dIDP[Cytosol]	3.6.1.15					c	Nucleotide			NTP11
	NTP12	nucleoside-triphosphatase (XTP)	H2O[Cytosol] + XTP[Cytosol] => H+[Cytosol] + Phosphate[Cytosol] + XDP[Cytosol]	3.6.1.15					c	Nucleotide			NTP12
	NTP3	nucleoside-triphosphatase (GTP)	H2O[Cytosol] + GTP[Cytosol] => H+[Cytosol] + Phosphate[Cytosol] + GDP[Cytosol]	3.6.1.15					c	Nucleotide			NTP3
	NTP3pp	nucleoside-triphosphatase (GTP) (periplasm)	H2O[Periplasm] + GTP[Periplasm] => Phosphate[Periplasm] + H+[Periplasm] + GDP[Periplasm]	3.6.1.15					c	Nucleotide			NTP3pp
	NTP5	nucleoside-triphosphatase (CTP)	H2O[Cytosol] + CTP[Cytosol] => H+[Cytosol] + Phosphate[Cytosol] + CDP[Cytosol]	3.6.1.15					c	Nucleotide			NTP5
	RHEA_30298	GTP:pyruvate 2-O-phosphotransferase	Pyruvate[Cytosol] + GTP[Cytosol] <=> H+[Cytosol] + Phosphoenolpyruvate[Cytosol] + GDP[Cytosol]	2.7.1.40					c	Nucleotide						RHEA
	RHEA_30730	dATP:pyruvate 2-O-phosphotransferase	Pyruvate[Cytosol] + dATP[Cytosol] <=> H+[Cytosol] + Phosphoenolpyruvate[Cytosol] + dADP[Cytosol]	2.7.1.40					c	Nucleotide						RHEA
	RHEA_30794	dGTP:pyruvate 2-O-phosphotransferase	Pyruvate[Cytosol] + dGTP[Cytosol] <=> H+[Cytosol] + Phosphoenolpyruvate[Cytosol] + dGDP[Cytosol]	2.7.1.40					c	Nucleotide						RHEA
	RHEA_23103	deoxyadenylate kinase	ATP[Cytosol] + dAMP[Cytosol] <=> ADP[Cytosol] + dADP[Cytosol]	2.7.4.11					c	Nucleotide						RHEA
	DADK	deoxyadenylate kinase	ATP[Cytosol] + dAMP[Cytosol] <=> ADP[Cytosol] + dADP[Cytosol]	2.7.4.3					c	Nucleotide			DADK
	DADA	Deoxyadenosine deaminase	H+[Cytosol] + H2O[Cytosol] + Deoxyadenosine[Cytosol] => Ammonium[Cytosol] + Deoxyinosine[Cytosol]	3.5.4.4					c	Nucleotide			DADA
	ADSS	adenylosuccinate synthase	L-Aspartate[Cytosol] + GTP[Cytosol] + IMP[Cytosol] => 2 H+[Cytosol] + Phosphate[Cytosol] + GDP[Cytosol] + N6-(1,2-Dicarboxyethyl)-AMP[Cytosol]	6.3.4.4					c	Nucleotide			ADSS
	ADSL2r	adenylosuccinate lyase	(S)-2-[5-Amino-1-(5-phospho-D-ribosyl)imidazole-4-carboxamido]succinate[Cytosol] <=> Fumarate[Cytosol] + 5-Amino-1-(5-Phospho-D-ribosyl)imidazole-4-carboxamide[Cytosol]	4.3.2.2					c	Nucleotide			ADSL2r
	23PDE2pp	2,3-cyclic-nucleotide phosphodiesterase (UMP) (periplasm)	H2O[Periplasm] + 2',3'-Cyclic UMP[Periplasm] => H+[Periplasm] + 3'-UMP[Periplasm]	3.1.4.16					c	Nucleotide			23PDE2pp
	23PDE4pp	2,3-cyclic-nucleotide phosphodiesterase (CMP) (periplasm)	H2O[Periplasm] + 2',3'-Cyclic CMP[Periplasm] => H+[Periplasm] + 3'-CMP[Periplasm]	3.1.4.16					c	Nucleotide			23PDE4pp
	23PDE7pp	2,3-cyclic-nucleotide phosphodiesterase (AMP) (periplasm)	H2O[Periplasm] + 2',3'-Cyclic AMP[Periplasm] => H+[Periplasm] + 3'-AMP[Periplasm]	3.1.4.16					c	Nucleotide			23PDE7pp
	23PDE9pp	2,3-cyclic-nucleotide phosphodiesterase (GMP) (periplasm)	H2O[Periplasm] + 2',3'-Cyclic GMP[Periplasm] => H+[Periplasm] + 3'-GMP[Periplasm]	3.1.4.16					c	Nucleotide			23PDE9pp
	RHEA_24255	Ap4A hydrolase	H2O[Cytosol] + P1,P4-Bis(5-adenosyl) tetraphosphate[Cytosol] => 2 ADP[Cytosol] + 2 H+[Cytosol]	3.6.1.41					c	Nucleotide						RHEA
	RHEA_22487	Ap4A hydrolase	H2O[Cytosol] + P1,P4-Bis(5-adenosyl) tetraphosphate[Cytosol] => 2 H+[Cytosol] + GTP[Cytosol] + GMP[Cytosol]	3.6.1.17					c	Nucleotide						RHEA
	RHEA_16580	Ap4A hydrolase	Phosphate[Cytosol] + P1,P4-Bis(5-adenosyl) tetraphosphate[Cytosol] => ADP[Cytosol] + ATP[Cytosol] + H+[Cytosol]	2.7.7.53					c	Nucleotide						RHEA
	ADNCYC	adenylate cyclase	ATP[Cytosol] => Diphosphate[Cytosol] + cAMP[Cytosol]	4.6.1.1					c	Nucleotide			ADNCYC
	DCYTD	deoxycytidine deaminase	H+[Cytosol] + H2O[Cytosol] + Deoxycytidine[Cytosol] => Ammonium[Cytosol] + Deoxyuridine[Cytosol]	3.5.4.5					c	Nucleotide			DCYTD
	DURIK1	deoxyuridine kinase (ATP:Deoxyuridine)	ATP[Cytosol] + Deoxyuridine[Cytosol] => ADP[Cytosol] + H+[Cytosol] + dUMP[Cytosol]	2.7.2.1					c	Nucleotide			DURIK1
	DTMPK	dTMP kinase	ATP[Cytosol] + dTMP[Cytosol] <=> ADP[Cytosol] + dTDP[Cytosol]	2.7.4.9					c	Nucleotide			DTMPK
	TMDK1	thymidine kinase (ATP:thymidine)	ATP[Cytosol] + Thymidine[Cytosol] => ADP[Cytosol] + H+[Cytosol] + dTMP[Cytosol]	2.7.1.21					c	Nucleotide			TMDK1
	DURIPP	deoxyuridine phosphorylase	Phosphate[Cytosol] + Deoxyuridine[Cytosol] <=> 2-Deoxy-D-ribose 1-phosphate[Cytosol] + Uracil[Cytosol]	2.4.2.1					c	Nucleotide			DURIPP
	CSND	Cytosine deaminase	H+[Cytosol] + H2O[Cytosol] + Cytosine[Cytosol] => Ammonium[Cytosol] + Uracil[Cytosol]	3.5.4.1					c	Nucleotide			CSND
	URIK2	uridine kinase (GTP:Uridine)	GTP[Cytosol] + Uridine[Cytosol] => H+[Cytosol] + GDP[Cytosol] + UMP[Cytosol]	2.7.1.48					c	Nucleotide			URIK2
	CYTD	cytidine deaminase	H+[Cytosol] + H2O[Cytosol] + Cytidine[Cytosol] => Ammonium[Cytosol] + Uridine[Cytosol]	3.5.4.5					c	Nucleotide			CYTD
	CYTDK2	cytidine kinase (GTP)	GTP[Cytosol] + Cytidine[Cytosol] => H+[Cytosol] + GDP[Cytosol] + CMP[Cytosol]	2.7.1.48					c	Nucleotide			CYTDK2
	ADNK1	adenosine kinase	ATP[Cytosol] + Adenosine[Cytosol] => ADP[Cytosol] + H+[Cytosol] + AMP[Cytosol]	2.7.1.20					c	Nucleotide			ADNK1
	NDPK2	nucleoside-diphosphate kinase (ATP:UDP)	ATP[Cytosol] + UDP[Cytosol] <=> ADP[Cytosol] + UTP[Cytosol]	2.7.4.6					c	Nucleotide			NDPK2
	NDPK3	nucleoside-diphosphate kinase (ATP:CDP)	ATP[Cytosol] + CDP[Cytosol] <=> ADP[Cytosol] + CTP[Cytosol]	2.7.4.6					c	Nucleotide			NDPK3
	NDPK4	nucleoside-diphosphate kinase (ATP:dTDP)	ATP[Cytosol] + dTDP[Cytosol] <=> ADP[Cytosol] + dTTP[Cytosol]	2.7.4.6					c	Nucleotide			NDPK4
	NDPK6	nucleoside-diphosphate kinase (ATP:dUDP)	ATP[Cytosol] + dUDP[Cytosol] <=> ADP[Cytosol] + dUTP[Cytosol]	2.7.4.6					c	Nucleotide			NDPK6
	NDPK7	nucleoside-diphosphate kinase (ATP:dCDP)	ATP[Cytosol] + dCDP[Cytosol] <=> ADP[Cytosol] + dCTP[Cytosol]	2.7.4.6					c	Nucleotide			NDPK7
	PDE1	3,5-cyclic-nucleotide phosphodiesterase	H2O[Cytosol] + cAMP[Cytosol] => H+[Cytosol] + AMP[Cytosol]	3.1.4.17					c	Nucleotide			PDE1
	CMPN	CMP nucleosidase	H2O[Cytosol] + CMP[Cytosol] => alpha-D-Ribose 5-phosphate[Cytosol] + Cytosine[Cytosol]	3.2.2.10					c	Nucleotide			CMPN
	DHORTS	dihydroorotase	H2O[Cytosol] + (S)-Dihydroorotate[Cytosol] <=> H+[Cytosol] + N-Carbamoyl-L-aspartate[Cytosol]	3.5.2.3					c	Nucleotide			DHORTS
	IMPC	IMP cyclohydrolase	H2O[Cytosol] + IMP[Cytosol] <=> 5-Formamido-1-(5-phospho-D-ribosyl)imidazole-4-carboxamide[Cytosol]	3.5.4.10					c	Nucleotide			IMPC
	DCTPD	dCTP deaminase	H+[Cytosol] + H2O[Cytosol] + dCTP[Cytosol] => Ammonium[Cytosol] + dUTP[Cytosol]	3.5.4.13					c	Nucleotide			DCTPD
	ADPRDP	ADPribose diphosphatase	H2O[Cytosol] + ADPribose[Cytosol] => 2 H+[Cytosol] + AMP[Cytosol] + alpha-D-Ribose 5-phosphate[Cytosol]	K08312:K13987:K13988:K01515:K13987:K01517					c	Nucleotide			ADPRDP
	DUTPDP	dUTP diphosphatase	H2O[Cytosol] + dUTP[Cytosol] => H+[Cytosol] + Diphosphate[Cytosol] + dUMP[Cytosol]	3.6.1.23					c	Nucleotide			DUTPDP
	AIRC2	phosphoribosylaminoimidazole carboxylase	ATP[Cytosol] + Bicarbonate[Cytosol] + 5-amino-1-(5-phospho-D-ribosyl)imidazole[Cytosol] => ADP[Cytosol] + H+[Cytosol] + Phosphate[Cytosol] + 5-phosphoribosyl-5-carboxyaminoimidazole[Cytosol]	K01589					c	Nucleotide			AIRC2
	3NTD2pp	3-nucleotidase (UMP) (periplasm)	H2O[Periplasm] + 3'-UMP[Periplasm] => Phosphate[Periplasm] + Uridine[Periplasm]	3.1.4.16					c	Nucleotide			3NTD2pp
	3NTD4pp	3-nucleotidase (CMP) (periplasm)	H2O[Periplasm] + 3'-CMP[Periplasm] => Phosphate[Periplasm] + Cytidine[Periplasm]	3.1.4.16					c	Nucleotide			3NTD4pp
	3NTD7pp	3-nucleotidase (AMP) (periplasm)	H2O[Periplasm] + 3'-AMP[Periplasm] => Phosphate[Periplasm] + Adenosine[Periplasm]	3.1.4.16					c	Nucleotide			3NTD7pp
	3NTD9pp	3-nucleotidase (GMP) (periplasm)	H2O[Periplasm] + 3'-GMP[Periplasm] => Phosphate[Periplasm] + Guanosine[Periplasm]	3.1.4.16					c	Nucleotide			3NTD9pp
	ADK3	adentylate kinase (GTP)	AMP[Cytosol] + GTP[Cytosol] <=> ADP[Cytosol] + GDP[Cytosol]	2.7.4.3					c	Nucleotide			ADK3
	ADK4	adentylate kinase (ITP)	AMP[Cytosol] + ITP[Cytosol] <=> ADP[Cytosol] + IDP[Cytosol]	2.7.4.3					c	Nucleotide			ADK4
	ATPHs	ATP amine hydrolysis (spontaneous)	ATP[Cytosol] + H+[Cytosol] + H2O[Cytosol] => Ammonium[Cytosol] + ITP[Cytosol]	s0001					c	Nucleotide			ATPHs
	DATPHs	dATP amine hydrolysis (spontaneous)	H+[Cytosol] + H2O[Cytosol] + dATP[Cytosol] => Ammonium[Cytosol] + dITP[Cytosol]	s0001					c	Nucleotide			DATPHs
	GTPHs	GTP amine hydrolysis (spontaneous)	H+[Cytosol] + H2O[Cytosol] + GTP[Cytosol] => Ammonium[Cytosol] + XTP[Cytosol]	s0001					c	Nucleotide			GTPHs
	NTPP3	Nucleoside triphosphate pyrophosphorylase (dctp)	H2O[Cytosol] + dCTP[Cytosol] => H+[Cytosol] + Diphosphate[Cytosol] + dCMP[Cytosol]	3.6.1.8					c	Nucleotide			NTPP3
	NTPP4	Nucleoside triphosphate pyrophosphorylase (ctp)	H2O[Cytosol] + CTP[Cytosol] => H+[Cytosol] + Diphosphate[Cytosol] + CMP[Cytosol]	3.6.1.8					c	Nucleotide			NTPP4
	NTPP5	Nucleoside triphosphate pyrophosphorylase (datp)	H2O[Cytosol] + dATP[Cytosol] => H+[Cytosol] + Diphosphate[Cytosol] + dAMP[Cytosol]	3.6.1.8					c	Nucleotide			NTPP5
	NTPP6	Nucleoside triphosphate pyrophosphorylase (atp)	ATP[Cytosol] + H2O[Cytosol] => H+[Cytosol] + AMP[Cytosol] + Diphosphate[Cytosol]	3.6.1.8					c	Nucleotide			NTPP6
	NTPP7	Nucleoside triphosphate pyrophosphorylase (dttp)	H2O[Cytosol] + dTTP[Cytosol] => H+[Cytosol] + Diphosphate[Cytosol] + dTMP[Cytosol]	3.6.1.8					c	Nucleotide			NTPP7
	NTPP8	Nucleoside triphosphate pyrophosphorylase (utp)	H2O[Cytosol] + UTP[Cytosol] => H+[Cytosol] + Diphosphate[Cytosol] + UMP[Cytosol]	3.6.1.8					c	Nucleotide			NTPP8
	RNDR1b	ribonucleoside-diphosphate reductase (ADP) (glutaredoxin)	ADP[Cytosol] + glutaredoxin (reduced)[Cytosol] => H2O[Cytosol] + glutaredoxin (oxidized)[Cytosol] + dADP[Cytosol]	K00524:K00525:K00526:K10807:K10808					c	Nucleotide			RNDR1b
	RNDR2b	ribonucleoside-diphosphate reductase (GDP) (glutaredoxin)	GDP[Cytosol] + glutaredoxin (reduced)[Cytosol] => H2O[Cytosol] + glutaredoxin (oxidized)[Cytosol] + dGDP[Cytosol]	K00524:K00525:K00526:K10807:K10808					c	Nucleotide			RNDR2b
	RNDR3b	ribonucleoside-diphosphate reductase (CDP) (glutaredoxin)	glutaredoxin (reduced)[Cytosol] + CDP[Cytosol] => H2O[Cytosol] + glutaredoxin (oxidized)[Cytosol] + dCDP[Cytosol]	K00524:K00525:K00526:K10807:K10808					c	Nucleotide			RNDR3b
	RNDR4b	ribonucleoside-diphosphate reductase (UDP) (glutaredoxin)	glutaredoxin (reduced)[Cytosol] + UDP[Cytosol] => H2O[Cytosol] + glutaredoxin (oxidized)[Cytosol] + dUDP[Cytosol]	K00524:K00525:K00526:K10807:K10808					c	Nucleotide			RNDR4b
	RNTR1c	ribonucleoside-triphosphate reductase (ATP) (flavodoxin)	ATP[Cytosol] + flavodoxin (reduced)[Cytosol] => H2O[Cytosol] + flavodoxin (oxidized)[Cytosol] + dATP[Cytosol]	1.17.4.2					c	Nucleotide			RNTR1c
	RNTR2c	ribonucleoside-triphosphate reductase (GTP) (flavodoxin)	GTP[Cytosol] + flavodoxin (reduced)[Cytosol] => H2O[Cytosol] + flavodoxin (oxidized)[Cytosol] + dGTP[Cytosol]	1.17.4.2					c	Nucleotide			RNTR2c
	URIDK2r	uridylate kinase (dUMP)	ATP[Cytosol] + dUMP[Cytosol] <=> ADP[Cytosol] + dUDP[Cytosol]	K09903					c	Nucleotide			URIDK2r
	RIBabcpp	D-ribose transport via ABC system (periplasm)	ATP[Cytosol] + H2O[Cytosol] + D-Ribose[Periplasm] => ADP[Cytosol] + H+[Cytosol] + Phosphate[Cytosol] + D-Ribose[Cytosol]	K10439:K10440:K10441:K06726					c	Nucleotide			RIBabcpp
	RIBtex	ribose transport via diffusion (extracellular to periplasm)	D-Ribose[Extraorganism] <=> D-Ribose[Periplasm]	K10439:K10440:K10441:K06726					c	Nucleotide			RIBtex
	FLDR1	flavodoxin reductase (NADPH)	H+[Cytosol] + NADPH[Cytosol] + flavodoxin (oxidized)[Cytosol] => NADP+[Cytosol] + flavodoxin (reduced)[Cytosol]	K00528:K02641					c	Nucleotide
	PPA	inorganic diphosphatase	H2O[Cytosol] + Diphosphate[Cytosol] => H+[Cytosol] + 2 Phosphate[Cytosol]	K01507:K06019:K11725:K11726:K15986:K15987					c	Nucleotide			PPA
	PPA2	inorganic triphosphatase	H2O[Cytosol] + Inorganic triphosphate[Cytosol] => H+[Cytosol] + Phosphate[Cytosol] + Diphosphate[Cytosol]	K01507:K06019:K11725:K11726:K15986:K15987					c	Nucleotide			PPA2
	HCO3E	HCO3 equilibration reaction	H+[Cytosol] + Bicarbonate[Cytosol] <=> H2O[Cytosol] + CO2[Cytosol]	K01672:K01673:K01674					c	Nucleotide			HCO3E
	RHEA_35210	IDP phosphohydrolase	H2O[Cytosol] + IDP[Cytosol] <=> H+[Cytosol] + Phosphate[Cytosol] + IMP[Cytosol]	K16855:K01511:K12304:K12305					c	Nucleotide						RHEA
	RHEA_35214	deoxyinosine diphosphate phosphatase	H2O[Cytosol] + dIDP[Cytosol] <=> H+[Cytosol] + Phosphate[Cytosol] + dIMP[Cytosol]	K16855					c	Nucleotide						RHEA
	RHEA_36802	GDP phosphohydrolase	H2O[Cytosol] + GDP[Cytosol] <=> H+[Cytosol] + Phosphate[Cytosol] + GMP[Cytosol]	K01511:K12304:K12305					c	Nucleotide						RHEA
	RHEA_36802_1	UDP phosphohydrolase	H2O[Cytosol] + UDP[Cytosol] <=> H+[Cytosol] + Phosphate[Cytosol] + UMP[Cytosol]	K01511:K12304:K12305					c	Nucleotide						RHEA
	RHEA_13752	nucleoside-triphosphate-adenylate kinase	AMP[Cytosol] + UTP[Cytosol] <=> ADP[Cytosol] + H+[Cytosol] + UDP[Cytosol]	K00944					c	Nucleotide						RHEA
	RHEA_19208	dCTP deaminase (dUMP-forming)	2 H2O[Cytosol] + dCTP[Cytosol] <=> Ammonium[Cytosol] + Diphosphate[Cytosol] + dUMP[Cytosol]	K09887					c	Nucleotide						RHEA
	RHEA_22639	dCTP diphosphatase	H2O[Cytosol] + dCTP[Cytosol] <=> H+[Cytosol] + Diphosphate[Cytosol] + dCMP[Cytosol]	K16904					c	Nucleotide						RHEA
	RHEA_15580	uridine nucleosidase	D-Ribose[Cytosol] + Uracil[Cytosol] <=> H2O[Cytosol] + Uridine[Cytosol]	K01240					c	Nucleotide						RHEA
	RHEA_13068	ATP-dependent DNA helicase	ATP[Cytosol] + H2O[Cytosol] <=> ADP[Cytosol] + H+[Cytosol] + Phosphate[Cytosol]	3.6.4.12					c	Nucleotide						RHEA
	RHEA_24391	uridine:phosphate alpha-D-ribosyltransferase	alpha-D-Ribose 1-phosphate[Cytosol] + Uracil[Cytosol] <=> Phosphate[Cytosol] + Uridine[Cytosol]	K00756					c	Nucleotide						RHEA
	RHEA_16040	thymidine:phosphate deoxy-alpha-D-ribosyltransferase	2-Deoxy-D-ribose 1-phosphate[Cytosol] + Thymine[Cytosol] <=> Phosphate[Cytosol] + Thymidine[Cytosol]	K00756					c	Nucleotide						RHEA
	RHEA_22827	deoxyuridine:orthophosphate 2-deoxy-D-ribosyltransferase	2-Deoxy-D-ribose 1-phosphate[Cytosol] + Uracil[Cytosol] <=> Phosphate[Cytosol] + Deoxyuridine[Cytosol]	K00756					c	Nucleotide						RHEA
	ACGAtex	N-Acetyl-D-glucosamine transport via diffusion (extracellular to periplasm)	N-Acetyl-D-glucosamine[Extraorganism] <=> N-Acetyl-D-glucosamine[Periplasm]	K02802:K02803:K02804					c	N-acetylmuramate			ACGAtex
	ACMUMtex	N-acetylmuramate transport via diffusion (extracellular to periplasm)	N-Acetylmuramate[Extraorganism] => N-Acetylmuramate[Periplasm]	K02777:K11191:K11192:K02784:K08483					c	N-acetylmuramate			ACMUMtex
	ACGAabcpp	N-Acetyl-D-glucosamine transport via diffusion (extracellular to periplasm)	ATP[Cytosol] + H2O[Cytosol] + N-Acetyl-D-glucosamine[Extraorganism] => ADP[Cytosol] + H+[Cytosol] + Phosphate[Cytosol] + N-Acetyl-D-glucosamine[Cytosol]	K10200:K10201:K10202					c	N-acetylmuramate
	ACMUMptspp	N-acetylmuramate transport via PEP:Pyr PTS (periplasm)	Phosphoenolpyruvate[Cytosol] + N-Acetylmuramate[Periplasm] => Pyruvate[Cytosol] + N-acetylmuramate 6-phosphate[Cytosol]	K02777:K11191:K11192:K02784:K08483					c	N-acetylmuramate			ACMUMptspp
	ACNAMt2	N-acetylneuraminate proton symport	N-Acetylneuraminate[Periplasm] + H+[Periplasm] => N-Acetylneuraminate[Cytosol] + H+[Cytosol]	K03762					c	N-acetylmuramate				ACNAMt2
	ACGAptspp	N-Acetyl-D-glucosamine transport via PEP:Pyr PTS (periplasm)	Phosphoenolpyruvate[Cytosol] + N-Acetyl-D-glucosamine[Periplasm] => Pyruvate[Cytosol] + N-Acetyl-D-glucosamine 6-phosphate[Cytosol]	K02802:K02803:K02804					c	CELL WALL			ACGAptspp
	GF6PTA	glutamine-fructose-6-phosphate transaminase	L-Glutamine[Cytosol] + D-Fructose 6-phosphate[Cytosol] => L-Glutamate[Cytosol] + D-Glucosamine 6-phosphate[Cytosol]	2.6.1.16					c	CELL WALL			GF6PTA
	RHEA_12175	NAD-dependent deacetylase	Ammonium[Cytosol] + D-Fructose 6-phosphate[Cytosol] => H2O[Cytosol] + D-Glucosamine 6-phosphate[Cytosol]	K12410					c	CELL WALL						RHEA
	G6PDA	glucosamine-6-phosphate deaminase	H2O[Cytosol] + D-Glucosamine 6-phosphate[Cytosol] => Ammonium[Cytosol] + D-Fructose 6-phosphate[Cytosol]	3.5.99.6					c	CELL WALL			G6PDA
	PGAMT	phosphoglucosamine mutase	D-Glucosamine 1-phosphate[Cytosol] <=> D-Glucosamine 6-phosphate[Cytosol]	5.4.2.10					c	CELL WALL			PGAMT
	G1PACT	glucosamine-1-phosphate N-acetyltransferase	Acetyl-CoA[Cytosol] + D-Glucosamine 1-phosphate[Cytosol] => H+[Cytosol] + Coenzyme A[Cytosol] + N-Acetyl-D-glucosamine 1-phosphate[Cytosol]	2.3.1.157					c	CELL WALL			G1PACT
	UAGDP	UDP-N-acetylglucosamine diphosphorylase	H+[Cytosol] + UTP[Cytosol] + N-Acetyl-D-glucosamine 1-phosphate[Cytosol] => Diphosphate[Cytosol] + UDP-N-acetyl-D-glucosamine[Cytosol]	2.7.7.23					c	CELL WALL			UAGDP
	UAGCVT	UDP-N-acetylglucosamine 1-carboxyvinyltransferase	Phosphoenolpyruvate[Cytosol] + UDP-N-acetyl-D-glucosamine[Cytosol] => Phosphate[Cytosol] + UDP-N-acetyl-3-O-(1-carboxyvinyl)-D-glucosamine[Cytosol]	2.5.1.7					c	CELL WALL			UAGCVT
	UAPGR	UDP-N-acetylenolpyruvoylglucosamine reductase	H+[Cytosol] + NADPH[Cytosol] + UDP-N-acetyl-3-O-(1-carboxyvinyl)-D-glucosamine[Cytosol] => NADP+[Cytosol] + UDP-N-acetylmuramate[Cytosol]	1.1.1.158					c	CELL WALL			UAPGR
	AMANAPEr	N-acetylmannosamine 6-phosphate epimerase	N-Acetyl-D-mannosamine 6-phosphate[Cytosol] <=> N-Acetyl-D-glucosamine 6-phosphate[Cytosol]	5.1.3.9					c	CELL WALL			AMANAPEr
	UAG2E	UDP-N-acetylglucosamine 2-epimerase	UDP-N-acetyl-D-glucosamine[Cytosol] <=> UDP-N-acetyl-D-mannosamine[Cytosol]	5.1.3.14					c	CELL WALL			UAG2E
	AMANK	N-acetyl-D-mannosamine kinase	ATP[Cytosol] + N-Acetyl-D-mannosamine[Cytosol] => ADP[Cytosol] + H+[Cytosol] + N-Acetyl-D-mannosamine 6-phosphate[Cytosol]	2.7.1.60					c	CELL WALL			AMANK
	ACNML	N-Acetylneuraminate lyase	N-Acetylneuraminate[Cytosol] => Pyruvate[Cytosol] + N-Acetyl-D-mannosamine[Cytosol]	4.1.3.3					c	CELL WALL			ACNML
	RHEA_19276	N-acetylneuraminate synthase	N-Acetylneuraminate[Cytosol] + Phosphate[Cytosol] => Phosphoenolpyruvate[Cytosol] + N-Acetyl-D-mannosamine[Cytosol] + H2O[Cytosol]	2.5.1.56					c	CELL WALL						RHEA
	UACMAMO	UDP-N-acetyl-D-mannosamine oxidoreductase	H2O[Cytosol] + 2 NAD+[Cytosol] + UDP-N-acetyl-D-mannosamine[Cytosol] => 3 H+[Cytosol] + 2 NADH[Cytosol] + UDP-N-acetyl-D-mannosaminouronate[Cytosol]	K02472					c	CELL WALL			UACMAMO
	AGDC	N-acetylglucosamine-6-phosphate deacetylase	H2O[Cytosol] + N-Acetyl-D-glucosamine 6-phosphate[Cytosol] => Acetate[Cytosol] + D-Glucosamine 6-phosphate[Cytosol]	3.5.1.25					c	CELL WALL			AGDC
	ACM6PH	N-acetylmuramate 6-phosphate hydrolase	H2O[Cytosol] + N-acetylmuramate 6-phosphate[Cytosol] => D-Lactate[Cytosol] + N-Acetyl-D-glucosamine 6-phosphate[Cytosol]	4.2.1.126					c	CELL WALL			ACM6PH
	ACGAMK	N-acetylglucosamine kinase	ATP[Cytosol] + N-Acetyl-D-glucosamine[Cytosol] => ADP[Cytosol] + H+[Cytosol] + N-Acetyl-D-glucosamine 6-phosphate[Cytosol]	2.7.1.59					c	CELL WALL			ACGAMK
	AGM3PH	N-Acetyl-D-glucosamine(anhydrous)N-Acetylmuramyl-tripeptide beta -1,4-N-acetylglucosaminidase	H2O[Cytosol] + N-Acetyl-D-glucosamine(anhydrous)N-Acetylmuramyl-tripeptide[Cytosol] => N-Acetyl-D-glucosamine[Cytosol] + 1,6-anhydrous-N-Acetylmuramyl-tripeptide[Cytosol]	3.2.1.52					c	CELL WALL			AGM3PH
	GALUi	UTP-glucose-1-phosphate uridylyltransferase (irreversible)	H+[Cytosol] + D-Glucose 1-phosphate[Cytosol] + UTP[Cytosol] => Diphosphate[Cytosol] + UDPglucose[Cytosol]	2.7.7.9					c	CELL WALL			GALUi
	UDPGD	UDPglucose 6-dehydrogenase	H2O[Cytosol] + 2 NAD+[Cytosol] + UDPglucose[Cytosol] => 3 H+[Cytosol] + 2 NADH[Cytosol] + UDP-D-glucuronate[Cytosol]	1.1.1.22					c	CELL WALL			UDPGD
	UDPGDC	UDP-glucuronate C-4 decarboxylase	NAD+[Cytosol] + UDP-D-glucuronate[Cytosol] => CO2[Cytosol] + NADH[Cytosol] + UDP-4-keto-pyranose[Cytosol]	1.1.1.305					c	CELL WALL			UDPGDC
	UDPKAAT	UDP-4-ketopentose:UDP-4-amino-4-deoxy-L-arabinose aminotransferase	L-Glutamate[Cytosol] + UDP-4-keto-pyranose[Cytosol] <=> 2-Oxoglutarate[Cytosol] + uridine 5''-diphospho-{beta}-4-deoxy-4-amino-L-arabinose[Cytosol]	2.6.1.87					c	CELL WALL			UDPKAAT
	ULA4NFT	UDP-L-Ara4N formyltransferase	10-Formyltetrahydrofolate[Cytosol] + uridine 5''-diphospho-{beta}-4-deoxy-4-amino-L-arabinose[Cytosol] => H+[Cytosol] + 5,6,7,8-Tetrahydrofolate[Cytosol] + uridine 5''-diphospho-{beta}-4-deoxy-4-formamido-L-arabinose[Cytosol]	2.1.2.13					c	CELL WALL			ULA4NFT
	UPLA4FNT	undecaprenyl phosphate-L-Ara4FN transferase	uridine 5''-diphospho-{beta}-4-deoxy-4-formamido-L-arabinose[Cytosol] + Undecaprenyl phosphate[Cytosol] => UDP[Cytosol] + undecaprenyl phosphate-4-amino-4-formyl-L-arabinose[Cytosol]	2.7.8.30					c	CELL WALL			UPLA4FNT
	MAN1PT2	mannose-1-phosphate guanylyltransferase (GDP)	H+[Cytosol] + GDP[Cytosol] + D-Mannose 1-phosphate[Cytosol] => Phosphate[Cytosol] + GDP-D-mannose[Cytosol]	K00966:K00971:K16011:K16881					c	CELL WALL			MAN1PT2
	GMAND	GDP-D-mannose dehydratase	GDP-D-mannose[Cytosol] => H2O[Cytosol] + GDP-4-dehydro-6-deoxy-D-mannose[Cytosol]	4.2.1.47					c	CELL WALL			GMAND
	GDMANE	GDP-4-dehydro-6-deoxy-D-mannose epimerase	GDP-4-dehydro-6-deoxy-D-mannose[Cytosol] => GDP-4-oxo-L-fucose[Cytosol]	1.1.1.271					c	CELL WALL			GDMANE
	GOFUCR	GDP-4-oxo-L-fucose reductase	H+[Cytosol] + NADPH[Cytosol] + GDP-4-oxo-L-fucose[Cytosol] => NADP+[Cytosol] + GDP-L-fucose[Cytosol]	1.1.1.271					c	CELL WALL			GOFUCR
	CHS1	Chitin synthase 1	UDP-N-acetyl-D-galactosamine[Cytosol] => UDP[Cytosol] + chitin[Cytosol]	2.4.1.16					c	CELL WALL					CHS1
	DXPS	1-deoxy-D-xylulose 5-phosphate synthase	H+[Cytosol] + Pyruvate[Cytosol] + Glyceraldehyde 3-phosphate[Cytosol] => CO2[Cytosol] + 1-deoxy-D-xylulose 5-phosphate[Cytosol]	K01662					c	CELL WALL			DXPS
	DXYLK	1-Deoxy-D-xylulose kinase	ATP[Cytosol] + 1-deoxy-D-xylulose[Cytosol] => ADP[Cytosol] + H+[Cytosol] + 1-deoxy-D-xylulose 5-phosphate[Cytosol]	K00854					c	CELL WALL			DXYLK
	DXPRIi	1-deoxy-D-xylulose reductoisomerase	H+[Cytosol] + NADPH[Cytosol] + 1-deoxy-D-xylulose 5-phosphate[Cytosol] => NADP+[Cytosol] + 2-C-methyl-D-erythritol 4-phosphate[Cytosol]	K00099					c	CELL WALL			DXPRIi
	MEPCT	2-C-methyl-D-erythritol 4-phosphate cytidylyltransferase	H+[Cytosol] + CTP[Cytosol] + 2-C-methyl-D-erythritol 4-phosphate[Cytosol] => Diphosphate[Cytosol] + 4-(cytidine 5'-diphospho)-2-C-methyl-D-erythritol[Cytosol]	K00991:K12506					c	CELL WALL			MEPCT
	CDPMEK	4-(cytidine 5'-diphospho)-2-C-methyl-D-erythritol kinase	ATP[Cytosol] + 4-(cytidine 5'-diphospho)-2-C-methyl-D-erythritol[Cytosol] => ADP[Cytosol] + H+[Cytosol] + 2-phospho-4-(cytidine 5'-diphospho)-2-C-methyl-D-erythritol[Cytosol]	K00919					c	CELL WALL			CDPMEK
	MECDPS	2-C-methyl-D-erythritol 2,4-cyclodiphosphate synthase	2-phospho-4-(cytidine 5'-diphospho)-2-C-methyl-D-erythritol[Cytosol] => CMP[Cytosol] + 2-C-methyl-D-erythritol 2,4-cyclodiphosphate[Cytosol]	K01770:K12506					c	CELL WALL			MECDPS
	MECDPDH2	2C-methyl-D-erythritol 2,4 cyclodiphosphate dehydratase	NADH[Cytosol] + 2-C-methyl-D-erythritol 2,4-cyclodiphosphate[Cytosol] => H2O[Cytosol] + NAD+[Cytosol] + 1-hydroxy-2-methyl-2-(E)-butenyl 4-diphosphate[Cytosol]	K03526					c	CELL WALL			MECDPDH2
	DMPPS	1-hydroxy-2-methyl-2-(E)-butenyl 4-diphosphate reductase (dmpp)	H+[Cytosol] + NADH[Cytosol] + 1-hydroxy-2-methyl-2-(E)-butenyl 4-diphosphate[Cytosol] => H2O[Cytosol] + NAD+[Cytosol] + Dimethylallyl diphosphate[Cytosol]	K03527					c	CELL WALL			DMPPS
	IPDPS	1-hydroxy-2-methyl-2-(E)-butenyl 4-diphosphate reductase (ipdp)	H+[Cytosol] + NADH[Cytosol] + 1-hydroxy-2-methyl-2-(E)-butenyl 4-diphosphate[Cytosol] => H2O[Cytosol] + NAD+[Cytosol] + Isopentenyl diphosphate[Cytosol]	K03527					c	CELL WALL			IPDPS
	IPDDI	isopentenyl-diphosphate D-isomerase	Isopentenyl diphosphate[Cytosol] <=> Dimethylallyl diphosphate[Cytosol]	K01823					c	CELL WALL			IPDDI
	DMATT	dimethylallyltranstransferase	Dimethylallyl diphosphate[Cytosol] + Isopentenyl diphosphate[Cytosol] => Diphosphate[Cytosol] + Geranyl diphosphate[Cytosol]	K00787:K00795:K00804:K13787:K13789					c	CELL WALL			DMATT
	GRTT	geranyltranstransferase	Isopentenyl diphosphate[Cytosol] + Geranyl diphosphate[Cytosol] => Diphosphate[Cytosol] + Farnesyl diphosphate[Cytosol]	K00787:K00795:K00804:K13787:K13789					c	CELL WALL			GRTT
	UDCPDPS	Undecaprenyl diphosphate synthase	8 Isopentenyl diphosphate[Cytosol] + Farnesyl diphosphate[Cytosol] => 8 Diphosphate[Cytosol] + Undecaprenyl diphosphate[Cytosol]	K00806					c	CELL WALL			UDCPDPS
	OCTDPS	Octaprenyl pyrophosphate synthase	5 Isopentenyl diphosphate[Cytosol] + Farnesyl diphosphate[Cytosol] => 5 Diphosphate[Cytosol] + all-trans-Octaprenyl diphosphate[Cytosol]	K02523					c	CELL WALL			OCTDPS
	HMGCOASi	Hydroxymethylglutaryl CoA synthase (ir)	H2O[Cytosol] + Acetyl-CoA[Cytosol] + Acetoacetyl-CoA[Cytosol] => H+[Cytosol] + Coenzyme A[Cytosol] + Hydroxymethylglutaryl-CoA[Cytosol]	K01641					c	CELL WALL				HMGCOASi
	RHEA_14836	Hydroxymethylglutaryl CoA reductase (ir)	2 H+[Cytosol] + 2 NADH[Cytosol] + Hydroxymethylglutaryl-CoA[Cytosol] => 2 NAD+[Cytosol] + Coenzyme A[Cytosol] + (R)-Mevalonate[Cytosol]	K00054					c	CELL WALL						RHEA
	RHEA_15992	Hydroxymethylglutaryl CoA reductase (ir)	2 H+[Cytosol] + 2 NADPH[Cytosol] + Hydroxymethylglutaryl-CoA[Cytosol] => 2 NADP+[Cytosol] + Coenzyme A[Cytosol] + (R)-Mevalonate[Cytosol]	K00021					c	CELL WALL						RHEA
	RHEA_17068	mevalonate kinase (atp)	ATP[Cytosol] + (R)-Mevalonate[Cytosol] => ADP[Cytosol] + H+[Cytosol] + (R)-5-Phosphomevalonate[Cytosol]	K00869					c	CELL WALL						RHEA
	RHEA_16344	phosphomevalonate kinase	ATP[Cytosol] + (R)-5-Phosphomevalonate[Cytosol] => ADP[Cytosol] + (R)-5-Diphosphomevalonate[Cytosol]	K00938:K13273					c	CELL WALL						RHEA
	DPMVD	diphosphomevalonate decarboxylase	ATP[Cytosol] + (R)-5-Diphosphomevalonate[Cytosol] => ADP[Cytosol] + Phosphate[Cytosol] + CO2[Cytosol] + Isopentenyl diphosphate[Cytosol]	K01597					c	CELL WALL				DPMVD
	HEXTT	trans-hexaprenyltranstransferase	Isopentenyl diphosphate[Cytosol] + all-trans-Hexaprenyl diphosphate[Cytosol] => Diphosphate[Cytosol] + all-trans-Heptaprenyl diphosphate[Cytosol]	K00805					c	CELL WALL				HEXTT
	DAAD	D-Amino acid dehydrogenase	H2O[Cytosol] + Flavin adenine dinucleotide oxidized[Cytosol] + D-Alanine[Cytosol] => Ammonium[Cytosol] + Pyruvate[Cytosol] + Flavin adenine dinucleotide reduced[Cytosol]	K00285					c	CELL WALL			DAAD
	ALATA_D	D-alanine transaminase	D-Alanine[Cytosol] + 2-Oxoglutarate[Cytosol] => Pyruvate[Cytosol] + D-Glutamate[Cytosol]	K00824					c	CELL WALL				ALATA_D
	UDCPKr	undecaprenol kinase (reversible)	ATP[Cytosol] + Undecaprenol[Cytosol] <=> ADP[Cytosol] + H+[Cytosol] + Undecaprenyl phosphate[Cytosol]	2.7.1.66					c	CELL WALL				UDCPKr
	ALAR	alanine racemase	L-Alanine[Cytosol] <=> D-Alanine[Cytosol]	5.1.1.1					c	CELL WALL			ALAR
	GLUR	glutamate racemase	D-Glutamate[Cytosol] <=> L-Glutamate[Cytosol]	5.1.1.3					c	CELL WALL			GLUR
	UAMAS	UDP-N-acetylmuramoyl-L-alanine synthetase	ATP[Cytosol] + L-Alanine[Cytosol] + UDP-N-acetylmuramate[Cytosol] => ADP[Cytosol] + H+[Cytosol] + Phosphate[Cytosol] + UDP-N-acetylmuramoyl-L-alanine[Cytosol]	6.3.2.8					c	CELL WALL			UAMAS
	UAMAGS	UDP-N-acetylmuramoyl-L-alanyl-D-glutamate synthetase	ATP[Cytosol] + D-Glutamate[Cytosol] + UDP-N-acetylmuramoyl-L-alanine[Cytosol] => ADP[Cytosol] + H+[Cytosol] + Phosphate[Cytosol] + UDP-N-acetylmuramoyl-L-alanyl-D-glutamate[Cytosol]	6.3.2.9					c	CELL WALL			UAMAGS
	UAAGDS	UDP-N-acetylmuramoyl-L-alanyl-D-glutamyl-meso-2,6-diaminopimelate synthetase	ATP[Cytosol] + meso-2,6-Diaminoheptanedioate[Cytosol] + UDP-N-acetylmuramoyl-L-alanyl-D-glutamate[Cytosol] => ADP[Cytosol] + H+[Cytosol] + Phosphate[Cytosol] + UDP-N-acetylmuramoyl-L-alanyl-D-gamma-glutamyl-meso-2,6-diaminopimelate[Cytosol]	6.3.2.13					c	CELL WALL			UAAGDS
	ALAALAr	D-alanine-D-alanine ligase (reversible)	ATP[Cytosol] + 2 D-Alanine[Cytosol] <=> ADP[Cytosol] + H+[Cytosol] + Phosphate[Cytosol] + D-Alanyl-D-alanine[Cytosol]	6.3.2.4					c	CELL WALL			ALAALAr
	UGMDDS	UDP-N-acetylmuramoyl-L-alanyl-D-glutamyl-meso-2,6-diaminopimeloyl-D-alanyl-D-alanine synthetase	ATP[Cytosol] + UDP-N-acetylmuramoyl-L-alanyl-D-gamma-glutamyl-meso-2,6-diaminopimelate[Cytosol] + D-Alanyl-D-alanine[Cytosol] => ADP[Cytosol] + H+[Cytosol] + Phosphate[Cytosol] + UDP-N-acetylmuramoyl-L-alanyl-D-glutamyl-meso-2,6-diaminopimeloyl-D-alanyl-D-alanine[Cytosol]	6.3.2.10					c	CELL WALL			UGMDDS
	PAPPT3	phospho-N-acetylmuramoyl-pentapeptide-transferase (meso-2,6-diaminopimelate)	Undecaprenyl phosphate[Cytosol] + UDP-N-acetylmuramoyl-L-alanyl-D-glutamyl-meso-2,6-diaminopimeloyl-D-alanyl-D-alanine[Cytosol] => UMP[Cytosol] + Undecaprenyl-diphospho-N-acetylmuramoyl-L-alanyl-D-glutamyl-meso-2,6-diaminopimeloyl-D-alanyl-D-alanine[Cytosol]	2.7.8.13					c	CELL WALL			PAPPT3
	UAGPT3	UDP-N-acetylglucosamine-N-acetylmuramyl-(pentapeptide)pyrophosphoryl-undecaprenol N-acetylglucosamine transferase	UDP-N-acetyl-D-glucosamine[Cytosol] + Undecaprenyl-diphospho-N-acetylmuramoyl-L-alanyl-D-glutamyl-meso-2,6-diaminopimeloyl-D-alanyl-D-alanine[Cytosol] => H+[Cytosol] + UDP[Cytosol] + Undecaprenyl-diphospho-N-acetylmuramoyl-(N-acetylglucosamine)-L-ala-D-glu-meso-2,6-diaminopimeloyl-D-ala-D-ala[Cytosol]	2.4.1.227					c	CELL WALL			UAGPT3
	RXN_11302	peptidoglycan glycosyltransferase	2 H2O[Cytosol] + Undecaprenyl-diphospho-N-acetylmuramoyl-(N-acetylglucosamine)-L-ala-D-glu-meso-2,6-diaminopimeloyl-D-ala-D-ala[Cytosol] => Undecaprenyl diphosphate[Cytosol] + 2 D-Alanine[Cytosol] + Crosslinked peptideglycan[Cytosol]	3.4.16.4					c	CELL WALL
	MPTG	murein polymerizing transglycosylase	2 Undecaprenyl-diphospho-N-acetylmuramoyl-(N-acetylglucosamine)-L-ala-D-glu-meso-2,6-diaminopimeloyl-D-ala-D-ala[Cytosol] => 2 H+[Cytosol] + 2 Undecaprenyl diphosphate[Cytosol] + two linked disacharide pentapeptide murein units (uncrosslinked, middle of chain)[Periplasm]	K05367:K05365:K05366					c	CELL WALL			MPTG
	MPTG2	murein polymerizing transglycosylase 2 (three linked units)	Undecaprenyl-diphospho-N-acetylmuramoyl-(N-acetylglucosamine)-L-ala-D-glu-meso-2,6-diaminopimeloyl-D-ala-D-ala[Cytosol] + two linked disacharide pentapeptide murein units (uncrosslinked, middle of chain)[Periplasm] => H+[Cytosol] + Undecaprenyl diphosphate[Cytosol] + three linked disacharide pentapeptide murein units (uncrosslinked, middle of chain)[Periplasm]	K05367:K05365:K05366					c	CELL WALL			MPTG2
	UDCPDP	undecaprenyl-diphosphatase	H2O[Cytosol] + Undecaprenyl diphosphate[Cytosol] => H+[Cytosol] + Phosphate[Cytosol] + Undecaprenyl phosphate[Cytosol]	3.6.1.27					c	CELL WALL			UDCPDP
	UDCPDPpp	undecaprenyl-diphosphatase (periplasm)	H2O[Periplasm] + Undecaprenyl diphosphate[Periplasm] => Phosphate[Periplasm] + H+[Periplasm] + Undecaprenyl phosphate[Periplasm]	3.6.1.27					c	CELL WALL			UDCPDPpp
	MCTP1App	murein crosslinking transpeptidase 1A:(A2pm-D-ala) (periplasm)	two linked disacharide pentapeptide murein units (uncrosslinked, middle of chain)[Periplasm] => D-Alanine[Periplasm] + two disacharide linked murein units, pentapeptide crosslinked tetrapeptide (A2pmtoD-ala) (middle of chain)[Periplasm]	K05515:K05365:K05366					c	CELL WALL			MCTP1App
	MCTP1Bpp	murein crosslinking transpeptidase 1B:(A2pm-A2pm) (periplasm)	two linked disacharide pentapeptide murein units (uncrosslinked, middle of chain)[Periplasm] => D-Alanyl-D-alanine[Periplasm] + two disacharide linked murein units, pentapeptide corsslinked tripeptide (A2pmtoA2pm) (middle of chain)[Periplasm]	K05365:K05366					c	CELL WALL			MCTP1Bpp
	MCTP2App	murein crosslinking transpeptidase 1A:(A2pm-D-ala) (periplasm)	three linked disacharide pentapeptide murein units (uncrosslinked, middle of chain)[Periplasm] => 2 D-Alanine[Periplasm] + three disacharide linked murein units (pentapeptide crosslinked tetrapeptide (A2pmtoD-ala) tetrapeptide corsslinked tetrapeptide (A2pmtoD-ala)) (middle of chain)[Periplasm]	K05515:K05365:K05366:K07258:K07259:K07260:K03587:K08724:K05367:K03814					c	CELL WALL			MCTP2App
	MDDCP1pp	murein D,D-carboxypeptidase (murein5px4p) (periplasm)	H2O[Periplasm] + two disacharide linked murein units, pentapeptide crosslinked tetrapeptide (A2pmtoD-ala) (middle of chain)[Periplasm] => D-Alanine[Periplasm] + two disacharide linked murein units, tetrapeptide corsslinked tetrapeptide (A2pmtoD-ala) (middle of chain)[Periplasm]	K05515:K05365:K05366:K07258:K07259:K07260:K03587:K08724:K05367:K03814					c	CELL WALL			MDDCP1pp
	MDDCP2pp	murein D,D-carboxypeptidase (murein5px4px4p) (periplasm)	H2O[Periplasm] + three disacharide linked murein units (pentapeptide crosslinked tetrapeptide (A2pmtoD-ala) tetrapeptide corsslinked tetrapeptide (A2pmtoD-ala)) (middle of chain)[Periplasm] => D-Alanine[Periplasm] + three disacharide linked murein units (tetrapeptide crosslinked tetrapeptide (A2pmtoD-ala) tetrapeptide corsslinked tetrapeptide (A2pmtoD-ala)) (middle of chain)[Periplasm]	K05515:K05365:K05366:K07258:K07259:K07260:K03587:K08724:K05367:K03814					c	CELL WALL			MDDCP2pp
	MDDCP3pp	murein D,D-carboxypeptidase (murein5p5p) (periplasm)	H2O[Periplasm] + two linked disacharide pentapeptide murein units (uncrosslinked, middle of chain)[Periplasm] => D-Alanine[Periplasm] + two linked disacharide pentapeptide and tetrapeptide murein units (uncrosslinked, middle of chain)[Periplasm]	K05515:K05365:K05366:K07258:K07259:K07260:K03587:K08724:K05367:K03814					c	CELL WALL			MDDCP3pp
	MDDCP4pp	murein D,D-carboxypeptidase (murein5p4p) (periplasm)	H2O[Periplasm] + two linked disacharide pentapeptide and tetrapeptide murein units (uncrosslinked, middle of chain)[Periplasm] => D-Alanine[Periplasm] + two linked disacharide tetrapeptide murein units (uncrosslinked, middle of chain)[Periplasm]	K05515:K05365:K05366:K07258:K07259:K07260:K03587:K08724:K05367:K03814					c	CELL WALL			MDDCP4pp
	MDDCP5pp	murein D,D-carboxypeptidase (murein5p3p) (periplasm)	H2O[Periplasm] + two linked disacharide pentapeptide and tripeptide murein units (uncrosslinked, middle of chain)[Periplasm] => D-Alanine[Periplasm] + two linked disacharide tetrapeptide and tripeptide murein units (uncrosslinked, middle of chain)[Periplasm]	K05515:K05365:K05366:K07258:K07259:K07260:K03587:K08724:K05367:K03814					c	CELL WALL			MDDCP5pp
	MLDCP1App	murein L,D-carboxypeptidase (murein5px4p) (periplasm)	H2O[Periplasm] + two disacharide linked murein units, pentapeptide crosslinked tetrapeptide (A2pmtoD-ala) (middle of chain)[Periplasm] => D-Alanyl-D-alanine[Periplasm] + two disacharide linked murein units, tripeptide crosslinked tetrapeptide (A2pmtoD-ala) (middle of chain)[Periplasm]	K01002					c	CELL WALL			MLDCP1App
	MLDCP1Bpp	murein L,D-carboxypeptidase (murein4p4p) (periplasm)	H2O[Periplasm] + two linked disacharide tetrapeptide murein units (uncrosslinked, middle of chain)[Periplasm] => D-Alanine[Periplasm] + two linked disacharide tetrapeptide and tripeptide murein units (uncrosslinked, middle of chain)[Periplasm]	K01002					c	CELL WALL			MLDCP1Bpp
	MLDCP2App	murein L,D-carboxypeptidase (murein5p5p) (periplasm)	H2O[Periplasm] + two linked disacharide pentapeptide murein units (uncrosslinked, middle of chain)[Periplasm] => D-Alanyl-D-alanine[Periplasm] + two linked disacharide pentapeptide and tripeptide murein units (uncrosslinked, middle of chain)[Periplasm]	K01002					c	CELL WALL			MLDCP2App
	MLDCP2Bpp	murein L,D-carboxypeptidase (murein4p3p) (periplasm)	H2O[Periplasm] + two linked disacharide tetrapeptide and tripeptide murein units (uncrosslinked, middle of chain)[Periplasm] => D-Alanine[Periplasm] + two linked disacharide tripeptide murein units (uncrosslinked, middle of chain)[Periplasm]	K01002					c	CELL WALL			MLDCP2Bpp
	MLDCP3App	murein L,D-carboxypeptidase (murein5px3p) (periplasm)	H2O[Periplasm] + two disacharide linked murein units, pentapeptide corsslinked tripeptide (A2pmtoA2pm) (middle of chain)[Periplasm] => D-Alanyl-D-alanine[Periplasm] + two disacharide linked murein units, tripeptide crosslinked tripeptide (A2pmtoA2pm) (middle of chain)[Periplasm]	K01002					c	CELL WALL			MLDCP3App
	3PEPTabcpp	tripeptide (LalaDgluMdap) transport via ABC system (periplasm)	ATP[Cytosol] + H2O[Cytosol] + L-alanine-D-glutamate-meso-2,6-diaminoheptanedioate[Periplasm] => ADP[Cytosol] + H+[Cytosol] + Phosphate[Cytosol] + L-alanine-D-glutamate-meso-2,6-diaminoheptanedioate[Cytosol]	K15580:K15581:K15582:K15583:K15584:K10823					c	CELL WALL			3PEPTabcpp
	4PCP	tetrapeptide L,D-carboxypeptidase	H2O[Cytosol] + L-alanine-D-glutamate-meso-2,6-diaminoheptanedioate-D-alanine[Cytosol] => D-Alanine[Cytosol] + L-alanine-D-glutamate-meso-2,6-diaminoheptanedioate[Cytosol]	K01297					c	CELL WALL			4PCP
	4PCPpp	tetrapeptide L,D-carboxypeptidase (periplasm)	H2O[Periplasm] + L-alanine-D-glutamate-meso-2,6-diaminoheptanedioate-D-alanine[Periplasm] => D-Alanine[Periplasm] + L-alanine-D-glutamate-meso-2,6-diaminoheptanedioate[Periplasm]	NEEDED					c	CELL WALL			4PCPpp
	4PEPTabcpp	tetrapeptide (LalaDgluMdapDala) transport via ABC system (periplasm)	ATP[Cytosol] + H2O[Cytosol] + L-alanine-D-glutamate-meso-2,6-diaminoheptanedioate-D-alanine[Periplasm] => ADP[Cytosol] + H+[Cytosol] + Phosphate[Cytosol] + L-alanine-D-glutamate-meso-2,6-diaminoheptanedioate-D-alanine[Cytosol]	K15580:K15581:K15582:K15583:K10823					c	CELL WALL			4PEPTabcpp
	AGM3PA	N-Acetyl-D-glucosamine(anhydrous)N-Acetylmuramyl-tripeptide amidase	H2O[Cytosol] + N-Acetyl-D-glucosamine(anhydrous)N-Acetylmuramyl-tripeptide[Cytosol] => L-alanine-D-glutamate-meso-2,6-diaminoheptanedioate[Cytosol] + N-Acetyl-D-glucosamine(anhydrous)N-Acetylmuramic acid[Cytosol]	K03806					c	CELL WALL			AGM3PA
	AGM3PApp	N-Acetyl-D-glucosamine(anhydrous)N-Acetylmuramyl-tripeptide amidase (periplasm)	H2O[Periplasm] + N-Acetyl-D-glucosamine(anhydrous)N-Acetylmuramyl-tripeptide[Periplasm] => L-alanine-D-glutamate-meso-2,6-diaminoheptanedioate[Periplasm] + N-Acetyl-D-glucosamine(anhydrous)N-Acetylmuramic acid[Periplasm]	K01446:K01447:K01448:K01449:K11066:K13714					c	CELL WALL			AGM3PApp
	AGM3Pt2pp	GlcNAc-anhMurNAc tripeptide transport in via proton symport (periplasm)	H+[Periplasm] + N-Acetyl-D-glucosamine(anhydrous)N-Acetylmuramyl-tripeptide[Periplasm] => H+[Cytosol] + N-Acetyl-D-glucosamine(anhydrous)N-Acetylmuramyl-tripeptide[Cytosol]	K08218					c	CELL WALL			AGM3Pt2pp
	AGM4PA	N-Acetyl-D-glucosamine(anhydrous)N-Acetylmuramyl-tetrapeptide amidase	H2O[Cytosol] + N-Acetyl-D-glucosamine(anhydrous)N-Acetylmuramyl-tetrapeptide[Cytosol] => L-alanine-D-glutamate-meso-2,6-diaminoheptanedioate-D-alanine[Cytosol] + N-Acetyl-D-glucosamine(anhydrous)N-Acetylmuramic acid[Cytosol]	K03806					c	CELL WALL			AGM4PA
	AGM4PApp	N-Acetyl-D-glucosamine(anhydrous)N-Acetylmuramyl-tetrapeptide amidase (periplasm)	H2O[Periplasm] + N-Acetyl-D-glucosamine(anhydrous)N-Acetylmuramyl-tetrapeptide[Periplasm] => L-alanine-D-glutamate-meso-2,6-diaminoheptanedioate-D-alanine[Periplasm] + N-Acetyl-D-glucosamine(anhydrous)N-Acetylmuramic acid[Periplasm]	K11066:K01447:K01448:K01449:K13714					c	CELL WALL			AGM4PApp
	AGM4PCP	N-Acetyl-D-glucosamine(anhydrous)N-Acetylmuramyl-tetrapeptide L,D-carboxypeptidase	H2O[Cytosol] + N-Acetyl-D-glucosamine(anhydrous)N-Acetylmuramyl-tetrapeptide[Cytosol] => N-Acetyl-D-glucosamine(anhydrous)N-Acetylmuramyl-tripeptide[Cytosol] + D-Alanine[Cytosol]	K01297					c	CELL WALL			AGM4PCP
	AGM4PCPpp	N-Acetyl-D-glucosamine(anhydrous)N-Acetylmuramyl-tetrapeptide L,D-carboxypeptidase (periplasmic)	H2O[Periplasm] + N-Acetyl-D-glucosamine(anhydrous)N-Acetylmuramyl-tetrapeptide[Periplasm] => D-Alanine[Periplasm] + N-Acetyl-D-glucosamine(anhydrous)N-Acetylmuramyl-tripeptide[Periplasm]	NEEDED					c	CELL WALL			AGM4PCPpp
	AGM4PH	N-Acetyl-D-glucosamine(anhydrous)N-Acetylmuramyl-tetrapeptide beta -1,4-N-acetylglucosaminidase	H2O[Cytosol] + N-Acetyl-D-glucosamine(anhydrous)N-Acetylmuramyl-tetrapeptide[Cytosol] => N-Acetyl-D-glucosamine[Cytosol] + 1,6-anhydrous-N-Acetylmuramyl-tetrapeptide[Cytosol]	K01207					c	CELL WALL			AGM4PH
	AGM4Pt2pp	GlcNAc-anhMurNAc tetrapeptide transport in via proton symport (periplasm)	H+[Periplasm] + N-Acetyl-D-glucosamine(anhydrous)N-Acetylmuramyl-tetrapeptide[Periplasm] => H+[Cytosol] + N-Acetyl-D-glucosamine(anhydrous)N-Acetylmuramyl-tetrapeptide[Cytosol]	K08218					c	CELL WALL			AGM4Pt2pp
	AGMH	N-Acetyl-D-glucosamine(anhydrous)N-Acetylmuramyl beta -1,4-N-acetylglucosaminidase	H2O[Cytosol] + N-Acetyl-D-glucosamine(anhydrous)N-Acetylmuramic acid[Cytosol] => N-Acetyl-D-glucosamine[Cytosol] + 1,6-anhydrous-N-Acetylmuramate[Cytosol]	K01207					c	CELL WALL			AGMH
	AGMt2pp	GlcNAc-anhMurNAc transport in via proton symport (periplasm)	H+[Periplasm] + N-Acetyl-D-glucosamine(anhydrous)N-Acetylmuramic acid[Periplasm] => H+[Cytosol] + N-Acetyl-D-glucosamine(anhydrous)N-Acetylmuramic acid[Cytosol]	K08218					c	CELL WALL			AGMt2pp
	ALAALAD	D-alanine-D-alanine dipeptidase	H2O[Cytosol] + D-Alanyl-D-alanine[Cytosol] => 2 D-Alanine[Cytosol]	K08641					c	CELL WALL			ALAALAD
	ALAGLUE	L-alanyl-gamma-glutamate epimerase	L-alanine-D-glutamate[Cytosol] <=> L-alanine-L-glutamate[Cytosol]	NEEDED					c	CELL WALL			ALAGLUE
	AM3PA	anhydrous-N-Acetylmuramyl-tripeptide amidase	H2O[Cytosol] + 1,6-anhydrous-N-Acetylmuramyl-tripeptide[Cytosol] => L-alanine-D-glutamate-meso-2,6-diaminoheptanedioate[Cytosol] + 1,6-anhydrous-N-Acetylmuramate[Cytosol]	K03806					c	CELL WALL			AM3PA
	AM4PA	anhydrous-N-Acetylmuramyl-tetrapeptide amidase	H2O[Cytosol] + 1,6-anhydrous-N-Acetylmuramyl-tetrapeptide[Cytosol] => L-alanine-D-glutamate-meso-2,6-diaminoheptanedioate-D-alanine[Cytosol] + 1,6-anhydrous-N-Acetylmuramate[Cytosol]	K03806					c	CELL WALL			AM4PA
	AM4PCP	anhydrous-N-Acetylmuramyl-tetrapeptide L,D-carboxypeptidase	H2O[Cytosol] + 1,6-anhydrous-N-Acetylmuramyl-tetrapeptide[Cytosol] => 1,6-anhydrous-N-Acetylmuramyl-tripeptide[Cytosol] + D-Alanine[Cytosol]	K01297					c	CELL WALL			AM4PCP
	ANHMK	1,6-anhydrous-N-Acetylmuramate kinase	ATP[Cytosol] + H2O[Cytosol] + 1,6-anhydrous-N-Acetylmuramate[Cytosol] => ADP[Cytosol] + H+[Cytosol] + N-acetylmuramate 6-phosphate[Cytosol]	K09001					c	CELL WALL			ANHMK
	LADGMDH	L-alanyl-gamma-D-glutamyl-meso-diaminopimelate hydrolase	H2O[Cytosol] + L-alanine-D-glutamate-meso-2,6-diaminoheptanedioate[Cytosol] => meso-2,6-Diaminoheptanedioate[Cytosol] + L-alanine-D-glutamate[Cytosol]	K14054					c	CELL WALL			LADGMDH
	LALGP	L-alanyl-gamma-L-glutamate peptidase	H2O[Cytosol] + L-alanine-L-glutamate[Cytosol] => L-Alanine[Cytosol] + L-Glutamate[Cytosol]	K01270					c	CELL WALL			LALGP
	MDDEP1pp	murein D,D-endopeptidase (murein4px4p) (periplasm)	H2O[Periplasm] + two disacharide linked murein units, tetrapeptide corsslinked tetrapeptide (A2pmtoD-ala) (middle of chain)[Periplasm] => two linked disacharide tetrapeptide murein units (uncrosslinked, middle of chain)[Periplasm]	K07259:K07261:K07262					c	CELL WALL			MDDEP1pp
	MDDEP2pp	murein D,D-endopeptidase (murein3px4p) (periplasm)	H2O[Periplasm] + two disacharide linked murein units, tripeptide crosslinked tetrapeptide (A2pmtoD-ala) (middle of chain)[Periplasm] => two linked disacharide tetrapeptide and tripeptide murein units (uncrosslinked, middle of chain)[Periplasm]	K07259:K07261:K07262					c	CELL WALL			MDDEP2pp
	MDDEP3pp	murein D,D-endopeptidase (murein5px4p) (periplasm)	H2O[Periplasm] + two disacharide linked murein units, pentapeptide crosslinked tetrapeptide (A2pmtoD-ala) (middle of chain)[Periplasm] => two linked disacharide pentapeptide and tetrapeptide murein units (uncrosslinked, middle of chain)[Periplasm]	K07259:K07261:K07262					c	CELL WALL			MDDEP3pp
	MDDEP4pp	murein D,D-endopeptidase (murein4px4px4p) (periplasm)	H2O[Periplasm] + three disacharide linked murein units (tetrapeptide crosslinked tetrapeptide (A2pmtoD-ala) tetrapeptide corsslinked tetrapeptide (A2pmtoD-ala)) (middle of chain)[Periplasm] => three disacharide linked murein units (tetrapeptide crosslinked tetrapeptide (A2pmtoD-ala), one uncrosslinked tetrapaptide) (middle of chain)[Periplasm]	K07259:K07261:K07262					c	CELL WALL			MDDEP4pp
	MLDEP1pp	murein L,D-endopeptidase (murein3px3p) (periplasm)	H2O[Periplasm] + two disacharide linked murein units, tripeptide crosslinked tripeptide (A2pmtoA2pm) (middle of chain)[Periplasm] => two linked disacharide tripeptide murein units (uncrosslinked, middle of chain)[Periplasm]	NEEDED					c	CELL WALL			MLDEP1pp
	MLDEP2pp	murein L,D-endopeptidase (murein5px3p) (periplasm)	H2O[Periplasm] + two disacharide linked murein units, pentapeptide corsslinked tripeptide (A2pmtoA2pm) (middle of chain)[Periplasm] => two linked disacharide pentapeptide and tripeptide murein units (uncrosslinked, middle of chain)[Periplasm]	NEEDED					c	CELL WALL			MLDEP2pp
	MLTGY1pp	murein lytic transglycosylase (murein4p4p) (periplasm)	two linked disacharide tetrapeptide murein units (uncrosslinked, middle of chain)[Periplasm] => 2 N-Acetyl-D-glucosamine(anhydrous)N-Acetylmuramyl-tetrapeptide[Periplasm]	K08304:K08305:K08306:K08308:K08309					c	CELL WALL			MLTGY1pp
	MLTGY2pp	murein lytic transglycosylase (murein4p3p) (periplasm)	two linked disacharide tetrapeptide and tripeptide murein units (uncrosslinked, middle of chain)[Periplasm] => N-Acetyl-D-glucosamine(anhydrous)N-Acetylmuramyl-tripeptide[Periplasm] + N-Acetyl-D-glucosamine(anhydrous)N-Acetylmuramyl-tetrapeptide[Periplasm]	K08304:K08305:K08306:K08308:K08309					c	CELL WALL			MLTGY2pp
	MLTGY3pp	murein lytic transglycosylase (murein3p3p) (periplasm)	two linked disacharide tripeptide murein units (uncrosslinked, middle of chain)[Periplasm] => 2 N-Acetyl-D-glucosamine(anhydrous)N-Acetylmuramyl-tripeptide[Periplasm]	K08304:K08305:K08306:K08308:K08309					c	CELL WALL			MLTGY3pp
	MLTGY4pp	murein lytic transglycosylase (murein4px4p4p) (periplasm)	three disacharide linked murein units (tetrapeptide crosslinked tetrapeptide (A2pmtoD-ala), one uncrosslinked tetrapaptide) (middle of chain)[Periplasm] => two disacharide linked murein units, tetrapeptide corsslinked tetrapeptide (A2pmtoD-ala) (middle of chain)[Periplasm] + N-Acetyl-D-glucosamine(anhydrous)N-Acetylmuramyl-tetrapeptide[Periplasm]	K08304:K08305:K08306:K08308:K08309					c	CELL WALL			MLTGY4pp
	UM3PL	UDP-N-acetylmuramate:L-alanyl-gamma-D-glutamyl-meso-diaminopimelate ligase	ATP[Cytosol] + UDP-N-acetylmuramate[Cytosol] + L-alanine-D-glutamate-meso-2,6-diaminoheptanedioate[Cytosol] => ADP[Cytosol] + H+[Cytosol] + Phosphate[Cytosol] + UDP-N-acetylmuramoyl-L-alanyl-D-gamma-glutamyl-meso-2,6-diaminopimelate[Cytosol]	K02558					c	CELL WALL			UM3PL
	UM4PCP	UDP-N-acetylmuramoyl-L-alanyl-D-gamma-glutamyl-meso-2,6-diaminopimelate-D-alanine L,D-carboxypeptidase	H2O[Cytosol] + UDP-N-acetylmuramoyl-L-alanyl-D-gamma-glutamyl-meso-2,6-diaminopimelate-D-alanine[Cytosol] => D-Alanine[Cytosol] + UDP-N-acetylmuramoyl-L-alanyl-D-gamma-glutamyl-meso-2,6-diaminopimelate[Cytosol]	K01297					c	CELL WALL			UM4PCP
	UM4PL	UDP-N-acetylmuramate:L-alanyl-gamma-D-glutamyl-meso-diaminopimelate-D-alanine ligase	ATP[Cytosol] + UDP-N-acetylmuramate[Cytosol] + L-alanine-D-glutamate-meso-2,6-diaminoheptanedioate-D-alanine[Cytosol] => ADP[Cytosol] + H+[Cytosol] + Phosphate[Cytosol] + UDP-N-acetylmuramoyl-L-alanyl-D-gamma-glutamyl-meso-2,6-diaminopimelate-D-alanine[Cytosol]	K02558					c	CELL WALL			UM4PL
	DAPabcpp	M-diaminopimelic acid ABC transport (periplasm)	ATP[Cytosol] + H2O[Cytosol] + meso-2,6-Diaminoheptanedioate[Periplasm] => ADP[Cytosol] + H+[Cytosol] + Phosphate[Cytosol] + meso-2,6-Diaminoheptanedioate[Cytosol]	NEEDED					c	CELL WALL			DAPabcpp
	26DAHtex	meso-2,6-Diaminoheptanedioate transport via diffusion (extracellular to periplasm)	meso-2,6-Diaminoheptanedioate[Extraorganism] <=> meso-2,6-Diaminoheptanedioate[Periplasm]	NEEDED					c	CELL WALL			26DAHtex
	UDPGALM	UDPgalactopyranose mutase	UDPgalactose[Cytosol] => UDP-D-galacto-1,4-furanose[Cytosol]	K01854					c	CELL WALL/capsular polysaccharide			UDPGALM
	G1PTT	glucose-1-phosphate thymidylyltransferase	H+[Cytosol] + D-Glucose 1-phosphate[Cytosol] + dTTP[Cytosol] => Diphosphate[Cytosol] + dTDPglucose[Cytosol]	K00973					c	CELL WALL/capsular polysaccharide			G1PTT
	TDPGDH	dTDPglucose 4,6-dehydratase	dTDPglucose[Cytosol] => H2O[Cytosol] + dTDP-4-dehydro-6-deoxy-D-glucose[Cytosol]	K01710					c	CELL WALL/capsular polysaccharide			TDPGDH
	TDPDRE	dTDP-4-dehydrorhamnose 3,5-epimerase	dTDP-4-dehydro-6-deoxy-D-glucose[Cytosol] => dTDP-4-dehydro-6-deoxy-L-mannose[Cytosol]	K01790					c	CELL WALL/capsular polysaccharide			TDPDRE
	TDPDRR	dTDP-4-dehydrorhamnose reductase	H+[Cytosol] + NADPH[Cytosol] + dTDP-4-dehydro-6-deoxy-L-mannose[Cytosol] => NADP+[Cytosol] + dTDP-L-rhamnose[Cytosol]	K00067					c	CELL WALL/capsular polysaccharide			TDPDRR
	TDPAGTA	dTDP-4-amino-4,6-dideoxy-D-glucose transaminase	L-Glutamate[Cytosol] + dTDP-4-dehydro-6-deoxy-D-glucose[Cytosol] => 2-Oxoglutarate[Cytosol] + dTDP-4-amino-4,6-dideoxy-D-galactose[Cytosol]	K13308					c	CELL WALL/capsular polysaccharide			TDPAGTA
	AADDGT	dTDP-N-4-acetamido-4,6-dideoxy-D-galactose transferase	Undecaprenyl-diphospho-N-acetylglucosamine-N-acetylmannosaminuronate[Cytosol] + dTDP-4-acetamido-4,6-dideoxy-D-galactose[Cytosol] => H+[Cytosol] + dTDP[Cytosol] + Undecaprenyl-diphospho N-acetylglucosamine-N-acetylmannosaminuronate-N-acetamido-4,6-dideoxy-D-galactose[Cytosol]	K12582					c	CELL WALL/capsular polysaccharide			AADDGT
	ACMAMUT	UDP-N-acetyl-D-mannosaminuronic acid transferase	UDP-N-acetyl-D-mannosaminouronate[Cytosol] + Undecaprenyl diphospho N-acetyl-glucosamine[Cytosol] => H+[Cytosol] + UDP[Cytosol] + Undecaprenyl-diphospho-N-acetylglucosamine-N-acetylmannosaminuronate[Cytosol]	K02852					c	CELL WALL/capsular polysaccharide			ACMAMUT
	GDPMNH	GDP-mannose mannosyl hydrolase	H2O[Cytosol] + GDP-D-mannose[Cytosol] => H+[Cytosol] + GDP[Cytosol] + D-Mannose[Cytosol]	K03207					c	CELL WALL/capsular polysaccharide			GDPMNH
	GDPMNP	GDP-mannose phyrophosphatase	H2O[Cytosol] + GDP-D-mannose[Cytosol] => 2 H+[Cytosol] + GMP[Cytosol] + D-Mannose 1-phosphate[Cytosol]	K12945					c	CELL WALL/capsular polysaccharide			GDPMNP
	TDPADGAT	dTDP-4-amino-4,6-dideoxy-D-glucose acetyltransferase	Acetyl-CoA[Cytosol] + dTDP-4-amino-4,6-dideoxy-D-galactose[Cytosol] => H+[Cytosol] + Coenzyme A[Cytosol] + dTDP-4-acetamido-4,6-dideoxy-D-galactose[Cytosol]	K16704					c	CELL WALL/capsular polysaccharide			TDPADGAT
	ACGAMT	UDP-N-acetylglucosamine:undecaprenylphosphate N-acetylglucosamine -1-phosphate transferase	UDP-N-acetyl-D-glucosamine[Cytosol] + Undecaprenyl phosphate[Cytosol] => UMP[Cytosol] + Undecaprenyl diphospho N-acetyl-glucosamine[Cytosol]	K02851					c	CELL WALL/capsular polysaccharide			ACGAMT
	CPSS_LPL2	CPS synthase complex, LPL specific	4 H2O[Cytosol] + UDPglucose[Cytosol] + UDPgalactose[Cytosol] + 2 dTDP-L-rhamnose[Cytosol] <=> 5 H+[Cytosol] + UMP[Cytosol] + UDP[Cytosol] + 2 dTDP[Cytosol] + capsular polysaccharide linkage unit[Cytosol]	NEEDED					c	CELL WALL/capsular polysaccharide								CPSS_LPL2
	TAGO	Tag O reaction for initiation of teichoic acid	2 H2O[Cytosol] + UDP-N-acetyl-D-glucosamine[Cytosol] => N-Acetyl-D-glucosamine[Cytosol] + 2 H+[Cytosol] + Phosphate[Cytosol] + UMP[Cytosol]	NEEDED					c	CELL WALL/teichoic acid				TAGO
	TECA1S	glycerol teichoic acid synthesis (no sub, n=25)	N-Acetyl-D-glucosamine[Cytosol] + 25 CDPglycerol[Cytosol] + UDP-N-acetyl-D-mannosamine[Cytosol] => 25 CMP[Cytosol] + glycerol teichoic acid (n=25), unlinked, unsubstituted[Cytosol] + 26 H+[Cytosol] + UDP[Cytosol]	K00712:K09809:K05946:Glycos_transf_2:Glyco_tranf_2_3:Glyphos_transf:K09692:K09693:Epimerase_2					c	CELL WALL/teichoic acid				TECA1S
	TECA3S	glycerol teichoic acid synthesis (n=25, glucose sub)	N-Acetyl-D-glucosamine[Cytosol] + 25 CDPglycerol[Cytosol] + UDP-N-acetyl-D-mannosamine[Cytosol] + 25 UDPglucose[Cytosol] => 25 CMP[Cytosol] + glycerol teichoic acid (n=25), unlinked, glucose substituted[Cytosol] + 51 H+[Cytosol] + 26 UDP[Cytosol]	K00712:K09809:K05946:Glycos_transf_2:Glyco_tranf_2_3:Glyphos_transf:K09692:K09693:Epimerase_2					c	CELL WALL/teichoic acid				TECA3S
	TECA4S	minor teichoic acid synthesis (n=30)	30 H2O[Cytosol] + 30 UDP-N-acetyl-D-galactosamine[Cytosol] + 30 UDPglucose[Cytosol] => 60 H+[Cytosol] + minor teichoic acid (acetylgalactosamine glucose phosphate, n=30)[Cytosol] + 30 UDP[Cytosol] + 30 UMP[Cytosol]	K00712:K09809:K05946:Glycos_transf_2:Glyco_tranf_2_3:Glyphos_transf:K09692:K09693:Epimerase_2					c	CELL WALL/teichoic acid				TECA4S
	GRTAL	Glucose ribitol teichoic acid ligase (GtrA)	25 UDPglucose[Cytosol] + teichoic acid containing ribitol-P[Cytosol] => 25 H+[Cytosol] + 25 UDP[Cytosol] + ribitol teichoic acid (n=25) with glucose substitutions[Cytosol]						c	CELL WALL/teichoic acid								GRTAL
	DARTAL	D-Alanine ribitol teichoic acid ligase	25 ATP[Cytosol] + 25 D-Alanine[Cytosol] + teichoic acid containing ribitol-P[Cytosol] => 25 ADP[Cytosol] + Phosphate[Cytosol] + ribitol teichoic acid (n=25) with D-Ala substitutions[Cytosol]	K03367:K14188					c	CELL WALL/teichoic acid								DARTAL
	TAPGL4	teichoic acid peptidoglycan ligase	undecaprenyl-teichoic acid with ribitol[Cytosol] => Undecaprenyl phosphate[Cytosol] + teichoic acid containing ribitol-P[Cytosol]	NEEDED					c	CELL WALL/teichoic acid								TAPGL4
	CRPT_25	CDP-ribitol phosphoribitoltransferase (25 units with ribitol-P)	25 CDPribitol[Cytosol] + Undecaprenyl-diphospho-N-acetylglucosamine-N-acetylmannosamine[Cytosol] => 25 H+[Cytosol] + 25 CMP[Cytosol] + undecaprenyl-teichoic acid with ribitol[Cytosol]	NEEDED					c	CELL WALL/teichoic acid								CRPT_25
	CGPT	CDP-glycerol glycerophosphotransferase	Undecaprenyl-diphospho-N-acetylglucosamine-N-acetylmannosamine[Cytosol] + CDPglycerol[Cytosol] => H+[Cytosol] + CMP[Cytosol] + Undecaprenyl-diphospho-N-acetylglucosamine-N-acetylmannosamine-glycerolphosphate[Cytosol]	2.7.8.12					c	CELL WALL/teichoic acid								CGPT
	UNAGAMAMT	N-acetylglucosaminyldiphospho-undecaprenol-N-acetyl-beta-D-mannosaminyltransferase	UDP-N-acetyl-D-mannosamine[Cytosol] + Undecaprenyl diphospho N-acetyl-glucosamine[Cytosol] => H+[Cytosol] + UDP[Cytosol] + Undecaprenyl-diphospho-N-acetylglucosamine-N-acetylmannosamine[Cytosol]	2.4.1.187					c	CELL WALL/teichoic acid								UNAGAMAMT
	G3PCT	glycerol-3-phosphate cytidylyltransferase	H+[Cytosol] + CTP[Cytosol] + Glycerol 3-phosphate[Cytosol] => Diphosphate[Cytosol] + CDPglycerol[Cytosol]	2.7.7.39					c	CELL WALL/teichoic acid				G3PCT
	CRCT	CTP:D-ribitol-5-phosphate cytidylyltransferase	H+[Cytosol] + CTP[Cytosol] + D-Ribitol 5-phosphate[Cytosol] => Diphosphate[Cytosol] + CDPribitol[Cytosol]	2.7.7.40					c	CELL WALL/teichoic acid								CRCT
	RBT5PDHy	ribitol-5-phosphate 2-dehydrogenase (NADP)	NADP+[Cytosol] + D-Ribitol 5-phosphate[Cytosol] <=> H+[Cytosol] + NADPH[Cytosol] + D-Ribulose 5-phosphate[Cytosol]	1.1.1.137					c	CELL WALL/teichoic acid								RBT5PDHy
	RHEA_17604	L-ribulokinase (ribitol)	ATP[Cytosol] + D-Ribulose[Cytosol] => ADP[Cytosol] + H+[Cytosol] + D-Ribulose 5-phosphate[Cytosol]	K00853:K00875					c	CELL WALL/teichoic acid						RHEA
	RHEA_20056	ribitol 2-dehydrogenase	H+[Cytosol] + NADH[Cytosol] + D-Ribulose[Cytosol] <=> NAD+[Cytosol] + D-Ribitol[Cytosol]	K00039					c	CELL WALL/teichoic acid						RHEA
	RHEA_11411	riboflavinase	H+[Cytosol] + H2O[Cytosol] + Riboflavin[Cytosol] <=> D-Ribitol[Cytosol] + lumichrome[Cytosol]	3.5.99.1					c	CELL WALL/teichoic acid						RHEA
	lumichromeSink	lumichrome sink	lumichrome[Cytosol] => lumichrome[Extraorganism]	3.5.99.1					c	CELL WALL/teichoic acid
	RIBtexpp	D-Ribitol transporter H+	H+[Periplasm] + D-Ribitol[Periplasm] <=> H+[Cytosol] + D-Ribitol[Cytosol]	TC_2.A.1.18.2					c	CELL WALL/teichoic acid
	RIBex	D-Ribitol Exchange	D-Ribitol[Periplasm] <=> D-Ribitol[Extraorganism]	TC_2.A.1.18.2					c	CELL WALL/teichoic acid
	MOHMT	3-methyl-2-oxobutanoate hydroxymethyltransferase	H2O[Cytosol] + 3-Methyl-2-oxobutanoate[Cytosol] + 5,10-Methylenetetrahydrofolate[Cytosol] => 5,6,7,8-Tetrahydrofolate[Cytosol] + 2-Dehydropantoate[Cytosol]	2.1.2.11					c	COA			MOHMT
	DPR	2-dehydropantoate 2-reductase	H+[Cytosol] + NADPH[Cytosol] + 2-Dehydropantoate[Cytosol] => NADP+[Cytosol] + (R)-Pantoate[Cytosol]	1.1.1.169					c	COA			DPR
	PANTS	pantothenate synthase	ATP[Cytosol] + (R)-Pantoate[Cytosol] + beta-Alanine[Cytosol] => H+[Cytosol] + AMP[Cytosol] + Diphosphate[Cytosol] + (R)-Pantothenate[Cytosol]	6.3.2.1					c	COA			PANTS
	PNTK	pantothenate kinase	ATP[Cytosol] + (R)-Pantothenate[Cytosol] => ADP[Cytosol] + H+[Cytosol] + D-4'-Phosphopantothenate[Cytosol]	2.7.1.33					c	COA			PNTK
	PPCDC	phosphopantothenoylcysteine decarboxylase	H+[Cytosol] + N-((R)-4-Phosphopantothenoyl)-L-cysteine[Cytosol] => CO2[Cytosol] + Pantetheine 4'-phosphate[Cytosol]	4.1.1.36					c	COA			PPCDC
	PPNCL2	phosphopantothenate-cysteine ligase	L-Cysteine[Cytosol] + CTP[Cytosol] + D-4'-Phosphopantothenate[Cytosol] => H+[Cytosol] + Diphosphate[Cytosol] + CMP[Cytosol] + N-((R)-4-Phosphopantothenoyl)-L-cysteine[Cytosol]	6.3.2.5					c	COA			PPNCL2
	ASP1DC	aspartate 1-decarboxylase	H+[Cytosol] + L-Aspartate[Cytosol] => CO2[Cytosol] + beta-Alanine[Cytosol]	4.1.1.11					c	COA			ASP1DC
	PTPATi	pantetheine-phosphate adenylyltransferase	ATP[Cytosol] + H+[Cytosol] + Pantetheine 4'-phosphate[Cytosol] => Diphosphate[Cytosol] + Dephospho-CoA[Cytosol]	2.7.7.3					c	COA			PTPATi
	TPRDCOAS	triphosphoribosyl-dephospho-CoA synthase	ATP[Cytosol] + Dephospho-CoA[Cytosol] => Adenine[Cytosol] + 2'-(5''-triphosphoribosyl)-3'-dephospho-CoA[Cytosol]	K05966:K13927					c	COA			TPRDCOAS
	DPCOAK	dephospho-CoA kinase	ATP[Cytosol] + Dephospho-CoA[Cytosol] => ADP[Cytosol] + H+[Cytosol] + Coenzyme A[Cytosol]	2.7.1.24					c	COA			DPCOAK
	ACPS1	acyl-carrier protein synthase	Coenzyme A[Cytosol] + apoprotein [acyl carrier protein][Cytosol] => H+[Cytosol] + Adenosine 3',5'-bisphosphate[Cytosol] + acyl carrier protein[Cytosol]	K00997:K06133					c	COA			ACPS1
	ACPpds	[acyl-carrier-protein] phosphodiesterase	H2O[Cytosol] + acyl carrier protein[Cytosol] => H+[Cytosol] + Pantetheine 4'-phosphate[Cytosol] + apoprotein [acyl carrier protein][Cytosol]	3.1.4.14					c	COA				ACPpds
	RHEA_11187	beta-ureidopropionase	2 H+[Cytosol] + H2O[Cytosol] + N-carbamoyl-beta-alanine[Cytosol] <=> Ammonium[Cytosol] + CO2[Cytosol] + beta-Alanine[Cytosol]	3.5.1.6					c	COA						RHEA
	RHEA_16124	dihydropyrimidinase	H2O[Cytosol] + 5,6-Dihydrouracil[Cytosol] <=> H+[Cytosol] + N-carbamoyl-beta-alanine[Cytosol]	3.5.2.2					c	COA						RHEA
	RHEA_18096	dihydropyrimidine dehydrogenase (NADP+)	NADP+[Cytosol] + 5,6-Dihydrouracil[Cytosol] <=> H+[Cytosol] + NADPH[Cytosol] + Uracil[Cytosol]	1.3.1.2					c	COA						RHEA
	NADK	NAD kinase	ATP[Cytosol] + NAD+[Cytosol] => ADP[Cytosol] + H+[Cytosol] + NADP+[Cytosol]	2.7.1.23					c	COA			NADK
	NADTRHD	NAD transhydrogenase	NAD+[Cytosol] + NADPH[Cytosol] => NADH[Cytosol] + NADP+[Cytosol]	1.6.1.1					c	NAD			NADTRHD
	RHEA_11695	NAD transhydrogenase	NAD+[Cytosol] + NADPH[Cytosol] => NADH[Cytosol] + NADP+[Cytosol]	1.6.1.2					c	NAD						RHEA
	RHEA_24387	NAD synthase (Ammonium)	ATP[Cytosol] + H2O[Cytosol] + L-Glutamine[Cytosol] + Deamino-NAD+[Cytosol] => H+[Cytosol] + L-Glutamate[Cytosol] + AMP[Cytosol] + Diphosphate[Cytosol] + NAD+[Cytosol]	6.3.5.1					c	NAD						RHEA
	NADS1	NAD synthase (Ammonium)	ATP[Cytosol] + Ammonium[Cytosol] + Deamino-NAD+[Cytosol] => H+[Cytosol] + AMP[Cytosol] + Diphosphate[Cytosol] + NAD+[Cytosol]	6.3.1.5					c	NAD			NADS1
	NNATr	nicotinate-nucleotide adenylyltransferase	ATP[Cytosol] + H+[Cytosol] + Nicotinate D-ribonucleotide[Cytosol] <=> Diphosphate[Cytosol] + Deamino-NAD+[Cytosol]	2.7.7.18					c	NAD			NNATr
	NADDP	NAD diphosphatase	H2O[Cytosol] + NAD+[Cytosol] => 2 H+[Cytosol] + AMP[Cytosol] + NMN[Cytosol]	3.6.1.22					c	NAD			NADDP
	NNDPR	nicotinate-nucleotide diphosphorylase (carboxylating)	2 H+[Cytosol] + 5-Phospho-alpha-D-ribose 1-diphosphate[Cytosol] + Quinolinate[Cytosol] => CO2[Cytosol] + Diphosphate[Cytosol] + Nicotinate D-ribonucleotide[Cytosol]	2.4.2.19					c	NAD			NNDPR
	QULNS	quinolinate synthase	Dihydroxyacetone phosphate[Cytosol] + Iminoaspartate[Cytosol] => 2 H2O[Cytosol] + Phosphate[Cytosol] + Quinolinate[Cytosol]	K03517					c	NAD			QULNS
	ASPO3	L-aspartate oxidase	L-Aspartate[Cytosol] + Ubiquinone-8[Cytosol] => H+[Cytosol] + Ubiquinol-8[Cytosol] + Iminoaspartate[Cytosol]	1.4.3.16					c	NAD			ASPO3
	ASPO4	L-aspartate oxidase	L-Aspartate[Cytosol] + Menaquinone 8[Cytosol] => H+[Cytosol] + Menaquinol 8[Cytosol] + Iminoaspartate[Cytosol]	1.4.3.16					c	NAD			ASPO4
	ASPO5	L-aspartate oxidase	Fumarate[Cytosol] + L-Aspartate[Cytosol] => H+[Cytosol] + Succinate[Cytosol] + Iminoaspartate[Cytosol]	1.4.3.16					c	NAD			ASPO5
	ASPO6	L-aspartate oxidase	L-Aspartate[Cytosol] + O2[Cytosol] => H+[Cytosol] + Hydrogen peroxide[Cytosol] + Iminoaspartate[Cytosol]	1.4.3.16					c	NAD			ASPO6
	NAMNPP	nicotinic acid mononucleotide pyrophosphorylase	ATP[Cytosol] + H2O[Cytosol] + 5-Phospho-alpha-D-ribose 1-diphosphate[Cytosol] + Nicotinate[Cytosol] => ADP[Cytosol] + Phosphate[Cytosol] + Diphosphate[Cytosol] + Nicotinate D-ribonucleotide[Cytosol]	K00763					c	NAD			NAMNPP
	NMNDA	nicotinamide-nucleotide amidase	H2O[Cytosol] + NMN[Cytosol] => Ammonium[Cytosol] + Nicotinate D-ribonucleotide[Cytosol]	3.5.1.42					c	NAD			NMNDA
	NMNAT	nicotinamide-nucleotide adenylyltransferase	ATP[Cytosol] + H+[Cytosol] + NMN[Cytosol] => Diphosphate[Cytosol] + NAD+[Cytosol]	K00952:K06210:K13522					c	NAD			NMNAT
	NNAM	nicotinamidase	H2O[Cytosol] + Nicotinamide[Cytosol] => Ammonium[Cytosol] + Nicotinate[Cytosol]	3.5.1.19					c	NAD			NNAM
	NMNN	NMN nucleosidase	H2O[Cytosol] + NMN[Cytosol] => H+[Cytosol] + alpha-D-Ribose 5-phosphate[Cytosol] + Nicotinamide[Cytosol]	3.2.2.14					c	NAD			NMNN
	NACtex	Nicotinic acid transport via diffusion (extracellular to periplasm)	Nicotinate[Extraorganism] <=> Nicotinate[Periplasm]						c	NAD			NACtex
	NACtpp	Nicotinic acid transport via diffusion (extracellular to periplasm)	Nicotinate[Cytosol] <=> Nicotinate[Periplasm]						c	NAD			NACtpp
	ATPS4rpp	ATP synthase (four protons for one ATP) (periplasm)	ADP[Cytosol] + Phosphate[Cytosol] + 4 H+[Periplasm] <=> ATP[Cytosol] + 3 H+[Cytosol] + H2O[Cytosol]	3.6.3.14					c	NAD			ATPS4rpp
	CRNBTCT	gamma-butyrobetainyl-CoA: carnitine CoA transferase	L-Carnitine[Cytosol] + gamma-butyrobetainyl-CoA[Cytosol] <=> L-Carnitinyl-CoA[Cytosol] + gamma-butyrobetaine[Cytosol]	K08298					c	NAD			CRNBTCT
	CRNCAL2	Carnitine-CoA Ligase	ATP[Cytosol] + Coenzyme A[Cytosol] + L-Carnitine[Cytosol] => ADP[Cytosol] + Phosphate[Cytosol] + L-Carnitinyl-CoA[Cytosol]	K02182					c	NAD			CRNCAL2
	CRNCAR	carnitine-CoA racemase	L-Carnitinyl-CoA[Cytosol] <=> D-carnitinyl-CoA[Cytosol]	K08299					c	NAD			CRNCAR
	CRNCBCT	crotonobetainyl-CoA: carnitine CoA transferase	L-Carnitine[Cytosol] + crotonobetainyl-CoA[Cytosol] <=> crotonobetaine[Cytosol] + L-Carnitinyl-CoA[Cytosol]	K08298					c	NAD			CRNCBCT
	CRNCDH	Carnityl-CoA dehydratse	L-Carnitinyl-CoA[Cytosol] <=> H2O[Cytosol] + crotonobetainyl-CoA[Cytosol]	K08299					c	NAD			CRNCDH
	CRNDCAL2	D-Carnitine-CoA Ligase	ATP[Cytosol] + Coenzyme A[Cytosol] + D-Carnitine[Cytosol] => ADP[Cytosol] + Phosphate[Cytosol] + D-carnitinyl-CoA[Cytosol]	K02182					c	NAD			CRNDCAL2
	CTBTCAL2	Crotonobetaine-CoA Ligase	ATP[Cytosol] + crotonobetaine[Cytosol] + Coenzyme A[Cytosol] => ADP[Cytosol] + Phosphate[Cytosol] + crotonobetainyl-CoA[Cytosol]	K02182					c	NAD			CTBTCAL2
	CYTBD2pp	cytochrome oxidase bd (menaquinol-8: 2 protons) (periplasm)	2 H+[Cytosol] + Menaquinol 8[Cytosol] + 0.5 O2[Cytosol] => H2O[Cytosol] + 2 H+[Periplasm] + Menaquinone 8[Cytosol]	K00425:K00426					c	NAD			CYTBD2pp
	CYTBDpp	cytochrome oxidase bd (ubiquinol-8: 2 protons) (periplasm)	2 H+[Cytosol] + Ubiquinol-8[Cytosol] + 0.5 O2[Cytosol] => H2O[Cytosol] + 2 H+[Periplasm] + Ubiquinone-8[Cytosol]	K00425:K00426					c	NAD			CYTBDpp
	CYTBO3_4pp	cytochrome oxidase bo3 (ubiquinol-8: 4 protons) (periplasm)	4 H+[Cytosol] + Ubiquinol-8[Cytosol] + 0.5 O2[Cytosol] => H2O[Cytosol] + 4 H+[Periplasm] + Ubiquinone-8[Cytosol]	K02300:K02299:K02298:K02297					c	NAD			CYTBO3_4pp
	DMSOR1	Dimethyl sulfoxide reductase (Menaquinol 8)	Menaquinol 8[Cytosol] + Dimethyl sulfoxide[Cytosol] => H2O[Cytosol] + Menaquinone 8[Cytosol] + Dimethyl sulfide[Cytosol]	K07309:K07310:K12527:K12528:K12529					c	NAD			DMSOR1
	DMSOR1pp	Dimethyl sulfoxide reductase (Menaquinol 8) (periplasm)	Menaquinol 8[Cytosol] + Dimethyl sulfoxide[Periplasm] => H2O[Periplasm] + Menaquinone 8[Cytosol] + Dimethyl sulfide[Periplasm]	K07811:K07812:K07821					c	NAD			DMSOR1pp
	DMSOR2	Dimethyl sulfoxide reductase (Demethylmenaquinol 8)	2-Demethylmenaquinol 8[Cytosol] + Dimethyl sulfoxide[Cytosol] => H2O[Cytosol] + 2-Demethylmenaquinone 8[Cytosol] + Dimethyl sulfide[Cytosol]	K07306:K07307:K07308					c	NAD			DMSOR2
	DMSOR2pp	Dimethyl sulfoxide reductase (Demethylmenaquinol 8) (periplasm)	2-Demethylmenaquinol 8[Cytosol] + Dimethyl sulfoxide[Periplasm] => H2O[Periplasm] + 2-Demethylmenaquinone 8[Cytosol] + Dimethyl sulfide[Periplasm]	K07811:K07812					c	NAD			DMSOR2pp
	FDH4pp	formate dehydrogenase (quinone-8) (periplasm)	2 H+[Cytosol] + Formate[Periplasm] + Ubiquinone-8[Cytosol] => H+[Periplasm] + CO2[Cytosol] + Ubiquinol-8[Cytosol]	K00122:K00125:K00126:K00123:K00124:K00127:K08348:K08349:K08350					c	NAD			FDH4pp
	FDH5pp	Formate Dehydrogenase (menaquinone-8) (periplasm)	2 H+[Cytosol] + Formate[Periplasm] + Menaquinone 8[Cytosol] => H+[Periplasm] + CO2[Cytosol] + Menaquinol 8[Cytosol]	K00122:K00125:K00126:K00123:K00124:K00127:K08348:K08349:K08350					c	NAD			FDH5pp
	GLCDpp	Glucose dehydrogenase (ubiquinone-8 as acceptor) (periplasm)	D-Glucose[Periplasm] + H2O[Periplasm] + Ubiquinone-8[Cytosol] => H+[Periplasm] + Ubiquinol-8[Cytosol] + D-Gluconate[Periplasm]	K00117					c	NAD			GLCDpp
	HYD1pp	hydrogenase (ubiquinone-8: 2 protons) (periplasm)	2 H+[Cytosol] + Ubiquinone-8[Cytosol] + H2[Cytosol] => 2 H+[Periplasm] + Ubiquinol-8[Cytosol]	1.18.99.1					c	NAD			HYD1pp
	HYD2pp	Hydrogenase (menaquinone8: 2 protons) (periplasm)	2 H+[Cytosol] + Menaquinone 8[Cytosol] + H2[Cytosol] => 2 H+[Periplasm] + Menaquinol 8[Cytosol]	1.18.99.1					c	NAD			HYD2pp
	HYD3pp	Hydrogenase (Demethylmenaquinone-8: 2 protons) (periplasm)	2 H+[Cytosol] + 2-Demethylmenaquinone 8[Cytosol] + H2[Cytosol] => 2 H+[Periplasm] + 2-Demethylmenaquinol 8[Cytosol]	1.18.99.1					c	NAD			HYD3pp
	NADPHQR2	NADPH Quinone Reductase (Ubiquinone-8)	H+[Cytosol] + NADPH[Cytosol] + Ubiquinone-8[Cytosol] => NADP+[Cytosol] + Ubiquinol-8[Cytosol]	1.6.99.6					c	NAD			NADPHQR2
	NADPHQR3	NADPH Quinone Reductase (Menaquinone-8)	H+[Cytosol] + NADPH[Cytosol] + Menaquinone 8[Cytosol] => NADP+[Cytosol] + Menaquinol 8[Cytosol]	1.6.99.6					c	NAD			NADPHQR3
	NADPHQR4	NADPH Quinone Reductase (2-Demethylmenaquinone-8)	H+[Cytosol] + NADPH[Cytosol] + 2-Demethylmenaquinone 8[Cytosol] => NADP+[Cytosol] + 2-Demethylmenaquinol 8[Cytosol]	1.6.99.6					c	NAD			NADPHQR4
	THD2pp	NAD(P) transhydrogenase (periplasm)	2 H+[Periplasm] + NADH[Cytosol] + NADP+[Cytosol] => 2 H+[Cytosol] + NAD+[Cytosol] + NADPH[Cytosol]	1.6.1.1					c	NAD			THD2pp
	NADH10	NADH dehydrogenase (menaquinone-8 and 0 protons)	H+[Cytosol] + NADH[Cytosol] + Menaquinone 8[Cytosol] => NAD+[Cytosol] + Menaquinol 8[Cytosol]	K00329:K00330:K00331:K00332:K00333:K00334:K00335:K00336:K00337:K00338:K00339:K00340:K00341:K00342:K00343:K05572:K05573:K05574:K05575:K05576:K05577:K05578:K05579:K05580:K05581:K05582:K05583:K05584:K05585:K05586:K05587:K05588:K03878:K03879:K03880:K03881:K03882:K03883:K03884:K03934:K03935:K03936:K03937:K03938:K03939:K03940:K03941:K03942:K03943:K03944:K03945:K03946:K03947:K03948:K03949:K03950:K03951:…					c	NAD			NADH10
	NADH16pp	NADH dehydrogenase (ubiquinone-8 and 3 protons) (periplasm)	4 H+[Cytosol] + NADH[Cytosol] + Ubiquinone-8[Cytosol] => 3 H+[Periplasm] + NAD+[Cytosol] + Ubiquinol-8[Cytosol]	K00329:K00330:K00331:K00332:K00333:K00334:K00335:K00336:K00337:K00338:K00339:K00340:K00341:K00342:K00343:K05572:K05573:K05574:K05575:K05576:K05577:K05578:K05579:K05580:K05581:K05582:K05583:K05584:K05585:K05586:K05587:K05588:K03878:K03879:K03880:K03881:K03882:K03883:K03884:K03934:K03935:K03936:K03937:K03938:K03939:K03940:K03941:K03942:K03943:K03944:K03945:K03946:K03947:K03948:K03949:K03950:K03951:…					c	NAD			NADH16pp
	NADH17pp	NADH dehydrogenase (menaquinone-8 and 3 protons) (periplasm)	4 H+[Cytosol] + NADH[Cytosol] + Menaquinone 8[Cytosol] => 3 H+[Periplasm] + NAD+[Cytosol] + Menaquinol 8[Cytosol]	K00329:K00330:K00331:K00332:K00333:K00334:K00335:K00336:K00337:K00338:K00339:K00340:K00341:K00342:K00343:K05572:K05573:K05574:K05575:K05576:K05577:K05578:K05579:K05580:K05581:K05582:K05583:K05584:K05585:K05586:K05587:K05588:K03878:K03879:K03880:K03881:K03882:K03883:K03884:K03934:K03935:K03936:K03937:K03938:K03939:K03940:K03941:K03942:K03943:K03944:K03945:K03946:K03947:K03948:K03949:K03950:K03951:…					c	NAD			NADH17pp
	NADH18pp	NADH dehydrogenase (demethylmenaquinone-8 and 3 protons) (periplasm)	4 H+[Cytosol] + NADH[Cytosol] + 2-Demethylmenaquinone 8[Cytosol] => 3 H+[Periplasm] + NAD+[Cytosol] + 2-Demethylmenaquinol 8[Cytosol]	K00329:K00330:K00331:K00332:K00333:K00334:K00335:K00336:K00337:K00338:K00339:K00340:K00341:K00342:K00343:K05572:K05573:K05574:K05575:K05576:K05577:K05578:K05579:K05580:K05581:K05582:K05583:K05584:K05585:K05586:K05587:K05588:K03878:K03879:K03880:K03881:K03882:K03883:K03884:K03934:K03935:K03936:K03937:K03938:K03939:K03940:K03941:K03942:K03943:K03944:K03945:K03946:K03947:K03948:K03949:K03950:K03951:…					c	NAD			NADH18pp
	NADH5	NADH dehydrogenase (ubiquinone-8 )	H+[Cytosol] + NADH[Cytosol] + Ubiquinone-8[Cytosol] => NAD+[Cytosol] + Ubiquinol-8[Cytosol]	K00329:K00330:K00331:K00332:K00333:K00334:K00335:K00336:K00337:K00338:K00339:K00340:K00341:K00342:K00343:K05572:K05573:K05574:K05575:K05576:K05577:K05578:K05579:K05580:K05581:K05582:K05583:K05584:K05585:K05586:K05587:K05588:K03878:K03879:K03880:K03881:K03882:K03883:K03884:K03934:K03935:K03936:K03937:K03938:K03939:K03940:K03941:K03942:K03943:K03944:K03945:K03946:K03947:K03948:K03949:K03950:K03951:…					c	NAD			NADH5
	NADH9	NADH dehydrogenase (demethylmenaquinone-8 and 0 protons)	H+[Cytosol] + NADH[Cytosol] + 2-Demethylmenaquinone 8[Cytosol] => NAD+[Cytosol] + 2-Demethylmenaquinol 8[Cytosol]	K00329:K00330:K00331:K00332:K00333:K00334:K00335:K00336:K00337:K00338:K00339:K00340:K00341:K00342:K00343:K05572:K05573:K05574:K05575:K05576:K05577:K05578:K05579:K05580:K05581:K05582:K05583:K05584:K05585:K05586:K05587:K05588:K03878:K03879:K03880:K03881:K03882:K03883:K03884:K03934:K03935:K03936:K03937:K03938:K03939:K03940:K03941:K03942:K03943:K03944:K03945:K03946:K03947:K03948:K03949:K03950:K03951:…					c	NAD			NADH9
	TRDR	thioredoxin reductase (NADPH)	H+[Cytosol] + NADPH[Cytosol] + Oxidized thioredoxin[Cytosol] => NADP+[Cytosol] + Reduced thioredoxin[Cytosol]	1.8.1.9					c	NAD			TRDR
	POX	pyruvate oxidase	H2O[Cytosol] + Pyruvate[Cytosol] + Ubiquinone-8[Cytosol] => Acetate[Cytosol] + CO2[Cytosol] + Ubiquinol-8[Cytosol]	1.2.2.2					c	NAD			POX
	PPK2r	polyphosphate kinase	ATP[Cytosol] + Diphosphate[Cytosol] <=> ADP[Cytosol] + Inorganic triphosphate[Cytosol]	2.7.4.1					c	NAD			PPK2r
	PPKr	polyphosphate kinase	ATP[Cytosol] + Phosphate[Cytosol] <=> ADP[Cytosol] + Diphosphate[Cytosol]	2.7.4.1					c	NAD			PPKr
	QMO2	quinol monooxygenase (Ubiquinol-8)	Ubiquinol-8[Cytosol] + 2 O2[Cytosol] => 2 H+[Cytosol] + Ubiquinone-8[Cytosol] + 2 Superoxide anion[Cytosol]	NEEDED					c	NAD			QMO2
	QMO3	quinol monooxygenase (menaquinol 8)	Menaquinol 8[Cytosol] + 2 O2[Cytosol] => 2 H+[Cytosol] + Menaquinone 8[Cytosol] + 2 Superoxide anion[Cytosol]	NEEDED					c	NAD			QMO3
	TMAOR1	Trimethylamine N-oxide reductase (menaquinol 8)	H+[Cytosol] + Menaquinol 8[Cytosol] + Trimethylamine N-oxide[Cytosol] => H2O[Cytosol] + Menaquinone 8[Cytosol] + trimethylamine[Cytosol]	K07309:K07310:K12527:K12528:K12529					c	NAD			TMAOR1
	TMAOR1pp	Trimethylamine N-oxide reductase (menaquinol 8) (periplasm)	H+[Periplasm] + Menaquinol 8[Cytosol] + Trimethylamine N-oxide[Periplasm] => H2O[Periplasm] + Menaquinone 8[Cytosol] + trimethylamine[Periplasm]	K07811:K07812:K03532					c	NAD			TMAOR1pp
	TMAOR2	Trimethylamine N-oxide reductase (demethylmenaquinol 8)	H+[Cytosol] + 2-Demethylmenaquinol 8[Cytosol] + Trimethylamine N-oxide[Cytosol] => H2O[Cytosol] + 2-Demethylmenaquinone 8[Cytosol] + trimethylamine[Cytosol]	K07306:K07307:K07308					c	NAD			TMAOR2
	TMAOR2pp	Trimethylamine N-oxide reductase (demethylmenaquinol 8) (periplasm)	H+[Periplasm] + 2-Demethylmenaquinol 8[Cytosol] + Trimethylamine N-oxide[Periplasm] => H2O[Periplasm] + 2-Demethylmenaquinone 8[Cytosol] + trimethylamine[Periplasm]	K07811:K07812:K03532					c	NAD			TMAOR2pp
	NADPPPS	NADP phosphatase	H2O[Cytosol] + NADP+[Cytosol] => Phosphate[Cytosol] + NAD+[Cytosol]	3.1.3.-					c	NAD			NADPPPS
	NADN	NAD nucleosidase	H2O[Cytosol] + NAD+[Cytosol] => H+[Cytosol] + ADPribose[Cytosol] + Nicotinamide[Cytosol]	K01242					c	NAD			NADN
	NADH7	NADH dehydrogenase (menaquinone-8 and 2 protons)	3 H+[Cytosol] + Menaquinone 8[Cytosol] + NADH[Cytosol] => 2 H+[Extraorganism] + Menaquinol 8[Cytosol] + NAD+[Cytosol]	K00329:K00330:K00331:K00332:K00333:K00334:K00335:K00336:K00337:K00338:K00339:K00340:K00341:K00342:K00343:K05572:K05573:K05574:K05575:K05576:K05577:K05578:K05579:K05580:K05581:K05582:K05583:K05584:K05585:K05586:K05587:K05588:K03878:K03879:K03880:K03881:K03882:K03883:K03884:K03934:K03935:K03936:K03937:K03938:K03939:K03940:K03941:K03942:K03943:K03944:K03945:K03946:K03947:K03948:K03949:K03950:K03951:…					c	NAD				NADH7
	NADH8	NADH dehydrogenase (demethylmenaquinone-8 and 2.8 protons)	2-Demethylmenaquinone 8[Cytosol] + 3.8 H+[Cytosol] + NADH[Cytosol] => 2-Demethylmenaquinol 8[Cytosol] + 2.8 H+[Extraorganism] + NAD+[Cytosol]	K00329:K00330:K00331:K00332:K00333:K00334:K00335:K00336:K00337:K00338:K00339:K00340:K00341:K00342:K00343:K05572:K05573:K05574:K05575:K05576:K05577:K05578:K05579:K05580:K05581:K05582:K05583:K05584:K05585:K05586:K05587:K05588:K03878:K03879:K03880:K03881:K03882:K03883:K03884:K03934:K03935:K03936:K03937:K03938:K03939:K03940:K03941:K03942:K03943:K03944:K03945:K03946:K03947:K03948:K03949:K03950:K03951:…					c	NAD				NADH8
	PPAKr	Propionate kinase	ADP[Cytosol] + Propanoyl phosphate[Cytosol] <=> ATP[Cytosol] + Propionate (n-C3:0)[Cytosol]	2.7.2.1					c	Propionate			PPAKr
	RHEA_23151	Propionate kinase	ADP[Cytosol] + Propanoyl phosphate[Cytosol] <=> ATP[Cytosol] + Propionate (n-C3:0)[Cytosol]	2.7.2.15					c	Propionate						RHEA
	OBTFL	2-Oxobutanoate formate lyase	Coenzyme A[Cytosol] + 2-Oxobutanoate[Cytosol] => Formate[Cytosol] + Propanoyl-CoA[Cytosol]	2.3.1.54					c	Propionate			OBTFL
	PTA2	Phosphate acetyltransferase	Phosphate[Cytosol] + Propanoyl-CoA[Cytosol] => Coenzyme A[Cytosol] + Propanoyl phosphate[Cytosol]	2.3.1.8					c	Propionate			PTA2
	ACCOAL	acetate-CoA ligase (ADP-forming)	ATP[Cytosol] + Coenzyme A[Cytosol] + Propionate (n-C3:0)[Cytosol] => ADP[Cytosol] + Phosphate[Cytosol] + Propanoyl-CoA[Cytosol]	K01895:K01908					c	Propionate			ACCOAL
	MCITS	2-methylcitrate synthase	H2O[Cytosol] + Oxaloacetate[Cytosol] + Propanoyl-CoA[Cytosol] => H+[Cytosol] + Coenzyme A[Cytosol] + 2-Methylcitrate[Cytosol]	2.3.3.5					c	Propionate			MCITS
	MCITD	2-methylcitrate dehydratase	2-Methylcitrate[Cytosol] => H2O[Cytosol] + cis-2-Methylaconitate[Cytosol]	4.2.1.79					c	Propionate			MCITD
	MCITL2	methylisocitrate lyase	methylisocitrate[Cytosol] <=> Succinate[Cytosol] + Pyruvate[Cytosol]	4.1.3.30					c	Propionate			MCITL2
	RHEA_23723	propionyl-CoA carboxylase	ATP[Cytosol] + Bicarbonate[Cytosol] + Propanoyl-CoA[Cytosol] <=> ADP[Cytosol] + H+[Cytosol] + Phosphate[Cytosol] + S-methylmalonyl-CoA[Cytosol]	6.4.1.3					c	Propionate						RHEA
	MICITD	2-methylisocitrate dehydratase	2-Methylcitrate[Cytosol] => H2O[Cytosol] + cis-2-Methylaconitate[Cytosol]	4.2.1.99					c	Propionate			MICITD
	MMCD	Methylmalonyl-CoA decarboxylase	H+[Cytosol] + (S)-Methylmalonyl-CoA[Cytosol] => CO2[Cytosol] + Propanoyl-CoA[Cytosol]	K11264					c	Propionate			MMCD
	MME	methylmalonyl-CoA epimerase	(R)-Methylmalonyl-CoA[Cytosol] <=> (S)-Methylmalonyl-CoA[Cytosol]	K05606					c	Propionate			MME
	MMM2	Methylmalonyl-CoA mutase	Succinyl-CoA[Cytosol] => (R)-Methylmalonyl-CoA[Cytosol]	5.4.99.2					c	Propionate			MMM2
	ACACCT	acetyl-CoA:acetoacetyl-CoA transferase	Acetoacetate[Cytosol] + Acetyl-CoA[Cytosol] => Acetate[Cytosol] + Acetoacetyl-CoA[Cytosol]	K01034:K01035					c	Propionate			ACACCT
	ALDD3y	aldehyde dehydrogenase (propanal, NADP)	H2O[Cytosol] + NADP+[Cytosol] + Propanal[Cytosol] => 2 H+[Cytosol] + NADPH[Cytosol] + Propionate (n-C3:0)[Cytosol]	K14519					c	Propionate			ALDD3y
	RHEA_19732	acetoacetate decarboxylase	H+[Cytosol] + Acetoacetate[Cytosol] <=> CO2[Cytosol] + Acetone[Cytosol]	4.1.1.4					c	Propionate						RHEA
	PPCSCT	Propanoyl-CoA: succinate CoA-transferase	Succinate[Cytosol] + Propanoyl-CoA[Cytosol] => Succinyl-CoA[Cytosol] + Propionate (n-C3:0)[Cytosol]	2.8.3.-					c	Propionate			PPCSCT
	ACLDC	acetolactate decarboxylase	(S)-2-Acetolactate[Cytosol] + H+[Cytosol] => (R)-Acetoin[Cytosol] + CO2[Cytosol]	K01575					c	Butyrate				ACLDC
	ACACT1r	acetyl-CoA C-acetyltransferase	2 Acetyl-CoA[Cytosol] <=> Coenzyme A[Cytosol] + Acetoacetyl-CoA[Cytosol]	2.3.1.9					c	Butyrate			ACACT1r
	HACD1i	_3-hydroxyacyl-CoA dehydrogenase (acetoacetyl-CoA)	NAD+[Cytosol] + (S)-3-Hydroxybutanoyl-CoA[Cytosol] <=> H+[Cytosol] + NADH[Cytosol] + Acetoacetyl-CoA[Cytosol]	K00022:K07516:K10527:K07514:K01825:K01782					c	Butyrate			HACD1i
	RHEA_16200	_3-hydroxyacyl-CoA dehydrogenase (acetoacetyl-CoA)	NADP+[Cytosol] + (S)-3-Hydroxybutanoyl-CoA[Cytosol] <=> H+[Cytosol] + NADPH[Cytosol] + Acetoacetyl-CoA[Cytosol]	1.1.1.157					c	Butyrate						RHEA
	ECOAH1	_3-hydroxyacyl-CoA dehydratase (3-hydroxybutanoyl-CoA)	(S)-3-Hydroxybutanoyl-CoA[Cytosol] => H2O[Cytosol] + Crotonoyl-CoA[Cytosol]	K01692:K10527:K01825:K01782:K07511:K13767:K07514:K07515					c	Butyrate			ECOAH1
	ACOAD1f_but	acyl-CoA dehydrogenase (butanoyl-CoA)	2 NADH[Cytosol] + Oxidized ferredoxin[Cytosol] + Crotonoyl-CoA[Cytosol] => 2 NAD+[Cytosol] + Reduced ferredoxin[Cytosol] + Butanoyl-CoA[Cytosol]	1.3.8.1					c	Butyrate
	BUTCT	Acetyl-CoA:butyrate-CoA transferase	Acetate[Cytosol] + Butanoyl-CoA[Cytosol] => Butyrate[Cytosol] + Acetyl-CoA[Cytosol]	2.8.3.8					c	Butyrate			BUTCT
	NADFAD		2 NADH[Cytosol] + Oxidized ferredoxin[Cytosol] <=> 2 NAD+[Cytosol] + Reduced ferredoxin[Cytosol]	NEEDED					c	Butyrate
	R00019	hydrogen:ferredoxin oxidoreductase	2 H+[Cytosol] + Reduced ferredoxin[Cytosol] <=> Oxidized ferredoxin[Cytosol] + H2[Cytosol]	K00532:K00533:K00534:K06441					c	Butyrate
	R00086	F-type H+-transporting ATPase subunit a	ADP[Cytosol] + Phosphate[Cytosol] + 4 Proton[Periplasm] => ATP[Cytosol] + 4 Proton[Cytosol]	3.6.3.14					c	Butyrate
	ex_H_e	Export H+	H+[Cytosol] + NAD+[Cytosol] + Reduced ferredoxin[Cytosol] + 2 Proton[Cytosol] => NADH[Cytosol] + Oxidized ferredoxin[Cytosol] + 2 Proton[Periplasm]	NEEDED					c	Butyrate
	ACOATA	Acetyl-CoA ACP transacylase	Acetyl-CoA[Cytosol] + acyl carrier protein[Cytosol] <=> Coenzyme A[Cytosol] + Acetyl-ACP[Cytosol]	K00648:K00665:K00668:K11533					c	Fatty Acids			ACOATA
	ACCOAC	acetyl-CoA carboxylase	ATP[Cytosol] + Acetyl-CoA[Cytosol] + Bicarbonate[Cytosol] => ADP[Cytosol] + H+[Cytosol] + Phosphate[Cytosol] + Malonyl-CoA[Cytosol]	K01964:K15037:K15036:K01961:K01962:K01963:K02160:K01961:K11262:K11263					c	Fatty Acids			ACCOAC
	MCOATA	Malonyl-CoA-ACP transacylase	acyl carrier protein[Cytosol] + Malonyl-CoA[Cytosol] <=> Coenzyme A[Cytosol] + Malonyl-[acyl-carrier protein][Cytosol]	K02078:K00645:K00665:K00668:K13935					c	Fatty Acids			MCOATA
	KAS14	beta-ketoacyl-ACP synthase	H+[Cytosol] + Acetyl-ACP[Cytosol] + Malonyl-[acyl-carrier protein][Cytosol] => CO2[Cytosol] + acyl carrier protein[Cytosol] + Acetoacetyl-ACP[Cytosol]	K00647					c	Fatty Acids			KAS14
	KAS15	beta-ketoacyl-ACP synthase (2)	H+[Cytosol] + Acetyl-CoA[Cytosol] + Malonyl-[acyl-carrier protein][Cytosol] => CO2[Cytosol] + Coenzyme A[Cytosol] + Acetoacetyl-ACP[Cytosol]	K00647:K09458:K00648:K11533:K00667:K00665					c	Fatty Acids			KAS15
	MACPD	Malonyl-ACP decarboxylase	H+[Cytosol] + Malonyl-[acyl-carrier protein][Cytosol] => CO2[Cytosol] + Acetyl-ACP[Cytosol]	K00647					c	Fatty Acids			MACPD
	3OAR40	3-oxoacyl-[acyl-carrier-protein] reductase (n-C4:0)	H+[Cytosol] + NADPH[Cytosol] + Acetoacetyl-ACP[Cytosol] <=> NADP+[Cytosol] + (3R)-3-Hydroxyacyl-[acyl-carrier protein][Cytosol]	K00059:K11533:K00667:K00665					c	Fatty Acids			3OAR40
	3HAD40	3-hydroxyacyl-[acyl-carrier-protein] dehydratase (n-C4:0)	(3R)-3-Hydroxyacyl-[acyl-carrier protein][Cytosol] => H2O[Cytosol] + But-2-enoyl-[acyl-carrier protein][Cytosol]	K01716:K02372:K16363:K11533:K00668:K00665					c	Fatty Acids			3HAD40
	EAR40y	enoyl-[acyl-carrier-protein] reductase (NADPH) (n-C4:0)	H+[Cytosol] + NADPH[Cytosol] + But-2-enoyl-[acyl-carrier protein][Cytosol] => NADP+[Cytosol] + Butyryl-ACP (n-C4:0ACP)[Cytosol]	K00208:K02371:K10780:K11533:K00668:K00665:K11611					c	Fatty Acids			EAR40y
	EAR40x	enoyl-[acyl-carrier-protein] reductase (NADH) (n-C4:0)	H+[Cytosol] + NADH[Cytosol] + But-2-enoyl-[acyl-carrier protein][Cytosol] => NAD+[Cytosol] + Butyryl-ACP (n-C4:0ACP)[Cytosol]	K00208:K02371:K10780:K11533:K00668:K00665:K11611					c	Fatty Acids			EAR40x
	3OAS60	3-oxoacyl-[acyl-carrier-protein] synthase (n-C6:0)	H+[Cytosol] + Malonyl-[acyl-carrier protein][Cytosol] + Butyryl-ACP (n-C4:0ACP)[Cytosol] => CO2[Cytosol] + acyl carrier protein[Cytosol] + 3-Oxohexanoyl-[acyl-carrier protein][Cytosol]	K00647:K09458:K00667:K00665:K11533					c	Fatty Acids			3OAS60
	3OAR60	3-oxoacyl-[acyl-carrier-protein] reductase (n-C6:0)	H+[Cytosol] + NADPH[Cytosol] + 3-Oxohexanoyl-[acyl-carrier protein][Cytosol] <=> NADP+[Cytosol] + (R)-3-Hydroxyhexanoyl-[acyl-carrier protein][Cytosol]	K00059:K11533:K00667:K00665					c	Fatty Acids			3OAR60
	3HAD60	3-hydroxyacyl-[acyl-carrier-protein] dehydratase (n-C6:0)	(R)-3-Hydroxyhexanoyl-[acyl-carrier protein][Cytosol] => H2O[Cytosol] + trans-Hex-2-enoyl-[acyl-carrier protein][Cytosol]	K01716:K02372:K16363:K11533:K00668:K00665					c	Fatty Acids			3HAD60
	EAR60y	enoyl-[acyl-carrier-protein] reductase (NADPH) (n-C6:0)	H+[Cytosol] + NADPH[Cytosol] + trans-Hex-2-enoyl-[acyl-carrier protein][Cytosol] => NADP+[Cytosol] + Hexanoyl-ACP (n-C6:0ACP)[Cytosol]	K00208:K02371:K10780:K11533:K00668:K00665:K11611					c	Fatty Acids			EAR60y
	EAR60x	enoyl-[acyl-carrier-protein] reductase (NADH) (n-C6:0)	H+[Cytosol] + NADH[Cytosol] + trans-Hex-2-enoyl-[acyl-carrier protein][Cytosol] => NAD+[Cytosol] + Hexanoyl-ACP (n-C6:0ACP)[Cytosol]	K00208:K02371:K10780:K11533:K00668:K00665:K11611					c	Fatty Acids			EAR60x
	3OAS80	3-oxoacyl-[acyl-carrier-protein] synthase (n-C8:0)	H+[Cytosol] + Malonyl-[acyl-carrier protein][Cytosol] + Hexanoyl-ACP (n-C6:0ACP)[Cytosol] => CO2[Cytosol] + acyl carrier protein[Cytosol] + 3-Oxooctanoyl-[acyl-carrier protein][Cytosol]	K00647:K09458:K00667:K00665:K11533					c	Fatty Acids			3OAS80
	3OAR80	3-oxoacyl-[acyl-carrier-protein] reductase (n-C8:0)	H+[Cytosol] + NADPH[Cytosol] + 3-Oxooctanoyl-[acyl-carrier protein][Cytosol] <=> NADP+[Cytosol] + (R)-3-Hydroxyoctanoyl-[acyl-carrier protein][Cytosol]	K00059:K11533:K00667:K00665					c	Fatty Acids			3OAR80
	3HAD80	3-hydroxyacyl-[acyl-carrier-protein] dehydratase (n-C8:0)	(R)-3-Hydroxyoctanoyl-[acyl-carrier protein][Cytosol] => H2O[Cytosol] + trans-Oct-2-enoyl-[acyl-carrier protein][Cytosol]	K01716:K02372:K16363:K11533:K00668:K00665					c	Fatty Acids			3HAD80
	EAR80y	enoyl-[acyl-carrier-protein] reductase (NADPH) (n-C8:0)	H+[Cytosol] + NADPH[Cytosol] + trans-Oct-2-enoyl-[acyl-carrier protein][Cytosol] => NADP+[Cytosol] + Octanoyl-ACP (n-C8:0ACP)[Cytosol]	K00208:K02371:K10780:K11533:K00668:K00665:K11611					c	Fatty Acids			EAR80y
	EAR80x	enoyl-[acyl-carrier-protein] reductase (NADH) (n-C8:0)	H+[Cytosol] + NADH[Cytosol] + trans-Oct-2-enoyl-[acyl-carrier protein][Cytosol] => NAD+[Cytosol] + Octanoyl-ACP (n-C8:0ACP)[Cytosol]	K00208:K02371:K10780:K11533:K00668:K00665:K11611					c	Fatty Acids			EAR80x
	3OAS100	3-oxoacyl-[acyl-carrier-protein] synthase (n-C10:0)	H+[Cytosol] + Malonyl-[acyl-carrier protein][Cytosol] + Octanoyl-ACP (n-C8:0ACP)[Cytosol] => CO2[Cytosol] + acyl carrier protein[Cytosol] + 3-Oxodecanoyl-[acyl-carrier protein][Cytosol]	K00647:K09458:K00667:K00665:K11533					c	Fatty Acids			3OAS100
	3OAR100	3-oxoacyl-[acyl-carrier-protein] reductase (n-C10:0)	H+[Cytosol] + NADPH[Cytosol] + 3-Oxodecanoyl-[acyl-carrier protein][Cytosol] <=> NADP+[Cytosol] + (R)-3-Hydroxydecanoyl-[acyl-carrier protein][Cytosol]	K00059:K11533:K00667:K00665					c	Fatty Acids			3OAR100
	3HAD100	3-hydroxyacyl-[acyl-carrier-protein] dehydratase (n-C10:0)	(R)-3-Hydroxydecanoyl-[acyl-carrier protein][Cytosol] => H2O[Cytosol] + trans-Dec-2-enoyl-[acyl-carrier protein][Cytosol]	K01716:K02372:K16363:K11533:K00668:K00665					c	Fatty Acids			3HAD100
	EAR100y	enoyl-[acyl-carrier-protein] reductase (NADPH) (n-C10:0)	H+[Cytosol] + NADPH[Cytosol] + trans-Dec-2-enoyl-[acyl-carrier protein][Cytosol] => NADP+[Cytosol] + Decanoyl-ACP (n-C10:0ACP)[Cytosol]	K00208:K02371:K10780:K11533:K00668:K00665:K11611					c	Fatty Acids			EAR100y
	EAR100x	enoyl-[acyl-carrier-protein] reductase (NADH) (n-C10:0)	H+[Cytosol] + NADH[Cytosol] + trans-Dec-2-enoyl-[acyl-carrier protein][Cytosol] => NAD+[Cytosol] + Decanoyl-ACP (n-C10:0ACP)[Cytosol]	K00208:K02371:K10780:K11533:K00668:K00665:K11611					c	Fatty Acids			EAR100x
	3OAS120	3-oxoacyl-[acyl-carrier-protein] synthase (n-C12:0)	H+[Cytosol] + Malonyl-[acyl-carrier protein][Cytosol] + Decanoyl-ACP (n-C10:0ACP)[Cytosol] => CO2[Cytosol] + acyl carrier protein[Cytosol] + 3-Oxododecanoyl-[acyl-carrier protein][Cytosol]	K00647:K09458:K00667:K00665:K11533					c	Fatty Acids			3OAS120
	3OAR120	3-oxoacyl-[acyl-carrier-protein] reductase (n-C12:0)	H+[Cytosol] + NADPH[Cytosol] + 3-Oxododecanoyl-[acyl-carrier protein][Cytosol] <=> NADP+[Cytosol] + (R)-3-Hydroxydodecanoyl-[acyl-carrier protein][Cytosol]	K00059:K11533:K00667:K00665					c	Fatty Acids			3OAR120
	3HAD120	3-hydroxyacyl-[acyl-carrier-protein] dehydratase (n-C12:0)	(R)-3-Hydroxydodecanoyl-[acyl-carrier protein][Cytosol] => H2O[Cytosol] + trans-Dodec-2-enoyl-[acyl-carrier protein][Cytosol]	K01716:K02372:K16363:K11533:K00668:K00665					c	Fatty Acids			3HAD120
	EAR120y	enoyl-[acyl-carrier-protein] reductase (NADPH) (n-C12:0)	H+[Cytosol] + NADPH[Cytosol] + trans-Dodec-2-enoyl-[acyl-carrier protein][Cytosol] => NADP+[Cytosol] + Dodecanoyl-ACP (n-C12:0ACP)[Cytosol]	K00208:K02371:K10780:K11533:K00668:K00665:K11611					c	Fatty Acids			EAR120y
	EAR120x	enoyl-[acyl-carrier-protein] reductase (NADH) (n-C12:0)	H+[Cytosol] + NADH[Cytosol] + trans-Dodec-2-enoyl-[acyl-carrier protein][Cytosol] => NAD+[Cytosol] + Dodecanoyl-ACP (n-C12:0ACP)[Cytosol]	K00208:K02371:K10780:K11533:K00668:K00665:K11611					c	Fatty Acids			EAR120x
	3OAS140	3-oxoacyl-[acyl-carrier-protein] synthase (n-C14:0)	H+[Cytosol] + Malonyl-[acyl-carrier protein][Cytosol] + Dodecanoyl-ACP (n-C12:0ACP)[Cytosol] => CO2[Cytosol] + acyl carrier protein[Cytosol] + 3-Oxotetradecanoyl-[acyl-carrier protein][Cytosol]	K00647:K09458:K00667:K00665:K11533					c	Fatty Acids			3OAS140
	3OAR140	3-oxoacyl-[acyl-carrier-protein] reductase (n-C14:0)	H+[Cytosol] + NADPH[Cytosol] + 3-Oxotetradecanoyl-[acyl-carrier protein][Cytosol] <=> NADP+[Cytosol] + (R)-3-Hydroxytetradecanoyl-[acyl-carrier protein][Cytosol]	K00059:K11533:K00667:K00665					c	Fatty Acids			3OAR140
	3HAD140	3-hydroxyacyl-[acyl-carrier-protein] dehydratase (n-C14:0)	(R)-3-Hydroxytetradecanoyl-[acyl-carrier protein][Cytosol] => H2O[Cytosol] + trans-Tetradec-2-enoyl-[acyl-carrier protein][Cytosol]	K01716:K02372:K16363:K11533:K00668:K00665					c	Fatty Acids			3HAD140
	EAR140y	enoyl-[acyl-carrier-protein] reductase (NADPH) (n-C14:0)	H+[Cytosol] + NADPH[Cytosol] + trans-Tetradec-2-enoyl-[acyl-carrier protein][Cytosol] => NADP+[Cytosol] + Myristoyl-ACP (n-C14:0ACP)[Cytosol]	K00208:K02371:K10780:K11533:K00668:K00665:K11611					c	Fatty Acids			EAR140y
	EAR140x	enoyl-[acyl-carrier-protein] reductase (NADH) (n-C14:0)	H+[Cytosol] + NADH[Cytosol] + trans-Tetradec-2-enoyl-[acyl-carrier protein][Cytosol] => NAD+[Cytosol] + Myristoyl-ACP (n-C14:0ACP)[Cytosol]	K00208:K02371:K10780:K11533:K00668:K00665:K11611					c	Fatty Acids			EAR140x
	3OAS160	3-oxoacyl-[acyl-carrier-protein] synthase (n-C16:0)	H+[Cytosol] + Malonyl-[acyl-carrier protein][Cytosol] + Myristoyl-ACP (n-C14:0ACP)[Cytosol] => CO2[Cytosol] + acyl carrier protein[Cytosol] + 3-Oxohexadecanoyl-[acyl-carrier protein][Cytosol]	K00647:K09458:K00667:K00665:K11533					c	Fatty Acids			3OAS160
	3OAR160	3-oxoacyl-[acyl-carrier-protein] reductase (n-C16:0)	H+[Cytosol] + NADPH[Cytosol] + 3-Oxohexadecanoyl-[acyl-carrier protein][Cytosol] <=> NADP+[Cytosol] + R-3-hydroxypalmitoyl-[acyl-carrier protein][Cytosol]	K00059:K11533:K00667:K00665					c	Fatty Acids			3OAR160
	3HAD160	3-hydroxyacyl-[acyl-carrier-protein] dehydratase (n-C16:0)	R-3-hydroxypalmitoyl-[acyl-carrier protein][Cytosol] => H2O[Cytosol] + trans-Hexadec-2-enoyl-[acyl-carrier protein][Cytosol]	K01716:K02372:K16363:K11533:K00668:K00665					c	Fatty Acids			3HAD160
	EAR160y	enoyl-[acyl-carrier-protein] reductase (NADPH) (n-C16:0)	H+[Cytosol] + NADPH[Cytosol] + trans-Hexadec-2-enoyl-[acyl-carrier protein][Cytosol] => NADP+[Cytosol] + Palmitoyl-ACP (n-C16:0ACP)[Cytosol]	K00208:K02371:K10780:K11533:K00668:K00665:K11611					c	Fatty Acids			EAR160y
	EAR160x	enoyl-[acyl-carrier-protein] reductase (NADH) (n-C16:0)	H+[Cytosol] + NADH[Cytosol] + trans-Hexadec-2-enoyl-[acyl-carrier protein][Cytosol] => NAD+[Cytosol] + Palmitoyl-ACP (n-C16:0ACP)[Cytosol]	K00208:K02371:K10780:K11533:K00668:K00665:K11611					c	Fatty Acids			EAR160x
	3OAS180	3-oxoacyl-[acyl-carrier-protein] synthase (n-C18:0)	H+[Cytosol] + Malonyl-[acyl-carrier protein][Cytosol] + Palmitoyl-ACP (n-C16:0ACP)[Cytosol] => CO2[Cytosol] + acyl carrier protein[Cytosol] + 3-Oxooctadecanoyl-[acyl-carrier protein][Cytosol]	K00647:K09458:K11533					c	Fatty Acids			3OAS180
	3OAR180	3-oxoacyl-[acyl-carrier-protein] reductase (n-C18:0)	H+[Cytosol] + NADPH[Cytosol] + 3-Oxooctadecanoyl-[acyl-carrier protein][Cytosol] <=> NADP+[Cytosol] + (R)-3-Hydroxyoctadecanoyl-[acyl-carrier protein][Cytosol]	K00059:K11533					c	Fatty Acids			3OAR180
	3HAD180	3-hydroxyacyl-[acyl-carrier-protein] dehydratase (n-C18:0)	(R)-3-Hydroxyoctadecanoyl-[acyl-carrier protein][Cytosol] => H2O[Cytosol] + trans-octadec-2-enoyl-[acyl-carrier protein][Cytosol]	K02372:K11533					c	Fatty Acids			3HAD180
	EAR180y	enoyl-[acyl-carrier-protein] reductase (NADPH) (n-C18:0)	H+[Cytosol] + NADPH[Cytosol] + trans-octadec-2-enoyl-[acyl-carrier protein][Cytosol] => NADP+[Cytosol] + Octadecanoyl-ACP (n-C18:0ACP)[Cytosol]	K00208:K02371:K11533					c	Fatty Acids			EAR180y
	EAR180x	enoyl-[acyl-carrier-protein] reductase (NADH) (n-C18:0)	H+[Cytosol] + NADH[Cytosol] + trans-octadec-2-enoyl-[acyl-carrier protein][Cytosol] => NAD+[Cytosol] + Octadecanoyl-ACP (n-C18:0ACP)[Cytosol]	K00208:K02371:K11533					c	Fatty Acids			EAR180x
	T2DECAI	trans-2-decenoyl-ACP isomerase	trans-Dec-2-enoyl-[acyl-carrier protein][Cytosol] <=> cis-dec-3-enoyl-[acyl-carrier protein] (n-C10:1)[Cytosol]	K01716:K02372:K16363					c	Fatty Acids			T2DECAI
	3OAS121	3-oxoacyl-[acyl-carrier-protein] synthase (n-C12:1)	H+[Cytosol] + Malonyl-[acyl-carrier protein][Cytosol] + cis-dec-3-enoyl-[acyl-carrier protein] (n-C10:1)[Cytosol] => CO2[Cytosol] + acyl carrier protein[Cytosol] + 3-oxo-cis-dodec-5-enoyl-[acyl-carrier protein][Cytosol]	K00647:K09458:K00667:K00665:K11533					c	Fatty Acids			3OAS121
	3OAR121	3-oxoacyl-[acyl-carrier-protein] reductase (n-C12:1)	H+[Cytosol] + NADPH[Cytosol] + 3-oxo-cis-dodec-5-enoyl-[acyl-carrier protein][Cytosol] => NADP+[Cytosol] + (R)-3-hydroxy-cis-dodec-5-enoyl-[acyl-carrier protein][Cytosol]	K00059:K11533:K00667:K00665					c	Fatty Acids			3OAR121
	3HAD121	3-hydroxyacyl-[acyl-carrier-protein] dehydratase (n-C12:1)	(R)-3-hydroxy-cis-dodec-5-enoyl-[acyl-carrier protein][Cytosol] => H2O[Cytosol] + trans-3-cis-5-dodecenoyl-[acyl-carrier protein][Cytosol]	K01716:K02372:K16363:K11533:K00668:K00665					c	Fatty Acids			3HAD121
	EAR121y	enoyl-[acyl-carrier-protein] reductase (NADPH) (n-C12:1)	H+[Cytosol] + NADPH[Cytosol] + trans-3-cis-5-dodecenoyl-[acyl-carrier protein][Cytosol] => NADP+[Cytosol] + cis-dodec-5-enoyl-[acyl-carrier protein] (n-C12:1)[Cytosol]	K00208:K02371:K10780:K11533:K00668:K00665:K11611					c	Fatty Acids			EAR121y
	EAR121x	enoyl-[acyl-carrier-protein] reductase (NADH) (n-C12:1)	H+[Cytosol] + NADH[Cytosol] + trans-3-cis-5-dodecenoyl-[acyl-carrier protein][Cytosol] => NAD+[Cytosol] + cis-dodec-5-enoyl-[acyl-carrier protein] (n-C12:1)[Cytosol]	K00208:K02371:K10780:K11533:K00668:K00665:K11611					c	Fatty Acids			EAR121x
	3OAS141	3-oxoacyl-[acyl-carrier-protein] synthase (n-C14:1)	H+[Cytosol] + Malonyl-[acyl-carrier protein][Cytosol] + cis-dodec-5-enoyl-[acyl-carrier protein] (n-C12:1)[Cytosol] => CO2[Cytosol] + acyl carrier protein[Cytosol] + 3-oxo-cis-myristol-7-eoyl-[acyl-carrier protein][Cytosol]	K00647:K09458:K00667:K00665:K11533					c	Fatty Acids			3OAS141
	3OAR141	3-oxoacyl-[acyl-carrier-protein] reductase (n-C14:1)	H+[Cytosol] + NADPH[Cytosol] + 3-oxo-cis-myristol-7-eoyl-[acyl-carrier protein][Cytosol] => NADP+[Cytosol] + (R)-3-hydroxy-cis-myristol-7-eoyl-[acyl-carrier protein][Cytosol]	K00059:K11533:K00667:K00665					c	Fatty Acids			3OAR141
	3HAD141	3-hydroxyacyl-[acyl-carrier-protein] dehydratase (n-C14:1)	(R)-3-hydroxy-cis-myristol-7-eoyl-[acyl-carrier protein][Cytosol] => H2O[Cytosol] + trans-3-cis-7-myristoleoyl-[acyl-carrier protein][Cytosol]	K01716:K02372:K16363:K11533:K00668:K00665					c	Fatty Acids			3HAD141
	EAR141y	enoyl-[acyl-carrier-protein] reductase (NADPH) (n-C14:1)	H+[Cytosol] + NADPH[Cytosol] + trans-3-cis-7-myristoleoyl-[acyl-carrier protein][Cytosol] => NADP+[Cytosol] + cis-tetradec-7-enoyl-[acyl-carrier protein] (n-C14:1)[Cytosol]	K00208:K02371:K10780:K11533:K00668:K00665:K11611					c	Fatty Acids			EAR141y
	EAR141x	enoyl-[acyl-carrier-protein] reductase (NADH) (n-C14:1)	H+[Cytosol] + NADH[Cytosol] + trans-3-cis-7-myristoleoyl-[acyl-carrier protein][Cytosol] => NAD+[Cytosol] + cis-tetradec-7-enoyl-[acyl-carrier protein] (n-C14:1)[Cytosol]	K00208:K02371:K10780:K11533:K00668:K00665:K11611					c	Fatty Acids			EAR141x
	3OAS161	3-oxoacyl-[acyl-carrier-protein] synthase (n-C16:1)	H+[Cytosol] + Malonyl-[acyl-carrier protein][Cytosol] + cis-tetradec-7-enoyl-[acyl-carrier protein] (n-C14:1)[Cytosol] => CO2[Cytosol] + acyl carrier protein[Cytosol] + 3-oxo-cis-palm-9-eoyl-[acyl-carrier protein][Cytosol]	K00647:K09458:K00667:K00665:K11533					c	Fatty Acids			3OAS161
	3OAR161	3-oxoacyl-[acyl-carrier-protein] reductase (n-C16:1)	H+[Cytosol] + NADPH[Cytosol] + 3-oxo-cis-palm-9-eoyl-[acyl-carrier protein][Cytosol] => NADP+[Cytosol] + (R)-3-hydroxy-cis-palm-9-eoyl-[acyl-carrier protein][Cytosol]	K00059:K11533:K00667:K00665					c	Fatty Acids			3OAR161
	3HAD161	3-hydroxyacyl-[acyl-carrier-protein] dehydratase (n-C16:1)	(R)-3-hydroxy-cis-palm-9-eoyl-[acyl-carrier protein][Cytosol] => H2O[Cytosol] + trans-3-cis-9-palmitoleoyl-[acyl-carrier protein][Cytosol]	K01716:K02372:K16363:K11533:K00668:K00665					c	Fatty Acids			3HAD161
	EAR161y	enoyl-[acyl-carrier-protein] reductase (NADPH) (n-C16:1)	H+[Cytosol] + NADPH[Cytosol] + trans-3-cis-9-palmitoleoyl-[acyl-carrier protein][Cytosol] => NADP+[Cytosol] + cis-hexadec-9-enoyl-[acyl-carrier protein] (n-C16:1)[Cytosol]	K00208:K02371:K10780:K11533:K00668:K00665:K11611					c	Fatty Acids			EAR161y
	EAR161x	enoyl-[acyl-carrier-protein] reductase (NADH) (n-C16:1)	H+[Cytosol] + NADH[Cytosol] + trans-3-cis-9-palmitoleoyl-[acyl-carrier protein][Cytosol] => NAD+[Cytosol] + cis-hexadec-9-enoyl-[acyl-carrier protein] (n-C16:1)[Cytosol]	K00208:K02371:K10780:K11533:K00668:K00665:K11611					c	Fatty Acids			EAR161x
	3OAS181	3-oxoacyl-[acyl-carrier-protein] synthase (n-C18:1)	H+[Cytosol] + Malonyl-[acyl-carrier protein][Cytosol] + cis-hexadec-9-enoyl-[acyl-carrier protein] (n-C16:1)[Cytosol] => CO2[Cytosol] + acyl carrier protein[Cytosol] + 3-oxo-cis-vacc-11-enoyl-[acyl-carrier protein][Cytosol]	K00647:K09458:K11533					c	Fatty Acids			3OAS181
	3OAR181	3-oxoacyl-[acyl-carrier-protein] reductase (n-C18:1)	H+[Cytosol] + NADPH[Cytosol] + 3-oxo-cis-vacc-11-enoyl-[acyl-carrier protein][Cytosol] => NADP+[Cytosol] + (R)-3-hydroxy-cis-vacc-11-enoyl-[acyl-carrier protein][Cytosol]	K00059:K11533					c	Fatty Acids			3OAR181
	3HAD181	3-hydroxyacyl-[acyl-carrier-protein] dehydratase (n-C18:1)	(R)-3-hydroxy-cis-vacc-11-enoyl-[acyl-carrier protein][Cytosol] => H2O[Cytosol] + trans-3-cis-11-vacceoyl-[acyl-carrier protein][Cytosol]	K02372:K11533					c	Fatty Acids			3HAD181
	EAR181y	enoyl-[acyl-carrier-protein] reductase (NADPH) (n-C18:1)	H+[Cytosol] + NADPH[Cytosol] + trans-3-cis-11-vacceoyl-[acyl-carrier protein][Cytosol] => NADP+[Cytosol] + cis-octadec-11-enoyl-[acyl-carrier protein] (n-C18:1)[Cytosol]	K00208:K02371:K11533					c	Fatty Acids			EAR181y
	EAR181x	enoyl-[acyl-carrier-protein] reductase (NADH) (n-C18:1)	H+[Cytosol] + NADH[Cytosol] + trans-3-cis-11-vacceoyl-[acyl-carrier protein][Cytosol] => NAD+[Cytosol] + cis-octadec-11-enoyl-[acyl-carrier protein] (n-C18:1)[Cytosol]	K00208:K02371:K11533					c	Fatty Acids			EAR181x
	FA100ACPHi	fatty-acyl-ACP hydrolase	H2O[Cytosol] + Decanoyl-ACP (n-C10:0ACP)[Cytosol] => H+[Cytosol] + acyl carrier protein[Cytosol] + Decanoate (n-C10:0)[Cytosol]	K08682					c	Fatty Acids			FA100ACPHi
	FA120ACPHi	fatty-acyl-ACP hydrolase	H2O[Cytosol] + Dodecanoyl-ACP (n-C12:0ACP)[Cytosol] => H+[Cytosol] + acyl carrier protein[Cytosol] + Dodecanoate (n-C12:0)[Cytosol]	K08682					c	Fatty Acids			FA120ACPHi
	FA140ACPHi	fatty-acyl-ACP hydrolase	H2O[Cytosol] + Myristoyl-ACP (n-C14:0ACP)[Cytosol] => H+[Cytosol] + acyl carrier protein[Cytosol] + tetradecanoate (n-C14:0)[Cytosol]	K08682					c	Fatty Acids			FA140ACPHi
	FA141ACPHi	fatty-acyl-ACP hydrolase	H2O[Cytosol] + cis-tetradec-7-enoyl-[acyl-carrier protein] (n-C14:1)[Cytosol] => H+[Cytosol] + acyl carrier protein[Cytosol] + tetradecenoate (n-C14:1)[Cytosol]	K08682					c	Fatty Acids			FA141ACPHi
	FA160ACPHi	fatty-acyl-ACP hydrolase	H2O[Cytosol] + Palmitoyl-ACP (n-C16:0ACP)[Cytosol] => H+[Cytosol] + acyl carrier protein[Cytosol] + Hexadecanoate (n-C16:0)[Cytosol]	K08682					c	Fatty Acids			FA160ACPHi
	FA161ACPHi	fatty-acyl-ACP hydrolase	H2O[Cytosol] + cis-hexadec-9-enoyl-[acyl-carrier protein] (n-C16:1)[Cytosol] => H+[Cytosol] + acyl carrier protein[Cytosol] + Hexadecenoate (n-C16:1)[Cytosol]	K08682					c	Fatty Acids			FA161ACPHi
	FA80ACPHi	fatty-acyl-ACP hydrolase	H2O[Cytosol] + Octanoyl-ACP (n-C8:0ACP)[Cytosol] => H+[Cytosol] + acyl carrier protein[Cytosol] + octanoate (n-C8:0)[Cytosol]	K08682					c	Fatty Acids			FA80ACPHi
	FACOAE100	fatty-acid-CoA thioesterase (decanoate)	H2O[Cytosol] + Decanoyl-CoA (n-C10:0CoA)[Cytosol] => H+[Cytosol] + Coenzyme A[Cytosol] + Decanoate (n-C10:0)[Cytosol]	K01068:K00659:K10805:K10804:K10806					c	Biosynthesis of unsaturated fatty acids			FACOAE100
	FACOAE120	fatty-acid-CoA thioesterase (dodecanoate)	H2O[Cytosol] + Dodecanoyl-CoA (n-C12:0CoA)[Cytosol] => H+[Cytosol] + Coenzyme A[Cytosol] + Dodecanoate (n-C12:0)[Cytosol]	K01068:K00659:K10805:K10804:K10806					c	Biosynthesis of unsaturated fatty acids			FACOAE120
	FACOAE140	fatty-acid-CoA thioesterase (tetradecanoate)	H2O[Cytosol] + Tetradecanoyl-CoA (n-C14:0CoA)[Cytosol] => H+[Cytosol] + Coenzyme A[Cytosol] + tetradecanoate (n-C14:0)[Cytosol]	K01068:K00659:K10805:K10804:K10806					c	Biosynthesis of unsaturated fatty acids			FACOAE140
	FACOAE141	fatty-acid-CoA thioesterase (tetradecenoate)	H2O[Cytosol] + Tetradecenoyl-CoA (n-C14:1CoA)[Cytosol] => H+[Cytosol] + Coenzyme A[Cytosol] + tetradecenoate (n-C14:1)[Cytosol]	K01068:K00659:K10805:K10804:K10806					c	Biosynthesis of unsaturated fatty acids			FACOAE141
	FACOAE160	fatty-acid-CoA thioesterase (hexadecanoate)	H2O[Cytosol] + Palmitoyl-CoA (n-C16:0CoA)[Cytosol] => H+[Cytosol] + Coenzyme A[Cytosol] + Hexadecanoate (n-C16:0)[Cytosol]	K01068:K00659:K10805:K10804:K10806					c	Biosynthesis of unsaturated fatty acids			FACOAE160
	FACOAE161	fatty-acid-CoA thioesterase (hexadecenoate)	H2O[Cytosol] + Hexadecenoyl-CoA (n-C16:1CoA)[Cytosol] => H+[Cytosol] + Coenzyme A[Cytosol] + Hexadecenoate (n-C16:1)[Cytosol]	K01068:K00659:K10805:K10804:K10806					c	Biosynthesis of unsaturated fatty acids			FACOAE161
	FACOAE180	fatty-acid-CoA thioesterase (octadecanoate)	H2O[Cytosol] + Stearoyl-CoA (n-C18:0CoA)[Cytosol] => H+[Cytosol] + Coenzyme A[Cytosol] + octadecanoate (n-C18:0)[Cytosol]	K01068:K00659:K10805:K10804:K10806					c	Biosynthesis of unsaturated fatty acids			FACOAE180
	FACOAE181	fatty-acid-CoA thioesterase (octadecenoate)	H2O[Cytosol] + Octadecenoyl-CoA (n-C18:1CoA)[Cytosol] => H+[Cytosol] + Coenzyme A[Cytosol] + octadecenoate (n-C18:1)[Cytosol]	K01068:K00659:K10805:K10804:K10806					c	Biosynthesis of unsaturated fatty acids			FACOAE181
	FACOAE60	fatty-acid-CoA thioesterase (hexanoate)	H2O[Cytosol] + Hexanoyl-CoA (n-C6:0CoA)[Cytosol] => H+[Cytosol] + Coenzyme A[Cytosol] + Hexanoate (n-C6:0)[Cytosol]	K01068:K00659:K10805:K10804:K10806					c	Biosynthesis of unsaturated fatty acids			FACOAE60
	FACOAE80	fatty-acid-CoA thioesterase (octanoate)	H2O[Cytosol] + Octanoyl-CoA (n-C8:0CoA)[Cytosol] => H+[Cytosol] + Coenzyme A[Cytosol] + octanoate (n-C8:0)[Cytosol]	K01068:K00659:K10805:K10804:K10806					c	Biosynthesis of unsaturated fatty acids			FACOAE80
	GLYK	glycerol kinase	ATP[Cytosol] + Glycerol[Cytosol] => ADP[Cytosol] + H+[Cytosol] + Glycerol 3-phosphate[Cytosol]	K00864					c	Glycerolipid Metabolism			GLYK
	Rhea_11479	glycerol 3-phosphatase	H2O[Cytosol] + Glycerol 3-phosphate[Cytosol] <=> Phosphate[Cytosol] + Glycerol[Cytosol]	K06116					c	Glycerolipid Metabolism						RHEA
	GLYCDx	Glycerol dehydrogenase	NAD+[Cytosol] + Glycerol[Cytosol] => H+[Cytosol] + Dihydroxyacetone[Cytosol] + NADH[Cytosol]	K00005					c	Glycerolipid Metabolism			GLYCDx
	ALKP	alkaline phosphatase	Dihydroxyacetone phosphate[Cytosol] + H2O[Cytosol] => Dihydroxyacetone[Cytosol] + Phosphate[Cytosol]	3.1.3.1					c	Glycerolipid Metabolism				ALKP
	DHAK	dihydroxyacetone kinase	ATP[Cytosol] + Dihydroxyacetone[Cytosol] => ADP[Cytosol] + Dihydroxyacetone phosphate[Cytosol] + H+[Cytosol]	K00863:K05878:K05879					c					DHAK
	DHAPT	Dihydroxyacetone phosphotransferase	Phosphoenolpyruvate[Cytosol] + Dihydroxyacetone[Cytosol] => Pyruvate[Cytosol] + Dihydroxyacetone phosphate[Cytosol]	K00863:K05878:K05879					c	Glycerolipid Metabolism			DHAPT
	DHAtpp	Dihydroxyacetone transport via facilitated diffusion (periplasm)	Dihydroxyacetone[Periplasm] <=> Dihydroxyacetone[Cytosol]	K00863:K05878:K05879					c	Glycerolipid Metabolism			DHAtpp
	DHAtex	Dihydroxyacetone transport via diffusion (extracellular to periplasm)	Dihydroxyacetone[Extraorganism] <=> Dihydroxyacetone[Periplasm]	K00863:K05878:K05879					c	Glycerolipid Metabolism			DHAtex
	G3PD2	glycerol-3-phosphate dehydrogenase (NADP)	NADP+[Cytosol] + Glycerol 3-phosphate[Cytosol] <=> H+[Cytosol] + Dihydroxyacetone phosphate[Cytosol] + NADPH[Cytosol]	K00057					c	Glycerophospholipid Metabolism			G3PD2
	G3PD5	glycerol-3-phosphate dehydrogenase (ubiquinone-8)	Ubiquinone-8[Cytosol] + Glycerol 3-phosphate[Cytosol] => Dihydroxyacetone phosphate[Cytosol] + Ubiquinol-8[Cytosol]	K00111:K00112:K00113					c	Glycerophospholipid Metabolism			G3PD5
	G3PD6	glycerol-3-phosphate dehydrogenase (menaquinone-8)	Menaquinone 8[Cytosol] + Glycerol 3-phosphate[Cytosol] => Dihydroxyacetone phosphate[Cytosol] + Menaquinol 8[Cytosol]	K00111:K00112:K00114					c	Glycerophospholipid Metabolism			G3PD6
	G3PD7	glycerol-3-phosphate dehydrogenase (demethylmenaquinone-8)	2-Demethylmenaquinone 8[Cytosol] + Glycerol 3-phosphate[Cytosol] => Dihydroxyacetone phosphate[Cytosol] + 2-Demethylmenaquinol 8[Cytosol]	K00111:K00112:K00115					c	Glycerophospholipid Metabolism			G3PD7
	G3PAT120	glycerol-3-phosphate acyltransferase (C12:0)	Glycerol 3-phosphate[Cytosol] + Dodecanoyl-ACP (n-C12:0ACP)[Cytosol] => acyl carrier protein[Cytosol] + 1-dodecanoyl-sn-glycerol 3-phosphate[Cytosol]	K00629:K13506:K13507:K00630:K13508:K00631:K03621:K08591					c	Glycerophospholipid Metabolism			G3PAT120
	G3PAT140	glycerol-3-phosphate acyltransferase (C14:0)	Glycerol 3-phosphate[Cytosol] + Myristoyl-ACP (n-C14:0ACP)[Cytosol] => acyl carrier protein[Cytosol] + 1-tetradecanoyl-sn-glycerol 3-phosphate[Cytosol]	K00629:K13506:K13507:K00630:K13508:K00631:K03621:K08591					c	Glycerophospholipid Metabolism			G3PAT140
	G3PAT141	glycerol-3-phosphate acyltransferase (C14:1)	Glycerol 3-phosphate[Cytosol] + cis-tetradec-7-enoyl-[acyl-carrier protein] (n-C14:1)[Cytosol] => acyl carrier protein[Cytosol] + 1-tetradec-7-enoyl-sn-glycerol 3-phosphate[Cytosol]	K00629:K13506:K13507:K00630:K13508:K00631:K03621:K08591					c	Glycerophospholipid Metabolism			G3PAT141
	G3PAT160	glycerol-3-phosphate acyltransferase (C16:0)	Glycerol 3-phosphate[Cytosol] + Palmitoyl-ACP (n-C16:0ACP)[Cytosol] => acyl carrier protein[Cytosol] + 1-hexadecanoyl-sn-glycerol 3-phosphate[Cytosol]	K00629:K13506:K13507:K00630:K13508:K00631:K03621:K08591					c	Glycerophospholipid Metabolism			G3PAT160
	G3PAT161	glycerol-3-phosphate acyltransferase (C16:1)	Glycerol 3-phosphate[Cytosol] + cis-hexadec-9-enoyl-[acyl-carrier protein] (n-C16:1)[Cytosol] => acyl carrier protein[Cytosol] + 1-hexadec-9-enoyl-sn-glycerol 3-phosphate[Cytosol]	K00629:K13506:K13507:K00630:K13508:K00631:K03621:K08591					c	Glycerophospholipid Metabolism			G3PAT161
	G3PAT180	glycerol-3-phosphate acyltransferase (C18:0)	Glycerol 3-phosphate[Cytosol] + Octadecanoyl-ACP (n-C18:0ACP)[Cytosol] => acyl carrier protein[Cytosol] + 1-octadecanoyl-sn-glycerol 3-phosphate[Cytosol]	K00629:K13506:K13507:K00630:K13508:K00631:K03621:K08591					c	Glycerophospholipid Metabolism			G3PAT180
	G3PAT181	glycerol-3-phosphate acyltransferase (C18:1)	Glycerol 3-phosphate[Cytosol] + cis-octadec-11-enoyl-[acyl-carrier protein] (n-C18:1)[Cytosol] => acyl carrier protein[Cytosol] + 1-octadec-11-enoyl-sn-glycerol 3-phosphate[Cytosol]	K00629:K13506:K13507:K00630:K13508:K00631:K03621:K08591					c	Glycerophospholipid Metabolism			G3PAT181
	AGPAT120	1-tetradecanoyl-sn-glycerol 3-phosphate O-acyltransferase (n-C12:0)	Dodecanoyl-ACP (n-C12:0ACP)[Cytosol] + 1-dodecanoyl-sn-glycerol 3-phosphate[Cytosol] => acyl carrier protein[Cytosol] + 1,2-didodecanoyl-sn-glycerol 3-phosphate[Cytosol]	K00629:K13506:K13507:K00630:K13508:K00631:K03621:K08591					c	Glycerophospholipid Metabolism			AGPAT120
	AGPAT140	1-tetradecanoyl-sn-glycerol 3-phosphate O-acyltransferase (n-C14:0)	Myristoyl-ACP (n-C14:0ACP)[Cytosol] + 1-tetradecanoyl-sn-glycerol 3-phosphate[Cytosol] => acyl carrier protein[Cytosol] + 1,2-ditetradecanoyl-sn-glycerol 3-phosphate[Cytosol]	K13509:K13513:K13517:K13519:K13523:K00655:K14674					c	Glycerophospholipid Metabolism			AGPAT140
	AGPAT141	1-tetradec-7-enoyl-sn-glycerol 3-phosphate O-acyltransferase (n-C14:1)	cis-tetradec-7-enoyl-[acyl-carrier protein] (n-C14:1)[Cytosol] + 1-tetradec-7-enoyl-sn-glycerol 3-phosphate[Cytosol] => acyl carrier protein[Cytosol] + 1,2-ditetradec-7-enoyl-sn-glycerol 3-phosphate[Cytosol]	K13509:K13513:K13517:K13519:K13523:K00655:K14674					c	Glycerophospholipid Metabolism			AGPAT141
	AGPAT160	1-hexadecanoyl-sn-glycerol 3-phosphate O-acyltransferase (n-C16:0)	Palmitoyl-ACP (n-C16:0ACP)[Cytosol] + 1-hexadecanoyl-sn-glycerol 3-phosphate[Cytosol] => acyl carrier protein[Cytosol] + 1,2-dihexadecanoyl-sn-glycerol 3-phosphate[Cytosol]	K13509:K13513:K13517:K13519:K13523:K00655:K14674					c	Glycerophospholipid Metabolism			AGPAT160
	AGPAT161	1-hexadec-7-enoyl-sn-glycerol 3-phosphate O-acyltransferase (n-C16:1)	cis-hexadec-9-enoyl-[acyl-carrier protein] (n-C16:1)[Cytosol] + 1-hexadec-9-enoyl-sn-glycerol 3-phosphate[Cytosol] => acyl carrier protein[Cytosol] + 1,2-dihexadec-9-enoyl-sn-glycerol 3-phosphate[Cytosol]	K13509:K13513:K13517:K13519:K13523:K00655:K14674					c	Glycerophospholipid Metabolism			AGPAT161
	AGPAT180	1-octadecanoyl-sn-glycerol 3-phosphate O-acyltransferase (n-C18:0)	Octadecanoyl-ACP (n-C18:0ACP)[Cytosol] + 1-octadecanoyl-sn-glycerol 3-phosphate[Cytosol] => acyl carrier protein[Cytosol] + 1,2-dioctadecanoyl-sn-glycerol 3-phosphate[Cytosol]	K13509:K13513:K13517:K13519:K13523:K00655:K14674					c	Glycerophospholipid Metabolism			AGPAT180
	AGPAT181	1-octadec-7-enoyl-sn-glycerol 3-phosphate O-acyltransferase (n-C18:1)	cis-octadec-11-enoyl-[acyl-carrier protein] (n-C18:1)[Cytosol] + 1-octadec-11-enoyl-sn-glycerol 3-phosphate[Cytosol] => acyl carrier protein[Cytosol] + 1,2-dioctadec-11-enoyl-sn-glycerol 3-phosphate[Cytosol]	K13509:K13513:K13517:K13519:K13523:K00655:K14674					c	Glycerophospholipid Metabolism			AGPAT181
	DASYN120	CDP-diacylglycerol synthetase (n-C12:0)	H+[Cytosol] + CTP[Cytosol] + 1,2-didodecanoyl-sn-glycerol 3-phosphate[Cytosol] => Diphosphate[Cytosol] + CDP-1,2-didodecanoylglycerol[Cytosol]	K00981					c	Glycerophospholipid Metabolism			DASYN120
	DASYN140	CDP-diacylglycerol synthetase (n-C14:0)	H+[Cytosol] + CTP[Cytosol] + 1,2-ditetradecanoyl-sn-glycerol 3-phosphate[Cytosol] => Diphosphate[Cytosol] + CDP-1,2-ditetradecanoylglycerol[Cytosol]	K00981					c	Glycerophospholipid Metabolism			DASYN140
	DASYN141	CDP-diacylglycerol synthetase (n-C14:1)	H+[Cytosol] + CTP[Cytosol] + 1,2-ditetradec-7-enoyl-sn-glycerol 3-phosphate[Cytosol] => Diphosphate[Cytosol] + CDP-1,2-ditetradec-7-enoylglycerol[Cytosol]	K00981					c	Glycerophospholipid Metabolism			DASYN141
	DASYN160	CDP-diacylglycerol synthetase (n-C16:0)	H+[Cytosol] + CTP[Cytosol] + 1,2-dihexadecanoyl-sn-glycerol 3-phosphate[Cytosol] => Diphosphate[Cytosol] + CDP-1,2-dihexadecanoylglycerol[Cytosol]	K00981					c	Glycerophospholipid Metabolism			DASYN160
	DASYN161	CDP-diacylglycerol synthetase (n-C16:1)	H+[Cytosol] + CTP[Cytosol] + 1,2-dihexadec-9-enoyl-sn-glycerol 3-phosphate[Cytosol] => Diphosphate[Cytosol] + CDP-1,2-dihexadec-9-enoylglycerol[Cytosol]	K00981					c	Glycerophospholipid Metabolism			DASYN161
	DASYN180	CDP-diacylglycerol synthetase (n-C18:0)	H+[Cytosol] + CTP[Cytosol] + 1,2-dioctadecanoyl-sn-glycerol 3-phosphate[Cytosol] => Diphosphate[Cytosol] + CDP-1,2-dioctadecanoylglycerol[Cytosol]	K00981					c	Glycerophospholipid Metabolism			DASYN180
	DASYN181	CDP-diacylglycerol synthetase (n-C18:1)	H+[Cytosol] + CTP[Cytosol] + 1,2-dioctadec-11-enoyl-sn-glycerol 3-phosphate[Cytosol] => Diphosphate[Cytosol] + CDP-1,2-dioctadec-11-enoylglycerol[Cytosol]	K00981					c	Glycerophospholipid Metabolism			DASYN181
	PGSA120	Phosphatidylglycerol synthase (n-C12:0)	Glycerol 3-phosphate[Cytosol] + CDP-1,2-didodecanoylglycerol[Cytosol] => H+[Cytosol] + CMP[Cytosol] + Phosphatidylglycerophosphate (didodecanoyl, n-C12:0)[Cytosol]	K00995					c	Glycerophospholipid Metabolism			PGSA120
	PGSA140	Phosphatidylglycerol synthase (n-C14:0)	Glycerol 3-phosphate[Cytosol] + CDP-1,2-ditetradecanoylglycerol[Cytosol] => H+[Cytosol] + CMP[Cytosol] + Phosphatidylglycerophosphate (ditetradecanoyl, n-C14:0)[Cytosol]	K00995					c	Glycerophospholipid Metabolism			PGSA140
	PGSA141	Phosphatidylglycerol synthase (n-C14:1)	Glycerol 3-phosphate[Cytosol] + CDP-1,2-ditetradec-7-enoylglycerol[Cytosol] => H+[Cytosol] + CMP[Cytosol] + Phosphatidylglycerophosphate (ditetradec-7-enoyl, n-C14:1)[Cytosol]	K00995					c	Glycerophospholipid Metabolism			PGSA141
	PGSA160	Phosphatidylglycerol synthase (n-C16:0)	Glycerol 3-phosphate[Cytosol] + CDP-1,2-dihexadecanoylglycerol[Cytosol] => H+[Cytosol] + CMP[Cytosol] + Phosphatidylglycerophosphate (dihexadecanoyl, n-C16:0)[Cytosol]	K00995					c	Glycerophospholipid Metabolism			PGSA160
	PGSA161	Phosphatidylglycerol synthase (n-C16:1)	Glycerol 3-phosphate[Cytosol] + CDP-1,2-dihexadec-9-enoylglycerol[Cytosol] => H+[Cytosol] + CMP[Cytosol] + Phosphatidylglycerophosphate (dihexadec-9-enoyl, n-C16:1)[Cytosol]	K00995					c	Glycerophospholipid Metabolism			PGSA161
	PGSA180	Phosphatidylglycerol synthase (n-C18:0)	Glycerol 3-phosphate[Cytosol] + CDP-1,2-dioctadecanoylglycerol[Cytosol] => H+[Cytosol] + CMP[Cytosol] + Phosphatidylglycerophosphate (dioctadecanoyl, n-C18:0)[Cytosol]	K00995					c	Glycerophospholipid Metabolism			PGSA180
	PGSA181	Phosphatidylglycerol synthase (n-C18:1)	Glycerol 3-phosphate[Cytosol] + CDP-1,2-dioctadec-11-enoylglycerol[Cytosol] => H+[Cytosol] + CMP[Cytosol] + Phosphatidylglycerophosphate (dioctadec-11-enoyl, n-C18:1)[Cytosol]	K00995					c	Glycerophospholipid Metabolism			PGSA181
	PGPP120	phosphatidylglycerol phosphate phosphatase (n-C14:0)	H2O[Cytosol] + Phosphatidylglycerophosphate (didodecanoyl, n-C12:0)[Cytosol] => Phosphate[Cytosol] + Phosphatidylglycerol (didodecanoyl, n-C12:0)[Cytosol]	K01095:K01096					c	Glycerophospholipid Metabolism			PGPP120
	PGPP120pp	phosphatidylglycerol phosphate phosphatase (periplasm, n-C14:0)	H2O[Periplasm] + Phosphatidylglycerophosphate (didodecanoyl, n-C12:0)[Periplasm] => Phosphate[Periplasm] + Phosphatidylglycerol (didodecanoyl, n-C12:0)[Periplasm]	K01095:K01096					c	Glycerophospholipid Metabolism			PGPP120pp
	PGPP140	phosphatidylglycerol phosphate phosphatase (n-C14:0)	H2O[Cytosol] + Phosphatidylglycerophosphate (ditetradecanoyl, n-C14:0)[Cytosol] => Phosphate[Cytosol] + Phosphatidylglycerol (ditetradecanoyl, n-C14:0)[Cytosol]	K01095:K01096					c	Glycerophospholipid Metabolism			PGPP140
	PGPP140pp	phosphatidylglycerol phosphate phosphatase (periplasm, n-C14:0)	H2O[Periplasm] + Phosphatidylglycerophosphate (ditetradecanoyl, n-C14:0)[Periplasm] => Phosphate[Periplasm] + Phosphatidylglycerol (ditetradecanoyl, n-C14:0)[Periplasm]	K01095:K01096					c	Glycerophospholipid Metabolism			PGPP140pp
	PGPP141	phosphatidylglycerol phosphate phosphatase (n-C14:1)	H2O[Cytosol] + Phosphatidylglycerophosphate (ditetradec-7-enoyl, n-C14:1)[Cytosol] => Phosphate[Cytosol] + Phosphatidylglycerol (ditetradec-7-enoyl, n-C14:1)[Cytosol]	K01095:K01096					c	Glycerophospholipid Metabolism			PGPP141
	PGPP141pp	phosphatidylglycerol phosphate phosphatase (periplasm, n-C14:1)	H2O[Periplasm] + Phosphatidylglycerophosphate (ditetradec-7-enoyl, n-C14:1)[Periplasm] => Phosphate[Periplasm] + Phosphatidylglycerol (ditetradec-7-enoyl, n-C14:1)[Periplasm]	K01095:K01096					c	Glycerophospholipid Metabolism			PGPP141pp
	PGPP160	phosphatidylglycerol phosphate phosphatase (n-C16:0)	H2O[Cytosol] + Phosphatidylglycerophosphate (dihexadecanoyl, n-C16:0)[Cytosol] => Phosphate[Cytosol] + Phosphatidylglycerol (dihexadecanoyl, n-C16:0)[Cytosol]	K01095:K01096					c	Glycerophospholipid Metabolism			PGPP160
	PGPP160pp	phosphatidylglycerol phosphate phosphatase (periplasm, n-C16:0)	H2O[Periplasm] + Phosphatidylglycerophosphate (dihexadecanoyl, n-C16:0)[Periplasm] => Phosphate[Periplasm] + Phosphatidylglycerol (dihexadecanoyl, n-C16:0)[Periplasm]	K01095:K01096					c	Glycerophospholipid Metabolism			PGPP160pp
	PGPP161	phosphatidylglycerol phosphate phosphatase (n-C16:1)	H2O[Cytosol] + Phosphatidylglycerophosphate (dihexadec-9-enoyl, n-C16:1)[Cytosol] => Phosphate[Cytosol] + Phosphatidylglycerol (dihexadec-9-enoyl, n-C16:1)[Cytosol]	K01095:K01096					c	Glycerophospholipid Metabolism			PGPP161
	PGPP161pp	phosphatidylglycerol phosphate phosphatase (periplasm, n-C16:1)	H2O[Periplasm] + Phosphatidylglycerophosphate (dihexadec-9-enoyl, n-C16:1)[Periplasm] => Phosphate[Periplasm] + Phosphatidylglycerol (dihexadec-9-enoyl, n-C16:1)[Periplasm]	K01095:K01096					c	Glycerophospholipid Metabolism			PGPP161pp
	PGPP180	phosphatidylglycerol phosphate phosphatase (n-C18:0)	H2O[Cytosol] + Phosphatidylglycerophosphate (dioctadecanoyl, n-C18:0)[Cytosol] => Phosphate[Cytosol] + Phosphatidylglycerol (dioctadecanoyl, n-C18:0)[Cytosol]	K01095:K01096					c	Glycerophospholipid Metabolism			PGPP180
	PGPP180pp	phosphatidylglycerol phosphate phosphatase (periplasm, n-C18:0)	H2O[Periplasm] + Phosphatidylglycerophosphate (dioctadecanoyl, n-C18:0)[Periplasm] => Phosphate[Periplasm] + Phosphatidylglycerol (dioctadecanoyl, n-C18:0)[Periplasm]	K01095:K01096					c	Glycerophospholipid Metabolism			PGPP180pp
	PGPP181	phosphatidylglycerol phosphate phosphatase (n-C18:1)	H2O[Cytosol] + Phosphatidylglycerophosphate (dioctadec-11-enoyl, n-C18:1)[Cytosol] => Phosphate[Cytosol] + Phosphatidylglycerol (dioctadec-11-enoyl, n-C18:1)[Cytosol]	K01095:K01096					c	Glycerophospholipid Metabolism			PGPP181
	PGPP181pp	phosphatidylglycerol phosphate phosphatase (periplasm, n-C18:1)	H2O[Periplasm] + Phosphatidylglycerophosphate (dioctadec-11-enoyl, n-C18:1)[Periplasm] => Phosphate[Periplasm] + Phosphatidylglycerol (dioctadec-11-enoyl, n-C18:1)[Periplasm]	K01095:K01096					c	Glycerophospholipid Metabolism			PGPP181pp
	CLPNS120pp	cardiolipin synthase (periplasmic, n-C12:0)	2 Phosphatidylglycerol (didodecanoyl, n-C12:0)[Periplasm] <=> Glycerol[Periplasm] + cardiolipin (tetradodecanoyl, n-C12:0)[Periplasm]	K06131:K06132:K08744					c	Glycerophospholipid Metabolism			CLPNS120pp
	CLPNS140pp	cardiolipin synthase (periplasmic, n-C14:0)	2 Phosphatidylglycerol (ditetradecanoyl, n-C14:0)[Periplasm] <=> Glycerol[Periplasm] + cardiolipin (tetratetradecanoyl, n-C14:0)[Periplasm]	K06131:K06132:K08745					c	Glycerophospholipid Metabolism			CLPNS140pp
	CLPNS141pp	cardiolipin synthase (periplasmic, n-C14:1)	2 Phosphatidylglycerol (ditetradec-7-enoyl, n-C14:1)[Periplasm] <=> Glycerol[Periplasm] + cardiolipin (tetratetradec-7-enoyl, n-C14:1)[Periplasm]	K06131:K06132:K08746					c	Glycerophospholipid Metabolism			CLPNS141pp
	CLPNS160pp	cardiolipin synthase (periplasmic, n-C16:0)	2 Phosphatidylglycerol (dihexadecanoyl, n-C16:0)[Periplasm] <=> Glycerol[Periplasm] + cardiolipin (tetrahexadecanoyl, n-C16:0)[Periplasm]	K06131:K06132:K08747					c	Glycerophospholipid Metabolism			CLPNS160pp
	CLPNS161pp	cardiolipin synthase (periplasmic, n-C16:1)	2 Phosphatidylglycerol (dihexadec-9-enoyl, n-C16:1)[Periplasm] <=> Glycerol[Periplasm] + cardiolipin (tetrahexadec-9-enoyl, n-C16:1)[Periplasm]	K06131:K06132:K08748					c	Glycerophospholipid Metabolism			CLPNS161pp
	CLPNS180pp	cardiolipin synthase (periplasmic, n-C18:0)	2 Phosphatidylglycerol (dioctadecanoyl, n-C18:0)[Periplasm] <=> Glycerol[Periplasm] + cardiolipin (tetraoctadecanoyl, n-C18:0)[Periplasm]	K06131:K06132:K08749					c	Glycerophospholipid Metabolism			CLPNS180pp
	CLPNS181pp	cardiolipin synthase (periplasmic, n-C18:1)	2 Phosphatidylglycerol (dioctadec-11-enoyl, n-C18:1)[Periplasm] <=> Glycerol[Periplasm] + cardiolipin (tetraoctadec-11-enoyl, n-C18:1)[Periplasm]	K06131:K06132:K08750					c	Glycerophospholipid Metabolism			CLPNS181pp
	CDAPPA120	CDP-Diacylglycerol pyrophostatase (n-C12:0)	H2O[Cytosol] + CDP-1,2-didodecanoylglycerol[Cytosol] => 2 H+[Cytosol] + CMP[Cytosol] + 1,2-didodecanoyl-sn-glycerol 3-phosphate[Cytosol]	K01521					c	Glycerophospholipid Metabolism			CDAPPA120
	CDAPPA140	CDP-Diacylglycerol pyrophostatase (n-C14:0)	H2O[Cytosol] + CDP-1,2-ditetradecanoylglycerol[Cytosol] => 2 H+[Cytosol] + CMP[Cytosol] + 1,2-ditetradecanoyl-sn-glycerol 3-phosphate[Cytosol]	K01521					c	Glycerophospholipid Metabolism			CDAPPA140
	CDAPPA141	CDP-Diacylglycerol pyrophostatase (n-C14:1)	H2O[Cytosol] + CDP-1,2-ditetradec-7-enoylglycerol[Cytosol] => 2 H+[Cytosol] + CMP[Cytosol] + 1,2-ditetradec-7-enoyl-sn-glycerol 3-phosphate[Cytosol]	K01521					c	Glycerophospholipid Metabolism			CDAPPA141
	CDAPPA160	CDP-Diacylglycerol pyrophostatase (n-C16:0)	H2O[Cytosol] + CDP-1,2-dihexadecanoylglycerol[Cytosol] => 2 H+[Cytosol] + CMP[Cytosol] + 1,2-dihexadecanoyl-sn-glycerol 3-phosphate[Cytosol]	K01521					c	Glycerophospholipid Metabolism			CDAPPA160
	CDAPPA161	CDP-Diacylglycerol pyrophostatase (n-C16:1)	H2O[Cytosol] + CDP-1,2-dihexadec-9-enoylglycerol[Cytosol] => 2 H+[Cytosol] + CMP[Cytosol] + 1,2-dihexadec-9-enoyl-sn-glycerol 3-phosphate[Cytosol]	K01521					c	Glycerophospholipid Metabolism			CDAPPA161
	CDAPPA180	CDP-Diacylglycerol pyrophostatase (n-C18:0)	H2O[Cytosol] + CDP-1,2-dioctadecanoylglycerol[Cytosol] => 2 H+[Cytosol] + CMP[Cytosol] + 1,2-dioctadecanoyl-sn-glycerol 3-phosphate[Cytosol]	K01521					c	Glycerophospholipid Metabolism			CDAPPA180
	CDAPPA181	CDP-Diacylglycerol pyrophostatase (n-C18:1)	H2O[Cytosol] + CDP-1,2-dioctadec-11-enoylglycerol[Cytosol] => 2 H+[Cytosol] + CMP[Cytosol] + 1,2-dioctadec-11-enoyl-sn-glycerol 3-phosphate[Cytosol]	K01521					c	Glycerophospholipid Metabolism			CDAPPA181
	CFAS160E	cyclopropane fatty acid synthase (Phosphatidylethanolamine, n-C16:0)	2 S-Adenosyl-L-methionine[Cytosol] + phosphatidylethanolamine (dihexadec-9enoyl, n-C16:1)[Cytosol] => 2 H+[Cytosol] + 2 S-Adenosyl-L-homocysteine[Cytosol] + cyclopropane phosphatidylethanolamine (dihexadec-9,10-cyclo-anoyl, n-C16:0 cyclo)[Cytosol]	K00574					c	Glycerophospholipid Metabolism			CFAS160E
	CFAS160G	cyclopropane fatty acid synthase (Phosphatidylglycerol, n-C16:0)	2 S-Adenosyl-L-methionine[Cytosol] + Phosphatidylglycerol (dihexadec-9-enoyl, n-C16:1)[Cytosol] => 2 H+[Cytosol] + 2 S-Adenosyl-L-homocysteine[Cytosol] + cyclopropane phosphatidylglycerol (dihexadec-9,10-cyclo-anoyl, n-C16:0 cyclo)[Cytosol]	K00575					c	Glycerophospholipid Metabolism			CFAS160G
	CFAS180E	cyclopropane fatty acid synthase (Phosphatidylethanolamine, n-C18:0)	2 S-Adenosyl-L-methionine[Cytosol] + phosphatidylethanolamine (dioctadec-11-enoyl, n-C18:1)[Cytosol] => 2 H+[Cytosol] + 2 S-Adenosyl-L-homocysteine[Cytosol] + cyclopropane phosphatidylethanolamine (dioctadec-11,12-cyclo-anoyl, n-C18:0 cyclo)[Cytosol]	K00576					c	Glycerophospholipid Metabolism			CFAS180E
	CFAS180G	cyclopropane fatty acid synthase (Phosphatidylglycerol, n-C18:0)	2 S-Adenosyl-L-methionine[Cytosol] + Phosphatidylglycerol (dioctadec-11-enoyl, n-C18:1)[Cytosol] => 2 H+[Cytosol] + 2 S-Adenosyl-L-homocysteine[Cytosol] + cyclopropane phosphatidylglycerol (dioctadec-11,12-cyclo-anoyl, n-C18:0 cyclo)[Cytosol]	K00577					c	Glycerophospholipid Metabolism			CFAS180G
	CLPNH120pp	cardiolipin hydrolase (periplasm, n-C12:0)	H2O[Periplasm] + cardiolipin (tetradodecanoyl, n-C12:0)[Periplasm] => H+[Periplasm] + Phosphatidylglycerol (didodecanoyl, n-C12:0)[Periplasm] + 1,2-didodecanoyl-sn-glycerol 3-phosphate[Periplasm]	K13535					c	Glycerophospholipid Metabolism			CLPNH120pp
	CLPNH140pp	cardiolipin hydrolase (periplasm, n-C14:0)	H2O[Periplasm] + cardiolipin (tetratetradecanoyl, n-C14:0)[Periplasm] => H+[Periplasm] + Phosphatidylglycerol (ditetradecanoyl, n-C14:0)[Periplasm] + 1,2-ditetradecanoyl-sn-glycerol 3-phosphate[Periplasm]	K13535					c	Glycerophospholipid Metabolism			CLPNH140pp
	CLPNH141pp	cardiolipin hydrolase (periplasm, n-C14:1)	H2O[Periplasm] + cardiolipin (tetratetradec-7-enoyl, n-C14:1)[Periplasm] => H+[Periplasm] + Phosphatidylglycerol (ditetradec-7-enoyl, n-C14:1)[Periplasm] + 1,2-ditetradec-7-enoyl-sn-glycerol 3-phosphate[Periplasm]	K13535					c	Glycerophospholipid Metabolism			CLPNH141pp
	CLPNH160pp	cardiolipin hydrolase (periplasm, n-C16:0)	H2O[Periplasm] + cardiolipin (tetrahexadecanoyl, n-C16:0)[Periplasm] => H+[Periplasm] + Phosphatidylglycerol (dihexadecanoyl, n-C16:0)[Periplasm] + 1,2-dihexadecanoyl-sn-glycerol 3-phosphate[Periplasm]	K13535					c	Glycerophospholipid Metabolism			CLPNH160pp
	CLPNH161pp	cardiolipin hydrolase (periplasm, n-C16:1)	H2O[Periplasm] + cardiolipin (tetrahexadec-9-enoyl, n-C16:1)[Periplasm] => H+[Periplasm] + Phosphatidylglycerol (dihexadec-9-enoyl, n-C16:1)[Periplasm] + 1,2-dihexadec-9-enoyl-sn-glycerol 3-phosphate[Periplasm]	K13535					c	Glycerophospholipid Metabolism			CLPNH161pp
	CLPNH180pp	cardiolipin hydrolase (periplasm, n-C18:0)	H2O[Periplasm] + cardiolipin (tetraoctadecanoyl, n-C18:0)[Periplasm] => H+[Periplasm] + Phosphatidylglycerol (dioctadecanoyl, n-C18:0)[Periplasm] + 1,2-dioctadecanoyl-sn-glycerol 3-phosphate[Periplasm]	K13535					c	Glycerophospholipid Metabolism			CLPNH180pp
	CLPNH181pp	cardiolipin hydrolase (periplasm, n-C18:1)	H2O[Periplasm] + cardiolipin (tetraoctadec-11-enoyl, n-C18:1)[Periplasm] => H+[Periplasm] + Phosphatidylglycerol (dioctadec-11-enoyl, n-C18:1)[Periplasm] + 1,2-dioctadec-11-enoyl-sn-glycerol 3-phosphate[Periplasm]	K13535					c	Glycerophospholipid Metabolism			CLPNH181pp
	DAGK120	diacylglycerol kinase (n-C12:0)	ATP[Cytosol] + 1,2-Diacyl-sn-glycerol (didodecanoyl, n-C12:0)[Cytosol] => ADP[Cytosol] + H+[Cytosol] + 1,2-didodecanoyl-sn-glycerol 3-phosphate[Cytosol]	K00901					c	Glycerophospholipid Metabolism			DAGK120
	DAGK140	diacylglycerol kinase (n-C14:0)	ATP[Cytosol] + 1,2-Diacyl-sn-glycerol (ditetradecanoyl, n-C14:0)[Cytosol] => ADP[Cytosol] + H+[Cytosol] + 1,2-ditetradecanoyl-sn-glycerol 3-phosphate[Cytosol]	K00901					c	Glycerophospholipid Metabolism			DAGK140
	DAGK141	diacylglycerol kinase (n-C14:1)	ATP[Cytosol] + 1,2-Diacyl-sn-glycerol (ditetradec-7-enoyl, n-C14:1)[Cytosol] => ADP[Cytosol] + H+[Cytosol] + 1,2-ditetradec-7-enoyl-sn-glycerol 3-phosphate[Cytosol]	K00901					c	Glycerophospholipid Metabolism			DAGK141
	DAGK160	diacylglycerol kinase (n-C16:0)	ATP[Cytosol] + 1,2-Diacyl-sn-glycerol (dihexadecanoyl, n-C16:0)[Cytosol] => ADP[Cytosol] + H+[Cytosol] + 1,2-dihexadecanoyl-sn-glycerol 3-phosphate[Cytosol]	K00901					c	Glycerophospholipid Metabolism			DAGK160
	DAGK161	diacylglycerol kinase (n-C16:1)	ATP[Cytosol] + 1,2-Diacyl-sn-glycerol (dihexadec-9-enoyl, n-C16:1)[Cytosol] => ADP[Cytosol] + H+[Cytosol] + 1,2-dihexadec-9-enoyl-sn-glycerol 3-phosphate[Cytosol]	K00901					c	Glycerophospholipid Metabolism			DAGK161
	DAGK180	diacylglycerol kinase (n-C18:0)	ATP[Cytosol] + 1,2-Diacyl-sn-glycerol (dioctadecanoyl, n-C18:0)[Cytosol] => ADP[Cytosol] + H+[Cytosol] + 1,2-dioctadecanoyl-sn-glycerol 3-phosphate[Cytosol]	K00901					c	Glycerophospholipid Metabolism			DAGK180
	DAGK181	diacylglycerol kinase (n-C18:1)	ATP[Cytosol] + 1,2-Diacyl-sn-glycerol (dioctadec-11-enoyl, n-C18:1)[Cytosol] => ADP[Cytosol] + H+[Cytosol] + 1,2-dioctadec-11-enoyl-sn-glycerol 3-phosphate[Cytosol]	K00901					c	Glycerophospholipid Metabolism			DAGK181
	PAPA120	Phosphatidate phosphatase (n-C12:0)	H2O[Cytosol] + 1,2-didodecanoyl-sn-glycerol 3-phosphate[Cytosol] => Phosphate[Cytosol] + 1,2-Diacyl-sn-glycerol (didodecanoyl, n-C12:0)[Cytosol]	K01080:K15728					c	Glycerophospholipid Metabolism			PAPA120
	PAPA120pp	Phosphatidate phosphatase (periplasmic, n-C12:0)	H2O[Periplasm] + 1,2-didodecanoyl-sn-glycerol 3-phosphate[Periplasm] => Phosphate[Periplasm] + 1,2-Diacyl-sn-glycerol (didodecanoyl, n-C12:0)[Periplasm]	K01080:K15729					c	Glycerophospholipid Metabolism			PAPA120pp
	PAPA140	Phosphatidate phosphatase (n-C14:0)	H2O[Cytosol] + 1,2-ditetradecanoyl-sn-glycerol 3-phosphate[Cytosol] => Phosphate[Cytosol] + 1,2-Diacyl-sn-glycerol (ditetradecanoyl, n-C14:0)[Cytosol]	K01080:K15730					c	Glycerophospholipid Metabolism			PAPA140
	PAPA140pp	Phosphatidate phosphatase (periplasmic, n-C14:0)	H2O[Periplasm] + 1,2-ditetradecanoyl-sn-glycerol 3-phosphate[Periplasm] => Phosphate[Periplasm] + 1,2-Diacyl-sn-glycerol (ditetradecanoyl, n-C14:0)[Periplasm]	K01080:K15731					c	Glycerophospholipid Metabolism			PAPA140pp
	PAPA141	Phosphatidate phosphatase (n-C14:1)	H2O[Cytosol] + 1,2-ditetradec-7-enoyl-sn-glycerol 3-phosphate[Cytosol] => Phosphate[Cytosol] + 1,2-Diacyl-sn-glycerol (ditetradec-7-enoyl, n-C14:1)[Cytosol]	K01080:K15732					c	Glycerophospholipid Metabolism			PAPA141
	PAPA141pp	Phosphatidate phosphatase (periplasmic, n-C14:1)	H2O[Periplasm] + 1,2-ditetradec-7-enoyl-sn-glycerol 3-phosphate[Periplasm] => Phosphate[Periplasm] + 1,2-Diacyl-sn-glycerol (ditetradec-7-enoyl, n-C14:1)[Periplasm]	K01080:K15733					c	Glycerophospholipid Metabolism			PAPA141pp
	PAPA160	Phosphatidate phosphatase (n-C16:0)	H2O[Cytosol] + 1,2-dihexadecanoyl-sn-glycerol 3-phosphate[Cytosol] => Phosphate[Cytosol] + 1,2-Diacyl-sn-glycerol (dihexadecanoyl, n-C16:0)[Cytosol]	K01080:K15734					c	Glycerophospholipid Metabolism			PAPA160
	PAPA160pp	Phosphatidate phosphatase (periplasmic, n-C16:0)	H2O[Periplasm] + 1,2-dihexadecanoyl-sn-glycerol 3-phosphate[Periplasm] => Phosphate[Periplasm] + 1,2-Diacyl-sn-glycerol (dihexadecanoyl, n-C16:0)[Periplasm]	K01080:K15735					c	Glycerophospholipid Metabolism			PAPA160pp
	PAPA161	Phosphatidate phosphatase (n-C16:1)	H2O[Cytosol] + 1,2-dihexadec-9-enoyl-sn-glycerol 3-phosphate[Cytosol] => Phosphate[Cytosol] + 1,2-Diacyl-sn-glycerol (dihexadec-9-enoyl, n-C16:1)[Cytosol]	K01080:K15736					c	Glycerophospholipid Metabolism			PAPA161
	PAPA161pp	Phosphatidate phosphatase (periplasmic, n-C16:1)	H2O[Periplasm] + 1,2-dihexadec-9-enoyl-sn-glycerol 3-phosphate[Periplasm] => Phosphate[Periplasm] + 1,2-Diacyl-sn-glycerol (dihexadec-9-enoyl, n-C16:1)[Periplasm]	K01080:K15737					c	Glycerophospholipid Metabolism			PAPA161pp
	PAPA180	Phosphatidate phosphatase (n-C18:0)	H2O[Cytosol] + 1,2-dioctadecanoyl-sn-glycerol 3-phosphate[Cytosol] => Phosphate[Cytosol] + 1,2-Diacyl-sn-glycerol (dioctadecanoyl, n-C18:0)[Cytosol]	K01080:K15738					c	Glycerophospholipid Metabolism			PAPA180
	PAPA180pp	Phosphatidate phosphatase (periplasmic, n-C18:0)	H2O[Periplasm] + 1,2-dioctadecanoyl-sn-glycerol 3-phosphate[Periplasm] => Phosphate[Periplasm] + 1,2-Diacyl-sn-glycerol (dioctadecanoyl, n-C18:0)[Periplasm]	K01080:K15739					c	Glycerophospholipid Metabolism			PAPA180pp
	PAPA181	Phosphatidate phosphatase (n-C18:1)	H2O[Cytosol] + 1,2-dioctadec-11-enoyl-sn-glycerol 3-phosphate[Cytosol] => Phosphate[Cytosol] + 1,2-Diacyl-sn-glycerol (dioctadec-11-enoyl, n-C18:1)[Cytosol]	K01080:K15740					c	Glycerophospholipid Metabolism			PAPA181
	PSSA120	Phosphatidylserine syntase (n-C12:0)	L-Serine[Cytosol] + CDP-1,2-didodecanoylglycerol[Cytosol] => H+[Cytosol] + CMP[Cytosol] + phosphatidylserine (didodecanoyl, n-C12:0)[Cytosol]	K17103:K00998					c	Glycerophospholipid Metabolism			PSSA120
	PSSA140	Phosphatidylserine syntase (n-C14:0)	L-Serine[Cytosol] + CDP-1,2-ditetradecanoylglycerol[Cytosol] => H+[Cytosol] + CMP[Cytosol] + phosphatidylserine (ditetradecanoyl, n-C14:0)[Cytosol]	K17103:K00998					c	Glycerophospholipid Metabolism			PSSA140
	PSSA141	Phosphatidylserine syntase (n-C14:1)	L-Serine[Cytosol] + CDP-1,2-ditetradec-7-enoylglycerol[Cytosol] => H+[Cytosol] + CMP[Cytosol] + phosphatidylserine (ditetradec-7-enoyl, n-C14:1)[Cytosol]	K17103:K00998					c	Glycerophospholipid Metabolism			PSSA141
	PSSA160	Phosphatidylserine syntase (n-C16:0)	L-Serine[Cytosol] + CDP-1,2-dihexadecanoylglycerol[Cytosol] => H+[Cytosol] + CMP[Cytosol] + phosphatidylserine (dihexadecanoyl, n-C16:0)[Cytosol]	K17103:K00998					c	Glycerophospholipid Metabolism			PSSA160
	PSSA161	Phosphatidylserine syntase (n-C16:1)	L-Serine[Cytosol] + CDP-1,2-dihexadec-9-enoylglycerol[Cytosol] => H+[Cytosol] + CMP[Cytosol] + phosphatidylserine (dihexadec-9-enoyl, n-C16:1)[Cytosol]	K17103:K00998					c	Glycerophospholipid Metabolism			PSSA161
	PSSA180	Phosphatidylserine syntase (n-C18:0)	L-Serine[Cytosol] + CDP-1,2-dioctadecanoylglycerol[Cytosol] => H+[Cytosol] + CMP[Cytosol] + phosphatidylserine (dioctadecanoyl, n-C18:0)[Cytosol]	K17103:K00998					c	Glycerophospholipid Metabolism			PSSA180
	PSSA181	Phosphatidylserine syntase (n-C18:1)	L-Serine[Cytosol] + CDP-1,2-dioctadec-11-enoylglycerol[Cytosol] => H+[Cytosol] + CMP[Cytosol] + phosphatidylserine (dioctadec-11-enoyl, n-C18:1)[Cytosol]	K17103:K00998					c	Glycerophospholipid Metabolism			PSSA181
	PSD120	Phosphatidylserine decarboxylase (n-C12:0)	H+[Cytosol] + phosphatidylserine (didodecanoyl, n-C12:0)[Cytosol] => CO2[Cytosol] + phosphatidylethanolamine (didodecanoyl, n-C12:0)[Cytosol]	K01613					c	Glycerophospholipid Metabolism			PSD120
	PSD140	Phosphatidylserine decarboxylase (n-C14:0)	H+[Cytosol] + phosphatidylserine (ditetradecanoyl, n-C14:0)[Cytosol] => CO2[Cytosol] + phosphatidylethanolamine (ditetradecanoyl, n-C14:0)[Cytosol]	K01613					c	Glycerophospholipid Metabolism			PSD140
	PSD141	Phosphatidylserine decarboxylase (n-C14:1)	H+[Cytosol] + phosphatidylserine (ditetradec-7-enoyl, n-C14:1)[Cytosol] => CO2[Cytosol] + phosphatidylethanolamine (ditetradec-7-enoyl, n-C14:1)[Cytosol]	K01613					c	Glycerophospholipid Metabolism			PSD141
	PSD160	Phosphatidylserine decarboxylase (n-C16:0)	H+[Cytosol] + phosphatidylserine (dihexadecanoyl, n-C16:0)[Cytosol] => CO2[Cytosol] + phosphatidylethanolamine (dihexadecanoyl, n-C16:0)[Cytosol]	K01613					c	Glycerophospholipid Metabolism			PSD160
	PSD161	Phosphatidylserine decarboxylase (n-C16:1)	H+[Cytosol] + phosphatidylserine (dihexadec-9-enoyl, n-C16:1)[Cytosol] => CO2[Cytosol] + phosphatidylethanolamine (dihexadec-9enoyl, n-C16:1)[Cytosol]	K01613					c	Glycerophospholipid Metabolism			PSD161
	PSD180	Phosphatidylserine decarboxylase (n-C18:0)	H+[Cytosol] + phosphatidylserine (dioctadecanoyl, n-C18:0)[Cytosol] => CO2[Cytosol] + phosphatidylethanolamine (dioctadecanoyl, n-C18:0)[Cytosol]	K01613					c	Glycerophospholipid Metabolism			PSD180
	PSD181	Phosphatidylserine decarboxylase (n-C18:1)	H+[Cytosol] + phosphatidylserine (dioctadec-11-enoyl, n-C18:1)[Cytosol] => CO2[Cytosol] + phosphatidylethanolamine (dioctadec-11-enoyl, n-C18:1)[Cytosol]	K01613					c	Glycerophospholipid Metabolism			PSD181
	PLIPA1A120pp	Phospholipase A1 (phosphatidate, n-C12:0) (periplasm)	H2O[Periplasm] + 1,2-didodecanoyl-sn-glycerol 3-phosphate[Periplasm] => 2-dodecanoyl-sn-glycerol 3-phosphate[Periplasm] + Dodecanoate (n-C12:0)[Periplasm]	K16817:K16818:K01058					c	Glycerophospholipid Metabolism			PLIPA1A120pp
	PLIPA1A140pp	Phospholipase A1 (phosphatidate, n-C14:0) (periplasm)	H2O[Periplasm] + 1,2-ditetradecanoyl-sn-glycerol 3-phosphate[Periplasm] => 2-tetradecanoyl-sn-glycerol 3-phosphate[Periplasm] + tetradecanoate (n-C14:0)[Periplasm]	K16817:K16818:K01058					c	Glycerophospholipid Metabolism			PLIPA1A140pp
	PLIPA1A141pp	Phospholipase A1 (phosphatidate, n-C14:1) (periplasm)	H2O[Periplasm] + 1,2-ditetradec-7-enoyl-sn-glycerol 3-phosphate[Periplasm] => 2-tetradec-7-enoyl-sn-glycerol 3-phosphate[Periplasm] + tetradecenoate (n-C14:1)[Periplasm]	K16817:K16818:K01058					c	Glycerophospholipid Metabolism			PLIPA1A141pp
	PLIPA1A160pp	Phospholipase A1 (phosphatidate, n-C16:0) (periplasm)	H2O[Periplasm] + 1,2-dihexadecanoyl-sn-glycerol 3-phosphate[Periplasm] => 2-hexadecanoyl-sn-glycerol 3-phosphate[Periplasm] + Hexadecanoate (n-C16:0)[Periplasm]	K16817:K16818:K01058					c	Glycerophospholipid Metabolism			PLIPA1A160pp
	PLIPA1A161pp	Phospholipase A1 (phosphatidate, n-C16:1) (periplasm)	H2O[Periplasm] + 1,2-dihexadec-9-enoyl-sn-glycerol 3-phosphate[Periplasm] => 2-hexadec-9-enoyl-sn-glycerol 3-phosphate[Periplasm] + Hexadecenoate (n-C16:1)[Periplasm]	K16817:K16818:K01058					c	Glycerophospholipid Metabolism			PLIPA1A161pp
	PLIPA1A180pp	Phospholipase A1 (phosphatidate, n-C18:0) (periplasm)	H2O[Periplasm] + 1,2-dioctadecanoyl-sn-glycerol 3-phosphate[Periplasm] => 2-octadecanoyl-sn-glycerol 3-phosphate[Periplasm] + octadecanoate (n-C18:0)[Periplasm]	K16817:K16818:K01058					c	Glycerophospholipid Metabolism			PLIPA1A180pp
	PLIPA1A181pp	Phospholipase A1 (phosphatidate, n-C18:1) (periplasm)	H2O[Periplasm] + 1,2-dioctadec-11-enoyl-sn-glycerol 3-phosphate[Periplasm] => 2-octadec-11-enoyl-sn-glycerol 3-phosphate[Periplasm] + octadecenoate (n-C18:1)[Periplasm]	K16817:K16818:K01058					c	Glycerophospholipid Metabolism			PLIPA1A181pp
	PLIPA1E120pp	Phospholipase A1 (phosphatidylethanolamine, n-C12:0) (periplasm)	H2O[Periplasm] + phosphatidylethanolamine (didodecanoyl, n-C12:0)[Periplasm] => H+[Periplasm] + Dodecanoate (n-C12:0)[Periplasm] + 2-Acyl-sn-glycero-3-phosphoethanolamine (n-C12:0)[Periplasm]	K16817:K16818:K01058					c	Glycerophospholipid Metabolism			PLIPA1E120pp
	PLIPA1E140pp	Phospholipase A1 (phosphatidylethanolamine, n-C14:0) (periplasm)	H2O[Periplasm] + phosphatidylethanolamine (ditetradecanoyl, n-C14:0)[Periplasm] => H+[Periplasm] + tetradecanoate (n-C14:0)[Periplasm] + 2-Acyl-sn-glycero-3-phosphoethanolamine (n-C14:0)[Periplasm]	K16817:K16818:K01058					c	Glycerophospholipid Metabolism			PLIPA1E140pp
	PLIPA1E141pp	Phospholipase A1 (phosphatidylethanolamine, n-C14:1) (periplasm)	H2O[Periplasm] + phosphatidylethanolamine (ditetradec-7-enoyl, n-C14:1)[Periplasm] => H+[Periplasm] + tetradecenoate (n-C14:1)[Periplasm] + 2-Acyl-sn-glycero-3-phosphoethanolamine (n-C14:1)[Periplasm]	K16817:K16818:K01058					c	Glycerophospholipid Metabolism			PLIPA1E141pp
	PLIPA1E160pp	Phospholipase A1 (phosphatidylethanolamine, n-C16:0) (periplasm)	H2O[Periplasm] + phosphatidylethanolamine (dihexadecanoyl, n-C16:0)[Periplasm] => H+[Periplasm] + Hexadecanoate (n-C16:0)[Periplasm] + 2-Acyl-sn-glycero-3-phosphoethanolamine (n-C16:0)[Periplasm]	K16817:K16818:K01058					c	Glycerophospholipid Metabolism			PLIPA1E160pp
	PLIPA1E161pp	Phospholipase A1 (phosphatidylethanolamine, n-C16:1) (periplasm)	H2O[Periplasm] + phosphatidylethanolamine (dihexadec-9enoyl, n-C16:1)[Periplasm] => H+[Periplasm] + Hexadecenoate (n-C16:1)[Periplasm] + 2-Acyl-sn-glycero-3-phosphoethanolamine (n-C16:1)[Periplasm]	K16817:K16818:K01058					c	Glycerophospholipid Metabolism			PLIPA1E161pp
	PLIPA1E180pp	Phospholipase A1 (phosphatidylethanolamine, n-C18:0) (periplasm)	H2O[Periplasm] + phosphatidylethanolamine (dioctadecanoyl, n-C18:0)[Periplasm] => H+[Periplasm] + octadecanoate (n-C18:0)[Periplasm] + 2-Acyl-sn-glycero-3-phosphoethanolamine (n-C18:0)[Periplasm]	K16817:K16818:K01058					c	Glycerophospholipid Metabolism			PLIPA1E180pp
	PLIPA1E181pp	Phospholipase A1 (phosphatidylethanolamine, n-C18:1) (periplasm)	H2O[Periplasm] + phosphatidylethanolamine (dioctadec-11-enoyl, n-C18:1)[Periplasm] => H+[Periplasm] + octadecenoate (n-C18:1)[Periplasm] + 2-Acyl-sn-glycero-3-phosphoethanolamine (n-C18:1)[Periplasm]	K16817:K16818:K01058					c	Glycerophospholipid Metabolism			PLIPA1E181pp
	PLIPA1G120pp	Phospholipase A1 (phosphatidylglycerol, n-C12:0) (periplasm)	H2O[Periplasm] + Phosphatidylglycerol (didodecanoyl, n-C12:0)[Periplasm] => H+[Periplasm] + Dodecanoate (n-C12:0)[Periplasm] + 2-Acyl-sn-glycero-3-phosphoglycerol (n-C12:0)[Periplasm]	K16817:K16818:K01058					c	Glycerophospholipid Metabolism			PLIPA1G120pp
	PLIPA1G140pp	Phospholipase A1 (phosphatidylglycerol, n-C14:0) (periplasm)	H2O[Periplasm] + Phosphatidylglycerol (ditetradecanoyl, n-C14:0)[Periplasm] => H+[Periplasm] + tetradecanoate (n-C14:0)[Periplasm] + 2-Acyl-sn-glycero-3-phosphoglycerol (n-C14:0)[Periplasm]	K16817:K16818:K01058					c	Glycerophospholipid Metabolism			PLIPA1G140pp
	PLIPA1G141pp	Phospholipase A1 (phosphatidylglycerol, n-C14:1) (periplasm)	H2O[Periplasm] + Phosphatidylglycerol (ditetradec-7-enoyl, n-C14:1)[Periplasm] => H+[Periplasm] + tetradecenoate (n-C14:1)[Periplasm] + 2-Acyl-sn-glycero-3-phosphoglycerol (n-C14:1)[Periplasm]	K16817:K16818:K01058					c	Glycerophospholipid Metabolism			PLIPA1G141pp
	PLIPA1G160pp	Phospholipase A1 (phosphatidylglycerol, n-C16:0) (periplasm)	H2O[Periplasm] + Phosphatidylglycerol (dihexadecanoyl, n-C16:0)[Periplasm] => H+[Periplasm] + Hexadecanoate (n-C16:0)[Periplasm] + 2-Acyl-sn-glycero-3-phosphoglycerol (n-C16:0)[Periplasm]	K16817:K16818:K01058					c	Glycerophospholipid Metabolism			PLIPA1G160pp
	PLIPA1G161pp	Phospholipase A1 (phosphatidylglycerol, n-C16:1) (periplasm)	H2O[Periplasm] + Phosphatidylglycerol (dihexadec-9-enoyl, n-C16:1)[Periplasm] => H+[Periplasm] + Hexadecenoate (n-C16:1)[Periplasm] + 2-Acyl-sn-glycero-3-phosphoglycerol (n-C16:1)[Periplasm]	K16817:K16818:K01058					c	Glycerophospholipid Metabolism			PLIPA1G161pp
	PLIPA1G180pp	Phospholipase A1 (phosphatidylglycerol, n-C18:0) (periplasm)	H2O[Periplasm] + Phosphatidylglycerol (dioctadecanoyl, n-C18:0)[Periplasm] => H+[Periplasm] + octadecanoate (n-C18:0)[Periplasm] + 2-Acyl-sn-glycero-3-phosphoglycerol (n-C18:0)[Periplasm]	K16817:K16818:K01058					c	Glycerophospholipid Metabolism			PLIPA1G180pp
	PLIPA1G181pp	Phospholipase A1 (phosphatidylglycerol, n-C18:1) (periplasm)	H2O[Periplasm] + Phosphatidylglycerol (dioctadec-11-enoyl, n-C18:1)[Periplasm] => H+[Periplasm] + octadecenoate (n-C18:1)[Periplasm] + 2-Acyl-sn-glycero-3-phosphoglycerol (n-C18:1)[Periplasm]	K16817:K16818:K01058					c	Glycerophospholipid Metabolism			PLIPA1G181pp
	2AGPEAT120	2-acyl-glycerophospho-ethanolamine acyltransferase (n-C12:0)	ATP[Cytosol] + Dodecanoate (n-C12:0)[Cytosol] + 2-Acyl-sn-glycero-3-phosphoethanolamine (n-C12:0)[Cytosol] => AMP[Cytosol] + Diphosphate[Cytosol] + phosphatidylethanolamine (didodecanoyl, n-C12:0)[Cytosol]	K05939					c	Glycerophospholipid Metabolism			2AGPEAT120
	2AGPEAT140	2-acyl-glycerophospho-ethanolamine acyltransferase (n-C14:0)	ATP[Cytosol] + tetradecanoate (n-C14:0)[Cytosol] + 2-Acyl-sn-glycero-3-phosphoethanolamine (n-C14:0)[Cytosol] => AMP[Cytosol] + Diphosphate[Cytosol] + phosphatidylethanolamine (ditetradecanoyl, n-C14:0)[Cytosol]	K05939					c	Glycerophospholipid Metabolism			2AGPEAT140
	2AGPEAT141	2-acyl-glycerophospho-ethanolamine acyltransferase (n-C14:1)	ATP[Cytosol] + tetradecenoate (n-C14:1)[Cytosol] + 2-Acyl-sn-glycero-3-phosphoethanolamine (n-C14:1)[Cytosol] => AMP[Cytosol] + Diphosphate[Cytosol] + phosphatidylethanolamine (ditetradec-7-enoyl, n-C14:1)[Cytosol]	K05939					c	Glycerophospholipid Metabolism			2AGPEAT141
	2AGPEAT160	2-acyl-glycerophospho-ethanolamine acyltransferase (n-C16:0)	ATP[Cytosol] + Hexadecanoate (n-C16:0)[Cytosol] + 2-Acyl-sn-glycero-3-phosphoethanolamine (n-C16:0)[Cytosol] => AMP[Cytosol] + Diphosphate[Cytosol] + phosphatidylethanolamine (dihexadecanoyl, n-C16:0)[Cytosol]	K05939					c	Glycerophospholipid Metabolism			2AGPEAT160
	2AGPEAT161	2-acyl-glycerophospho-ethanolamine acyltransferase (n-C16:1)	ATP[Cytosol] + Hexadecenoate (n-C16:1)[Cytosol] + 2-Acyl-sn-glycero-3-phosphoethanolamine (n-C16:1)[Cytosol] => AMP[Cytosol] + Diphosphate[Cytosol] + phosphatidylethanolamine (dihexadec-9enoyl, n-C16:1)[Cytosol]	K05939					c	Glycerophospholipid Metabolism			2AGPEAT161
	2AGPEAT180	2-acyl-glycerophospho-ethanolamine acyltransferase (n-C18:0)	ATP[Cytosol] + octadecanoate (n-C18:0)[Cytosol] + 2-Acyl-sn-glycero-3-phosphoethanolamine (n-C18:0)[Cytosol] => AMP[Cytosol] + Diphosphate[Cytosol] + phosphatidylethanolamine (dioctadecanoyl, n-C18:0)[Cytosol]	K05939					c	Glycerophospholipid Metabolism			2AGPEAT180
	2AGPEAT181	2-acyl-glycerophospho-ethanolamine acyltransferase (n-C18:1)	ATP[Cytosol] + octadecenoate (n-C18:1)[Cytosol] + 2-Acyl-sn-glycero-3-phosphoethanolamine (n-C18:1)[Cytosol] => AMP[Cytosol] + Diphosphate[Cytosol] + phosphatidylethanolamine (dioctadec-11-enoyl, n-C18:1)[Cytosol]	K05939					c	Glycerophospholipid Metabolism			2AGPEAT181
	2AGPGAT120	2-acyl-glycerophospho-glycerol acyltransferase (n-C12:0)	ATP[Cytosol] + Dodecanoate (n-C12:0)[Cytosol] + 2-Acyl-sn-glycero-3-phosphoglycerol (n-C12:0)[Cytosol] => AMP[Cytosol] + Diphosphate[Cytosol] + Phosphatidylglycerol (didodecanoyl, n-C12:0)[Cytosol]	K05939					c	Glycerophospholipid Metabolism			2AGPGAT120
	2AGPGAT140	2-acyl-glycerophospho-glycerol acyltransferase (n-C14:0)	ATP[Cytosol] + tetradecanoate (n-C14:0)[Cytosol] + 2-Acyl-sn-glycero-3-phosphoglycerol (n-C14:0)[Cytosol] => AMP[Cytosol] + Diphosphate[Cytosol] + Phosphatidylglycerol (ditetradecanoyl, n-C14:0)[Cytosol]	K05939					c	Glycerophospholipid Metabolism			2AGPGAT140
	2AGPGAT141	2-acyl-glycerophospho-glycerol acyltransferase (n-C14:1)	ATP[Cytosol] + tetradecenoate (n-C14:1)[Cytosol] + 2-Acyl-sn-glycero-3-phosphoglycerol (n-C14:1)[Cytosol] => AMP[Cytosol] + Diphosphate[Cytosol] + Phosphatidylglycerol (ditetradec-7-enoyl, n-C14:1)[Cytosol]	K05939					c	Glycerophospholipid Metabolism			2AGPGAT141
	2AGPGAT160	2-acyl-glycerophospho-glycerol acyltransferase (n-C16:0)	ATP[Cytosol] + Hexadecanoate (n-C16:0)[Cytosol] + 2-Acyl-sn-glycero-3-phosphoglycerol (n-C16:0)[Cytosol] => AMP[Cytosol] + Diphosphate[Cytosol] + Phosphatidylglycerol (dihexadecanoyl, n-C16:0)[Cytosol]	K05939					c	Glycerophospholipid Metabolism			2AGPGAT160
	2AGPGAT161	2-acyl-glycerophospho-glycerol acyltransferase (n-C16:1)	ATP[Cytosol] + Hexadecenoate (n-C16:1)[Cytosol] + 2-Acyl-sn-glycero-3-phosphoglycerol (n-C16:1)[Cytosol] => AMP[Cytosol] + Diphosphate[Cytosol] + Phosphatidylglycerol (dihexadec-9-enoyl, n-C16:1)[Cytosol]	K05939					c	Glycerophospholipid Metabolism			2AGPGAT161
	2AGPGAT180	2-acyl-glycerophospho-glycerol acyltransferase (n-C18:0)	ATP[Cytosol] + octadecanoate (n-C18:0)[Cytosol] + 2-Acyl-sn-glycero-3-phosphoglycerol (n-C18:0)[Cytosol] => AMP[Cytosol] + Diphosphate[Cytosol] + Phosphatidylglycerol (dioctadecanoyl, n-C18:0)[Cytosol]	K05939					c	Glycerophospholipid Metabolism			2AGPGAT180
	2AGPGAT181	2-acyl-glycerophospho-glycerol acyltransferase (n-C18:1)	ATP[Cytosol] + octadecenoate (n-C18:1)[Cytosol] + 2-Acyl-sn-glycero-3-phosphoglycerol (n-C18:1)[Cytosol] => AMP[Cytosol] + Diphosphate[Cytosol] + Phosphatidylglycerol (dioctadec-11-enoyl, n-C18:1)[Cytosol]	K05939					c	Glycerophospholipid Metabolism			2AGPGAT181
	PLIPA2A120pp	Phospholipase A2 (phosphatidate, n-C12:0) (periplasm)	H2O[Periplasm] + 1,2-didodecanoyl-sn-glycerol 3-phosphate[Periplasm] => H+[Periplasm] + Dodecanoate (n-C12:0)[Periplasm] + 1-dodecanoyl-sn-glycerol 3-phosphate[Periplasm]	K01047:K16342:K16343:K14621:K14674:K16817:K01058					c	Glycerophospholipid Metabolism			PLIPA2A120pp
	PLIPA2A140pp	Phospholipase A2 (phosphatidate, n-C14:0) (periplasm)	H2O[Periplasm] + 1,2-ditetradecanoyl-sn-glycerol 3-phosphate[Periplasm] => H+[Periplasm] + tetradecanoate (n-C14:0)[Periplasm] + 1-tetradecanoyl-sn-glycerol 3-phosphate[Periplasm]	K01047:K16342:K16343:K14621:K14674:K16817:K01058					c	Glycerophospholipid Metabolism			PLIPA2A140pp
	PLIPA2A141pp	Phospholipase A2 (phosphatidate, n-C14:1) (periplasm)	H2O[Periplasm] + 1,2-ditetradec-7-enoyl-sn-glycerol 3-phosphate[Periplasm] => H+[Periplasm] + tetradecenoate (n-C14:1)[Periplasm] + 1-tetradec-7-enoyl-sn-glycerol 3-phosphate[Periplasm]	K01047:K16342:K16343:K14621:K14674:K16817:K01058					c	Glycerophospholipid Metabolism			PLIPA2A141pp
	PLIPA2A160pp	Phospholipase A2 (phosphatidate, n-C16:0) (periplasm)	H2O[Periplasm] + 1,2-dihexadecanoyl-sn-glycerol 3-phosphate[Periplasm] => H+[Periplasm] + Hexadecanoate (n-C16:0)[Periplasm] + 1-hexadecanoyl-sn-glycerol 3-phosphate[Periplasm]	K01047:K16342:K16343:K14621:K14674:K16817:K01058					c	Glycerophospholipid Metabolism			PLIPA2A160pp
	PLIPA2A161pp	Phospholipase A2 (phosphatidate, n-C16:1) (periplasm)	H2O[Periplasm] + 1,2-dihexadec-9-enoyl-sn-glycerol 3-phosphate[Periplasm] => H+[Periplasm] + Hexadecenoate (n-C16:1)[Periplasm] + 1-hexadec-9-enoyl-sn-glycerol 3-phosphate[Periplasm]	K01047:K16342:K16343:K14621:K14674:K16817:K01058					c	Glycerophospholipid Metabolism			PLIPA2A161pp
	PLIPA2A180pp	Phospholipase A2 (phosphatidate, n-C18:0) (periplasm)	H2O[Periplasm] + 1,2-dioctadecanoyl-sn-glycerol 3-phosphate[Periplasm] => H+[Periplasm] + octadecanoate (n-C18:0)[Periplasm] + 1-octadecanoyl-sn-glycerol 3-phosphate[Periplasm]	K01047:K16342:K16343:K14621:K14674:K16817:K01058					c	Glycerophospholipid Metabolism			PLIPA2A180pp
	PLIPA2A181pp	Phospholipase A2 (phosphatidate, n-C18:1) (periplasm)	H2O[Periplasm] + 1,2-dioctadec-11-enoyl-sn-glycerol 3-phosphate[Periplasm] => H+[Periplasm] + octadecenoate (n-C18:1)[Periplasm] + 1-octadec-11-enoyl-sn-glycerol 3-phosphate[Periplasm]	K01047:K16342:K16343:K14621:K14674:K16817:K01058					c	Glycerophospholipid Metabolism			PLIPA2A181pp
	PLIPA2E120pp	Phospholipase A2 (phosphatidylethanolamine, n-C12:0) (periplasm)	H2O[Periplasm] + phosphatidylethanolamine (didodecanoyl, n-C12:0)[Periplasm] => H+[Periplasm] + Dodecanoate (n-C12:0)[Periplasm] + 1-Acyl-sn-glycero-3-phosphoethanolamine (n-C12:0)[Periplasm]	K01047:K16342:K16343:K14621:K14674:K16817:K01058					c	Glycerophospholipid Metabolism			PLIPA2E120pp
	PLIPA2E140pp	Phospholipase A2 (phosphatidylethanolamine, n-C14:0) (periplasm)	H2O[Periplasm] + phosphatidylethanolamine (ditetradecanoyl, n-C14:0)[Periplasm] => H+[Periplasm] + tetradecanoate (n-C14:0)[Periplasm] + 1-Acyl-sn-glycero-3-phosphoethanolamine (n-C14:0)[Periplasm]	K01047:K16342:K16343:K14621:K14674:K16817:K01058					c	Glycerophospholipid Metabolism			PLIPA2E140pp
	PLIPA2E141pp	Phospholipase A2 (phosphatidylethanolamine, n-C14:1) (periplasm)	H2O[Periplasm] + phosphatidylethanolamine (ditetradec-7-enoyl, n-C14:1)[Periplasm] => H+[Periplasm] + tetradecenoate (n-C14:1)[Periplasm] + 1-Acyl-sn-glycero-3-phosphoethanolamine (n-C14:1)[Periplasm]	K01047:K16342:K16343:K14621:K14674:K16817:K01058					c	Glycerophospholipid Metabolism			PLIPA2E141pp
	PLIPA2E160pp	Phospholipase A2 (phosphatidylethanolamine, n-C16:0) (periplasm)	H2O[Periplasm] + phosphatidylethanolamine (dihexadecanoyl, n-C16:0)[Periplasm] => H+[Periplasm] + Hexadecanoate (n-C16:0)[Periplasm] + 1-Acyl-sn-glycero-3-phosphoethanolamine (n-C16:0)[Periplasm]	K01047:K16342:K16343:K14621:K14674:K16817:K01058					c	Glycerophospholipid Metabolism			PLIPA2E160pp
	PLIPA2E161pp	Phospholipase A2 (phosphatidylethanolamine, n-C16:1) (periplasm)	H2O[Periplasm] + phosphatidylethanolamine (dihexadec-9enoyl, n-C16:1)[Periplasm] => H+[Periplasm] + Hexadecenoate (n-C16:1)[Periplasm] + 1-Acyl-sn-glycero-3-phosphoethanolamine (n-C16:1)[Periplasm]	K01047:K16342:K16343:K14621:K14674:K16817:K01058					c	Glycerophospholipid Metabolism			PLIPA2E161pp
	PLIPA2E180pp	Phospholipase A2 (phosphatidylethanolamine, n-C18:0) (periplasm)	H2O[Periplasm] + phosphatidylethanolamine (dioctadecanoyl, n-C18:0)[Periplasm] => H+[Periplasm] + octadecanoate (n-C18:0)[Periplasm] + 1-Acyl-sn-glycero-3-phosphoethanolamine (n-C18:0)[Periplasm]	K01047:K16342:K16343:K14621:K14674:K16817:K01058					c	Glycerophospholipid Metabolism			PLIPA2E180pp
	PLIPA2E181pp	Phospholipase A2 (phosphatidylethanolamine, n-C18:1) (periplasm)	H2O[Periplasm] + phosphatidylethanolamine (dioctadec-11-enoyl, n-C18:1)[Periplasm] => H+[Periplasm] + octadecenoate (n-C18:1)[Periplasm] + 1-Acyl-sn-glycero-3-phosphoethanolamine (n-C18:1)[Periplasm]	K01047:K16342:K16343:K14621:K14674:K16817:K01058					c	Glycerophospholipid Metabolism			PLIPA2E181pp
	PLIPA2G120pp	Phospholipase A2 (phosphatidylglycerol, n-C12:0) (periplasm)	H2O[Periplasm] + Phosphatidylglycerol (didodecanoyl, n-C12:0)[Periplasm] => H+[Periplasm] + Dodecanoate (n-C12:0)[Periplasm] + 1-Acyl-sn-glycero-3-phosphoglycerol (n-C12:0)[Periplasm]	K01047:K16342:K16343:K14621:K14674:K16817:K01058					c	Glycerophospholipid Metabolism			PLIPA2G120pp
	PLIPA2G140pp	Phospholipase A2 (phosphatidylglycerol, n-C14:0) (periplasm)	H2O[Periplasm] + Phosphatidylglycerol (ditetradecanoyl, n-C14:0)[Periplasm] => H+[Periplasm] + tetradecanoate (n-C14:0)[Periplasm] + 1-Acyl-sn-glycero-3-phosphoglycerol (n-C14:0)[Periplasm]	K01047:K16342:K16343:K14621:K14674:K16817:K01058					c	Glycerophospholipid Metabolism			PLIPA2G140pp
	PLIPA2G141pp	Phospholipase A2 (phosphatidylglycerol, n-C14:1) (periplasm)	H2O[Periplasm] + Phosphatidylglycerol (ditetradec-7-enoyl, n-C14:1)[Periplasm] => H+[Periplasm] + tetradecenoate (n-C14:1)[Periplasm] + 1-Acyl-sn-glycero-3-phosphoglycerol (n-C14:1)[Periplasm]	K01047:K16342:K16343:K14621:K14674:K16817:K01058					c	Glycerophospholipid Metabolism			PLIPA2G141pp
	PLIPA2G160pp	Phospholipase A2 (phosphatidylglycerol, n-C16:0) (periplasm)	H2O[Periplasm] + Phosphatidylglycerol (dihexadecanoyl, n-C16:0)[Periplasm] => H+[Periplasm] + Hexadecanoate (n-C16:0)[Periplasm] + 1-Acyl-sn-glycero-3-phosphoglycerol (n-C16:0)[Periplasm]	K01047:K16342:K16343:K14621:K14674:K16817:K01058					c	Glycerophospholipid Metabolism			PLIPA2G160pp
	PLIPA2G161pp	Phospholipase A2 (phosphatidylglycerol, n-C16:1) (periplasm)	H2O[Periplasm] + Phosphatidylglycerol (dihexadec-9-enoyl, n-C16:1)[Periplasm] => H+[Periplasm] + Hexadecenoate (n-C16:1)[Periplasm] + 1-Acyl-sn-glycero-3-phosphoglycerol (n-C16:1)[Periplasm]	K01047:K16342:K16343:K14621:K14674:K16817:K01058					c	Glycerophospholipid Metabolism			PLIPA2G161pp
	PLIPA2G180pp	Phospholipase A2 (phosphatidylglycerol, n-C18:0) (periplasm)	H2O[Periplasm] + Phosphatidylglycerol (dioctadecanoyl, n-C18:0)[Periplasm] => H+[Periplasm] + octadecanoate (n-C18:0)[Periplasm] + 1-Acyl-sn-glycero-3-phosphoglycerol (n-C18:0)[Periplasm]	K01047:K16342:K16343:K14621:K14674:K16817:K01058					c	Glycerophospholipid Metabolism			PLIPA2G180pp
	PLIPA2G181pp	Phospholipase A2 (phosphatidylglycerol, n-C18:1) (periplasm)	H2O[Periplasm] + Phosphatidylglycerol (dioctadec-11-enoyl, n-C18:1)[Periplasm] => H+[Periplasm] + octadecenoate (n-C18:1)[Periplasm] + 1-Acyl-sn-glycero-3-phosphoglycerol (n-C18:1)[Periplasm]	K01047:K16342:K16343:K14621:K14674:K16817:K01058					c	Glycerophospholipid Metabolism			PLIPA2G181pp
	PAPA181pp	Phosphatidate phosphatase (periplasmic, n-C18:1)	H2O[Periplasm] + 1,2-dioctadec-11-enoyl-sn-glycerol 3-phosphate[Periplasm] => Phosphate[Periplasm] + 1,2-Diacyl-sn-glycerol (dioctadec-11-enoyl, n-C18:1)[Periplasm]	K01080:K15741					c	Glycerophospholipid Metabolism			PAPA181pp
	LPLIPAL1A120pp	Lysophospholipase L1 (2-acylglycerophosphotidate, n-C12:0) (periplasm)	H2O[Periplasm] + 1-dodecanoyl-sn-glycerol 3-phosphate[Periplasm] => H+[Periplasm] + Dodecanoate (n-C12:0)[Periplasm] + Glycerol 3-phosphate[Periplasm]	K06130:K01048:K14621:K14676					c	Glycerophospholipid Metabolism			LPLIPAL1A120pp
	LPLIPAL1A140pp	Lysophospholipase L1 (2-acylglycerophosphotidate, n-C14:0) (periplasm)	H2O[Periplasm] + 1-tetradecanoyl-sn-glycerol 3-phosphate[Periplasm] => H+[Periplasm] + tetradecanoate (n-C14:0)[Periplasm] + Glycerol 3-phosphate[Periplasm]	K06130:K01048:K14621:K14676					c	Glycerophospholipid Metabolism			LPLIPAL1A140pp
	LPLIPAL1A141pp	Lysophospholipase L1 (2-acylglycerophosphotidate, n-C14:1) (periplasm)	H2O[Periplasm] + 1-tetradec-7-enoyl-sn-glycerol 3-phosphate[Periplasm] => H+[Periplasm] + tetradecenoate (n-C14:1)[Periplasm] + Glycerol 3-phosphate[Periplasm]	K06130:K01048:K14621:K14676					c	Glycerophospholipid Metabolism			LPLIPAL1A141pp
	LPLIPAL1A160pp	Lysophospholipase L1 (2-acylglycerophosphotidate, n-C16:0) (periplasm)	H2O[Periplasm] + 1-hexadecanoyl-sn-glycerol 3-phosphate[Periplasm] => H+[Periplasm] + Hexadecanoate (n-C16:0)[Periplasm] + Glycerol 3-phosphate[Periplasm]	K06130:K01048:K14621:K14676					c	Glycerophospholipid Metabolism			LPLIPAL1A160pp
	LPLIPAL1A161pp	Lysophospholipase L1 (2-acylglycerophosphotidate, n-C16:1) (periplasm)	H2O[Periplasm] + 1-hexadec-9-enoyl-sn-glycerol 3-phosphate[Periplasm] => H+[Periplasm] + Hexadecenoate (n-C16:1)[Periplasm] + Glycerol 3-phosphate[Periplasm]	K06130:K01048:K14621:K14676					c	Glycerophospholipid Metabolism			LPLIPAL1A161pp
	LPLIPAL1A180pp	Lysophospholipase L1 (2-acylglycerophosphotidate, n-C18:0) (periplasm)	H2O[Periplasm] + 1-octadecanoyl-sn-glycerol 3-phosphate[Periplasm] => H+[Periplasm] + octadecanoate (n-C18:0)[Periplasm] + Glycerol 3-phosphate[Periplasm]	K06130:K01048:K14621:K14676					c	Glycerophospholipid Metabolism			LPLIPAL1A180pp
	LPLIPAL1A181pp	Lysophospholipase L1 (2-acylglycerophosphotidate, n-C18:1) (periplasm)	H2O[Periplasm] + 1-octadec-11-enoyl-sn-glycerol 3-phosphate[Periplasm] => H+[Periplasm] + octadecenoate (n-C18:1)[Periplasm] + Glycerol 3-phosphate[Periplasm]	K06130:K01048:K14621:K14676					c	Glycerophospholipid Metabolism			LPLIPAL1A181pp
	LPLIPAL1E120pp	Lysophospholipase L1 (2-acylglycerophosphoethanolamine, n-C12:0) (periplasm)	H2O[Periplasm] + 1-Acyl-sn-glycero-3-phosphoethanolamine (n-C12:0)[Periplasm] => H+[Periplasm] + Dodecanoate (n-C12:0)[Periplasm] + sn-Glycero-3-phosphoethanolamine[Periplasm]	K06130:K01048:K14621:K14676					c	Glycerophospholipid Metabolism			LPLIPAL1E120pp
	LPLIPAL1E140pp	Lysophospholipase L1 (2-acylglycerophosphoethanolamine, n-C14:0) (periplasm)	H2O[Periplasm] + 1-Acyl-sn-glycero-3-phosphoethanolamine (n-C14:0)[Periplasm] => H+[Periplasm] + tetradecanoate (n-C14:0)[Periplasm] + sn-Glycero-3-phosphoethanolamine[Periplasm]	K06130:K01048:K14621:K14676					c	Glycerophospholipid Metabolism			LPLIPAL1E140pp
	LPLIPAL1E141pp	Lysophospholipase L1 (2-acylglycerophosphoethanolamine, n-C14:1) (periplasm)	H2O[Periplasm] + 1-Acyl-sn-glycero-3-phosphoethanolamine (n-C14:1)[Periplasm] => H+[Periplasm] + tetradecenoate (n-C14:1)[Periplasm] + sn-Glycero-3-phosphoethanolamine[Periplasm]	K06130:K01048:K14621:K14676					c	Glycerophospholipid Metabolism			LPLIPAL1E141pp
	LPLIPAL1E160pp	Lysophospholipase L1 (2-acylglycerophosphoethanolamine, n-C16:0) (periplasm)	H2O[Periplasm] + 1-Acyl-sn-glycero-3-phosphoethanolamine (n-C16:0)[Periplasm] => H+[Periplasm] + Hexadecanoate (n-C16:0)[Periplasm] + sn-Glycero-3-phosphoethanolamine[Periplasm]	K06130:K01048:K14621:K14676					c	Glycerophospholipid Metabolism			LPLIPAL1E160pp
	LPLIPAL1E161pp	Lysophospholipase L1 (2-acylglycerophosphoethanolamine, n-C16:1) (periplasm)	H2O[Periplasm] + 1-Acyl-sn-glycero-3-phosphoethanolamine (n-C16:1)[Periplasm] => H+[Periplasm] + Hexadecenoate (n-C16:1)[Periplasm] + sn-Glycero-3-phosphoethanolamine[Periplasm]	K06130:K01048:K14621:K14676					c	Glycerophospholipid Metabolism			LPLIPAL1E161pp
	LPLIPAL1E180pp	Lysophospholipase L1 (2-acylglycerophosphoethanolamine, n-C18:0) (periplasm)	H2O[Periplasm] + 1-Acyl-sn-glycero-3-phosphoethanolamine (n-C18:0)[Periplasm] => H+[Periplasm] + octadecanoate (n-C18:0)[Periplasm] + sn-Glycero-3-phosphoethanolamine[Periplasm]	K06130:K01048:K14621:K14676					c	Glycerophospholipid Metabolism			LPLIPAL1E180pp
	LPLIPAL1E181pp	Lysophospholipase L1 (2-acylglycerophosphoethanolamine, n-C18:1) (periplasm)	H2O[Periplasm] + 1-Acyl-sn-glycero-3-phosphoethanolamine (n-C18:1)[Periplasm] => H+[Periplasm] + octadecenoate (n-C18:1)[Periplasm] + sn-Glycero-3-phosphoethanolamine[Periplasm]	K06130:K01048:K14621:K14676					c	Glycerophospholipid Metabolism			LPLIPAL1E181pp
	LPLIPAL1G120pp	Lysophospholipase L1 (2-acylglycerophosphoglycerol, n-C12:0) (periplasm)	H2O[Periplasm] + 1-Acyl-sn-glycero-3-phosphoglycerol (n-C12:0)[Periplasm] => H+[Periplasm] + Dodecanoate (n-C12:0)[Periplasm] + Glycerophosphoglycerol[Periplasm]	K06130:K01048:K14621:K14676					c	Glycerophospholipid Metabolism			LPLIPAL1G120pp
	LPLIPAL1G140pp	Lysophospholipase L1 (2-acylglycerophosphoglycerol, n-C14:0) (periplasm)	H2O[Periplasm] + 1-Acyl-sn-glycero-3-phosphoglycerol (n-C14:0)[Periplasm] => H+[Periplasm] + tetradecanoate (n-C14:0)[Periplasm] + Glycerophosphoglycerol[Periplasm]	K06130:K01048:K14621:K14676					c	Glycerophospholipid Metabolism			LPLIPAL1G140pp
	LPLIPAL1G141pp	Lysophospholipase L1 (2-acylglycerophosphoglycerol, n-C14:1) (periplasm)	H2O[Periplasm] + 1-Acyl-sn-glycero-3-phosphoglycerol (n-C14:1)[Periplasm] => H+[Periplasm] + tetradecenoate (n-C14:1)[Periplasm] + Glycerophosphoglycerol[Periplasm]	K06130:K01048:K14621:K14676					c	Glycerophospholipid Metabolism			LPLIPAL1G141pp
	LPLIPAL1G160pp	Lysophospholipase L1 (2-acylglycerophosphoglycerol, n-C16:0) (periplasm)	H2O[Periplasm] + 1-Acyl-sn-glycero-3-phosphoglycerol (n-C16:0)[Periplasm] => H+[Periplasm] + Hexadecanoate (n-C16:0)[Periplasm] + Glycerophosphoglycerol[Periplasm]	K06130:K01048:K14621:K14676					c	Glycerophospholipid Metabolism			LPLIPAL1G160pp
	LPLIPAL1G161pp	Lysophospholipase L1 (2-acylglycerophosphoglycerol, n-C16:1) (periplasm)	H2O[Periplasm] + 1-Acyl-sn-glycero-3-phosphoglycerol (n-C16:1)[Periplasm] => H+[Periplasm] + Hexadecenoate (n-C16:1)[Periplasm] + Glycerophosphoglycerol[Periplasm]	K06130:K01048:K14621:K14676					c	Glycerophospholipid Metabolism			LPLIPAL1G161pp
	LPLIPAL1G180pp	Lysophospholipase L1 (2-acylglycerophosphoglycerol, n-C18:0) (periplasm)	H2O[Periplasm] + 1-Acyl-sn-glycero-3-phosphoglycerol (n-C18:0)[Periplasm] => H+[Periplasm] + octadecanoate (n-C18:0)[Periplasm] + Glycerophosphoglycerol[Periplasm]	K06130:K01048:K14621:K14676					c	Glycerophospholipid Metabolism			LPLIPAL1G180pp
	LPLIPAL1G181pp	Lysophospholipase L1 (2-acylglycerophosphoglycerol, n-C18:1) (periplasm)	H2O[Periplasm] + 1-Acyl-sn-glycero-3-phosphoglycerol (n-C18:1)[Periplasm] => H+[Periplasm] + octadecenoate (n-C18:1)[Periplasm] + Glycerophosphoglycerol[Periplasm]	K06130:K01048:K14621:K14676					c	Glycerophospholipid Metabolism			LPLIPAL1G181pp
	LPLIPAL2A120	Lysophospholipase L2 (2-acylglycerophosphotidate, n-C12:0)	H2O[Cytosol] + 2-dodecanoyl-sn-glycerol 3-phosphate[Cytosol] => 2 H+[Cytosol] + Glycerol 3-phosphate[Cytosol] + Dodecanoate (n-C12:0)[Cytosol]	K06130:K01048:K14621:K14676					c	Glycerophospholipid Metabolism			LPLIPAL2A120
	LPLIPAL2A140	Lysophospholipase L2 (2-acylglycerophosphotidate, n-C14:0)	H2O[Cytosol] + 2-tetradecanoyl-sn-glycerol 3-phosphate[Cytosol] => 2 H+[Cytosol] + Glycerol 3-phosphate[Cytosol] + tetradecanoate (n-C14:0)[Cytosol]	K06130:K01048:K14621:K14676					c	Glycerophospholipid Metabolism			LPLIPAL2A140
	LPLIPAL2A141	Lysophospholipase L2 (2-acylglycerophosphotidate, n-C14:1)	H2O[Cytosol] + 2-tetradec-7-enoyl-sn-glycerol 3-phosphate[Cytosol] => 2 H+[Cytosol] + Glycerol 3-phosphate[Cytosol] + tetradecenoate (n-C14:1)[Cytosol]	K06130:K01048:K14621:K14676					c	Glycerophospholipid Metabolism			LPLIPAL2A141
	LPLIPAL2A160	Lysophospholipase L2 (2-acylglycerophosphotidate, n-C16:0)	H2O[Cytosol] + 2-hexadecanoyl-sn-glycerol 3-phosphate[Cytosol] => 2 H+[Cytosol] + Glycerol 3-phosphate[Cytosol] + Hexadecanoate (n-C16:0)[Cytosol]	K06130:K01048:K14621:K14676					c	Glycerophospholipid Metabolism			LPLIPAL2A160
	LPLIPAL2A161	Lysophospholipase L2 (2-acylglycerophosphotidate, n-C16:1)	H2O[Cytosol] + 2-hexadec-9-enoyl-sn-glycerol 3-phosphate[Cytosol] => 2 H+[Cytosol] + Glycerol 3-phosphate[Cytosol] + Hexadecenoate (n-C16:1)[Cytosol]	K06130:K01048:K14621:K14676					c	Glycerophospholipid Metabolism			LPLIPAL2A161
	LPLIPAL2A180	Lysophospholipase L2 (2-acylglycerophosphotidate, n-C18:0)	H2O[Cytosol] + 2-octadecanoyl-sn-glycerol 3-phosphate[Cytosol] => 2 H+[Cytosol] + Glycerol 3-phosphate[Cytosol] + octadecanoate (n-C18:0)[Cytosol]	K06130:K01048:K14621:K14676					c	Glycerophospholipid Metabolism			LPLIPAL2A180
	LPLIPAL2A181	Lysophospholipase L2 (2-acylglycerophosphotidate, n-C18:1)	H2O[Cytosol] + 2-octadec-11-enoyl-sn-glycerol 3-phosphate[Cytosol] => 2 H+[Cytosol] + Glycerol 3-phosphate[Cytosol] + octadecenoate (n-C18:1)[Cytosol]	K06130:K01048:K14621:K14676					c	Glycerophospholipid Metabolism			LPLIPAL2A181
	LPLIPAL2ATE120	Lysophospholipase L2 (acyltransferase, 2-acyl-glycerophosphoethanolamine, n-C12:0)	Phosphatidylglycerol (didodecanoyl, n-C12:0)[Cytosol] + 2-Acyl-sn-glycero-3-phosphoethanolamine (n-C12:0)[Cytosol] => acyl phosphatidylglycerol (n-C12:0)[Cytosol] + sn-Glycero-3-phosphoethanolamine[Cytosol]	K06130:K01048:K14621:K14676					c	Glycerophospholipid Metabolism			LPLIPAL2ATE120
	LPLIPAL2ATE140	Lysophospholipase L2 (acyltransferase, 2-acyl-glycerophosphoethanolamine, n-C14:0)	Phosphatidylglycerol (ditetradecanoyl, n-C14:0)[Cytosol] + 2-Acyl-sn-glycero-3-phosphoethanolamine (n-C14:0)[Cytosol] => sn-Glycero-3-phosphoethanolamine[Cytosol] + acyl phosphatidylglycerol (n-C14:0)[Cytosol]	K06130:K01048:K14621:K14677					c	Glycerophospholipid Metabolism			LPLIPAL2ATE140
	LPLIPAL2ATE141	Lysophospholipase L2 (acyltransferase, 2-acyl-glycerophosphoethanolamine, n-C14:1)	Phosphatidylglycerol (ditetradec-7-enoyl, n-C14:1)[Cytosol] + 2-Acyl-sn-glycero-3-phosphoethanolamine (n-C14:1)[Cytosol] => sn-Glycero-3-phosphoethanolamine[Cytosol] + acyl phosphatidylglycerol (n-C14:1)[Cytosol]	K06130:K01048:K14621:K14678					c	Glycerophospholipid Metabolism			LPLIPAL2ATE141
	LPLIPAL2ATE160	Lysophospholipase L2 (acyltransferase, 2-acyl-glycerophosphoethanolamine, n-C16:0)	Phosphatidylglycerol (dihexadecanoyl, n-C16:0)[Cytosol] + 2-Acyl-sn-glycero-3-phosphoethanolamine (n-C16:0)[Cytosol] => sn-Glycero-3-phosphoethanolamine[Cytosol] + acyl phosphatidylglycerol (n-C16:0)[Cytosol]	K06130:K01048:K14621:K14679					c	Glycerophospholipid Metabolism			LPLIPAL2ATE160
	LPLIPAL2ATE161	Lysophospholipase L2 (acyltransferase, 2-acyl-glycerophosphoethanolamine, n-C16:1)	Phosphatidylglycerol (dihexadec-9-enoyl, n-C16:1)[Cytosol] + 2-Acyl-sn-glycero-3-phosphoethanolamine (n-C16:1)[Cytosol] => sn-Glycero-3-phosphoethanolamine[Cytosol] + acyl phosphatidylglycerol (n-C16:1)[Cytosol]	K06130:K01048:K14621:K14680					c	Glycerophospholipid Metabolism			LPLIPAL2ATE161
	LPLIPAL2ATE180	Lysophospholipase L2 (acyltransferase, 2-acyl-glycerophosphoethanolamine, n-C18:0)	Phosphatidylglycerol (dioctadecanoyl, n-C18:0)[Cytosol] + 2-Acyl-sn-glycero-3-phosphoethanolamine (n-C18:0)[Cytosol] => sn-Glycero-3-phosphoethanolamine[Cytosol] + acyl phosphatidylglycerol (n-C18:0)[Cytosol]	K06130:K01048:K14621:K14681					c	Glycerophospholipid Metabolism			LPLIPAL2ATE180
	LPLIPAL2ATE181	Lysophospholipase L2 (acyltransferase, 2-acyl-glycerophosphoethanolamine, n-C18:1)	Phosphatidylglycerol (dioctadec-11-enoyl, n-C18:1)[Cytosol] + 2-Acyl-sn-glycero-3-phosphoethanolamine (n-C18:1)[Cytosol] => sn-Glycero-3-phosphoethanolamine[Cytosol] + acyl phosphatidylglycerol (n-C18:1)[Cytosol]	K06130:K01048:K14621:K14682					c	Glycerophospholipid Metabolism			LPLIPAL2ATE181
	LPLIPAL2ATG120	Lysophospholipase L2 (acyltransferase, 2-acyl-glycerophosphoglycerol, n-C12:0)	Phosphatidylglycerol (didodecanoyl, n-C12:0)[Cytosol] + 2-Acyl-sn-glycero-3-phosphoglycerol (n-C12:0)[Cytosol] => acyl phosphatidylglycerol (n-C12:0)[Cytosol] + Glycerophosphoglycerol[Cytosol]	K06130:K01048:K14621:K14683					c	Glycerophospholipid Metabolism			LPLIPAL2ATG120
	LPLIPAL2ATG140	Lysophospholipase L2 (acyltransferase, 2-acyl-glycerophosphoglycerol, n-C14:0)	Phosphatidylglycerol (ditetradecanoyl, n-C14:0)[Cytosol] + 2-Acyl-sn-glycero-3-phosphoglycerol (n-C14:0)[Cytosol] => acyl phosphatidylglycerol (n-C14:0)[Cytosol] + Glycerophosphoglycerol[Cytosol]	K06130:K01048:K14621:K14684					c	Glycerophospholipid Metabolism			LPLIPAL2ATG140
	LPLIPAL2ATG141	Lysophospholipase L2 (acyltransferase, 2-acyl-glycerophosphoglycerol, n-C14:1)	Phosphatidylglycerol (ditetradec-7-enoyl, n-C14:1)[Cytosol] + 2-Acyl-sn-glycero-3-phosphoglycerol (n-C14:1)[Cytosol] => acyl phosphatidylglycerol (n-C14:1)[Cytosol] + Glycerophosphoglycerol[Cytosol]	K06130:K01048:K14621:K14685					c	Glycerophospholipid Metabolism			LPLIPAL2ATG141
	LPLIPAL2ATG160	Lysophospholipase L2 (acyltransferase, 2-acyl-glycerophosphoglycerol, n-C16:0)	Phosphatidylglycerol (dihexadecanoyl, n-C16:0)[Cytosol] + 2-Acyl-sn-glycero-3-phosphoglycerol (n-C16:0)[Cytosol] => acyl phosphatidylglycerol (n-C16:0)[Cytosol] + Glycerophosphoglycerol[Cytosol]	K06130:K01048:K14621:K14686					c	Glycerophospholipid Metabolism			LPLIPAL2ATG160
	LPLIPAL2ATG161	Lysophospholipase L2 (acyltransferase, 2-acyl-glycerophosphoglycerol, n-C16:1)	Phosphatidylglycerol (dihexadec-9-enoyl, n-C16:1)[Cytosol] + 2-Acyl-sn-glycero-3-phosphoglycerol (n-C16:1)[Cytosol] => acyl phosphatidylglycerol (n-C16:1)[Cytosol] + Glycerophosphoglycerol[Cytosol]	K06130:K01048:K14621:K14687					c	Glycerophospholipid Metabolism			LPLIPAL2ATG161
	LPLIPAL2ATG180	Lysophospholipase L2 (acyltransferase, 2-acyl-glycerophosphoglycerol, n-C18:0)	Phosphatidylglycerol (dioctadecanoyl, n-C18:0)[Cytosol] + 2-Acyl-sn-glycero-3-phosphoglycerol (n-C18:0)[Cytosol] => acyl phosphatidylglycerol (n-C18:0)[Cytosol] + Glycerophosphoglycerol[Cytosol]	K06130:K01048:K14621:K14688					c	Glycerophospholipid Metabolism			LPLIPAL2ATG180
	LPLIPAL2ATG181	Lysophospholipase L2 (acyltransferase, 2-acyl-glycerophosphoglycerol, n-C18:1)	Phosphatidylglycerol (dioctadec-11-enoyl, n-C18:1)[Cytosol] + 2-Acyl-sn-glycero-3-phosphoglycerol (n-C18:1)[Cytosol] => acyl phosphatidylglycerol (n-C18:1)[Cytosol] + Glycerophosphoglycerol[Cytosol]	K06130:K01048:K14621:K14689					c	Glycerophospholipid Metabolism			LPLIPAL2ATG181
	LPLIPAL2E120	Lysophospholipase L2 (2-acylglycerophosphoethanolamine, n-C12:0)	H2O[Cytosol] + 2-Acyl-sn-glycero-3-phosphoethanolamine (n-C12:0)[Cytosol] => H+[Cytosol] + Dodecanoate (n-C12:0)[Cytosol] + sn-Glycero-3-phosphoethanolamine[Cytosol]	K06130:K01048:K14621:K14690					c	Glycerophospholipid Metabolism			LPLIPAL2E120
	LPLIPAL2E140	Lysophospholipase L2 (2-acylglycerophosphoethanolamine, n-C14:0)	H2O[Cytosol] + 2-Acyl-sn-glycero-3-phosphoethanolamine (n-C14:0)[Cytosol] => H+[Cytosol] + tetradecanoate (n-C14:0)[Cytosol] + sn-Glycero-3-phosphoethanolamine[Cytosol]	K06130:K01048:K14621:K14691					c	Glycerophospholipid Metabolism			LPLIPAL2E140
	LPLIPAL2E141	Lysophospholipase L2 (2-acylglycerophosphoethanolamine, n-C14:1)	H2O[Cytosol] + 2-Acyl-sn-glycero-3-phosphoethanolamine (n-C14:1)[Cytosol] => H+[Cytosol] + tetradecenoate (n-C14:1)[Cytosol] + sn-Glycero-3-phosphoethanolamine[Cytosol]	K06130:K01048:K14621:K14692					c	Glycerophospholipid Metabolism			LPLIPAL2E141
	LPLIPAL2E160	Lysophospholipase L2 (2-acylglycerophosphoethanolamine, n-C16:0)	H2O[Cytosol] + 2-Acyl-sn-glycero-3-phosphoethanolamine (n-C16:0)[Cytosol] => H+[Cytosol] + Hexadecanoate (n-C16:0)[Cytosol] + sn-Glycero-3-phosphoethanolamine[Cytosol]	K06130:K01048:K14621:K14693					c	Glycerophospholipid Metabolism			LPLIPAL2E160
	LPLIPAL2E161	Lysophospholipase L2 (2-acylglycerophosphoethanolamine, n-C16:1)	H2O[Cytosol] + 2-Acyl-sn-glycero-3-phosphoethanolamine (n-C16:1)[Cytosol] => H+[Cytosol] + Hexadecenoate (n-C16:1)[Cytosol] + sn-Glycero-3-phosphoethanolamine[Cytosol]	K06130:K01048:K14621:K14694					c	Glycerophospholipid Metabolism			LPLIPAL2E161
	LPLIPAL2E180	Lysophospholipase L2 (2-acylglycerophosphoethanolamine, n-C18:0)	H2O[Cytosol] + 2-Acyl-sn-glycero-3-phosphoethanolamine (n-C18:0)[Cytosol] => H+[Cytosol] + octadecanoate (n-C18:0)[Cytosol] + sn-Glycero-3-phosphoethanolamine[Cytosol]	K06130:K01048:K14621:K14695					c	Glycerophospholipid Metabolism			LPLIPAL2E180
	LPLIPAL2E181	Lysophospholipase L2 (2-acylglycerophosphoethanolamine, n-C18:1)	H2O[Cytosol] + 2-Acyl-sn-glycero-3-phosphoethanolamine (n-C18:1)[Cytosol] => H+[Cytosol] + octadecenoate (n-C18:1)[Cytosol] + sn-Glycero-3-phosphoethanolamine[Cytosol]	K06130:K01048:K14621:K14696					c	Glycerophospholipid Metabolism			LPLIPAL2E181
	LPLIPAL2G120	Lysophospholipase L2 (2-acylglycerophosphoglycerol, n-C12:0)	H2O[Cytosol] + 2-Acyl-sn-glycero-3-phosphoglycerol (n-C12:0)[Cytosol] => H+[Cytosol] + Dodecanoate (n-C12:0)[Cytosol] + Glycerophosphoglycerol[Cytosol]	K06130:K01048:K14621:K14697					c	Glycerophospholipid Metabolism			LPLIPAL2G120
	LPLIPAL2G140	Lysophospholipase L2 (2-acylglycerophosphoglycerol, n-C14:0)	H2O[Cytosol] + 2-Acyl-sn-glycero-3-phosphoglycerol (n-C14:0)[Cytosol] => H+[Cytosol] + tetradecanoate (n-C14:0)[Cytosol] + Glycerophosphoglycerol[Cytosol]	K06130:K01048:K14621:K14698					c	Glycerophospholipid Metabolism			LPLIPAL2G140
	LPLIPAL2G141	Lysophospholipase L2 (2-acylglycerophosphoglycerol, n-C14:1)	H2O[Cytosol] + 2-Acyl-sn-glycero-3-phosphoglycerol (n-C14:1)[Cytosol] => H+[Cytosol] + tetradecenoate (n-C14:1)[Cytosol] + Glycerophosphoglycerol[Cytosol]	K06130:K01048:K14621:K14699					c	Glycerophospholipid Metabolism			LPLIPAL2G141
	LPLIPAL2G160	Lysophospholipase L2 (2-acylglycerophosphoglycerol, n-C16:0)	H2O[Cytosol] + 2-Acyl-sn-glycero-3-phosphoglycerol (n-C16:0)[Cytosol] => H+[Cytosol] + Hexadecanoate (n-C16:0)[Cytosol] + Glycerophosphoglycerol[Cytosol]	K06130:K01048:K14621:K14700					c	Glycerophospholipid Metabolism			LPLIPAL2G160
	LPLIPAL2G161	Lysophospholipase L2 (2-acylglycerophosphoglycerol, n-C16:1)	H2O[Cytosol] + 2-Acyl-sn-glycero-3-phosphoglycerol (n-C16:1)[Cytosol] => H+[Cytosol] + Hexadecenoate (n-C16:1)[Cytosol] + Glycerophosphoglycerol[Cytosol]	K06130:K01048:K14621:K14701					c	Glycerophospholipid Metabolism			LPLIPAL2G161
	LPLIPAL2G180	Lysophospholipase L2 (2-acylglycerophosphoglycerol, n-C18:0)	H2O[Cytosol] + 2-Acyl-sn-glycero-3-phosphoglycerol (n-C18:0)[Cytosol] => H+[Cytosol] + octadecanoate (n-C18:0)[Cytosol] + Glycerophosphoglycerol[Cytosol]	K06130:K01048:K14621:K14702					c	Glycerophospholipid Metabolism			LPLIPAL2G180
	LPLIPAL2G181	Lysophospholipase L2 (2-acylglycerophosphoglycerol, n-C18:1)	H2O[Cytosol] + 2-Acyl-sn-glycero-3-phosphoglycerol (n-C18:1)[Cytosol] => H+[Cytosol] + octadecenoate (n-C18:1)[Cytosol] + Glycerophosphoglycerol[Cytosol]	K06130:K01048:K14621:K14703					c	Glycerophospholipid Metabolism			LPLIPAL2G181
	GPDDA1	Glycerophosphodiester phosphodiesterase (Glycerophosphocholine)	H2O[Cytosol] + sn-Glycero-3-phosphocholine[Cytosol] => H+[Cytosol] + Glycerol 3-phosphate[Cytosol] + Choline[Cytosol]	K01126					c	Glycerophospholipid Metabolism			GPDDA1
	GPDDA1pp	Glycerophosphodiester phosphodiesterase (Glycerophosphocholine)	H2O[Periplasm] + sn-Glycero-3-phosphocholine[Periplasm] => H+[Periplasm] + Glycerol 3-phosphate[Periplasm] + Choline[Periplasm]	K01126					c	Glycerophospholipid Metabolism			GPDDA1pp
	GPDDA2	Glycerophosphodiester phosphodiesterase (Glycerophosphoethanolamine)	H2O[Cytosol] + sn-Glycero-3-phosphoethanolamine[Cytosol] => H+[Cytosol] + Glycerol 3-phosphate[Cytosol] + Ethanolamine[Cytosol]	K01126					c	Glycerophospholipid Metabolism			GPDDA2
	GPDDA2pp	Glycerophosphodiester phosphodiesterase (Glycerophosphoethanolamine)	H2O[Periplasm] + sn-Glycero-3-phosphoethanolamine[Periplasm] => H+[Periplasm] + Glycerol 3-phosphate[Periplasm] + Ethanolamine[Periplasm]	K01126					c	Glycerophospholipid Metabolism			GPDDA2pp
	GPDDA3	Glycerophosphodiester phosphodiesterase (Glycerophosphoserine)	H2O[Cytosol] + Glycerophosphoserine[Cytosol] => H+[Cytosol] + L-Serine[Cytosol] + Glycerol 3-phosphate[Cytosol]	K01126					c	Glycerophospholipid Metabolism			GPDDA3
	GPDDA3pp	Glycerophosphodiester phosphodiesterase (Glycerophosphoserine)	H2O[Periplasm] + Glycerophosphoserine[Periplasm] => H+[Periplasm] + L-Serine[Periplasm] + Glycerol 3-phosphate[Periplasm]	K01126					c	Glycerophospholipid Metabolism			GPDDA3pp
	GPDDA4	Glycerophosphodiester phosphodiesterase (Glycerophosphoglycerol)	H2O[Cytosol] + Glycerophosphoglycerol[Cytosol] => H+[Cytosol] + Glycerol 3-phosphate[Cytosol] + Glycerol[Cytosol]	K01126					c	Glycerophospholipid Metabolism			GPDDA4
	GPDDA4pp	Glycerophosphodiester phosphodiesterase (Glycerophosphoglycerol)	H2O[Periplasm] + Glycerophosphoglycerol[Periplasm] => H+[Periplasm] + Glycerol[Periplasm] + Glycerol 3-phosphate[Periplasm]	K01126					c	Glycerophospholipid Metabolism			GPDDA4pp
	GPDDA5	Glycerophosphodiester phosphodiesterase (Glycerophosphoinositol)	H2O[Cytosol] + sn-Glycero-3-phospho-1-inositol[Cytosol] => H+[Cytosol] + Glycerol 3-phosphate[Cytosol] + myo-Inositol[Cytosol]	K01126					c	Glycerophospholipid Metabolism			GPDDA5
	GPDDA5pp	Glycerophosphodiester phosphodiesterase (Glycerophosphoinositol)	H2O[Periplasm] + sn-Glycero-3-phospho-1-inositol[Periplasm] => H+[Periplasm] + Glycerol 3-phosphate[Periplasm] + myo-Inositol[Periplasm]	K01126					c	Glycerophospholipid Metabolism			GPDDA5pp
	ETHAAL	Ethanolamine ammonia-lyase	Ethanolamine[Cytosol] => Ammonium[Cytosol] + Acetaldehyde[Cytosol]	K03735:K03736:K04019					c	Ethanolamine			ETHAAL
	ETHAt2pp	ethanolamine transport in via proton symport	H+[Periplasm] + Ethanolamine[Periplasm] => H+[Cytosol] + Ethanolamine[Cytosol]	K03735:K03736:K04019					c	Ethanolamine			ETHAt2pp
	ETHAtex	ethanolamine transport via diffusion (extracellular)	Ethanolamine[Extraorganism] <=> Ethanolamine[Periplasm]	K03735:K03736:K04019					c	Ethanolamine			ETHAtex
	CHLabcpp	choline transport via ABC system (periplasm)	ATP[Cytosol] + H2O[Cytosol] + Choline[Periplasm] => ADP[Cytosol] + H+[Cytosol] + Phosphate[Cytosol] + Choline[Cytosol]	K05845:K05846:K05847					c	choline			CHLabcpp
	CHLt2pp	choline transport via proton symport (periplasm)	H+[Periplasm] + Choline[Periplasm] => H+[Cytosol] + Choline[Cytosol]	K02168:K03451					c	choline			CHLt2pp
	CHLtex	choline transport via diffusion (extracellular to periplasm)	Choline[Extraorganism] <=> Choline[Periplasm]	K05845:K05846:K05847:K02168:K03451					c	choline			CHLtex
	HXCT	Acetyl-CoA:hexanoate-CoA transferase	Acetyl-CoA[Cytosol] + Hexanoate (n-C6:0)[Cytosol] => Acetate[Cytosol] + Hexanoyl-CoA (n-C6:0CoA)[Cytosol]	K01034:K01035					c	Membrane Lipid Metabolism			HXCT
	ACOAD1f	acyl-CoA dehydrogenase (butanoyl-CoA)	Flavin adenine dinucleotide oxidized[Cytosol] + Butanoyl-CoA[Cytosol] <=> Flavin adenine dinucleotide reduced[Cytosol] + Crotonoyl-CoA[Cytosol]	K06445:K09478:K00232:K00248:K00249					c	Membrane Lipid Metabolism			ACOAD1f
	ACOAD2f	acyl-CoA dehydrogenase (hexanoyl-CoA)	Flavin adenine dinucleotide oxidized[Cytosol] + Hexanoyl-CoA (n-C6:0CoA)[Cytosol] <=> Flavin adenine dinucleotide reduced[Cytosol] + trans-Hex-2-enoyl-CoA[Cytosol]	K06445:K09478:K00232:K00248:K00249					c	Membrane Lipid Metabolism			ACOAD2f
	ACOAD3f	acyl-CoA dehydrogenase (octanoyl-CoA)	Flavin adenine dinucleotide oxidized[Cytosol] + Octanoyl-CoA (n-C8:0CoA)[Cytosol] <=> Flavin adenine dinucleotide reduced[Cytosol] + trans-Oct-2-enoyl-CoA[Cytosol]	K06445:K09478:K00232:K00248:K00249					c	Membrane Lipid Metabolism			ACOAD3f
	ACOAD4f	acyl-CoA dehydrogenase (decanoyl-CoA)	Flavin adenine dinucleotide oxidized[Cytosol] + Decanoyl-CoA (n-C10:0CoA)[Cytosol] <=> Flavin adenine dinucleotide reduced[Cytosol] + trans-Dec-2-enoyl-CoA[Cytosol]	K06445:K09478:K00232:K00248:K00249					c	Membrane Lipid Metabolism			ACOAD4f
	ACOAD5f	acyl-CoA dehydrogenase (dodecanoyl-CoA)	Flavin adenine dinucleotide oxidized[Cytosol] + Dodecanoyl-CoA (n-C12:0CoA)[Cytosol] <=> Flavin adenine dinucleotide reduced[Cytosol] + trans-Dodec-2-enoyl-CoA[Cytosol]	K06445:K09478:K00232:K00248:K00249					c	Membrane Lipid Metabolism			ACOAD5f
	ACOAD6f	acyl-CoA dehydrogenase (tetradecanoyl-CoA)	Flavin adenine dinucleotide oxidized[Cytosol] + Tetradecanoyl-CoA (n-C14:0CoA)[Cytosol] <=> Flavin adenine dinucleotide reduced[Cytosol] + trans-Tetradec-2-enoyl-CoA[Cytosol]	K06445:K09478:K00232:K00248:K00249					c	Membrane Lipid Metabolism			ACOAD6f
	ACOAD7f	acyl-CoA dehydrogenase (hexadecanoyl-CoA)	Flavin adenine dinucleotide oxidized[Cytosol] + Palmitoyl-CoA (n-C16:0CoA)[Cytosol] <=> Flavin adenine dinucleotide reduced[Cytosol] + trans-Hexadec-2-enoyl-CoA[Cytosol]	K06445:K09478:K00232:K00248:K00249					c	Membrane Lipid Metabolism			ACOAD7f
	ACOAD8f	acyl-CoA dehydrogenase (octadecanoyl-CoA)	Flavin adenine dinucleotide oxidized[Cytosol] + Stearoyl-CoA (n-C18:0CoA)[Cytosol] <=> Flavin adenine dinucleotide reduced[Cytosol] + trans-Octadec-2-enoyl-CoA[Cytosol]	K06445:K09478:K00232:K00248:K00249					c	Membrane Lipid Metabolism			ACOAD8f
	ECOAH2	3-hydroxyacyl-CoA dehydratase (3-hydroxyhexanoyl-CoA)	(S)-3-Hydroxyhexanoyl-CoA[Cytosol] <=> H2O[Cytosol] + trans-Hex-2-enoyl-CoA[Cytosol]	K01692:K10527:K01825:K01782:K07511:K13767:K07514:K07515					c	Membrane Lipid Metabolism			ECOAH2
	ECOAH3	3-hydroxyacyl-CoA dehydratase (3-hydroxyoctanoyl-CoA)	(S)-3-Hydroxyoctanoyl-CoA[Cytosol] <=> H2O[Cytosol] + trans-Oct-2-enoyl-CoA[Cytosol]	K01692:K10527:K01825:K01782:K07511:K13767:K07514:K07515					c	Membrane Lipid Metabolism			ECOAH3
	ECOAH4	3-hydroxyacyl-CoA dehydratase (3-hydroxydecanoyl-CoA)	(S)-3-Hydroxydecanoyl-CoA[Cytosol] <=> H2O[Cytosol] + trans-Dec-2-enoyl-CoA[Cytosol]	K01692:K10527:K01825:K01782:K07511:K13767:K07514:K07515					c	Membrane Lipid Metabolism			ECOAH4
	ECOAH5	3-hydroxyacyl-CoA dehydratase (3-hydroxydodecanoyl-CoA)	(S)-3-Hydroxydodecanoyl-CoA[Cytosol] <=> H2O[Cytosol] + trans-Dodec-2-enoyl-CoA[Cytosol]	K01692:K10527:K01825:K01782:K07511:K13767:K07514:K07515					c	Membrane Lipid Metabolism			ECOAH5
	ECOAH6	3-hydroxyacyl-CoA dehydratase (3-hydroxytetradecanoyl-CoA)	(S)-3-Hydroxytetradecanoyl-CoA[Cytosol] <=> H2O[Cytosol] + trans-Tetradec-2-enoyl-CoA[Cytosol]	K01692:K10527:K01825:K01782:K07511:K13767:K07514:K07515					c	Membrane Lipid Metabolism			ECOAH6
	ECOAH7	3-hydroxyacyl-CoA dehydratase (3-hydroxyhexadecanoyl-CoA)	(S)-3-Hydroxyhexadecanoyl-CoA[Cytosol] <=> H2O[Cytosol] + trans-Hexadec-2-enoyl-CoA[Cytosol]	K01692:K10527:K01825:K01782:K07511:K13767:K07514:K07515					c	Membrane Lipid Metabolism			ECOAH7
	ECOAH8	3-hydroxyacyl-CoA dehydratase (3-hydroxyoctadecanoyl-CoA)	(S)-3-Hydroxyoctadecanoyl-CoA[Cytosol] <=> H2O[Cytosol] + trans-Octadec-2-enoyl-CoA[Cytosol]	K01692:K10527:K01825:K01782:K07511:K13767:K07514:K07515					c	Membrane Lipid Metabolism			ECOAH8
	HACD2i	3-hydroxyacyl-CoA dehydrogenase (3-oxohexanoyl-CoA)	NAD+[Cytosol] + (S)-3-Hydroxyhexanoyl-CoA[Cytosol] => H+[Cytosol] + NADH[Cytosol] + 3-Oxohexanoyl-CoA[Cytosol]	K00022:K07516:K10527:K07514:K01825:K01782					c	Membrane Lipid Metabolism			HACD2i
	HACD3i	3-hydroxyacyl-CoA dehydrogenase (3-oxooctanoyl-CoA)	NAD+[Cytosol] + (S)-3-Hydroxyoctanoyl-CoA[Cytosol] => H+[Cytosol] + NADH[Cytosol] + 3-Oxooctanoyl-CoA[Cytosol]	K00022:K07516:K10527:K07514:K01825:K01782					c	Membrane Lipid Metabolism			HACD3i
	HACD4i	3-hydroxyacyl-CoA dehydrogenase (3-oxodecanoyl-CoA)	NAD+[Cytosol] + (S)-3-Hydroxydecanoyl-CoA[Cytosol] => H+[Cytosol] + NADH[Cytosol] + 3-Oxodecanoyl-CoA[Cytosol]	K00022:K07516:K10527:K07514:K01825:K01782					c	Membrane Lipid Metabolism			HACD4i
	HACD5i	3-hydroxyacyl-CoA dehydrogenase (3-oxododecanoyl-CoA)	NAD+[Cytosol] + (S)-3-Hydroxydodecanoyl-CoA[Cytosol] => H+[Cytosol] + NADH[Cytosol] + 3-Oxododecanoyl-CoA[Cytosol]	K00022:K07516:K10527:K07514:K01825:K01782					c	Membrane Lipid Metabolism			HACD5i
	HACD6i	3-hydroxyacyl-CoA dehydrogenase (3-oxotetradecanoyl-CoA)	NAD+[Cytosol] + (S)-3-Hydroxytetradecanoyl-CoA[Cytosol] => H+[Cytosol] + NADH[Cytosol] + 3-Oxotetradecanoyl-CoA[Cytosol]	K00022:K07516:K10527:K07514:K01825:K01782					c	Membrane Lipid Metabolism			HACD6i
	HACD7i	3-hydroxyacyl-CoA dehydrogenase (3-oxohexadecanoyl-CoA)	NAD+[Cytosol] + (S)-3-Hydroxyhexadecanoyl-CoA[Cytosol] => H+[Cytosol] + NADH[Cytosol] + 3-Oxohexadecanoyl-CoA[Cytosol]	K00022:K07516:K10527:K07514:K01825:K01782					c	Membrane Lipid Metabolism			HACD7i
	HACD8i	3-hydroxyacyl-CoA dehydrogenase (3-oxooctadecanoyl-CoA)	NAD+[Cytosol] + (S)-3-Hydroxyoctadecanoyl-CoA[Cytosol] => H+[Cytosol] + NADH[Cytosol] + 3-Oxooctadecanoyl-CoA[Cytosol]	K00022:K07516:K10527:K07514:K01825:K01782					c	Membrane Lipid Metabolism			HACD8i
	KAT2	3-ketoacyl-CoA thiolase	Coenzyme A[Cytosol] + 3-Oxohexanoyl-CoA[Cytosol] => Acetyl-CoA[Cytosol] + Butanoyl-CoA[Cytosol]	K00626:K00632:K07508:K07509:K07513					c	Membrane Lipid Metabolism			KAT2
	KAT3	3-ketoacyl-CoA thiolase	Coenzyme A[Cytosol] + 3-Oxooctanoyl-CoA[Cytosol] => Acetyl-CoA[Cytosol] + Hexanoyl-CoA (n-C6:0CoA)[Cytosol]	K00632:K07508:K07509:K07513					c	Membrane Lipid Metabolism			KAT3
	KAT4	3-ketoacyl-CoA thiolase	Coenzyme A[Cytosol] + 3-Oxodecanoyl-CoA[Cytosol] => Acetyl-CoA[Cytosol] + Octanoyl-CoA (n-C8:0CoA)[Cytosol]	K00632:K07508:K07509:K07513					c	Membrane Lipid Metabolism			KAT4
	KAT5	3-ketoacyl-CoA thiolase	Coenzyme A[Cytosol] + 3-Oxododecanoyl-CoA[Cytosol] => Acetyl-CoA[Cytosol] + Decanoyl-CoA (n-C10:0CoA)[Cytosol]	K00632:K07508:K07509:K07513					c	Membrane Lipid Metabolism			KAT5
	KAT6	3-ketoacyl-CoA thiolase	Coenzyme A[Cytosol] + 3-Oxotetradecanoyl-CoA[Cytosol] => Acetyl-CoA[Cytosol] + Dodecanoyl-CoA (n-C12:0CoA)[Cytosol]	K00632:K07508:K07509:K07513					c	Membrane Lipid Metabolism			KAT6
	KAT7	3-ketoacyl-CoA thiolase	Coenzyme A[Cytosol] + 3-Oxohexadecanoyl-CoA[Cytosol] => Acetyl-CoA[Cytosol] + Tetradecanoyl-CoA (n-C14:0CoA)[Cytosol]	K00632:K07508:K07509:K07513					c	Membrane Lipid Metabolism			KAT7
	KAT8	3-ketoacyl-CoA thiolase	Coenzyme A[Cytosol] + 3-Oxooctadecanoyl-CoA[Cytosol] => Acetyl-CoA[Cytosol] + Palmitoyl-CoA (n-C16:0CoA)[Cytosol]	K00632:K07508:K07509:K07513					c	Membrane Lipid Metabolism			KAT8
	KAT1	3-ketoacyl-CoA thiolase	Coenzyme A[Cytosol] + Acetoacetyl-CoA[Cytosol] => 2 Acetyl-CoA[Cytosol]	K00626					c	Membrane Lipid Metabolism			KAT1
	HDCOAI	hexadecenoyl-coa cis-trans isomerization	Hexadecenoyl-CoA (n-C16:1CoA)[Cytosol] => trans-Hexadec-2-enoyl-CoA[Cytosol]	K01825:K13238:K13239:K07514:K01782					c	Membrane Lipid Metabolism			HDCOAI
	ODECOAI	Octadecenoyl-coa cis-trans isomerization	Octadecenoyl-CoA (n-C18:1CoA)[Cytosol] => trans-Octadec-2-enoyl-CoA[Cytosol]	K01825:K13238:K13239:K07514:K01782					c	Membrane Lipid Metabolism			ODECOAI
	TDECOAI	tetradecenoyl-coa cis-trans isomerization	Tetradecenoyl-CoA (n-C14:1CoA)[Cytosol] => trans-Tetradec-2-enoyl-CoA[Cytosol]	K01825:K13238:K13239:K07514:K01782					c	Membrane Lipid Metabolism			TDECOAI
	AACPS1	acyl-[acyl-carrier-protein] synthetase (n-C14:0)	ATP[Cytosol] + acyl carrier protein[Cytosol] + tetradecanoate (n-C14:0)[Cytosol] => AMP[Cytosol] + Diphosphate[Cytosol] + Myristoyl-ACP (n-C14:0ACP)[Cytosol]	K01909:K05939					c	Membrane Lipid Metabolism			AACPS1
	AACPS2	acyl-[acyl-carrier-protein] synthetase (n-C14:1)	ATP[Cytosol] + acyl carrier protein[Cytosol] + tetradecenoate (n-C14:1)[Cytosol] => AMP[Cytosol] + Diphosphate[Cytosol] + cis-tetradec-7-enoyl-[acyl-carrier protein] (n-C14:1)[Cytosol]	K01909:K05939					c	Membrane Lipid Metabolism			AACPS2
	AACPS3	acyl-[acyl-carrier-protein] synthetase (n-C16:0)	ATP[Cytosol] + acyl carrier protein[Cytosol] + Hexadecanoate (n-C16:0)[Cytosol] => AMP[Cytosol] + Diphosphate[Cytosol] + Palmitoyl-ACP (n-C16:0ACP)[Cytosol]	K01909:K05939					c	Membrane Lipid Metabolism			AACPS3
	AACPS4	acyl-[acyl-carrier-protein] synthetase (n-C16:1)	ATP[Cytosol] + acyl carrier protein[Cytosol] + Hexadecenoate (n-C16:1)[Cytosol] => AMP[Cytosol] + Diphosphate[Cytosol] + cis-hexadec-9-enoyl-[acyl-carrier protein] (n-C16:1)[Cytosol]	K01909:K05939					c	Membrane Lipid Metabolism			AACPS4
	AACPS5	acyl-[acyl-carrier-protein] synthetase (n-C18:1)	ATP[Cytosol] + acyl carrier protein[Cytosol] + octadecenoate (n-C18:1)[Cytosol] => AMP[Cytosol] + Diphosphate[Cytosol] + cis-octadec-11-enoyl-[acyl-carrier protein] (n-C18:1)[Cytosol]	K01909:K05939					c	Membrane Lipid Metabolism			AACPS5
	AACPS6	acyl-[acyl-carrier-protein] synthetase (n-C18:0)	ATP[Cytosol] + acyl carrier protein[Cytosol] + octadecanoate (n-C18:0)[Cytosol] => AMP[Cytosol] + Diphosphate[Cytosol] + Octadecanoyl-ACP (n-C18:0ACP)[Cytosol]	K01909:K05939					c	Membrane Lipid Metabolism			AACPS6
	AACPS7	acyl-[acyl-carrier-protein] synthetase (n-C12:0)	ATP[Cytosol] + acyl carrier protein[Cytosol] + Dodecanoate (n-C12:0)[Cytosol] => AMP[Cytosol] + Diphosphate[Cytosol] + Dodecanoyl-ACP (n-C12:0ACP)[Cytosol]	K01909:K05939					c	Membrane Lipid Metabolism			AACPS7
	AACPS8	acyl-[acyl-carrier-protein] synthetase (n-C10:0)	ATP[Cytosol] + acyl carrier protein[Cytosol] + Decanoate (n-C10:0)[Cytosol] => AMP[Cytosol] + Diphosphate[Cytosol] + Decanoyl-ACP (n-C10:0ACP)[Cytosol]	K01909:K05939					c	Membrane Lipid Metabolism			AACPS8
	AACPS9	acyl-[acyl-carrier-protein] synthetase (n-C8:0)	ATP[Cytosol] + acyl carrier protein[Cytosol] + octanoate (n-C8:0)[Cytosol] => AMP[Cytosol] + Diphosphate[Cytosol] + Octanoyl-ACP (n-C8:0ACP)[Cytosol]	K01909:K05939					c	Membrane Lipid Metabolism			AACPS9
	FACOAL100t2pp	fatty-acid-CoA ligase (decanoate transport via vectoral Co-A coupling)	ATP[Cytosol] + H+[Periplasm] + Coenzyme A[Cytosol] + Decanoate (n-C10:0)[Periplasm] => H+[Cytosol] + AMP[Cytosol] + Diphosphate[Cytosol] + Decanoyl-CoA (n-C10:0CoA)[Cytosol]	K01897:K15013					c	Membrane Lipid Metabolism			FACOAL100t2pp
	FACOAL120t2pp	fatty-acid-CoA ligase (dodecanoate transport via vectoral Co-A coupling)	ATP[Cytosol] + H+[Periplasm] + Coenzyme A[Cytosol] + Dodecanoate (n-C12:0)[Periplasm] => H+[Cytosol] + AMP[Cytosol] + Diphosphate[Cytosol] + Dodecanoyl-CoA (n-C12:0CoA)[Cytosol]	K01897:K15013					c	Membrane Lipid Metabolism			FACOAL120t2pp
	FACOAL140t2pp	fatty-acid-CoA ligase (tetradecanoate transport via vectoral Co-A coupling)	ATP[Cytosol] + H+[Periplasm] + Coenzyme A[Cytosol] + tetradecanoate (n-C14:0)[Periplasm] => H+[Cytosol] + AMP[Cytosol] + Diphosphate[Cytosol] + Tetradecanoyl-CoA (n-C14:0CoA)[Cytosol]	K01897:K15013					c	Membrane Lipid Metabolism			FACOAL140t2pp
	FACOAL141t2pp	fatty-acid-CoA ligase (tetradecenoate transport via vectoral Co-A coupling)	ATP[Cytosol] + H+[Periplasm] + Coenzyme A[Cytosol] + tetradecenoate (n-C14:1)[Periplasm] => H+[Cytosol] + AMP[Cytosol] + Diphosphate[Cytosol] + Tetradecenoyl-CoA (n-C14:1CoA)[Cytosol]	K01897:K15013					c	Membrane Lipid Metabolism			FACOAL141t2pp
	FACOAL160t2pp	fatty-acid-CoA ligase (hexadecanoate transport via vectoral Co-A coupling)	ATP[Cytosol] + H+[Periplasm] + Coenzyme A[Cytosol] + Hexadecanoate (n-C16:0)[Periplasm] => H+[Cytosol] + AMP[Cytosol] + Diphosphate[Cytosol] + Palmitoyl-CoA (n-C16:0CoA)[Cytosol]	K01897:K15013					c	Membrane Lipid Metabolism			FACOAL160t2pp
	FACOAL161t2pp	fatty-acid-CoA ligase (hexadecenoate transport via vectoral Co-A coupling)	ATP[Cytosol] + H+[Periplasm] + Coenzyme A[Cytosol] + Hexadecenoate (n-C16:1)[Periplasm] => H+[Cytosol] + AMP[Cytosol] + Diphosphate[Cytosol] + Hexadecenoyl-CoA (n-C16:1CoA)[Cytosol]	K01897:K15013					c	Membrane Lipid Metabolism			FACOAL161t2pp
	FACOAL180t2pp	fatty-acid-CoA ligase (octadecanoate transport via vectoral Co-A coupling)	ATP[Cytosol] + H+[Periplasm] + Coenzyme A[Cytosol] + octadecanoate (n-C18:0)[Periplasm] => H+[Cytosol] + AMP[Cytosol] + Diphosphate[Cytosol] + Stearoyl-CoA (n-C18:0CoA)[Cytosol]	K01897:K15013					c	Membrane Lipid Metabolism			FACOAL180t2pp
	FACOAL181t2pp	fatty-acid-CoA ligase (octadecenoate transport via vectoral Co-A coupling)	ATP[Cytosol] + H+[Periplasm] + Coenzyme A[Cytosol] + octadecenoate (n-C18:1)[Periplasm] => H+[Cytosol] + AMP[Cytosol] + Diphosphate[Cytosol] + Octadecenoyl-CoA (n-C18:1CoA)[Cytosol]	K01897:K15013					c	Membrane Lipid Metabolism			FACOAL181t2pp
	FACOAL60t2pp	fatty-acid-CoA ligase (hexanoate transport via vectoral Co-A coupling)	ATP[Cytosol] + H+[Periplasm] + Coenzyme A[Cytosol] + Hexanoate (n-C6:0)[Periplasm] => H+[Cytosol] + AMP[Cytosol] + Diphosphate[Cytosol] + Hexanoyl-CoA (n-C6:0CoA)[Cytosol]	K01897:K15013					c	Membrane Lipid Metabolism			FACOAL60t2pp
	FACOAL80t2pp	fatty-acid-CoA ligase (octanoate transport via vectoral Co-A coupling)	ATP[Cytosol] + H+[Periplasm] + Coenzyme A[Cytosol] + octanoate (n-C8:0)[Periplasm] => H+[Cytosol] + AMP[Cytosol] + Diphosphate[Cytosol] + Octanoyl-CoA (n-C8:0CoA)[Cytosol]	K01897:K15013					c	Membrane Lipid Metabolism			FACOAL80t2pp
	INO1	Inositol-3-phosphate synthase	D-Glucose 6-phosphate[Cytosol] => 1D-myo-inositol 3-phosphate[Cytosol]	K01858					c	Inositol phosphate metabolism					INO1
	MI1PP	myo-inositol 1-phosphatase	H2O[Cytosol] + 1D-myo-Inositol 1-phosphate[Cytosol] => Phosphate[Cytosol] + myo-Inositol[Cytosol]	K01092:K15759:K10047					c	Inositol phosphate metabolism			MI1PP
	PHYTSpp	Phytase (periplasm)	6 H2O[Periplasm] + myo-Inositol hexakisphosphate[Periplasm] => 6 Phosphate[Periplasm] + myo-Inositol[Periplasm]	K01093					c	Inositol phosphate metabolism			PHYTSpp
	RHEA_19650	L-Aspartate:tRNAAsp ligase (AMP-forming)	ATP[Cytosol] + L-Aspartate[Cytosol] + TRNAAsp[Cytosol] <=> AMP[Cytosol] + Diphosphate[Cytosol] + L-aspartyl-tRNAAsp[Cytosol]	K02433:K02434:K02435					c	tRNA						RHEA
	RHEA_14516	Asp-tRNA(Asn):L-glutamine amido-ligase (ADP-forming)	ATP[Cytosol] + H2O[Cytosol] + L-Glutamine[Cytosol] + L-aspartyl-tRNAAsn[Cytosol] <=> ADP[Cytosol] + 2 H+[Cytosol] + Phosphate[Cytosol] + L-Glutamate[Cytosol] + Asn-tRNAAsn[Cytosol]	K02433:K02434:K02435					c	tRNA						RHEA
	RHEA_17524	Glu-tRNA(Gln):L-glutamine amido-ligase(ADP-forming)	ATP[Cytosol] + H2O[Cytosol] + L-Glutamine[Cytosol] + L-Glutamyl-tRNAGln[Cytosol] <=> ADP[Cytosol] + 2 H+[Cytosol] + Phosphate[Cytosol] + L-Glutamate[Cytosol] + Gln-tRNAGln[Cytosol]	K02433:K02434:K02435:K09482:K03330					c	tRNA						RHEA
	ALATRS	Alanyl-tRNA synthetase	ATP[Cytosol] + L-Alanine[Cytosol] + tRNA(Ala)[Cytosol] => AMP[Cytosol] + Diphosphate[Cytosol] + L-Alanyl-tRNA(Ala)[Cytosol]	6.1.1.7					c	tRNA			ALATRS
	ARGTRS	Arginyl-tRNA synthetase	ATP[Cytosol] + L-Arginine[Cytosol] + tRNA(Arg)[Cytosol] => AMP[Cytosol] + Diphosphate[Cytosol] + L-Arginyl-tRNA(Arg)[Cytosol]	6.1.1.19					c	tRNA			ARGTRS
	ASNTRS	Asparaginyl-tRNA synthetase	ATP[Cytosol] + L-Asparagine[Cytosol] + tRNA(Asn)[Cytosol] => AMP[Cytosol] + Diphosphate[Cytosol] + L-Asparaginyl-tRNA(Asn)[Cytosol]	6.1.1.22					c	tRNA			ASNTRS
	ASPTRS	Aspartyl-tRNA synthetase	ATP[Cytosol] + L-Aspartate[Cytosol] + tRNA(Asp)[Cytosol] => AMP[Cytosol] + Diphosphate[Cytosol] + L-Aspartyl-tRNA(Asp)[Cytosol]	6.1.1.12					c	tRNA			ASPTRS
	CYSTRS	Cysteinyl-tRNA synthetase	ATP[Cytosol] + L-Cysteine[Cytosol] + tRNA(Cys)[Cytosol] => AMP[Cytosol] + Diphosphate[Cytosol] + L-Cysteinyl-tRNA(Cys)[Cytosol]	6.1.1.16					c	tRNA			CYSTRS
	FMETTRS	Methionyl-tRNA formyltransferase	10-Formyltetrahydrofolate[Cytosol] + L-Methionyl-tRNA (Met)[Cytosol] => H+[Cytosol] + 5,6,7,8-Tetrahydrofolate[Cytosol] + N-Formylmethionyl-tRNA[Cytosol]	2.1.2.9					c	tRNA			FMETTRS
	GLNTRS	Glutaminyl-tRNA synthetase	ATP[Cytosol] + L-Glutamine[Cytosol] + tRNA(Gln)[Cytosol] => AMP[Cytosol] + Diphosphate[Cytosol] + L-Glutaminyl-tRNA(Gln)[Cytosol]	6.1.1.18					c	tRNA			GLNTRS
	GLYTRS	Glycyl-tRNA synthetase	ATP[Cytosol] + Glycine[Cytosol] + tRNA(Gly)[Cytosol] => AMP[Cytosol] + Diphosphate[Cytosol] + Glycyl-tRNA(Gly)[Cytosol]	6.1.1.14					c	tRNA			GLYTRS
	HISTRS	Histidyl-tRNA synthetase	ATP[Cytosol] + L-Histidine[Cytosol] + tRNA(His)[Cytosol] => AMP[Cytosol] + Diphosphate[Cytosol] + L-Histidyl-tRNA(His)[Cytosol]	6.1.1.21					c	tRNA			HISTRS
	ILETRS	Isoleucyl-tRNA synthetase	ATP[Cytosol] + L-Isoleucine[Cytosol] + tRNA(Ile)[Cytosol] => AMP[Cytosol] + Diphosphate[Cytosol] + L-Isoleucyl-tRNA(Ile)[Cytosol]	6.1.1.5					c	tRNA			ILETRS
	LEUTRS	Leucyl-tRNA synthetase	ATP[Cytosol] + L-Leucine[Cytosol] + tRNA(Leu)[Cytosol] => AMP[Cytosol] + Diphosphate[Cytosol] + L-Leucyl-tRNA(Leu)[Cytosol]	6.1.1.4					c	tRNA			LEUTRS
	LYSTRS	Lysyl-tRNA synthetase	ATP[Cytosol] + L-Lysine[Cytosol] + tRNA(Lys)[Cytosol] => AMP[Cytosol] + Diphosphate[Cytosol] + L-Lysine-tRNA (Lys)[Cytosol]	6.1.1.6					c	tRNA			LYSTRS
	METTRS	Methionyl-tRNA synthetase	ATP[Cytosol] + L-Methionine[Cytosol] + tRNA(Met)[Cytosol] => AMP[Cytosol] + Diphosphate[Cytosol] + L-Methionyl-tRNA (Met)[Cytosol]	6.1.1.10					c	tRNA			METTRS
	PHETRS	Phenylalanyl-tRNA synthetase	ATP[Cytosol] + L-Phenylalanine[Cytosol] + tRNA(Phe)[Cytosol] => AMP[Cytosol] + Diphosphate[Cytosol] + L-Phenylalanyl-tRNA(Phe)[Cytosol]	6.1.1.20					c	tRNA			PHETRS
	PROTRS	Prolyl-tRNA synthetase	ATP[Cytosol] + L-Proline[Cytosol] + tRNA(Pro)[Cytosol] => AMP[Cytosol] + Diphosphate[Cytosol] + L-Prolyl-tRNA(Pro)[Cytosol]	6.1.1.15					c	tRNA			PROTRS
	SELCYSS	selenocysteine synthase	L-Seryl-tRNA(Sec)[Cytosol] + Selenophosphate[Cytosol] => H+[Cytosol] + Phosphate[Cytosol] + L-Selenocysteinyl-tRNA(Sec)[Cytosol]	2.9.1.1					c	tRNA			SELCYSS
	SERTRS	Seryl-tRNA synthetase	ATP[Cytosol] + L-Serine[Cytosol] + tRNA(Ser)[Cytosol] => AMP[Cytosol] + Diphosphate[Cytosol] + L-Seryl-tRNA(Ser)[Cytosol]	6.1.1.11					c	tRNA			SERTRS
	SERTRS2	Seryl-tRNA synthetase (selenocystein)	ATP[Cytosol] + L-Serine[Cytosol] + tRNA(SeCys)[Cytosol] => AMP[Cytosol] + Diphosphate[Cytosol] + L-Seryl-tRNA(Sec)[Cytosol]	6.1.1.11					c	tRNA			SERTRS2
	THRTRS	Threonyl-tRNA synthetase	ATP[Cytosol] + L-Threonine[Cytosol] + tRNA(Thr)[Cytosol] => AMP[Cytosol] + Diphosphate[Cytosol] + L-Threonyl-tRNA(Thr)[Cytosol]	6.1.1.3					c	tRNA			THRTRS
	TRPTRS	Tryptophanyl-tRNA synthetase	ATP[Cytosol] + L-Tryptophan[Cytosol] + tRNA(Trp)[Cytosol] => AMP[Cytosol] + Diphosphate[Cytosol] + L-Tryptophanyl-tRNA(Trp)[Cytosol]	6.1.1.2					c	tRNA			TRPTRS
	TYRTRS	tyrosyl-tRNA synthetase	ATP[Cytosol] + L-Tyrosine[Cytosol] + tRNA(Tyr)[Cytosol] => AMP[Cytosol] + Diphosphate[Cytosol] + L-Tyrosyl-tRNA(Tyr)[Cytosol]	6.1.1.1					c	tRNA			TYRTRS
	VALTRS	Valyl-tRNA synthetase	ATP[Cytosol] + L-Valine[Cytosol] + tRNA(Val)[Cytosol] => AMP[Cytosol] + Diphosphate[Cytosol] + L-Valyl-tRNA(Val)[Cytosol]	6.1.1.9					c	tRNA			VALTRS
	KEGG_R02300	Aminomethyltransferase	H+[Cytosol] + 5-Formyltetrahydrofolate[Cytosol] => H2O[Cytosol] + 5,10-Methenyltetrahydrofolate[Cytosol]	K00605					c	Folate
	RHEA_10491	5-formyltetrahydrofolate cyclo-ligase	ATP[Cytosol] + 5-Formyltetrahydrofolate[Cytosol] <=> ADP[Cytosol] + Phosphate[Cytosol] + 5,10-Methenyltetrahydrofolate[Cytosol]	K01934					c	Folate						RHEA
	MTHFR2	5,10-methylenetetrahydrofolate reductase (NADH)	2 H+[Cytosol] + NADH[Cytosol] + 5,10-Methylenetetrahydrofolate[Cytosol] => NAD+[Cytosol] + 5-Methyltetrahydrofolate[Cytosol]	1.5.1.20					c	Folate			MTHFR2
	FTHFD	formyltetrahydrofolate deformylase	H2O[Cytosol] + 10-Formyltetrahydrofolate[Cytosol] => H+[Cytosol] + Formate[Cytosol] + 5,6,7,8-Tetrahydrofolate[Cytosol]	3.5.1.10					c	Folate			FTHFD
	FTHFL	formate-tetrahydrofolate ligase	ATP[Cytosol] + Formate[Cytosol] + 5,6,7,8-Tetrahydrofolate[Cytosol] <=> ADP[Cytosol] + Phosphate[Cytosol] + 10-Formyltetrahydrofolate[Cytosol]	6.3.4.3					c	Folate				FTHFL
	MTHFD	methylenetetrahydrofolate dehydrogenase (NADP)	NADPH[Cytosol] + 5,10-Methenyltetrahydrofolate[Cytosol] <=> NADP+[Cytosol] + 5,10-Methylenetetrahydrofolate[Cytosol]	1.5.1.5					c	Folate			MTHFD
	MTHFC	methenyltetrahydrofolate cyclohydrolase	H+[Cytosol] + 10-Formyltetrahydrofolate[Cytosol] <=> H2O[Cytosol] + 5,10-Methenyltetrahydrofolate[Cytosol]	3.5.4.9					c	Folate			MTHFC
	DHFR	dihydrofolate reductase	H+[Cytosol] + NADPH[Cytosol] + 7,8-Dihydrofolate[Cytosol] <=> NADP+[Cytosol] + 5,6,7,8-Tetrahydrofolate[Cytosol]	1.5.1.3					c	Folate			DHFR
	DHFS	dihydrofolate synthase	ATP[Cytosol] + L-Glutamate[Cytosol] + Dihydropteroate[Cytosol] => ADP[Cytosol] + H+[Cytosol] + Phosphate[Cytosol] + 7,8-Dihydrofolate[Cytosol]	K01930:K11754					c	Folate			DHFS
	DHPS2	dihydropteroate synthase	4-Aminobenzoate[Cytosol] + 6-hydroxymethyl-dihydropterin pyrophosphate[Cytosol] => Diphosphate[Cytosol] + Dihydropteroate[Cytosol]	2.5.1.15					c	Folate			DHPS2
	ADCL	4-aminobenzoate synthase	4-amino-4-deoxychorismate[Cytosol] => H+[Cytosol] + Pyruvate[Cytosol] + 4-Aminobenzoate[Cytosol]	4.1.3.38					c	Folate			ADCL
	ADCS	4-amino-4-deoxychorismate synthase	L-Glutamine[Cytosol] + chorismate[Cytosol] => L-Glutamate[Cytosol] + 4-amino-4-deoxychorismate[Cytosol]	2.6.1.85					c	Folate			ADCS
	HPPK2	6-hydroxymethyl-dihydropterin pyrophosphokinase	ATP[Cytosol] + 6-hydroxymethyl dihydropterin[Cytosol] => H+[Cytosol] + AMP[Cytosol] + 6-hydroxymethyl-dihydropterin pyrophosphate[Cytosol]	2.7.6.3					c	Folate			HPPK2
	DHNPA2	dihydroneopterin aldolase	Dihydroneopterin[Cytosol] => Glycolaldehyde[Cytosol] + 6-hydroxymethyl dihydropterin[Cytosol]	4.1.2.25					c	Folate			DHNPA2
	DNMPPA	Dihydroneopterin monophosphate dephosphorylase	H2O[Cytosol] + Dihydroneopterin monophosphate[Cytosol] => Phosphate[Cytosol] + Dihydroneopterin[Cytosol]	K08310:K03574					c	Folate			DNMPPA
	AKP1	alkaline phosphatase (Dihydroneopterin)	2-Amino-4-hydroxy-6-(erythro-1,2,3-trihydroxypropyl)dihydropteridine triphosphate[Cytosol] + 3 H2O[Cytosol] => Dihydroneopterin[Cytosol] + 2 H+[Cytosol] + 3 Phosphate[Cytosol]	3.1.3.1					c	Folate				AKP1
	DHPTPE	dihydroneopterin triphosphate 2'-epimerase	2-Amino-4-hydroxy-6-(erythro-1,2,3-trihydroxypropyl)dihydropteridine triphosphate[Cytosol] <=> dihydromonapterin-triphosphate[Cytosol]	K07589					c	Folate			DHPTPE
	DNTPPA	Dihydroneopterin triphosphate pyrophosphatase	H2O[Cytosol] + 2-Amino-4-hydroxy-6-(erythro-1,2,3-trihydroxypropyl)dihydropteridine triphosphate[Cytosol] => H+[Cytosol] + Diphosphate[Cytosol] + Dihydroneopterin monophosphate[Cytosol]	K08310:K03574					c	Folate			DNTPPA
	PTHPS	6-pyruvoyltetrahydropterin synthase	2-Amino-4-hydroxy-6-(erythro-1,2,3-trihydroxypropyl)dihydropteridine triphosphate[Cytosol] => 6-Pyruvoyl-5,6,7,8-tetrahydropterin[Cytosol] + Inorganic triphosphate[Cytosol]	4.2.3.12					c	Folate				PTHPS
	GTPCI	GTP cyclohydrolase I	H2O[Cytosol] + GTP[Cytosol] => H+[Cytosol] + Formate[Cytosol] + 2-Amino-4-hydroxy-6-(erythro-1,2,3-trihydroxypropyl)dihydropteridine triphosphate[Cytosol]	3.5.4.16					c	Folate			GTPCI
	E4PD	Erythrose 4-phosphate dehydrogenase	H2O[Cytosol] + NAD+[Cytosol] + D-Erythrose 4-phosphate[Cytosol] <=> 2 H+[Cytosol] + NADH[Cytosol] + 4-Phospho-D-erythronate[Cytosol]	K03472					c	Vitamine B6 Metabolism			E4PD
	PERD	Erythronate 4-phosphate (4per) dehydrogenase	NAD+[Cytosol] + 4-Phospho-D-erythronate[Cytosol] <=> H+[Cytosol] + NADH[Cytosol] + 2-Oxo-3-hydroxy-4-phosphobutanoate[Cytosol]	K03473					c	Vitamine B6 Metabolism			PERD
	OHPBAT	O-Phospho-4-hydroxy-L-threonine:2-oxoglutarate aminotransferase	L-Glutamate[Cytosol] + 2-Oxo-3-hydroxy-4-phosphobutanoate[Cytosol] <=> 2-Oxoglutarate[Cytosol] + O-Phospho-4-hydroxy-L-threonine[Cytosol]	K00831					c	Vitamine B6 Metabolism			OHPBAT
	4HTHRS	4-Hydroxy-L-threonine synthase	H2O[Cytosol] + O-Phospho-4-hydroxy-L-threonine[Cytosol] => Phosphate[Cytosol] + 4-Hydroxy-L-threonine[Cytosol]	K01733					c	Vitamine B6 Metabolism			4HTHRS
	PDX5PS	Pyridoxine 5'-phosphate synthase	NAD+[Cytosol] + 1-deoxy-D-xylulose 5-phosphate[Cytosol] + O-Phospho-4-hydroxy-L-threonine[Cytosol] => H+[Cytosol] + 2 H2O[Cytosol] + Phosphate[Cytosol] + CO2[Cytosol] + NADH[Cytosol] + Pyridoxine 5'-phosphate[Cytosol]	K00097:K03474					c	Vitamine B6 Metabolism			PDX5PS
	PDX5POi	pyridoxine 5'-phosphate oxidase	O2[Cytosol] + Pyridoxine 5'-phosphate[Cytosol] => Hydrogen peroxide[Cytosol] + Pyridoxal 5'-phosphate[Cytosol]	K00275					c	Vitamine B6 Metabolism			PDX5POi
	RHEA_31510	D-ribulose 5-phosphate,Glyceraldehyde 3-phosphate pyridoxal 5'-phosphate-lyase	L-Glutamine[Cytosol] + Glyceraldehyde 3-phosphate[Cytosol] + D-Ribulose 5-phosphate[Cytosol] => H+[Cytosol] + 3 H2O[Cytosol] + Phosphate[Cytosol] + L-Glutamate[Cytosol] + Pyridoxal 5'-phosphate[Cytosol]	K06215:K08681					c	Vitamine B6 Metabolism						RHEA
	PDX5PO2	pyridoxine 5'-phosphate oxidase (anaerboic	NAD+[Cytosol] + Pyridoxine 5'-phosphate[Cytosol] => H+[Cytosol] + NADH[Cytosol] + Pyridoxal 5'-phosphate[Cytosol]	K00275					c	Vitamine B6 Metabolism			PDX5PO2
	PYDXK	pyridoxal kinase	ATP[Cytosol] + Pyridoxal[Cytosol] => ADP[Cytosol] + H+[Cytosol] + Pyridoxal 5'-phosphate[Cytosol]	K00868					c	Vitamine B6 Metabolism			PYDXK
	PYDXNK	pyridoxine kinase	ATP[Cytosol] + Pyridoxine[Cytosol] => ADP[Cytosol] + H+[Cytosol] + Pyridoxine 5'-phosphate[Cytosol]	K00868					c	Vitamine B6 Metabolism			PYDXNK
	PYDAMK	pyridoxamine kinase	ATP[Cytosol] + Pyridoxamine[Cytosol] => ADP[Cytosol] + H+[Cytosol] + Pyridoxamine 5'-phosphate[Cytosol]	K00868					c	Vitamine B6 Metabolism			PYDAMK
	PYAM5PO	pyridoxamine 5'-phosphate oxidase	H2O[Cytosol] + O2[Cytosol] + Pyridoxamine 5'-phosphate[Cytosol] => Ammonium[Cytosol] + Hydrogen peroxide[Cytosol] + Pyridoxal 5'-phosphate[Cytosol]	K00275					c	Vitamine B6 Metabolism			PYAM5PO
	PYDXPP	Pyridoxal 5-phosphate phosphatase	H2O[Cytosol] + Pyridoxal 5'-phosphate[Cytosol] => Phosphate[Cytosol] + Pyridoxal[Cytosol]	K07758:K13248					c	Vitamine B6 Metabolism			PYDXPP
	PDXPP	Pyridoxine 5-phosphate phosphatase	H2O[Cytosol] + Pyridoxine 5'-phosphate[Cytosol] => Phosphate[Cytosol] + Pyridoxine[Cytosol]	K07758:K13248					c	Vitamine B6 Metabolism			PDXPP
	HYPOE	hypothetical enyme	H2O[Cytosol] + Pyridoxamine 5'-phosphate[Cytosol] => Phosphate[Cytosol] + Pyridoxamine[Cytosol]	K00868					c	Vitamine B6 Metabolism			HYPOE
	ALATA_D2	D-alanine transaminase	D-Alanine[Cytosol] + Pyridoxal 5'-phosphate[Cytosol] => Pyruvate[Cytosol] + Pyridoxamine 5'-phosphate[Cytosol]	NEEDED					c	Vitamine B6 Metabolism			ALATA_D2
	ALATA_L2	alanine transaminase	L-Alanine[Cytosol] + Pyridoxal 5'-phosphate[Cytosol] => Pyruvate[Cytosol] + Pyridoxamine 5'-phosphate[Cytosol]	NEEDED					c	Vitamine B6 Metabolism			ALATA_L2
	AMPMS2	4-amino-2-methyl-5-phosphomethylpyrimidine synthetase	H2O[Cytosol] + NAD+[Cytosol] + 5-amino-1-(5-phospho-D-ribosyl)imidazole[Cytosol] => 3 H+[Cytosol] + 2 Formate[Cytosol] + NADH[Cytosol] + 4-Amino-2-methyl-5-phosphomethylpyrimidine[Cytosol]	K03147					c	Thiamine Metabolism			AMPMS2
	HMPK1	hydroxymethylpyrimidine kinase (ATP)	ATP[Cytosol] + 4-Amino-5-hydroxymethyl-2-methylpyrimidine[Cytosol] => ADP[Cytosol] + H+[Cytosol] + 4-Amino-2-methyl-5-phosphomethylpyrimidine[Cytosol]	K00877:K00941:K14153					c	Thiamine Metabolism			HMPK1
	2MAHMP	2-Methyl-4-amino-5-hydroxymethylpyrimidine diphosphatase	H2O[Cytosol] + 2-Methyl-4-amino-5-hydroxymethylpyrimidine diphosphate[Cytosol] => H+[Cytosol] + Phosphate[Cytosol] + 4-Amino-2-methyl-5-phosphomethylpyrimidine[Cytosol]	K12152:K11938					c	Thiamine Metabolism			2MAHMP
	PMPK	phosphomethylpyrimidine kinase	ATP[Cytosol] + 4-Amino-2-methyl-5-phosphomethylpyrimidine[Cytosol] => ADP[Cytosol] + 2-Methyl-4-amino-5-hydroxymethylpyrimidine diphosphate[Cytosol]	K00877:K00941:K14153					c	Thiamine Metabolism			PMPK
	TMPPP	thiamine-phosphate diphosphorylase	H+[Cytosol] + 2-Methyl-4-amino-5-hydroxymethylpyrimidine diphosphate[Cytosol] + 4-Methyl-5-(2-phosphoethyl)-thiazole[Cytosol] => Diphosphate[Cytosol] + Thiamin monophosphate[Cytosol]	K00788:K14153:K14154					c	Thiamine Metabolism			TMPPP
	THZPSN	thiazole phosphate synthesis	ATP[Cytosol] + L-Tyrosine[Cytosol] + L-Cysteine[Cytosol] + 1-deoxy-D-xylulose 5-phosphate[Cytosol] => H+[Cytosol] + H2O[Cytosol] + CO2[Cytosol] + L-Alanine[Cytosol] + AMP[Cytosol] + Diphosphate[Cytosol] + 4-Methyl-5-(2-phosphoethyl)-thiazole[Cytosol] + 4-Hydroxy-benzyl alcohol[Cytosol]	K03149:K03148:K03151:K04487:K11717:K03148:K03150					c	Thiamine Metabolism			THZPSN
	HETZK	hydroxyethylthiazole kinase	ATP[Cytosol] + 4-Methyl-5-(2-hydroxyethyl)-thiazole[Cytosol] => ADP[Cytosol] + H+[Cytosol] + 4-Methyl-5-(2-phosphoethyl)-thiazole[Cytosol]	K00878:K14154					c	Thiamine Metabolism			HETZK
	TMK	thiamine kinase	ATP[Cytosol] + Thiamin[Cytosol] => ADP[Cytosol] + H+[Cytosol] + Thiamin monophosphate[Cytosol]	K07251					c	Thiamine Metabolism			TMK
	TMPK	thiamine-phosphate kinase	ATP[Cytosol] + Thiamin monophosphate[Cytosol] => ADP[Cytosol] + Thiamine diphosphate[Cytosol]	K00946					c	Thiamine Metabolism			TMPK
	TDP	thiamin pyrophosphatase	H2O[Cytosol] + Thiamine diphosphate[Cytosol] => H+[Cytosol] + Phosphate[Cytosol] + Thiamin monophosphate[Cytosol]	K12152					c	Thiamine Metabolism			TDP
	THMabcpp	thiamine transport via ABC system (periplasm)	ATP[Cytosol] + H2O[Cytosol] + Thiamin[Periplasm] => ADP[Cytosol] + H+[Cytosol] + Phosphate[Cytosol] + Thiamin[Cytosol]	K02064:K02063:K02062					c	Thiamine Metabolism			THMabcpp
	THMtex	Thiamine transport via diffusion (extracellular to periplasm)	Thiamin[Extraorganism] <=> Thiamin[Periplasm]						c	Thiamine Metabolism			THMtex
	THI80_1	Thiamine pyrophosphokinase	ATP[Cytosol] + Thiamin[Cytosol] => AMP[Cytosol] + Thiamin Diphosphate[Cytosol]	K00949					c	Thiamine Metabolism					THI80_1
	THI80_2	Thiamine pyrophosphokinase	ATP[Cytosol] + Thiamin Diphosphate[Cytosol] => ADP[Cytosol] + Thiamin Triphosphate[Cytosol]	K00949					c	Thiamine Metabolism					THI80_2
	RHEA_17512	Thiamin hydrolase	H2O[Cytosol] + Thiamin[Cytosol] <=> H+[Cytosol] + 4-Amino-5-hydroxymethyl-2-methylpyrimidine[Cytosol] + 4-Methyl-5-(2-hydroxyethyl)-thiazole[Cytosol]	K03707					c	Thiamine Metabolism						RHEA
	4A4Habcpp	4-Amino-5-hydroxymethyl-2-methylpyrimidine abc	ATP[Cytosol] + H2O[Cytosol] + 4-Amino-5-hydroxymethyl-2-methylpyrimidine[Periplasm] => ADP[Cytosol] + H+[Cytosol] + Phosphate[Cytosol] + 4-Amino-5-hydroxymethyl-2-methylpyrimidine[Cytosol]	K15598:K15599:K15600					c	Thiamine Metabolism
	4A4Htex	Thiamine transport via diffusion (extracellular to periplasm)	4-Amino-5-hydroxymethyl-2-methylpyrimidine[Extraorganism] <=> 4-Amino-5-hydroxymethyl-2-methylpyrimidine[Periplasm]	K15598:K15599:K15600					c	Thiamine Metabolism
	DB4PS	3,4-Dihydroxy-2-butanone-4-phosphate synthase	D-Ribulose 5-phosphate[Cytosol] => H+[Cytosol] + Formate[Cytosol] + 3,4-dihydroxy-2-butanone 4-phosphate[Cytosol]	K02858:K14652					c	Riboflavin Metabolism			DB4PS
	RBFSa	riboflavin synthase	3,4-dihydroxy-2-butanone 4-phosphate[Cytosol] + 4-(1-D-Ribitylamino)-5-aminouracil[Cytosol] => 2 H2O[Cytosol] + Phosphate[Cytosol] + 6,7-Dimethyl-8-(1-D-ribityl)lumazine[Cytosol]	K00794					c	Riboflavin Metabolism			RBFSa
	RBFSb	riboflavin synthase	2 6,7-Dimethyl-8-(1-D-ribityl)lumazine[Cytosol] => Riboflavin[Cytosol] + 4-(1-D-Ribitylamino)-5-aminouracil[Cytosol]	K00793					c	Riboflavin Metabolism			RBFSb
	GTPCII2	GTP cyclohydrolase II (25drapp)	3 H2O[Cytosol] + GTP[Cytosol] => 2 H+[Cytosol] + Formate[Cytosol] + Diphosphate[Cytosol] + 2,5-Diamino-6-(ribosylamino)-4-(3H)-pyrimidinone 5'-phosphate[Cytosol]	K01497:K14652					c	Riboflavin Metabolism			GTPCII2
	DHPPDA2	diaminohydroxyphosphoribosylaminopryrimidine deaminase (25drapp)	H+[Cytosol] + H2O[Cytosol] + 2,5-Diamino-6-(ribosylamino)-4-(3H)-pyrimidinone 5'-phosphate[Cytosol] => Ammonium[Cytosol] + 5-Amino-6-(5'-phosphoribosylamino)uracil[Cytosol]	K01498:K11752					c	Riboflavin Metabolism			DHPPDA2
	APRAUR	5-amino-6-(5-phosphoribosylamino)uracil reductase	H+[Cytosol] + NADPH[Cytosol] + 5-Amino-6-(5'-phosphoribosylamino)uracil[Cytosol] => NADP+[Cytosol] + 5-Amino-6-(5'-phosphoribitylamino)uracil[Cytosol]	K00082:K11752					c	Riboflavin Metabolism			APRAUR
	RBFK	riboflavin kinase	ATP[Cytosol] + Riboflavin[Cytosol] => ADP[Cytosol] + H+[Cytosol] + FMN[Cytosol]	K00861:K11753					c	Riboflavin Metabolism			RBFK
	FMNAT	FMN adenylyltransferase	ATP[Cytosol] + H+[Cytosol] + FMN[Cytosol] => Diphosphate[Cytosol] + Flavin adenine dinucleotide oxidized[Cytosol]	K00953					c	Riboflavin Metabolism			FMNAT
	FMNRx	FMN reductase	H+[Cytosol] + NADH[Cytosol] + FMN[Cytosol] => NAD+[Cytosol] + Reduced FMN[Cytosol]	K05368					c	Riboflavin Metabolism			FMNRx
	FMNRx2	FMN reductase	H+[Cytosol] + NADPH[Cytosol] + FMN[Cytosol] => NADP+[Cytosol] + Reduced FMN[Cytosol]	K00299					c	Riboflavin Metabolism			FMNRx2
	FADRx	FAD reductase	H+[Cytosol] + NADH[Cytosol] + Flavin adenine dinucleotide oxidized[Cytosol] => NAD+[Cytosol] + Flavin adenine dinucleotide reduced[Cytosol]	K05901					c	Riboflavin Metabolism			FADRx
	FLVRx_eco	flavin reductase (NAD)	H+[Cytosol] + NADH[Cytosol] + Riboflavin[Cytosol] => NAD+[Cytosol] + Reduced riboflavin[Cytosol]	K05901					c	Riboflavin Metabolism
	FLVR_eco	flavin reductase	H+[Cytosol] + NADPH[Cytosol] + Riboflavin[Cytosol] => NADP+[Cytosol] + Reduced riboflavin[Cytosol]	K05901					c	Riboflavin Metabolism
	FADRx2	FAD reductase	H+[Cytosol] + NADPH[Cytosol] + Flavin adenine dinucleotide oxidized[Cytosol] => NADP+[Cytosol] + Flavin adenine dinucleotide reduced[Cytosol]	1.5.1.45					c	Riboflavin Metabolism			FADRx2
	PMDPHT	pyrimidine phosphatase	H2O[Cytosol] + 5-Amino-6-(5'-phosphoribitylamino)uracil[Cytosol] => Phosphate[Cytosol] + 4-(1-D-Ribitylamino)-5-aminouracil[Cytosol]	NEEDED					c	Riboflavin Metabolism			PMDPHT
	RIB7_1	5-amino-6-(5-phosphoribosylamino)uracil reductase	2,5-Diamino-6-(ribosylamino)-4-(3H)-pyrimidinone 5'-phosphate[Cytosol] => Ammonium[Cytosol] + 5-amino-6-(5-phosphoribosylamino)uracil[Cytosol]	K14654					c	Riboflavin Metabolism					RIB7_1
	RIB7_2	5-amino-6-(5-phosphoribosylamino)uracil reductase	NADPH[Cytosol] + 5-amino-6-(5-phosphoribosylamino)uracil[Cytosol] => NADP+[Cytosol] + 5-Amino-6-(5'-phosphoribitylamino)uracil[Cytosol] + H+[Cytosol]	K14654					c	Riboflavin Metabolism					RIB7_2
	r434	2,5-diamino-6-ribitylamino-4(3H)-pyrimidinone 5'-phosphate deaminase	2,5-diamino-6-ribitylamino-4(3H)-pyrimidinone 5'-phosphate[Cytosol] => Ammonium[Cytosol] + 5-Amino-6-(5'-phosphoribitylamino)uracil[Cytosol]	K14655					c	Riboflavin Metabolism					r434
	CHCOAL	6-carboxyhexanoate-CoA ligase	ATP[Cytosol] + Coenzyme A[Cytosol] + Pimelate[Cytosol] => AMP[Cytosol] + Diphosphate[Cytosol] + Pimeloyl-CoA[Cytosol]	K01906					c	Biotin Metabolism				CHCOAL
	AOXSr	8-amino-7-oxononanoate synthase	H+[Cytosol] + L-Alanine[Cytosol] + Pimeloyl-CoA[Cytosol] <=> CO2[Cytosol] + Coenzyme A[Cytosol] + 8-Amino-7-oxononanoate[Cytosol]	K00652					c	Biotin Metabolism			AOXSr
	AMAOTr	adenosylmethionine-8-amino-7-oxononanoate transaminase	S-Adenosyl-L-methionine[Cytosol] + 8-Amino-7-oxononanoate[Cytosol] <=> 7,8-Diaminononanoate[Cytosol] + S-Adenosyl-4-methylthio-2-oxobutanoate[Cytosol]	K00833					c	Biotin Metabolism			AMAOTr
	DBTS	dethiobiotin synthase	ATP[Cytosol] + CO2[Cytosol] + 7,8-Diaminononanoate[Cytosol] => ADP[Cytosol] + 3 H+[Cytosol] + Phosphate[Cytosol] + Dethiobiotin[Cytosol]	K01935					c	Biotin Metabolism			DBTS
	BTS4	Biotin synthase	S-Adenosyl-L-methionine[Cytosol] + Dethiobiotin[Cytosol] + Sulfur[Cytosol] => H+[Cytosol] + L-Methionine[Cytosol] + 5'-Deoxyadenosine[Cytosol] + Biotin[Cytosol]	K01012					c	Biotin Metabolism			BTS4
	BTS3r	biotin synthase	Dethiobiotin[Cytosol] + 2 Sulfur[Cytosol] <=> Biotin[Cytosol] + Hydrogen sulfide[Cytosol]	K01012					c	Biotin Metabolism				BTS3r
	5DOAN	5'-deoxyadenosine nuclosidase	H2O[Cytosol] + 5'-Deoxyadenosine[Cytosol] => Adenine[Cytosol] + 5'-deoxyribose[Cytosol]	K01243					c	Biotin Metabolism			5DOAN
	DM_5DRIB	Sink needed to allow 5'-deoxyribose to leave system	5'-deoxyribose[Cytosol] => 5'-deoxyribose[Extraorganism]	K01244					c	Biotin Metabolism			DM_5DRIB
	BSORx	Biotin sulfoxide reductase	H+[Cytosol] + NADH[Cytosol] + d-biotin d-sulfoxide[Cytosol] => H2O[Cytosol] + NAD+[Cytosol] + Biotin[Cytosol]	K08351					c	Biotin Metabolism			BSORx
	BSORy	Biotin sulfoxide reductase	H+[Cytosol] + NADPH[Cytosol] + d-biotin d-sulfoxide[Cytosol] => H2O[Cytosol] + NADP+[Cytosol] + Biotin[Cytosol]	K08351					c	Biotin Metabolism			BSORy
	BIOabcpp	Biotin ABC	ATP[Cytosol] + H2O[Cytosol] + Biotin[Periplasm] => ADP[Cytosol] + H+[Cytosol] + Phosphate[Cytosol] + Biotin[Cytosol]	K03523:K16783:K16784					c	Biotin Metabolism
	ICHORSi	isochorismate synthase	chorismate[Cytosol] => Isochorismate[Cytosol]	K01851:K02361:K02552:K04781					c	Biosynthesis of siderophore group nonribosomal peptides			ICHORSi
	SALCS	salicylate synthase	Isochorismate[Cytosol] => Pyruvate[Cytosol] + Salicylate[Cytosol]	K04782:K04781					c	Biosynthesis of siderophore group nonribosomal peptides							SALCS
	MCBTS	mycobactin synthesis	ATP[Cytosol] + H+[Cytosol] + 2 L-Lysine[Cytosol] + L-Threonine[Cytosol] + 2 O2[Cytosol] + (S)-3-Hydroxybutanoyl-CoA[Cytosol] + Octadecenoyl-CoA (n-C18:1CoA)[Cytosol] + Salicylate[Cytosol] => ADP[Cytosol] + 5 H2O[Cytosol] + Phosphate[Cytosol] + CO2[Cytosol] + Coenzyme A[Cytosol] + mycobactin S[Cytosol]	K04793:K04792:K04791:K04790:K04789:K04788:K04787					c	Biosynthesis of siderophore group nonribosomal peptides							MCBTS
	MCBTS2	mycobactin synthesis	ATP[Cytosol] + H+[Cytosol] + 2 L-Lysine[Cytosol] + L-Serine[Cytosol] + 2 O2[Cytosol] + (S)-3-Hydroxybutanoyl-CoA[Cytosol] + Octadecenoyl-CoA (n-C18:1CoA)[Cytosol] + Salicylate[Cytosol] => ADP[Cytosol] + 5 H2O[Cytosol] + Phosphate[Cytosol] + CO2[Cytosol] + Coenzyme A[Cytosol] + mycobactin T[Cytosol]	K04793:K04792:K04791:K04790:K04789:K04788:K04787					c	Biosynthesis of siderophore group nonribosomal peptides							MCBTS2
	MCBTS3	carboxymycobactin synthesis	ATP[Cytosol] + 2 L-Lysine[Cytosol] + L-Serine[Cytosol] + 2 NADP+[Cytosol] + 3.5 O2[Cytosol] + (S)-3-Hydroxybutanoyl-CoA[Cytosol] + Octanoyl-CoA (n-C8:0CoA)[Cytosol] + Salicylate[Cytosol] => ADP[Cytosol] + 2 H+[Cytosol] + 5 H2O[Cytosol] + Phosphate[Cytosol] + CO2[Cytosol] + 2 NADPH[Cytosol] + Coenzyme A[Cytosol] + carboxymycobactin T (R=8 carbon, final carbon is carboxyl group)[Cytosol]	K04793:K04792:K04791:K04790:K04789:K04788:K04787					c	Biosynthesis of siderophore group nonribosomal peptides							MCBTS3
	ICHORT	Isochorismate Synthase	H2O[Cytosol] + Isochorismate[Cytosol] => Pyruvate[Cytosol] + 2,3-Dihydro-2,3-dihydroxybenzoate[Cytosol]	K01252					c	Biosynthesis of siderophore group nonribosomal peptides			ICHORT
	DHBS	2,3-dihydro-2,3-dihydroxybenzoate dehydrogenase	ATP[Cytosol] + H+[Cytosol] + 2,3-Dihydroxybenzoate[Cytosol] => Diphosphate[Cytosol] + (2,3-Dihydroxybenzoyl)adenylate[Cytosol]	K00216					c	Biosynthesis of siderophore group nonribosomal peptides			DHBS
	DHBD	2,3-dihydro-2,3-dihydroxybenzoate dehydrogenase	NAD+[Cytosol] + 2,3-Dihydro-2,3-dihydroxybenzoate[Cytosol] <=> H+[Cytosol] + NADH[Cytosol] + 2,3-Dihydroxybenzoate[Cytosol]	K00216					c	Biosynthesis of siderophore group nonribosomal peptides			DHBD
	DHBSH	2,3-dihydroxybenzoate adenylate synthase	H2O[Cytosol] + 2,3-dihydroxybenzoylserine[Cytosol] => L-Serine[Cytosol] + 2,3-Dihydroxybenzoate[Cytosol]	K02363					c	Biosynthesis of siderophore group nonribosomal peptides			DHBSH
	ENTCS	enterochelin synthase	3 (2,3-Dihydroxybenzoyl)adenylate[Cytosol] + 3 L-seryl-AMP[Cytosol] => 9 H+[Cytosol] + 6 AMP[Cytosol] + Enterochelin[Cytosol]	K02362					c	Biosynthesis of siderophore group nonribosomal peptides			ENTCS
	ENTERES	Enterochelin Esterase	3 H2O[Cytosol] + Enterochelin[Cytosol] => 3 H+[Cytosol] + 3 2,3-dihydroxybenzoylserine[Cytosol]	K07214					c	Biosynthesis of siderophore group nonribosomal peptides			ENTERES
	SERASr	(L-seryl)adenylate synthase	ATP[Cytosol] + H+[Cytosol] + L-Serine[Cytosol] <=> Diphosphate[Cytosol] + L-seryl-AMP[Cytosol]	K02364					c	Biosynthesis of siderophore group nonribosomal peptides			SERASr
	ENTERES2	Enterochelin Esterase	3 H2O[Cytosol] + Fe-enterobactin[Cytosol] => 3 H+[Cytosol] + 3 2,3-dihydroxybenzoylserine[Cytosol] + Fe3+[Cytosol]	K07214					c	Biosynthesis of siderophore group nonribosomal peptides			ENTERES2
	FE3DHBZStonex	ferric 2,3-dihydroxybenzoylserine transport via ton system (extracellular)	H+[Periplasm] + ferric 2,3-dihydroxybenzoylserine[Extraorganism] => H+[Cytosol] + ferric 2,3-dihydroxybenzoylserine[Periplasm]	K16090:K03832:K03559:K03561:K16089					c	Biosynthesis of siderophore group nonribosomal peptides			FE3DHBZStonex
	FE3DHBZSabcpp	ferric 2,3-dihydroxybenzoylserine transport via ABC system (periplasm)	ATP[Cytosol] + H2O[Cytosol] + ferric 2,3-dihydroxybenzoylserine[Periplasm] => ADP[Cytosol] + H+[Cytosol] + Phosphate[Cytosol] + ferric 2,3-dihydroxybenzoylserine[Cytosol]	K02016:K02015:K02013					c	Biosynthesis of siderophore group nonribosomal peptides			FE3DHBZSabcpp
	FE3DHBZR	release of Fe(III) from ferric 2,3-dihydroxybenzoylserine	ferric 2,3-dihydroxybenzoylserine[Cytosol] => 2,3-dihydroxybenzoylserine[Cytosol] + Fe3+[Cytosol]	K02016:K02015:K02013					c	Biosynthesis of siderophore group nonribosomal peptides			FE3DHBZR
	EX_fe3dhbzs	ferric 2,3-dihydroxybenzoylserine exchange	ferric 2,3-dihydroxybenzoylserine[Extraorganism] <=> ferric 2,3-dihydroxybenzoylserine[b]	K16090:K03832:K03559:K03561:K16089					c	Biosynthesis of siderophore group nonribosomal peptides
	EX_enterobactin	Fe-enterobactin exchange	Fe-enterobactin[Extraorganism] <=> Fe-enterobactin[b]	K16089:K03832:K03559:K03561					c	Enterochelin
	FEENTERtonex	Fe-enterobactin transport via ton system (extracellular)	H+[Periplasm] + Fe-enterobactin[Extraorganism] => H+[Cytosol] + Fe-enterobactin[Periplasm]	K16089:K03832:K03559:K03561					c	Enterochelin			FEENTERtonex
	FEENTERabcpp	Fe-enterobactin transport via ABC system (periplasm)	ATP[Cytosol] + H2O[Cytosol] + Fe-enterobactin[Periplasm] => ADP[Cytosol] + H+[Cytosol] + Phosphate[Cytosol] + Fe-enterobactin[Cytosol]	K02016:K02015:K02013					c	Enterochelin			FEENTERabcpp
	FEENTERR1	Fe-enterobactin reduction (Fe(III)-unloading)	Flavin adenine dinucleotide reduced[Cytosol] + 2 Fe-enterobactin[Cytosol] => 2 H+[Cytosol] + Flavin adenine dinucleotide oxidized[Cytosol] + 2 Enterochelin[Cytosol] + 2 Fe2+[Cytosol]	K07214					c	Enterochelin			FEENTERR1
	FEENTERR2	Fe-enterobactin reduction (Fe(III)-unloading)	Reduced FMN[Cytosol] + 2 Fe-enterobactin[Cytosol] => 2 H+[Cytosol] + FMN[Cytosol] + 2 Enterochelin[Cytosol] + 2 Fe2+[Cytosol]	K07214					c	Enterochelin			FEENTERR2
	FEENTERR3	Fe-enterobactin reduction (Fe(III)-unloading)	Reduced riboflavin[Cytosol] + 2 Fe-enterobactin[Cytosol] => 2 H+[Cytosol] + Riboflavin[Cytosol] + 2 Enterochelin[Cytosol] + 2 Fe2+[Cytosol]	K07214					c	Enterochelin			FEENTERR3
	FEENTERtpp	enterochelin transport (secretion)	H+[Periplasm] + Enterochelin[Cytosol] => H+[Cytosol] + Enterochelin[Periplasm]	K08225					c	Enterochelin			FEENTERtpp
	FEENTERtex	enterochelin transport (secretion periplasm)	H+[Periplasm] + Enterochelin[Periplasm] => H+[Cytosol] + Enterochelin[Extraorganism]	K08225					c	Enterochelin			FEENTERtex
	FEENTERexs	enterobactin Fe(III) binding (spontaneous)	Enterochelin[Extraorganism] + Fe3+[Extraorganism] => Fe-enterobactin[Extraorganism]	K02016:K02015:K02013					c	Enterochelin			FEENTERexs
	EX_enter	Enterochelin exchange	Enterochelin[Extraorganism] + Fe3+[Extraorganism] => Fe-enterobactin[Extraorganism]	K08225					c	Enterochelin
	AMMQLT8	S-adenosylmethione:2-demthylmenaquinole methyltransferase (menaquinone 8)	2-Demethylmenaquinol 8[Cytosol] + S-Adenosyl-L-methionine[Cytosol] => H+[Cytosol] + Menaquinol 8[Cytosol] + S-Adenosyl-L-homocysteine[Cytosol]	K03183					c	Ubiquinone and other terpenoid-quinone biosynthesis			AMMQLT8
	DHNAOT4	1,4-dihydroxy-2-naphthoate octaprenyltransferase	H+[Cytosol] + all-trans-Octaprenyl diphosphate[Cytosol] + 1,4-Dihydroxy-2-naphthoate[Cytosol] => CO2[Cytosol] + Diphosphate[Cytosol] + 2-Demethylmenaquinol 8[Cytosol]	K02548					c	Ubiquinone and other terpenoid-quinone biosynthesis			DHNAOT4
	NPHS	naphthoate synthase	O-Succinylbenzoyl-CoA[Cytosol] => Coenzyme A[Cytosol] + 1,4-Dihydroxy-2-naphthoate[Cytosol]	K01661					c	Ubiquinone and other terpenoid-quinone biosynthesis			NPHS
	SUCBZL	o-succinylbenzoate-CoA ligase	ATP[Cytosol] + Coenzyme A[Cytosol] + o-Succinylbenzoate[Cytosol] => AMP[Cytosol] + Diphosphate[Cytosol] + O-Succinylbenzoyl-CoA[Cytosol]	K01911:K14760					c	Ubiquinone and other terpenoid-quinone biosynthesis			SUCBZL
	SUCBZS	O-succinylbenzoate-CoA synthase	2-Succinyl-6-hydroxy-2,4-cyclohexadiene-1-carboxylate[Cytosol] => H2O[Cytosol] + o-Succinylbenzoate[Cytosol]	K02549:K08680					c	Ubiquinone and other terpenoid-quinone biosynthesis			SUCBZS
	OXGDC2	2-oxoglutarate decarboxylase	H+[Cytosol] + 2-Oxoglutarate[Cytosol] + Thiamine diphosphate[Cytosol] => CO2[Cytosol] + Succinate semialdehyde-thiamin diphosphate anion[Cytosol]	K01616					c	Ubiquinone and other terpenoid-quinone biosynthesis			OXGDC2
	SHCHCS2	2-succinyl-6-hydroxy-2,4-cyclohexadiene 1-carboxylate synthase	Isochorismate[Cytosol] + Succinate semialdehyde-thiamin diphosphate anion[Cytosol] => Pyruvate[Cytosol] + Thiamine diphosphate[Cytosol] + 2-Succinyl-6-hydroxy-2,4-cyclohexadiene-1-carboxylate[Cytosol]	K02551					c	Ubiquinone and other terpenoid-quinone biosynthesis			SHCHCS2
	ICHORS	isochorismate synthase	chorismate[Cytosol] <=> Isochorismate[Cytosol]	K01851					c	Ubiquinone and other terpenoid-quinone biosynthesis			ICHORS
	CHRPL	Chorismate pyruvate lyase	chorismate[Cytosol] => Pyruvate[Cytosol] + 4-Hydroxybenzoate[Cytosol]	K03181					c	Ubiquinone and other terpenoid-quinone biosynthesis			CHRPL
	HBZOPT	Hydroxybenzoate octaprenyltransferase	all-trans-Octaprenyl diphosphate[Cytosol] + 4-Hydroxybenzoate[Cytosol] => Diphosphate[Cytosol] + 3-Octaprenyl-4-hydroxybenzoate[Cytosol]	K03179					c	Ubiquinone and other terpenoid-quinone biosynthesis			HBZOPT
	OPHBDC	Octaprenyl-hydroxybenzoate decarboxylase	H+[Cytosol] + 3-Octaprenyl-4-hydroxybenzoate[Cytosol] => CO2[Cytosol] + 2-Octaprenylphenol[Cytosol]	K03182:K03186					c	Ubiquinone and other terpenoid-quinone biosynthesis			OPHBDC
	OPHHX	2-Octaprenylphenol hydroxylase	0.5 O2[Cytosol] + 2-Octaprenylphenol[Cytosol] => 2-Octaprenyl-6-hydroxyphenol[Cytosol]	K03688					c	Ubiquinone and other terpenoid-quinone biosynthesis			OPHHX
	OPHHX3	2-Octaprenylphenol hydroxylase (anaerobic)	2 ATP[Cytosol] + 3 H2O[Cytosol] + NAD+[Cytosol] + 2-Octaprenylphenol[Cytosol] => 2 ADP[Cytosol] + 3 H+[Cytosol] + 2 Phosphate[Cytosol] + NADH[Cytosol] + 2-Octaprenyl-6-hydroxyphenol[Cytosol]	K03688					c	Ubiquinone and other terpenoid-quinone biosynthesis			OPHHX3
	OHPHM	2-octaprenyl-6-hydroxyphenol methylase	S-Adenosyl-L-methionine[Cytosol] + 2-Octaprenyl-6-hydroxyphenol[Cytosol] => H+[Cytosol] + S-Adenosyl-L-homocysteine[Cytosol] + 2-Octaprenyl-6-methoxyphenol[Cytosol]	K00568					c	Ubiquinone and other terpenoid-quinone biosynthesis			OHPHM
	OMPHHX	2-octaprenyl-6-methoxyphenol hydroxylase	0.5 O2[Cytosol] + 2-Octaprenyl-6-methoxyphenol[Cytosol] => 2-Octaprenyl-6-methoxy-1,4-benzoquinol[Cytosol]	K03185					c	Ubiquinone and other terpenoid-quinone biosynthesis			OMPHHX
	OMPHHX3	2-octaprenyl-6-methoxyphenol hydroxylase (anaerobic)	2 ATP[Cytosol] + 3 H2O[Cytosol] + NAD+[Cytosol] + 2-Octaprenyl-6-methoxyphenol[Cytosol] => 2 ADP[Cytosol] + 3 H+[Cytosol] + 2 Phosphate[Cytosol] + NADH[Cytosol] + 2-Octaprenyl-6-methoxy-1,4-benzoquinol[Cytosol]	K03688					c	Ubiquinone and other terpenoid-quinone biosynthesis			OMPHHX3
	OMBZLM	2-Octaprenyl-6-methoxy-benzoquinol methylase	S-Adenosyl-L-methionine[Cytosol] + 2-Octaprenyl-6-methoxy-1,4-benzoquinol[Cytosol] => H+[Cytosol] + S-Adenosyl-L-homocysteine[Cytosol] + 2-Octaprenyl-3-methyl-6-methoxy- 1,4-benzoquinol[Cytosol]	K03183					c	Ubiquinone and other terpenoid-quinone biosynthesis			OMBZLM
	OMMBLHX	2-Octaprenyl-3-methyl-6-methoxy-1,4-benzoquinol hydroxylase	0.5 O2[Cytosol] + 2-Octaprenyl-3-methyl-6-methoxy- 1,4-benzoquinol[Cytosol] => 2-Octaprenyl-3-methyl-5-hydroxy-6-methoxy-1,4-benzoquinol[Cytosol]	K03184					c	Ubiquinone and other terpenoid-quinone biosynthesis			OMMBLHX
	OMMBLHX3	2-Octaprenyl-3-methyl-6-methoxy-1,4-benzoquinol hydroxylase (anaerobic)	2 ATP[Cytosol] + 3 H2O[Cytosol] + NAD+[Cytosol] + 2-Octaprenyl-3-methyl-6-methoxy- 1,4-benzoquinol[Cytosol] => 2 ADP[Cytosol] + 3 H+[Cytosol] + 2 Phosphate[Cytosol] + NADH[Cytosol] + 2-Octaprenyl-3-methyl-5-hydroxy-6-methoxy-1,4-benzoquinol[Cytosol]	K03688					c	Ubiquinone and other terpenoid-quinone biosynthesis			OMMBLHX3
	DMQMT	3-Dimethylubiquinonol 3-methyltransferase	S-Adenosyl-L-methionine[Cytosol] + 2-Octaprenyl-3-methyl-5-hydroxy-6-methoxy-1,4-benzoquinol[Cytosol] => H+[Cytosol] + Ubiquinol-8[Cytosol] + S-Adenosyl-L-homocysteine[Cytosol]	K00568					c	Ubiquinone and other terpenoid-quinone biosynthesis			DMQMT
	R07412	cytochrome c oxidase assembly protein subunit	Heme O[Cytosol] => Heme A[Cytosol]	K02259					c	Porphyrin and chlorophyll metabolism
	PHEMEtiex	protoheme transport irreversible out via diffusion (periplasm to extracellular)	Protoheme[Periplasm] => Protoheme[Extraorganism]	K02196:K02195:K02194:K02193					c	Porphyrin and chlorophyll metabolism			PHEMEtiex
	PHEMEabcpp	protoheme transport via ABC system (periplasm)	ATP[Cytosol] + H2O[Cytosol] + Protoheme[Cytosol] => ADP[Cytosol] + H+[Cytosol] + Phosphate[Cytosol] + Protoheme[Periplasm]	K02196:K02195:K02194:K02193					c	Porphyrin and chlorophyll metabolism			PHEMEabcpp
	HEMEOS	Heme O synthase	H2O[Cytosol] + Farnesyl diphosphate[Cytosol] + Protoheme[Cytosol] => Diphosphate[Cytosol] + Heme O[Cytosol]	K02257:K02301					c	Porphyrin and chlorophyll metabolism			HEMEOS
	HEMEAS	Heme A synthase	H2O[Cytosol] + Heme O[Cytosol] => 4 H+[Cytosol] + Heme A[Cytosol]	K02259					c	Porphyrin and chlorophyll metabolism				HEMEAS
	FCLT	Ferrochelatase	Fe2+[Cytosol] + Protoporphyrin[Cytosol] => 2 H+[Cytosol] + Protoheme[Cytosol]	K01772					c	Porphyrin and chlorophyll metabolism			FCLT
	RHEA_25579	protoporphyrinogen-IX oxygen oxidoreductase	3 O2[Cytosol] + Protoporphyrinogen IX[Cytosol] => 3 Hydrogen peroxide[Cytosol] + Protoporphyrin[Cytosol]	K00231					c	Porphyrin and chlorophyll metabolism						RHEA
	PPPGO	protoporphyrinogen oxidase (aerobic)	1.5 O2[Cytosol] + Protoporphyrinogen IX[Cytosol] => 3 H2O[Cytosol] + Protoporphyrin[Cytosol]	K00230					c	Porphyrin and chlorophyll metabolism			PPPGO
	PPPGO3	protoporphyrinogen oxidase (anaerobic)	3 Fumarate[Cytosol] + Protoporphyrinogen IX[Cytosol] => 3 Succinate[Cytosol] + Protoporphyrin[Cytosol]	K00230					c	Porphyrin and chlorophyll metabolism			PPPGO3
	CPPPGO	coproporphyrinogen oxidase (O2 required)	2 H+[Cytosol] + O2[Cytosol] + Coproporphyrinogen III[Cytosol] => 2 H2O[Cytosol] + 2 CO2[Cytosol] + Protoporphyrinogen IX[Cytosol]	K00228					c	Porphyrin and chlorophyll metabolism			CPPPGO
	FE3Ri	Fe(III) reduction	Flavin adenine dinucleotide reduced[Cytosol] + 2 Fe3+[Cytosol] => 2 H+[Cytosol] + Flavin adenine dinucleotide oxidized[Cytosol] + 2 Fe2+[Cytosol]	K13624:K00522:K13625:K02217					c	Cofactor and Prosthetic Group Biosynthesis			FE3Ri
	CPPPGO2	Oxygen Independent coproporphyrinogen-III oxidase	2 S-Adenosyl-L-methionine[Cytosol] + Coproporphyrinogen III[Cytosol] => 2 CO2[Cytosol] + 2 L-Methionine[Cytosol] + 2 5'-Deoxyadenosine[Cytosol] + Protoporphyrinogen IX[Cytosol]	K02495					c	Porphyrin and chlorophyll metabolism			CPPPGO2
	UPPDC1	uroporphyrinogen decarboxylase (uroporphyrinogen III)	4 H+[Cytosol] + Uroporphyrinogen III[Cytosol] => 4 CO2[Cytosol] + Coproporphyrinogen III[Cytosol]	K01599					c	Porphyrin and chlorophyll metabolism			UPPDC1
	UPP3S	uroporphyrinogen-III synthase	Hydroxymethylbilane[Cytosol] => H2O[Cytosol] + Uroporphyrinogen III[Cytosol]	K01719:K13542:K13543					c	Porphyrin and chlorophyll metabolism			UPP3S
	HMBS	hydroxymethylbilane synthase	H2O[Cytosol] + 4 Porphobilinogen[Cytosol] => 4 Ammonium[Cytosol] + Hydroxymethylbilane[Cytosol]	K01749					c	Porphyrin and chlorophyll metabolism			HMBS
	PPBNGS	porphobilinogen synthase	2 5-Amino-4-oxopentanoate[Cytosol] => H+[Cytosol] + 2 H2O[Cytosol] + Porphobilinogen[Cytosol]	K01698					c	Porphyrin and chlorophyll metabolism			PPBNGS
	G1SAT	glutamate-1-semialdehyde aminotransferase	L-Glutamate 1-semialdehyde[Cytosol] <=> 5-Amino-4-oxopentanoate[Cytosol]	K01845					c	Porphyrin and chlorophyll metabolism			G1SAT
	GLUTRR	glutamyl-tRNA reductase	H+[Cytosol] + NADPH[Cytosol] + L-Glutamyl-tRNA(Glu)[Cytosol] => NADP+[Cytosol] + L-Glutamate 1-semialdehyde[Cytosol] + tRNA (Glu)[Cytosol]	K02492					c	Porphyrin and chlorophyll metabolism			GLUTRR
	GLUTRS	Glutamyl-tRNA synthetase	ATP[Cytosol] + L-Glutamate[Cytosol] + tRNA (Glu)[Cytosol] => AMP[Cytosol] + Diphosphate[Cytosol] + L-Glutamyl-tRNA(Glu)[Cytosol]	K01885					c	Porphyrin and chlorophyll metabolism			GLUTRS
	UPP3MT	uroporphyrinogen methyltransferase	2 S-Adenosyl-L-methionine[Cytosol] + Uroporphyrinogen III[Cytosol] => H+[Cytosol] + 2 S-Adenosyl-L-homocysteine[Cytosol] + dihydrosirohydrochlorin[Cytosol]	K00589:K02302:K02303:K02496:K13542:K13543					c	Porphyrin and chlorophyll metabolism			UPP3MT
	SHCHD2	sirohydrochlorin dehydrogenase (NAD)	NAD+[Cytosol] + Precorrin-2[Cytosol] => H+[Cytosol] + NADH[Cytosol] + sirohydrochlorin[Cytosol]	K02302:K02304					c	Porphyrin and chlorophyll metabolism			SHCHD2
	SHCHF	sirohydrochlorin ferrochetalase	Fe2+[Cytosol] + sirohydrochlorin[Cytosol] => 3 H+[Cytosol] + Siroheme[Cytosol]	K02302:K02304:K03794					c	Porphyrin and chlorophyll metabolism			SHCHF
	Rhea_16844	precorrin-2/cobalt-factor-2 C20-methyltransferase	S-Adenosyl-L-methionine[Cytosol] + Precorrin-2[Cytosol] <=> H+[Cytosol] + S-Adenosyl-L-homocysteine[Cytosol] + Precorrin-3A[Cytosol]	K03394:K13540					c	Porphyrin and chlorophyll metabolism						RHEA
	UER00213	precorrin-3B synthase	H+[Cytosol] + NADH[Cytosol] + O2[Cytosol] + Precorrin-3A[Cytosol] <=> H2O[Cytosol] + NAD+[Cytosol] + Precorrin-3B[Cytosol]	K02229					c	Porphyrin and chlorophyll metabolism
	Rhea_12764	precorrin-3B C17-methyltransferase	S-Adenosyl-L-methionine[Cytosol] + Precorrin-3B[Cytosol] <=> 2 H+[Cytosol] + S-Adenosyl-L-homocysteine[Cytosol] + Precorrin-4[Cytosol]	K05934:K13540:K13541					c	Porphyrin and chlorophyll metabolism						RHEA
	Rhea_22015	precorrin-4 C11-methyltransferase	S-Adenosyl-L-methionine[Cytosol] + Precorrin-4[Cytosol] <=> H+[Cytosol] + S-Adenosyl-L-homocysteine[Cytosol] + Precorrin-5[Cytosol]	K05936					c	Porphyrin and chlorophyll metabolism						RHEA
	Rhea_18264	precorrin-6A synthase	H2O[Cytosol] + S-Adenosyl-L-methionine[Cytosol] + Precorrin-5[Cytosol] <=> 2 H+[Cytosol] + Acetate[Cytosol] + S-Adenosyl-L-homocysteine[Cytosol] + Precorrin-6A[Cytosol]	K02228					c	Porphyrin and chlorophyll metabolism						RHEA
	Rhea_23411	precorrin-6X reductase	3 H+[Cytosol] + NADPH[Cytosol] + Precorrin-6A[Cytosol] <=> NADP+[Cytosol] + Precorrin-6B[Cytosol]	K05895					c	Porphyrin and chlorophyll metabolism						RHEA
	Rhea_17480	precorrin-6Y C5,15-methyltransferase	2 S-Adenosyl-L-methionine[Cytosol] + Precorrin-6B[Cytosol] <=> H+[Cytosol] + CO2[Cytosol] + 2 S-Adenosyl-L-homocysteine[Cytosol] + Precorrin-8X[Cytosol]	K00595					c	Porphyrin and chlorophyll metabolism						RHEA
	Rhea_22515	precorrin-8X methylmutase	H+[Cytosol] + Precorrin-8X[Cytosol] <=> Hydrogenobyrinate[Cytosol]	K06042					c	Porphyrin and chlorophyll metabolism						RHEA
	Rhea_12547	cobyrinic acid a,c-diamide synthase	2 ATP[Cytosol] + 2 H2O[Cytosol] + 2 L-Glutamine[Cytosol] + Hydrogenobyrinate[Cytosol] <=> 2 ADP[Cytosol] + 2 H+[Cytosol] + 2 Phosphate[Cytosol] + 2 L-Glutamate[Cytosol] + Hydrogenobyrinate a,c-diamide[Cytosol]	K02224					c	Porphyrin and chlorophyll metabolism						RHEA
	Rhea_15344	cobaltochelatase CobN	ATP[Cytosol] + H2O[Cytosol] + Hydrogenobyrinate a,c-diamide[Cytosol] + Co2+[Cytosol] <=> ADP[Cytosol] + 3 H+[Cytosol] + Phosphate[Cytosol] + CobIIyrinate a,c diamide[Cytosol]	K02230:K09882:K09883					c	Porphyrin and chlorophyll metabolism						RHEA
	Rhea_24303	cob(II)yrinic acid a,c-diamide reductase	3 H+[Cytosol] + FMN[Cytosol] + 2 cobIyrinate a,c diamide[Cytosol] <=> 2 CobIIyrinate a,c diamide[Cytosol] + FMNH2[Cytosol]	K13786					c	Porphyrin and chlorophyll metabolism						RHEA
	Rhea_11531	cob(I)alamin adenosyltransferase	ATP[Cytosol] + cobIyrinate a,c diamide[Cytosol] <=> AdenosylcobIIIyrinate a,c-diamide[Cytosol] + Triphosphate[Cytosol]	K00798					c	Porphyrin and chlorophyll metabolism						RHEA
	Rhea_23259	adenosylcobyric acid synthase	4 ATP[Cytosol] + 4 H2O[Cytosol] + 4 L-Glutamine[Cytosol] + AdenosylcobIIIyrinate a,c-diamide[Cytosol] <=> 4 ADP[Cytosol] + 4 H+[Cytosol] + 4 Phosphate[Cytosol] + 4 L-Glutamate[Cytosol] + Adenosylcobyrate[Cytosol]	K02232					c	Porphyrin and chlorophyll metabolism						RHEA
	Rhea_12575	adenosylcobinamide-phosphate synthase	ATP[Cytosol] + Adenosylcobyrate[Cytosol] + R-1-aminopropan-2-ol[Cytosol] <=> ADP[Cytosol] + H+[Cytosol] + Phosphate[Cytosol] + Adenosyl cobinamide[Cytosol]	K02225:K02227					c	Porphyrin and chlorophyll metabolism						RHEA
	Rhea_15772	adenosylcobinamide kinase	ATP[Cytosol] + Adenosyl cobinamide[Cytosol] <=> ADP[Cytosol] + H+[Cytosol] + Adenosyl cobinamide phosphate[Cytosol]	K02231					c	Porphyrin and chlorophyll metabolism						RHEA
	Rhea_15768	adenosylcobinamide kinase	GTP[Cytosol] + Adenosyl cobinamide[Cytosol] <=> H+[Cytosol] + GDP[Cytosol] + Adenosyl cobinamide phosphate[Cytosol]	K02231					c	Porphyrin and chlorophyll metabolism						RHEA
	Rhea_21899	cobalamin biosynthetic protein CobC	ATP[Cytosol] + Adenosylcobyrate[Cytosol] + R-1-aminopropan-2-yl phosphate[Cytosol] <=> ADP[Cytosol] + H+[Cytosol] + Phosphate[Cytosol] + Adenosyl cobinamide phosphate[Cytosol]	K02225:K02227					c	Porphyrin and chlorophyll metabolism						RHEA
	Rhea_11495	threonine-phosphate decarboxylas	H+[Cytosol] + O-phospho-L-threonine[Cytosol] <=> CO2[Cytosol] + R-1-aminopropan-2-yl phosphate[Cytosol]	K04720					c	Porphyrin and chlorophyll metabolism						RHEA
	Rhea_33708	L-threonine kinase	ATP[Cytosol] + L-Threonine[Cytosol] => ADP[Cytosol] + H+[Cytosol] + O-phospho-L-threonine[Cytosol]	K16651					c	Porphyrin and chlorophyll metabolism						RHEA
	CBIAT	Cobinamide adenyltransferase	ATP[Cytosol] + H+[Cytosol] + Cobinamide[Cytosol] <=> Inorganic triphosphate[Cytosol] + Adenosyl cobinamide[Cytosol]	K00798					c	Porphyrin and chlorophyll metabolism			CBIAT
	CBLAT	cob(I)alamin adenosyltransferase	ATP[Cytosol] + H+[Cytosol] + Cob(I)alamin[Cytosol] <=> Inorganic triphosphate[Cytosol] + Adenosylcobalamin[Cytosol]	K00798					c	Porphyrin and chlorophyll metabolism			CBLAT
	ACBIPGT	Adenosyl cobinamide phosphate guanyltransferase	H+[Cytosol] + GTP[Cytosol] + Adenosyl cobinamide phosphate[Cytosol] => Diphosphate[Cytosol] + Adenosine-GDP-cobinamide[Cytosol]	K02231					c	Porphyrin and chlorophyll metabolism			ACBIPGT
	ADOCBIK	Adenosyl cobinamide kinase	ATP[Cytosol] + Adenosyl cobinamide[Cytosol] => ADP[Cytosol] + H+[Cytosol] + Adenosyl cobinamide phosphate[Cytosol]	K02231					c	Porphyrin and chlorophyll metabolism			ADOCBIK
	ADOCBLS	Adenosylcobalamin 5'-phosphate synthase	Adenosine-GDP-cobinamide[Cytosol] + N1-(alpha-D-ribosyl)-5,6-dimethylbenzimidazole[Cytosol] => H+[Cytosol] + GMP[Cytosol] + Adenosylcobalamin[Cytosol]	K02233					c	Porphyrin and chlorophyll metabolism			ADOCBLS
	RZ5PP	alpha-ribazole 5-phosphate phosphatase	H2O[Cytosol] + N1-(5-Phospho-alpha-D-ribosyl)-5,6-dimethylbenzimidazole[Cytosol] => Phosphate[Cytosol] + N1-(alpha-D-ribosyl)-5,6-dimethylbenzimidazole[Cytosol]	K02226					c	Porphyrin and chlorophyll metabolism			RZ5PP
	NNDMBRT	Nicotinate-nucleotide dimethylbenzimidazole phosphoribosyltransferase	Nicotinate D-ribonucleotide[Cytosol] + 5,6-Dimethylbenzimidazole[Cytosol] => H+[Cytosol] + Nicotinate[Cytosol] + N1-(5-Phospho-alpha-D-ribosyl)-5,6-dimethylbenzimidazole[Cytosol]	K00768					c	Porphyrin and chlorophyll metabolism			NNDMBRT
	CBIuabcpp	Cobinamide transport via ABC system (uptake, periplasm)	ATP[Cytosol] + H2O[Cytosol] + Cobinamide[Periplasm] => ADP[Cytosol] + H+[Cytosol] + Phosphate[Cytosol] + Cobinamide[Cytosol]	K06858:K06073:K06074					c	Porphyrin and chlorophyll metabolism			CBIuabcpp
	CBItonex	Cobinamide transport via ton system (extermal)	H+[Periplasm] + Cobinamide[Extraorganism] => H+[Cytosol] + Cobinamide[Periplasm]	K03832:K03559:K03561:K16092					c	Porphyrin and chlorophyll metabolism			CBItonex
	CBL1abcpp	Cob(1)alamin transport via ABC system (periplasm)	ATP[Cytosol] + H2O[Cytosol] + Cob(I)alamin[Periplasm] => ADP[Cytosol] + H+[Cytosol] + Phosphate[Cytosol] + Cob(I)alamin[Cytosol]	K06858:K06073:K06074					c	Porphyrin and chlorophyll metabolism			CBL1abcpp
	CBL1tonex	Cob(1)alamin transport via ton system (extermal)	H+[Periplasm] + Cob(I)alamin[Extraorganism] => H+[Cytosol] + Cob(I)alamin[Periplasm]	K03832:K03559:K03561:K16092					c	Porphyrin and chlorophyll metabolism			CBL1tonex
	UAGAAT	UDP-N-acetylglucosamine acyltransferase	UDP-N-acetyl-D-glucosamine[Cytosol] + (R)-3-Hydroxytetradecanoyl-[acyl-carrier protein][Cytosol] <=> acyl carrier protein[Cytosol] + UDP-3-O-(3-hydroxytetradecanoyl)-N-acetylglucosamine[Cytosol]	K00677					c	Lipopolysaccharide Biosynthesis / Recycling			UAGAAT
	UHGADA	UDP-3-O-acetylglucosamine deacetylase	H2O[Cytosol] + UDP-3-O-(3-hydroxytetradecanoyl)-N-acetylglucosamine[Cytosol] => Acetate[Cytosol] + UDP-3-O-(3-hydroxytetradecanoyl)-D-glucosamine[Cytosol]	K02535					c	Lipopolysaccharide Biosynthesis / Recycling			UHGADA
	U23GAAT	UDP-3-O-(3-hydroxymyristoyl)glucosamine acyltransferase	(R)-3-Hydroxytetradecanoyl-[acyl-carrier protein][Cytosol] + UDP-3-O-(3-hydroxytetradecanoyl)-D-glucosamine[Cytosol] => H+[Cytosol] + acyl carrier protein[Cytosol] + UDP-2,3-bis(3-hydroxytetradecanoyl)glucosamine[Cytosol]	K02536					c	Lipopolysaccharide Biosynthesis / Recycling			U23GAAT
	USHD	UDP-sugar hydrolase	H2O[Cytosol] + UDP-2,3-bis(3-hydroxytetradecanoyl)glucosamine[Cytosol] => 2 H+[Cytosol] + UMP[Cytosol] + 2,3-Bis(3-hydroxytetradecanoyl)-beta-D-glucosaminyl 1-phosphate[Cytosol]	K03269					c	Lipopolysaccharide Biosynthesis / Recycling			USHD
	LPADSS	Lipid A disaccaride synthase	UDP-2,3-bis(3-hydroxytetradecanoyl)glucosamine[Cytosol] + 2,3-Bis(3-hydroxytetradecanoyl)-beta-D-glucosaminyl 1-phosphate[Cytosol] => H+[Cytosol] + UDP[Cytosol] + Lipid A Disaccharide[Cytosol]	K00748					c	Lipopolysaccharide Biosynthesis / Recycling			LPADSS
	TDSK	Tetraacyldisaccharide 4'kinase	ATP[Cytosol] + Lipid A Disaccharide[Cytosol] => ADP[Cytosol] + H+[Cytosol] + 2,3,2'3'-Tetrakis(beta-hydroxymyristoyl)-D-glucosaminyl-1,6-beta-D-glucosamine 1,4'-bisphosphate[Cytosol]	K00912					c	Lipopolysaccharide Biosynthesis / Recycling			TDSK
	A5PISO	arabinose-5-phosphate isomerase	D-Ribulose 5-phosphate[Cytosol] <=> D-Arabinose 5-phosphate[Cytosol]	K02467:K06041					c	Lipopolysaccharide Biosynthesis / Recycling			A5PISO
	KDOPS	3-deoxy -D-manno-octulosonic -acid 8-phosphate synthase	H2O[Cytosol] + Phosphoenolpyruvate[Cytosol] + D-Arabinose 5-phosphate[Cytosol] => Phosphate[Cytosol] + 3-Deoxy-D-manno-octulosonate 8-phosphate[Cytosol]	K01627					c	Lipopolysaccharide Biosynthesis / Recycling			KDOPS
	KDOPP	3-deoxy-manno-octulosonate-8-phosphatase	H2O[Cytosol] + 3-Deoxy-D-manno-octulosonate 8-phosphate[Cytosol] => Phosphate[Cytosol] + 3-Deoxy-D-manno-2-octulosonate[Cytosol]	K03270					c	Lipopolysaccharide Biosynthesis / Recycling			KDOPP
	KDOCT2	3-deoxy-manno-octulosonate cytidylyltransferase	CTP[Cytosol] + 3-Deoxy-D-manno-2-octulosonate[Cytosol] => Diphosphate[Cytosol] + CMP-3-deoxy-D-manno-octulosonate[Cytosol]	K00979					c	Lipopolysaccharide Biosynthesis / Recycling			KDOCT2
	MOAT	3-deoxy-D-manno-octulosonic acid transferase	2,3,2'3'-Tetrakis(beta-hydroxymyristoyl)-D-glucosaminyl-1,6-beta-D-glucosamine 1,4'-bisphosphate[Cytosol] + CMP-3-deoxy-D-manno-octulosonate[Cytosol] => H+[Cytosol] + CMP[Cytosol] + KDO-lipid IV(A)[Cytosol]	K02527					c	Lipopolysaccharide Biosynthesis / Recycling			MOAT
	MOAT2	3-deoxy-D-manno-octulosonic acid transferase	CMP-3-deoxy-D-manno-octulosonate[Cytosol] + KDO-lipid IV(A)[Cytosol] => H+[Cytosol] + CMP[Cytosol] + KDO(2)-lipid IV(A)[Cytosol]	K02527					c	Lipopolysaccharide Biosynthesis / Recycling			MOAT2
	EDTXS1	Endotoxin Synthesis (lauroyl transferase)	Dodecanoyl-ACP (n-C12:0ACP)[Cytosol] + KDO(2)-lipid IV(A)[Cytosol] => acyl carrier protein[Cytosol] + KDO(2)-lipid IV(A) with laurate[Cytosol]	K02517					c	Lipopolysaccharide Biosynthesis / Recycling			EDTXS1
	EDTXS2	Endotoxin Synthesis (myristoyl transferase)	Myristoyl-ACP (n-C14:0ACP)[Cytosol] + KDO(2)-lipid IV(A) with laurate[Cytosol] => acyl carrier protein[Cytosol] + KDO(2)-lipid (A)[Cytosol]	K02560					c	Lipopolysaccharide Biosynthesis / Recycling			EDTXS2
	EDTXS3	Endotoxin Synthesis (palmitoleoyl ACP)	cis-hexadec-9-enoyl-[acyl-carrier protein] (n-C16:1)[Cytosol] + KDO(2)-lipid IV(A)[Cytosol] => acyl carrier protein[Cytosol] + KDO(2)-lipid IV(A) with palmitoleoyl[Cytosol]	K02517					c	Lipopolysaccharide Biosynthesis / Recycling			EDTXS3
	EDTXS4	Endotoxin Synthesis (myristoyl transferase)	Myristoyl-ACP (n-C14:0ACP)[Cytosol] + KDO(2)-lipid IV(A) with palmitoleoyl[Cytosol] => acyl carrier protein[Cytosol] + cold adapted KDO(2)-lipid (A)[Cytosol]	K02560					c	Lipopolysaccharide Biosynthesis / Recycling			EDTXS4
	S7PI	sedoheptulose 7-phosphate isomerase	Sedoheptulose 7-phosphate[Cytosol] => D-Glycero-D-manno-heptose 7-phosphate[Cytosol]	K03271					c	Lipopolysaccharide Biosynthesis / Recycling			S7PI
	GMHEPK	D-glycero-D-manno-heptose 7-phosphate kinase	ATP[Cytosol] + D-Glycero-D-manno-heptose 7-phosphate[Cytosol] => ADP[Cytosol] + H+[Cytosol] + D-Glycero-D-manno-heptose 1,7-bisphosphate[Cytosol]	K03272					c	Lipopolysaccharide Biosynthesis / Recycling			GMHEPK
	GMHEPPA	D-glycero-D-manno-heptose 1,7-bisphosphate phosphatase	H2O[Cytosol] + D-Glycero-D-manno-heptose 1,7-bisphosphate[Cytosol] => Phosphate[Cytosol] + D-Glycero-D-manno-heptose 1-phosphate[Cytosol]	K03273					c	Lipopolysaccharide Biosynthesis / Recycling			GMHEPPA
	GMHEPAT	D-glycero-D-manno-hepose 1-phosphate adenyltransferase	ATP[Cytosol] + H+[Cytosol] + D-Glycero-D-manno-heptose 1-phosphate[Cytosol] => Diphosphate[Cytosol] + ADP-D-glycero-D-manno-heptose[Cytosol]	K03272					c	Lipopolysaccharide Biosynthesis / Recycling			GMHEPAT
	AGMHE	ADP-D-glycero-D-manno-heptose epimerase	ADP-D-glycero-D-manno-heptose[Cytosol] => ADP-L-glycero-D-manno-heptose[Cytosol]	K03274					c	Lipopolysaccharide Biosynthesis / Recycling			AGMHE
	HEPT1	heptosyltransferase I (LPS core synthesis)	KDO(2)-lipid (A)[Cytosol] + ADP-L-glycero-D-manno-heptose[Cytosol] => ADP[Cytosol] + H+[Cytosol] + heptosyl-kdo2-lipidA[Cytosol]	K02841					c	Lipopolysaccharide Biosynthesis / Recycling			HEPT1
	HEPT2	heptosyltransferase II (LPS core synthesis)	ADP-L-glycero-D-manno-heptose[Cytosol] + heptosyl-kdo2-lipidA[Cytosol] => ADP[Cytosol] + H+[Cytosol] + heptosyl-heptosyl-kdo2-lipidA[Cytosol]	K02843					c	Lipopolysaccharide Biosynthesis / Recycling			HEPT2
	HEPT3	heptosyltransferase III (LPS core synthesis)	ADP-L-glycero-D-manno-heptose[Cytosol] + phospho-heptosyl-heptosyl-kdo2-lipidA[Cytosol] => ADP[Cytosol] + H+[Cytosol] + heptosyl-phospho-heptosyl-heptosyl-kdo2-lipidA[Cytosol]	K02849					c	Lipopolysaccharide Biosynthesis / Recycling			HEPT3
	HEPT4	heptosyltransferase IV (LPS core synthesis)	ADP-L-glycero-D-manno-heptose[Cytosol] + glucosyl-glucosyl-galactosyl-glucosyl-inner core oligosaccharide lipid A[Cytosol] => ADP[Cytosol] + H+[Cytosol] + core oligosaccharide lipid A[Cytosol]	K03277					c	Lipopolysaccharide Biosynthesis / Recycling			HEPT4
	HEPK1	LPS heptose kinase I (LPS core synthesis)	ATP[Cytosol] + heptosyl-heptosyl-kdo2-lipidA[Cytosol] => ADP[Cytosol] + H+[Cytosol] + phospho-heptosyl-heptosyl-kdo2-lipidA[Cytosol]	K02848					c	Lipopolysaccharide Biosynthesis / Recycling			HEPK1
	HEPK2	LPS heptose kinase II (LPS core synthesis)	ATP[Cytosol] + heptosyl-phospho-heptosyl-heptosyl-kdo2-lipidA[Cytosol] => ADP[Cytosol] + H+[Cytosol] + phospho-heptosyl-phospho-heptosyl-heptosyl-kdo2-lipidA[Cytosol]	K02850					c	Lipopolysaccharide Biosynthesis / Recycling			HEPK2
	COLIPAabcpp	core oligosaccharide lipid A transport via ABC system (periplasm)	ATP[Cytosol] + H2O[Cytosol] + core oligosaccharide lipid A[Cytosol] => ADP[Cytosol] + H+[Cytosol] + Phosphate[Cytosol] + core oligosaccharide lipid A[Periplasm]	K11085					c	Lipopolysaccharide Biosynthesis / Recycling			COLIPAabcpp
	MOAT3C	3-deoxy-D-manno-octulosonic acid transferase III (LPS core biosynthesis)	CMP-3-deoxy-D-manno-octulosonate[Cytosol] + phospho-heptosyl-phospho-heptosyl-heptosyl-kdo2-lipidA[Cytosol] => H+[Cytosol] + CMP[Cytosol] + kdo-phospho-heptosyl-phospho-heptosyl-heptosyl-kdo2-lipidA[Cytosol]	K12981					c	Lipopolysaccharide Biosynthesis / Recycling			MOAT3C
	GALT1	galactosyltransferase I (LPS core synthesis)	UDPglucose[Cytosol] + glucosyl-inner core oligosaccharide lipid A[Cytosol] => H+[Cytosol] + UDP[Cytosol] + galactosyl-glucosyl-inner core oligosaccharide lipid A[Cytosol]	K02840					c	Lipopolysaccharide Biosynthesis / Recycling			GALT1
	GLCTR1	glucosyltransferase I (LPS core synthesis)	UDPglucose[Cytosol] + inner core oligosaccharide lipid A (E coli)[Cytosol] => H+[Cytosol] + UDP[Cytosol] + glucosyl-inner core oligosaccharide lipid A[Cytosol]	K02844					c	Lipopolysaccharide Biosynthesis / Recycling			GLCTR1
	GLCTR2	glucosyltransferase II (LPS core synthesis)	UDPglucose[Cytosol] + galactosyl-glucosyl-inner core oligosaccharide lipid A[Cytosol] => H+[Cytosol] + UDP[Cytosol] + glucosyl-galactosyl-glucosyl-inner core oligosaccharide lipid A[Cytosol]	K03275					c	Lipopolysaccharide Biosynthesis / Recycling			GLCTR2
	GLCTR3	glucosyltransferase III (LPS core synthesis)	UDPglucose[Cytosol] + glucosyl-galactosyl-glucosyl-inner core oligosaccharide lipid A[Cytosol] => H+[Cytosol] + UDP[Cytosol] + glucosyl-glucosyl-galactosyl-glucosyl-inner core oligosaccharide lipid A[Cytosol]	K03276					c	Lipopolysaccharide Biosynthesis / Recycling			GLCTR3
	O16GALFT	galactofuranosyltransferase (LPS O16 antigen biosynthesis)	UDP-D-galacto-1,4-furanose[Cytosol] + glucosyl-O-acetyl-rhamanosyl-N-acetylglucosamyl-undecaprenyl diphosphate[Cytosol] => H+[Cytosol] + UDP[Cytosol] + galactofuranosyl-glucosyl-O-acetyl-rhamanosyl-N-acetylglucosamyl-undecaprenyl diphosphate[Cytosol]	K03275					c	Lipopolysaccharide Biosynthesis / Recycling			O16GALFT
	O16GLCT1	glucosyltransferase I (LPS O16 antigen biosynthesis)	UDPglucose[Cytosol] + O-acetyl-rhamanosyl-N-acetylglucosamyl-undecaprenyl diphosphate[Cytosol] => H+[Cytosol] + UDP[Cytosol] + glucosyl-O-acetyl-rhamanosyl-N-acetylglucosamyl-undecaprenyl diphosphate[Cytosol]	K03275					c	Lipopolysaccharide Biosynthesis / Recycling			O16GLCT1
	O16GLCT2	glucosyltransferase II (LPS O16 antigen biosynthesis)	UDPglucose[Cytosol] + galactofuranosyl-glucosyl-O-acetyl-rhamanosyl-N-acetylglucosamyl-undecaprenyl diphosphate[Cytosol] => H+[Cytosol] + UDP[Cytosol] + O16 antigen undecaprenyl diphosphate[Cytosol]	K03275					c	Lipopolysaccharide Biosynthesis / Recycling			O16GLCT2
	RHAT1	rhamnosyltransferase I (LPS core biosynthesis)	dTDP-L-rhamnose[Cytosol] + kdo-phospho-heptosyl-phospho-heptosyl-heptosyl-kdo2-lipidA[Cytosol] => H+[Cytosol] + dTDP[Cytosol] + inner core oligosaccharide lipid A (E coli)[Cytosol]	K12986					c	Lipopolysaccharide Biosynthesis / Recycling			RHAT1
	O16AT	rhamanosyl-N-acetylglucosamyl-undecaprenyl diphosphate O-acetyltransferase (LPS O16 antigen biosynthesis)	Acetyl-CoA[Cytosol] + rhamanosyl-N-acetylglucosamyl-undecaprenyl diphosphate[Cytosol] => Coenzyme A[Cytosol] + O-acetyl-rhamanosyl-N-acetylglucosamyl-undecaprenyl diphosphate[Cytosol]	K08280					c	Lipopolysaccharide Biosynthesis / Recycling			O16AT
	UPLA4FNF	undecaprenyl phosphate-L-Ara4FN formylase	H2O[Cytosol] + undecaprenyl phosphate-4-amino-4-formyl-L-arabinose[Cytosol] => Formate[Cytosol] + undecaprenyl phosphate-4-amino-4-deoxy-L-arabinose[Cytosol]	K10012					c	Lipopolysaccharide Biosynthesis / Recycling			UPLA4FNF
	LIPAabcpp	lipid A transport via ABC system (periplasm)	ATP[Cytosol] + H2O[Cytosol] + KDO(2)-lipid (A)[Cytosol] => ADP[Cytosol] + H+[Cytosol] + Phosphate[Cytosol] + KDO(2)-lipid (A)[Periplasm]	K11085					c	Lipopolysaccharide Biosynthesis / Recycling			LIPAabcpp
	LIPACabcpp	lipid (cold) A transport via ABC system (periplasm)	ATP[Cytosol] + H2O[Cytosol] + cold adapted KDO(2)-lipid (A)[Cytosol] => ADP[Cytosol] + H+[Cytosol] + Phosphate[Cytosol] + cold adapted KDO(2)-lipid (A)[Periplasm]	K11085					c	Lipopolysaccharide Biosynthesis / Recycling			LIPACabcpp
	LA4NTpp	4-amino-4-deoxy-L-arabinotransferase (LPS lipid A modification, periplasmic face of membrane))	core oligosaccharide lipid A[Periplasm] + undecaprenyl phosphate-4-amino-4-deoxy-L-arabinose[Periplasm] => Undecaprenyl phosphate[Periplasm] + 4-Amino-4-deoxy-L-arabinose modified core oligosaccharide lipid A[Periplasm]	K07264					c	Lipopolysaccharide Biosynthesis / Recycling			LA4NTpp
	PETNT161pp	phosphoethanolamine transferase (c-C16:1)	phosphatidylethanolamine (dihexadec-9enoyl, n-C16:1)[Periplasm] + KDO(2)-lipid (A)[Periplasm] => 1,2-Diacyl-sn-glycerol (dihexadec-9-enoyl, n-C16:1)[Periplasm] + phosphoethanolamine KDO(2)-lipid (A)[Periplasm]	K12975					c	Lipopolysaccharide Biosynthesis / Recycling			PETNT161pp
	PETNT181pp	phosphoethanolamine transferase (c-C16:1)	phosphatidylethanolamine (dioctadec-11-enoyl, n-C18:1)[Periplasm] + KDO(2)-lipid (A)[Periplasm] => 1,2-Diacyl-sn-glycerol (dioctadec-11-enoyl, n-C18:1)[Periplasm] + phosphoethanolamine KDO(2)-lipid (A)[Periplasm]	K12975					c	Lipopolysaccharide Biosynthesis / Recycling			PETNT181pp
	ECAP1pp	enterobacterial common antigen polymerase (periplasm)	2 Undecaprenyl-diphospho N-acetylglucosamine-N-acetylmannosaminuronate-N-acetamido-4,6-dideoxy-D-galactose[Periplasm] => H+[Periplasm] + Undecaprenyl diphosphate[Periplasm] + (enterobacterial common antigen)x2 undecaprenyl-diphosphate[Periplasm]	K02853:b3785					c	Lipopolysaccharide Biosynthesis / Recycling			ECAP1pp
	ECAP2pp	enterobacterial common antigen polymerase (periplasm)	(enterobacterial common antigen)x2 undecaprenyl-diphosphate[Periplasm] + Undecaprenyl-diphospho N-acetylglucosamine-N-acetylmannosaminuronate-N-acetamido-4,6-dideoxy-D-galactose[Periplasm] => H+[Periplasm] + Undecaprenyl diphosphate[Periplasm] + (enterobacterial common antigen)x3 undecaprenyl-diphosphate[Periplasm]	K02853:b3785					c	Lipopolysaccharide Biosynthesis / Recycling			ECAP2pp
	ECAP3pp	enterobacterial common antigen polymerase (periplasm)	Undecaprenyl-diphospho N-acetylglucosamine-N-acetylmannosaminuronate-N-acetamido-4,6-dideoxy-D-galactose[Periplasm] + (enterobacterial common antigen)x3 undecaprenyl-diphosphate[Periplasm] => H+[Periplasm] + Undecaprenyl diphosphate[Periplasm] + (enterobacterial common antigen)x4 undecaprenyl-diphosphate[Periplasm]	K02853:b3785					c	Lipopolysaccharide Biosynthesis / Recycling			ECAP3pp
	O16AP1pp	O16 antigen polymerase (periplasm)	2 O16 antigen undecaprenyl diphosphate[Periplasm] => H+[Periplasm] + Undecaprenyl diphosphate[Periplasm] + (O16 antigen)x2 undecaprenyl diphosphate[Periplasm]	K13008:K05789					c	Lipopolysaccharide Biosynthesis / Recycling			O16AP1pp
	O16AP2pp	O16 antigen polymerase (periplasm)	(O16 antigen)x2 undecaprenyl diphosphate[Periplasm] + O16 antigen undecaprenyl diphosphate[Periplasm] => H+[Periplasm] + Undecaprenyl diphosphate[Periplasm] + (O16 antigen)x3 undecaprenyl diphosphate[Periplasm]	K13008:K05789					c	Lipopolysaccharide Biosynthesis / Recycling			O16AP2pp
	O16AP3pp	O16 antigen polymerase (periplasm)	O16 antigen undecaprenyl diphosphate[Periplasm] + (O16 antigen)x3 undecaprenyl diphosphate[Periplasm] => H+[Periplasm] + Undecaprenyl diphosphate[Periplasm] + (O16 antigen)x4 undecaprenyl diphosphate[Periplasm]	K13008:K05789					c	Lipopolysaccharide Biosynthesis / Recycling			O16AP3pp
	ECA4OALpp	enterobacterial common antigen (x4) O-antigen ligase (periplasm)	core oligosaccharide lipid A[Periplasm] + (enterobacterial common antigen)x4 undecaprenyl-diphosphate[Periplasm] => H+[Periplasm] + Undecaprenyl diphosphate[Periplasm] + (enterobacterial common antigen)x4 core oligosaccharide lipid A[Periplasm]	K02847					c	Lipopolysaccharide Biosynthesis / Recycling			ECA4OALpp
	O16A4Lpp	O16 anitgen (x4) ligase (periplasm)	core oligosaccharide lipid A[Periplasm] + (O16 antigen)x4 undecaprenyl diphosphate[Periplasm] => H+[Periplasm] + Undecaprenyl diphosphate[Periplasm] + (O16 antigen)x4 core oligosaccharide lipid A[Periplasm]	K02847					c	Lipopolysaccharide Biosynthesis / Recycling			O16A4Lpp
	ACOLIPAtex	arabinose modified core oligosaccharide lipid A transport via vector (periplasm to extracellular)	4-Amino-4-deoxy-L-arabinose modified core oligosaccharide lipid A[Periplasm] => 4-Amino-4-deoxy-L-arabinose modified core oligosaccharide lipid A[Extraorganism]	K03328					c	Lipopolysaccharide Biosynthesis / Recycling			ACOLIPAtex
	CLIPAtex	cold lipid A transport via vector (periplasm to extracellular)	cold adapted KDO(2)-lipid (A)[Periplasm] => cold adapted KDO(2)-lipid (A)[Extraorganism]	K03328					c	Lipopolysaccharide Biosynthesis / Recycling			CLIPAtex
	O16AUNDtpp	O16 antigen (flippase, cytoplasm to periplasm)	O16 antigen undecaprenyl diphosphate[Cytosol] => O16 antigen undecaprenyl diphosphate[Periplasm]	K03328					c	Lipopolysaccharide Biosynthesis / Recycling			O16AUNDtpp
	UDCPPtppi	undecaprenyl phosphate transport (cytoplasm to periplasm)	Undecaprenyl phosphate[Periplasm] => Undecaprenyl phosphate[Cytosol]	K03328					c	Lipopolysaccharide Biosynthesis / Recycling			UDCPPtppi
	ULA4Ntppi	transport (cytoplasm to periplasm)	undecaprenyl phosphate-4-amino-4-deoxy-L-arabinose[Cytosol] => undecaprenyl phosphate-4-amino-4-deoxy-L-arabinose[Periplasm]	K03328					c	Lipopolysaccharide Biosynthesis / Recycling			ULA4Ntppi
	ECA4COLIPAtex	enterobacterial common antigen (x4) core oligosaccharide lipid A transport (periplasm to extracellular)	(enterobacterial common antigen)x4 core oligosaccharide lipid A[Periplasm] => (enterobacterial common antigen)x4 core oligosaccharide lipid A[Extraorganism]	K03328					c	Lipopolysaccharide Biosynthesis / Recycling			ECA4COLIPAtex
	ECAtpp	enterobacterial common antigen transferase (flippase, cytoplasm to periplasm)	Undecaprenyl-diphospho N-acetylglucosamine-N-acetylmannosaminuronate-N-acetamido-4,6-dideoxy-D-galactose[Cytosol] => Undecaprenyl-diphospho N-acetylglucosamine-N-acetylmannosaminuronate-N-acetamido-4,6-dideoxy-D-galactose[Periplasm]	K16693					c	Lipopolysaccharide Biosynthesis / Recycling			ECAtpp
	ENLIPAtex	phosphoethanolamine lipid A transport via vector (periplasm to extracellular)	phosphoethanolamine KDO(2)-lipid (A)[Periplasm] => phosphoethanolamine KDO(2)-lipid (A)[Extraorganism]	K16693					c	Lipopolysaccharide Biosynthesis / Recycling			ENLIPAtex
	LIPAtex	lipid A transport via vector (periplasm to extracellular)	KDO(2)-lipid (A)[Periplasm] => KDO(2)-lipid (A)[Extraorganism]	K16693					c	Lipopolysaccharide Biosynthesis / Recycling			LIPAtex
	O16A4COLIPAtex	O16 antigen (x4) core oligosaccharide lipid A transport (periplasm to extracellular)	(O16 antigen)x4 core oligosaccharide lipid A[Periplasm] => (O16 antigen)x4 core oligosaccharide lipid A[Extraorganism]	K16693					c	Lipopolysaccharide Biosynthesis / Recycling			O16A4COLIPAtex
	LIPAHTex	Lipid A:hexadecanoate transferase (n-C16:0) (extracellular membrane)	H+[Extraorganism] + KDO(2)-lipid (A)[Extraorganism] + Hexadecanoate (n-C16:0)[Extraorganism] => H2O[Extraorganism] + hepta-acylated KDO(2)-lipid (A)[Extraorganism]	K12973					c	Lipopolysaccharide Biosynthesis / Recycling			LIPAHTex
	LIPAHT2ex	core oligosaccharide lipid A:hexadecanoate transferase (n-C16:0) (extracellular membrane)	H+[Extraorganism] + Hexadecanoate (n-C16:0)[Extraorganism] + core oligosaccharide lipid A[Extraorganism] => H2O[Extraorganism] + hepta-acylated core oligosaccharide lipid A (E. coli)[Extraorganism]	K12973					c	Lipopolysaccharide Biosynthesis / Recycling			LIPAHT2ex
	COLIPAtex	core oligosaccharide lipid A transport via vector (periplasm to extracellular)	core oligosaccharide lipid A[Periplasm] => core oligosaccharide lipid A[Extraorganism]	K16693					c	Lipopolysaccharide Biosynthesis / Recycling			COLIPAtex
	RAFtex	Raffinose transport via diffusion (extracellular to periplasm)	Raffinose[Extraorganism] <=> Raffinose[Periplasm]	K10108:K10109:K10110:K10117:K10118:K10119:K10113:K10114:K10115:K10120:K10121:K10122:K10111:K10112:K10116					c	Raffinose/Stachyose
	RAFabcpp	Raffinose Abc Transporter	ATP[Cytosol] + H2O[Cytosol] + Raffinose[Periplasm] => ADP[Cytosol] + H+[Cytosol] + Phosphate[Cytosol] + Raffinose[Cytosol]	K10108:K10109:K10110:K10117:K10118:K10119:K10113:K10114:K10115:K10120:K10121:K10122:K10111:K10112:K10116					c	Raffinose/Stachyose
	STAtex	stachyose transport via diffusion (extracellular to periplasm)	Stachyose[Extraorganism] <=> Stachyose[Periplasm]	K10108:K10109:K10110:K10117:K10118:K10119:K10113:K10114:K10115:K10120:K10121:K10122:K10111:K10112:K10116					c	Raffinose/Stachyose
	STAabcpp	stachyose Abc Transporter	ATP[Cytosol] + H2O[Cytosol] + Stachyose[Periplasm] => ADP[Cytosol] + H+[Cytosol] + Phosphate[Cytosol] + Stachyose[Cytosol]	K10108:K10109:K10110:K10117:K10118:K10119:K10113:K10114:K10115:K10120:K10121:K10122:K10111:K10112:K10116					c	Raffinose/Stachyose
	CELtex	Cellobiose transport via diffusion (extracellular to periplasm)	Cellobiose[Extraorganism] <=> Cellobiose[Periplasm]						c	cellobiose
	CELabcpp	cellobiose Abc Transporter	ATP[Cytosol] + H2O[Cytosol] + Cellobiose[Periplasm] => ADP[Cytosol] + H+[Cytosol] + Phosphate[Cytosol] + Cellobiose[Cytosol]	K10240:K10241:K10242:K10243					c	cellobiose
	RHEA_19496	cellobiose:phosphate	Phosphate[Cytosol] + Cellobiose[Cytosol] => D-Glucose[Cytosol] + D-Glucose 1-phosphate[Cytosol]	K00702					c	cellobiose						RHEA
	RMNtex	L-rhamnose transport via diffusion (extracellular to periplasm)	L-Rhamnose[Extraorganism] <=> L-Rhamnose[Periplasm]						c	Rhamnose			RMNtex
	RMNtpp	L-rhamnose transport via proton symport (periplasm)	H+[Periplasm] + L-Rhamnose[Periplasm] => H+[Cytosol] + L-Rhamnose[Cytosol]	K02856					c	Rhamnose			RMNtpp
	RMI	L-rhamnose isomerase	L-Rhamnose[Cytosol] <=> L-Rhamnulose[Cytosol]	K01820					c	Rhamnose			RMI
	RMK	rhamnulokinase	ATP[Cytosol] + L-Rhamnulose[Cytosol] => ADP[Cytosol] + H+[Cytosol] + L-Rhamnulose 1-phosphate[Cytosol]	K00848					c	Rhamnose			RMK
	RMPA	Rhamnulose-1-phosphate aldolase	L-Rhamnulose 1-phosphate[Cytosol] <=> Dihydroxyacetone phosphate[Cytosol] + L-Lactaldehyde[Cytosol]	K01629					c	Rhamnose			RMPA
	GLCURtex	D-glucuronat transport via diffusion (extracellular to periplasm)	D-Glucuronate[Extraorganism] <=> D-Glucuronate[Periplasm]	K09476:K11929:K14062:K09474					c	D-Glucuronat			GLCURtex
	GLCUR1Ptex	D-glucuronate 1-phosphate transport via diffusion (extracellular to periplasm)	D-Glucuronate 1-phosphate[Extraorganism] <=> D-Glucuronate 1-phosphate[Periplasm]	K09476:K11929:K14062:K09475					c	D-Glucuronat			GLCUR1Ptex
	UDPGLCURtex	UDP-D-glucuronate transport via diffusion (extracellular to periplasm)	UDP-D-glucuronate[Extraorganism] <=> UDP-D-glucuronate[Periplasm]	K09476:K11929:K14062:K09475					c	UDP-D-glucuronate			UDPGLCURtex
	GUR1PPpp	Glucuronate 1-phosphate phosphatase (periplasm)	H2O[Periplasm] + D-Glucuronate 1-phosphate[Periplasm] => Phosphate[Periplasm] + D-Glucuronate[Periplasm]	K08077:K11751					c	UDP-D-glucuronate			GUR1PPpp
	UGLCURPpp	UDP-D-glucuronate pyrophosphohydrolase (periplasm)	H2O[Periplasm] + UDP-D-glucuronate[Periplasm] => 2 H+[Periplasm] + UMP[Periplasm] + D-Glucuronate 1-phosphate[Periplasm]	K08077:K11751					c	UDP-D-glucuronate			UGLCURPpp
	GLCURt2rpp	D-glucuronate transport via proton symport, reversible (periplasm)	H+[Periplasm] + D-Glucuronate[Periplasm] <=> H+[Cytosol] + D-Glucuronate[Cytosol]	K02526					c	UDP-D-glucuronate			GLCURt2rpp
	GLCURabcrpp	D-glucuronate transport via proton symport, reversible (periplasm)	ATP[Cytosol] + H2O[Cytosol] + D-Glucuronate[Periplasm] => ADP[Cytosol] + H+[Cytosol] + Phosphate[Cytosol] + D-Glucuronate[Cytosol]	K10192:K10193:K10194:K10195					c	Glucuronate
	GUI1	glucuronate isomerase (D-glucuronate)	D-Glucuronate[Cytosol] <=> D-Fructuronate[Cytosol]	K01812					c	Glucuronate			GUI1
	GUI2	glucuronate isomerase (D-galacturonate)	D-Galacturonate[Cytosol] <=> D-Tagaturonate[Cytosol]	K01812					c	Glucuronate			GUI2
	TAGURr	tagaturonate reductase	NAD+[Cytosol] + D-Altronate[Cytosol] <=> H+[Cytosol] + NADH[Cytosol] + D-Tagaturonate[Cytosol]	K00041					c	Glucuronate			TAGURr
	ALTRH	altronate hydrolase	D-Altronate[Cytosol] => H2O[Cytosol] + 2-Dehydro-3-deoxy-D-gluconate[Cytosol]	K01685					c	Glucuronate			ALTRH
	MNNH	D-mannonate hydrolyase	D-Mannonate[Cytosol] => H2O[Cytosol] + 2-Dehydro-3-deoxy-D-gluconate[Cytosol]	K01686					c	Glucuronate			MNNH
	MANAO	Mannonate oxidoreductase	NAD+[Cytosol] + D-Mannonate[Cytosol] <=> H+[Cytosol] + NADH[Cytosol] + D-Fructuronate[Cytosol]	K00040					c	Glucuronate			MANAO
	DDGLK	2-dehydro-3-deoxygluconokinase	ATP[Cytosol] + 2-Dehydro-3-deoxy-D-gluconate[Cytosol] => ADP[Cytosol] + H+[Cytosol] + 2-Dehydro-3-deoxy-D-gluconate 6-phosphate[Cytosol]	K00874					c	Glucuronate			DDGLK
	EDA	2-dehydro-3-deoxy-phosphogluconate aldolase	2-Dehydro-3-deoxy-D-gluconate 6-phosphate[Cytosol] => Pyruvate[Cytosol] + Glyceraldehyde 3-phosphate[Cytosol]	K01625					c	Glucuronate			EDA
	ALLtex	Allose transport via diffusion (extracellular to periplasm)	D-Allose[Extraorganism] <=> D-Allose[Periplasm]						c	Allose			ALLtex
	ALLabcpp	D-allose transport via ABC system (periplasm)	ATP[Cytosol] + H2O[Cytosol] + D-Allose[Periplasm] => ADP[Cytosol] + H+[Cytosol] + Phosphate[Cytosol] + D-Allose[Cytosol]	K10549:K10550:K10551					c	Allose			ALLabcpp
	ALLK	Allose kinase	ATP[Cytosol] + D-Allose[Cytosol] => ADP[Cytosol] + H+[Cytosol] + D-Allose 6-phosphate[Cytosol]	K00881					c	Allose			ALLK
	ALLPI	Allose 6-phosphate isomerase	D-Allose 6-phosphate[Cytosol] <=> Allulose 6-phosphate[Cytosol]	K01808					c	Allose			ALLPI
	ALLULPE	Allulose 6-phosphate epimerase	Allulose 6-phosphate[Cytosol] <=> D-Fructose 6-phosphate[Cytosol]	K17195					c	Allose			ALLULPE
	PPPNtex	3-phenylpropionate transport via diffusion (extracellular to periplasm)	Phenylpropanoate[Extraorganism] <=> Phenylpropanoate[Periplasm]						c	Phenylpropanoate			PPPNtex
	PPPNt2rpp	3-phenylpropionate transport via proton symport, reversible (periplasm)	H+[Periplasm] + Phenylpropanoate[Periplasm] <=> H+[Cytosol] + Phenylpropanoate[Cytosol]	K05820					c	Phenylpropanoate			PPPNt2rpp
	HPPPNtex	3-(3-hydroxyphenyl)propionate transport via diffusion (extracellular to periplasm)	3-(3-hydroxy-phenyl)propionate[Extraorganism] <=> 3-(3-hydroxy-phenyl)propionate[Periplasm]						c	Phenylpropanoate			HPPPNtex
	HPPPNt2rpp	3-(3-hydroxyphenyl)propionate transport via proton symport, reversible (periplasm)	H+[Periplasm] + 3-(3-hydroxy-phenyl)propionate[Periplasm] <=> H+[Cytosol] + 3-(3-hydroxy-phenyl)propionate[Cytosol]	K05819					c	Phenylpropanoate			HPPPNt2rpp
[truncated: 592 more rows]

## Sheet: METS
#	METID	METNAME	UNCONSTRAINED	MIRIAM	COMPOSITION	InChI	COMPARTMENT	REPLACEMENT ID
[truncated: 1,766 more rows]

[truncated: 3 more sheets: GENES, COMPS, MODEL]
