# Supplementary material for: Genome-scale metabolic reconstructions of Bifidobacterium adolescentis L2-32 and Faecalibacterium prausnitzii A2-165 and their interaction
Source: BMC Syst Biol. 2014 Apr 3;8:41. doi: 10.1186/1752-0509-8-41 (PMC4108055; doi:10.1186/1752-0509-8-41)
Supplement: Additional file 2 — Matlab funtions used in the paper. [file 1752-0509-8-41-S2.zip › Code/RheaKegg.txt]

10003	BI	10000	R02938
10007	BI	10004	R04010
10015	BI	10012	R07170
10019	BI	10016	R02381
10023	BI	10020	R02315
10031	BI	10028	R00279
10039	BI	10036	R02877
10043	BI	10040	R00188
10047	BI	10044	R02229
10051	BI	10048	R00651
10059	BI	10056	R03030
10063	BI	10060	R02481
10067	BI	10064	R01225
10075	BI	10072	R07244
10079	BI	10076	R01100
10083	BI	10080	R05308
10087	BI	10084	R01631
10091	BI	10088	R00809
10107	BI	10104	R03009
10111	BI	10108	R04697
10115	BI	10112	R01290
10119	BI	10116	R01528
10127	BI	10124	R07201
10131	BI	10128	R06948
10135	BI	10132	R01422
10139	BI	10136	R00013
10143	BI	10140	R02684
10151	BI	10148	R03800
10155	BI	10152	R00150
10159	BI	10156	R04708
10163	BI	10160	R07145
10167	BI	10164	R00658
10175	BI	10172	R00048
10183	BI	10180	R00941
10187	BI	10184	R02991
10191	BI	10188	R01978
10199	BI	10196	R04031
10203	BI	10200	R01689
10215	BI	10212	R02274
10223	BI	10220	R02918
10227	BI	10224	R00174
10231	BI	10228	R01325
10239	BI	10236	R03710
10247	BI	10244	R01364
10251	BI	10248	R02100
10255	BI	10252	R07274
10267	BI	10264	R01602
10271	BI	10268	R03277
10275	BI	10272	R02240
10283	BI	10280	R07921
10287	BI	10284	R01091
10291	BI	10288	R03772
10295	BI	10292	R02058
10299	BI	10296	R01063
10303	BI	10300	R01061
10311	BI	10308	R01321
10315	BI	10312	R05148
10319	BI	10316	R01412
10323	BI	10320	R04374
10327	BI	10324	R03585
10331	BI	10328	R03584
10335	BI	10332	R01319
10339	BI	10336	R01324
10343	BI	10340	R06523
10347	BI	10344	R03109
10351	BI	10348	R00251
10359	BI	10356	R04309
10363	BI	10360	R03692
10367	BI	10364	R03859
10371	BI	10368	R04438
10375	BI	10372	R02450
10383	BI	10380	R01870
10391	BI	10388	R00431
10395	BI	10392	R03054
10399	BI	10396	R01258
10403	BI	10400	R00576
10407	BI	10404	R00032
10411	BI	10408	R05330
10415	BI	10412	R01054
10419	BI	10416	R05598
10423	BI	10420	R05652
10427	BI	10424	R01424
10431	BI	10428	R01596
10435	BI	10432	R01649
10439	BI	10436	R07318
10443	BI	10440	R01519
10459	BI	10456	R01556
10463	BI	10460	R04565
10467	BI	10464	R02333
10471	BI	10468	R01621
10475	BI	10472	R01355
10479	BI	10476	R04635
10483	BI	10480	R03266
10487	BI	10484	R03579
10491	BI	10488	R02301
10495	BI	10492	R06871
10503	BI	10500	R01180
10511	BI	10508	R01641
10515	BI	10512	R00360
10519	BI	10516	R05315
10523	BI	10520	R04469
10527	BI	10524	R00272
10531	BI	10528	R04702
10535	BI	10532	R02722
10539	BI	10536	R03518
10543	BI	10540	R03504
10547	BI	10544	R00861
10551	BI	10548	R00559
10555	BI	10552	R00302
10559	BI	10556	R05465
10563	BI	10560	R02280
10567	BI	10564	R01144
10571	BI	10568	R03589
10575	BI	10572	R03031
10579	BI	10576	R03375
10587	BI	10584	R06568
10591	BI	10588	R05189
10603	BI	10600	R02266
10607	BI	10604	R01312
10611	BI	10608	R02253
10615	BI	10612	R06016
10619	BI	10616	R06532
10623	BI	10620	R02506
10627	BI	10624	R00149
10635	BI	10632	R02455
10639	BI	10636	R02456
10643	BI	10640	R03959
10647	BI	10644	R04277
10651	BI	10648	R03281
10659	BI	10656	R01883
10667	BI	10664	R03945
10679	BI	10676	R04001
10683	BI	10680	R01255
10691	BI	10688	R02228
10695	BI	10692	R07353
10703	BI	10700	R05784
10711	BI	10708	R00954
10715	BI	10712	R00690
10719	BI	10716	R07324
10727	BI	10724	R03398
10731	BI	10728	R03396
10735	BI	10732	R04036
10739	BI	10736	R00623
10743	BI	10740	R00624
10747	BI	10744	R01633
10751	BI	10748	R00132
10759	BI	10756	R00206
10763	BI	10760	R00362
10767	BI	10764	R05723
10771	BI	10768	R07366
10775	BI	10772	R00839
10779	BI	10776	R03339
10783	BI	10780	R03337
10791	BI	10788	R02658
10795	BI	10792	R04209
10799	BI	10796	R03712
10803	BI	10800	R02142
10807	BI	10804	R03925
10815	BI	10812	R05049
10819	BI	10816	R04270
10823	BI	10820	R02318
10827	BI	10824	R00343
10831	BI	10828	R00982
10835	BI	10832	R07398
10839	BI	10836	R02417
10843	BI	10840	R01466
10847	BI	10844	R01713
10863	BI	10860	R03385
10867	BI	10864	R03386
10871	BI	10868	R02251
10875	BI	10872	R00546
10879	BI	10876	R01238
10883	BI	10880	R07918
10887	BI	10884	R03723
10891	BI	10888	R04453
10895	BI	10892	R04426
10899	BI	10896	R03624
10911	BI	10908	R07287
10915	BI	10912	R02473
10919	BI	10916	R07270
10927	BI	10924	R04576
10931	BI	10928	R06293
10935	BI	10932	R01954
10939	BI	10936	R07177
10943	BI	10940	R06120
10951	BI	10948	R01961
10955	BI	10952	R03965
10959	BI	10956	R02254
10963	BI	10960	R01450
10967	BI	10964	R01639
10971	BI	10968	R00394
10975	BI	10972	R03148
10979	BI	10976	R05157
10983	BI	10980	R00589
10987	BI	10984	R01447
10991	BI	10988	R00294
10995	BI	10992	R00465
10999	BI	10996	R04169
11007	BI	11004	R00818
11015	BI	11012	R00682
11019	BI	11016	R02422
11023	BI	11020	R03433
11027	BI	11024	R00141
11031	BI	11028	R01326
11035	BI	11032	R04259
11043	BI	11040	R03457
11055	BI	11052	R02561
11063	BI	11060	R03656
11067	BI	11064	R00762
11075	BI	11072	R00825
11079	BI	11076	R00823
11083	BI	11080	R01569
11087	BI	11084	R01905
11091	BI	11088	R02504
11095	BI	11092	R00842
11099	BI	11096	R00844
11103	BI	11100	R00038
11107	BI	11104	R04436
11115	BI	11112	R03037
11123	BI	11120	R07315
11124	UN	11124	R03204
11131	BI	11128	R01613
11135	BI	11132	R03845
11143	BI	11140	R01818
11147	BI	11144	R00889
11151	BI	11148	R00078
11155	BI	11152	R04570
11159	BI	11156	R01212
11163	BI	11160	R06977
11167	BI	11164	R02056
11171	BI	11168	R05305
11175	BI	11172	R00946
11179	BI	11176	R07264
11183	BI	11180	R03648
11187	BI	11184	R00905
11191	BI	11188	R00486
11199	BI	11196	R04148
11211	BI	11208	R05316
11215	BI	11212	R02338
11219	BI	11216	R04267
11227	BI	11224	R01150
11231	BI	11228	R03827
11235	BI	11232	R00507
11239	BI	11236	R01919
11243	BI	11240	R00616
11255	BI	11252	R01485
11259	BI	11256	R05325
11263	BI	11260	R07172
11267	BI	11264	R07171
11271	BI	11268	R01874
11279	BI	11276	R00083
11283	BI	11280	R01669
11287	BI	11284	R02969
11291	BI	11288	R04768
11295	BI	11292	R03736
11299	BI	11296	R00264
11303	BI	11300	R03497
11307	BI	11304	R00776
11311	BI	11308	R00742
11315	BI	11312	R05558
11323	BI	11320	R01473
11327	BI	11324	R07267
11331	BI	11328	R01659
11339	BI	11336	R04013
11343	BI	11340	R03178
11355	BI	11352	R00315
11359	BI	11356	R00281
11363	BI	11360	R07225
11367	BI	11364	R00199
11371	BI	11368	R03476
11375	BI	11372	R00483
11379	BI	11376	R03860
11387	BI	11384	R03022
11395	BI	11392	R03430
11399	BI	11396	R04235
11407	BI	11404	R01385
11411	BI	11408	R01732
11415	BI	11412	R03503
11419	BI	11416	R00049
11423	BI	11420	R07373
11431	BI	11428	R01522
11443	BI	11440	R07191
11447	BI	11444	R03517
11451	BI	11448	R03043
11455	BI	11452	R03556
11463	BI	11460	R05804
11467	BI	11464	R01110
11471	BI	11468	R02200
11479	BI	11476	R07298
11483	BI	11480	R01628
11491	BI	11488	R02366
11495	BI	11492	R06530
11499	BI	11496	R03131
11503	BI	11500	R03350
11507	BI	11504	R03112
11511	BI	11508	R04073
11515	BI	11512	R03558
11519	BI	11516	R00407
11523	BI	11520	R02179
11527	BI	11524	R02609
11531	BI	11528	R05220
11535	BI	11532	R00366
11539	BI	11536	R08212
11543	BI	11540	R02651
11547	BI	11544	R03421
11551	BI	11548	R04490
11555	BI	11552	R04043
11559	BI	11556	R01921
11563	BI	11560	R00813
11571	BI	11568	R01670
11575	BI	11572	R03978
11579	BI	11576	R00619
11583	BI	11580	R01802
11587	BI	11584	R00672
11591	BI	11588	R05151
11599	BI	11596	R00965
11603	BI	11600	R00512
11615	BI	11612	R00248
11623	BI	11620	R02605
11627	BI	11624	R03796
11631	BI	11628	R00636
11635	BI	11632	R03599
11639	BI	11636	R04552
11651	BI	11648	R02178
11663	BI	11660	R03482
11667	BI	11664	R03468
11675	BI	11672	R01716
11679	BI	11676	R01079
11683	BI	11680	R01231
11687	BI	11684	R05756
11691	BI	11688	R03657
11695	BI	11692	R00112
11699	BI	11696	R05757
11703	BI	11700	R02210
11705	LR	11704	R05171
11711	BI	11708	R01130
11723	BI	11720	R03187
11727	BI	11724	R02021
11731	BI	11728	R02553
11739	BI	11736	R02994
11743	BI	11740	R00115
11747	BI	11744	R00618
11751	BI	11748	R07247
11755	BI	11752	R02942
11763	BI	11760	R04357
11767	BI	11764	R01589
11771	BI	11768	R01073
11775	BI	11772	R04285
11787	BI	11784	R07165
11791	BI	11788	R07164
11795	BI	11792	R07194
11799	BI	11796	R02373
11803	BI	11800	R00103
11811	BI	11808	R02882
11815	BI	11812	R01851
11819	BI	11816	R00771
11827	BI	11824	R01226
11835	BI	11832	R04115
11839	BI	11836	R04532
11843	BI	11840	R01419
11847	BI	11844	R00212
11851	BI	11848	R07228
11855	BI	11852	R01402
11859	BI	11856	R05801
11871	BI	11868	R07144
11879	BI	11876	R02580
11883	BI	11880	R03202
11887	BI	11884	R02839
11891	BI	11888	R00634
11895	BI	11892	R04714
11899	BI	11896	R04263
11903	BI	11900	R01934
11907	BI	11904	R02815
11911	BI	11908	R03781
11915	BI	11912	R04557
11919	BI	11916	R04556
11923	BI	11920	R04734
11927	BI	11924	R03486
11929	LR	11928	R07173
11935	BI	11932	R01553
11939	BI	11936	R01614
11943	BI	11940	R00665
11951	BI	11948	R01301
11955	BI	11952	R01394
11959	BI	11956	R01460
11963	BI	11960	R04475
11967	BI	11964	R07597
11971	BI	11968	R03441
11979	BI	11976	R04060
11983	BI	11980	R02742
11987	BI	11984	R02212
11995	BI	11992	R02204
11999	BI	11996	R03964
12003	BI	12000	R00134
12007	BI	12004	R06048
12015	BI	12012	R02134
12019	BI	12016	R07648
12027	BI	12024	R03075
12031	BI	12028	R02284
12039	BI	12036	R04185
12043	BI	12040	R04186
12047	BI	12044	R01369
12051	BI	12048	R02990
12055	BI	12052	R02306
12059	BI	12056	R01825
12067	BI	12064	R02401
12087	BI	12084	R00868
12091	BI	12088	R01497
12095	BI	12092	R02949
12099	BI	12096	R07303
12107	BI	12104	R02101
12115	BI	12112	R01972
12119	BI	12116	R07182
12123	BI	12120	R00948
12127	BI	12124	R02416
12147	BI	12144	R06819
12163	BI	12160	R04049
12171	BI	12168	R03572
12175	BI	12172	R00765
12179	BI	12176	R04033
12183	BI	12180	R00984
12187	BI	12184	R02344
12199	BI	12196	R00761
12203	BI	12200	R07185
12211	BI	12208	R04141
12215	BI	12212	R05350
12219	BI	12216	R05349
12223	BI	12220	R01088
12227	BI	12224	R04636
12228	UN	12228	R00578
12231	BI	12228	R00578
12235	BI	12232	R07226
12239	BI	12236	R01720
12243	BI	12240	R07253
12251	BI	12248	R03192
12255	BI	12252	R02595
12259	BI	12256	R00732
12263	BI	12260	R00105
12267	BI	12264	R07224
12275	BI	12272	R02080
12279	BI	12276	R04096
12283	BI	12280	R05803
12287	BI	12284	R02084
12295	BI	12292	R03662
12299	BI	12296	R05749
12307	BI	12304	R03103
12311	BI	12308	R03102
12319	BI	12316	R03363
12323	BI	12320	R05879
12327	BI	12324	R01266
12339	BI	12336	R01336
12347	BI	12344	R04109
12351	BI	12348	R06990
12355	BI	12352	R03184
12359	BI	12356	R00772
12363	BI	12360	R04205
12371	BI	12368	R07153
12375	BI	12372	R03893
12379	BI	12376	R03241
12383	BI	12380	R02293
12387	BI	12384	R00975
12391	BI	12388	R06560
12395	BI	12392	R03507
12399	BI	12396	R07150
12403	BI	12400	R02322
12407	BI	12404	R00503
12409	LR	12408	R00446
12415	BI	12412	R01511
12419	BI	12416	R03046
12423	BI	12420	R03236
12427	BI	12424	R05758
12431	BI	12428	R05399
12435	BI	12432	R04613
12439	BI	12436	R01944
12443	BI	12440	R00715
12447	BI	12444	R02463
12451	BI	12448	R02474
12455	BI	12452	R03479
12459	BI	12456	R02921
12463	BI	12460	R01082
12467	BI	12464	R01192
12475	BI	12472	R05863
12479	BI	12476	R00525
12483	BI	12480	R02271
12491	BI	12488	R01544
12495	BI	12492	R00655
12503	BI	12500	R04340
12507	BI	12504	R04339
12511	BI	12508	R03554
12515	BI	12512	R00359
12519	BI	12516	R07649
12527	BI	12524	R02203
12535	BI	12532	R04541
12539	BI	12536	R00691
12541	LR	12540	R03038
12547	BI	12544	R05224
12551	BI	12548	R06954
12555	BI	12552	R02505
12559	BI	12556	R02035
12563	BI	12560	R05769
12567	BI	12564	R03475
12571	BI	12568	R03023
12575	BI	12572	R07302
12583	BI	12580	R01683
12587	BI	12584	R04166
12591	BI	12588	R04584
12596	BI	12593	R01801
12604	BI	12601	R01939
12608	BI	12605	R05636
12616	BI	12613	R01109
12624	BI	12621	R00397
12628	BI	12625	R03323
12632	BI	12629	R03812
12636	BI	12633	R05621
12644	BI	12641	R01513
12652	BI	12649	R03942
12656	BI	12653	R00214
12660	BI	12657	R04729
12664	BI	12661	R01923
12680	BI	12677	R03907
12684	BI	12681	R02922
12696	BI	12693	R04091
12700	BI	12697	R02090
12704	BI	12701	R04315
12712	BI	12709	R03362
12720	BI	12717	R03478
12724	BI	12721	R01920
12728	BI	12725	R02896
12736	BI	12733	R03348
12740	BI	12737	R02825
12744	BI	12741	R00123
12752	BI	12749	R03247
12756	BI	12753	R01039
12760	BI	12757	R05702
12764	BI	12761	R05180
12772	BI	12769	R01742
12776	BI	12773	R05468
12788	BI	12785	R02819
12792	BI	12789	R02820
12796	BI	12793	R05799
12800	BI	12797	R03737
12808	BI	12805	R04716
12812	BI	12809	R00080
12816	BI	12813	R00260
12820	BI	12817	R02954
12824	BI	12821	R01066
12828	BI	12825	R07227
12832	BI	12829	R03696
12836	BI	12833	R01581
12840	BI	12837	R01021
12844	BI	12841	R01712
12856	BI	12853	R04296
12860	BI	12857	R00262
12864	BI	12861	R02145
12868	BI	12865	R03885
12872	BI	12869	R02013
12880	BI	12877	R07183
12884	BI	12881	R05328
12892	BI	12889	R02640
12896	BI	12893	R02265
12900	BI	12897	R07202
12904	BI	12901	R02458
12908	BI	12905	R00883
12916	BI	12913	R07770
12920	BI	12917	R03820
12924	BI	12921	R00830
12932	BI	12929	R00271
12936	BI	12933	R02262
12940	BI	12937	R01318
12944	BI	12941	R07258
12948	BI	12945	R07311
12952	BI	12949	R03671
12964	BI	12961	R01365
12968	BI	12965	R01980
12976	BI	12973	R00127
12980	BI	12977	R01882
12984	BI	12981	R08678
12988	BI	12985	R05988
12989	UN	12989	R01328
13000	BI	12997	R03727
13004	BI	13001	R07583
13008	BI	13005	R04713
13012	BI	13009	R01959
13016	BI	13013	R02791
13020	BI	13017	R00966
13024	BI	13021	R05274
13032	BI	13029	R01203
13036	BI	13033	R03240
13040	BI	13037	R00088
13044	BI	13041	R03673
13048	BI	13045	R06291
13052	BI	13049	R01482
13056	BI	13053	R00692
13060	BI	13057	R02597
13064	BI	13061	R08677
13068	BI	13065	R00086
13072	BI	13069	R01468
13076	BI	13073	R03409
13084	BI	13081	R01076
13088	BI	13085	R04364
13096	BI	13093	R01500
13104	BI	13101	R02914
13108	BI	13105	R01043
13112	BI	13109	R04046
13116	BI	13113	R04047
13120	BI	13117	R03134
13124	BI	13121	R02412
13128	BI	13125	R01111
13132	BI	13129	R05324
13136	BI	13133	R01018
13140	BI	13137	R05760
13144	BI	13141	R01181
13152	BI	13149	R00282
13156	BI	13153	R01749
13160	BI	13157	R01750
13164	BI	13161	R01465
13172	BI	13169	R01087
13176	BI	13173	R05746
13180	BI	13177	R05378
13188	BI	13185	R00084
13192	BI	13189	R03467
13196	BI	13193	R07405
13200	BI	13197	R05775
13204	BI	13201	R00565
13212	BI	13209	R00295
13216	BI	13213	R00714
13220	BI	13217	R00713
13224	BI	13221	R02246
13228	BI	13225	R05738
13232	BI	13229	R05734
13236	BI	13233	R02147
13240	BI	13237	R00768
13244	BI	13241	R03161
13248	BI	13245	R00479
13252	BI	13249	R05689
13256	BI	13253	R03428
13264	BI	13261	R03173
13268	BI	13265	R03477
13272	BI	13269	R01498
13284	BI	13281	R04203
13288	BI	13285	R00894
13292	BI	13289	R01007
13296	BI	13293	R02224
13300	BI	13297	R02223
13308	BI	13305	R02380
13312	BI	13309	R05699
13316	BI	13313	R00610
13320	BI	13317	R01751
13324	BI	13321	R01211
13328	BI	13325	R00421
13336	BI	13333	R02730
13340	BI	13337	R01484
13352	BI	13349	R05759
13360	BI	13357	R01608
13364	BI	13361	R00856
13376	BI	13373	R04350
13380	BI	13377	R00949
13384	BI	13381	R00393
13388	BI	13385	R03747
13392	BI	13389	R02488
13396	BI	13393	R01724
13400	BI	13397	R05099
13404	BI	13401	R03265
13408	BI	13405	R01617
13412	BI	13409	R07605
13420	BI	13417	R03787
13424	BI	13421	R02769
13432	BI	13429	R05633
13436	BI	13433	R02485
13440	BI	13437	R02256
13444	BI	13441	R07634
13448	BI	13445	R02973
13456	BI	13453	R02159
13468	BI	13465	R04211
13472	BI	13469	R01413
13476	BI	13473	R00675
13480	BI	13477	R00676
13482	LR	13481	R03659
13488	BI	13485	R04338
13492	BI	13489	R02880
13500	BI	13497	R05661
13508	BI	13505	R01022
13512	BI	13509	R00416
13516	BI	13513	R01869
13520	BI	13517	R02094
13532	BI	13529	R03693
13536	BI	13533	R02915
13540	BI	13537	R05768
13552	BI	13549	R01951
13556	BI	13553	R01092
13560	BI	13557	R00497
13564	BI	13561	R02755
13572	BI	13569	R04615
13588	BI	13585	R01688
13592	BI	13589	R04138
13596	BI	13593	R02423
13600	BI	13597	R01418
13604	BI	13601	R07146
13608	BI	13605	R00068
13612	BI	13609	R05802
13616	BI	13613	R00764
13620	BI	13617	R01401
13628	BI	13625	R05708
13632	BI	13629	R03114
13636	BI	13633	R07414
13640	BI	13637	R01142
13644	BI	13641	R01143
13648	BI	13645	R01521
13652	BI	13649	R01520
13664	BI	13661	R03188
13668	BI	13665	R00434
13672	BI	13669	R03461
13680	BI	13677	R01529
13688	BI	13685	R05703
13692	BI	13689	R01044
13696	BI	13693	R02573
13700	BI	13697	R01051
13704	BI	13701	R01776
13708	BI	13705	R04619
13716	BI	13713	R02164
13720	BI	13717	R05688
13724	BI	13721	R03641
13728	BI	13725	R05332
13744	BI	13741	R01376
13752	BI	13749	R00333
13756	BI	13753	R00093
13760	BI	13757	R03213
13764	BI	13761	R00649
13768	BI	13765	R03523
13772	BI	13769	R01034
13776	BI	13773	R04690
13780	BI	13777	R01053
13784	BI	13781	R01259
13788	BI	13785	R02490
13796	BI	13793	R03908
13800	BI	13797	R01003
13804	BI	13801	R00858
13812	BI	13809	R03799
13816	BI	13813	R03543
13820	BI	13817	R03511
13828	BI	13825	R03397
13832	BI	13829	R03399
13836	BI	13833	R08197
13840	BI	13837	R05275
13848	BI	13845	R03127
13852	BI	13849	R01577
13856	BI	13853	R02711
13860	BI	13857	R01006
13864	BI	13861	R01429
13872	BI	13869	R01728
13876	BI	13873	R06301
13880	BI	13877	R01343
13884	BI	13881	R00544
13888	BI	13885	R03739
13892	BI	13889	R00160
13896	BI	13893	R00187
13900	BI	13897	R01715
13902	LR	13901	R05172
13908	BI	13905	R04493
13912	BI	13909	R02646
13916	BI	13913	R01467
13920	BI	13917	R02177
13932	BI	13929	R01157
13936	BI	13933	R02368
13940	BI	13937	R01636
13944	BI	13941	R01059
13948	BI	13945	R03791
13960	BI	13957	R07365
13964	BI	13961	R03877
13968	BI	13965	R01286
13980	BI	13977	R00221
13988	BI	13985	R01771
13992	BI	13989	R00955
13996	BI	13993	R04188
14000	BI	13997	R01210
14004	BI	14001	R03718
14008	BI	14005	R01001
14016	BI	14013	R03987
14020	BI	14017	R02324
14024	BI	14021	R02374
14028	BI	14025	R02974
14032	BI	14029	R07229
14036	BI	14033	R03331
14040	BI	14037	R02893
14044	BI	14041	R03642
14048	BI	14045	R05165
14052	BI	14049	R06306
14056	BI	14053	R03254
14064	BI	14061	R00368
14068	BI	14065	R02782
14072	BI	14069	R00871
14076	BI	14073	R04135
14080	BI	14077	R00907
14084	BI	14081	R02340
14092	BI	14089	R00372
14096	BI	14093	R00684
14100	BI	14097	R00695
14108	BI	14105	R01248
14112	BI	14109	R01251
14124	BI	14121	R04711
14128	BI	14125	R00039
14132	BI	14129	R02793
14136	BI	14133	R05855
14144	BI	14141	R05717
14148	BI	14145	R02575
14152	BI	14149	R06827
14156	BI	14153	R04451
14160	BI	14157	R00138
14164	BI	14161	R07363
14168	BI	14165	R00487
14172	BI	14169	R02402
14176	BI	14173	R01657
14180	BI	14177	R02985
14184	BI	14181	R03451
14188	BI	14185	R01377
14192	BI	14189	R07362
14196	BI	14193	R01508
14200	BI	14197	R00482
14204	BI	14201	R01898
14208	BI	14205	R02144
14212	BI	14209	R00502
14216	BI	14213	R02071
14220	BI	14217	R04120
14224	BI	14221	R01145
14228	BI	14225	R05283
14233	UN	14233	R02242
14240	BI	14237	R05828
14248	BI	14245	R00087
14252	BI	14249	R03513
14256	BI	14253	R00336
14264	BI	14261	R03861
14268	BI	14265	R02272
14276	BI	14273	R01915
14280	BI	14277	R01446
14288	BI	14285	R00853
14296	BI	14293	R00300
14300	BI	14297	R03617
14304	BI	14301	R02992
14306	LR	14305	R03661
14316	BI	14313	R03746
14320	BI	14317	R03591
14324	BI	14321	R03592
14328	BI	14325	R03548
14332	BI	14329	R04173
14336	BI	14333	R07635
14340	BI	14337	R04476
14344	BI	14341	R00474
14348	BI	14345	R00736
14352	BI	14349	R04548
14356	BI	14353	R07125
14360	BI	14357	R00549
14368	BI	14365	R00484
14372	BI	14369	R01334
14376	BI	14373	R04807
14380	BI	14377	R00478
14384	BI	14381	R03177
14388	BI	14385	R01004
14392	BI	14389	R02789
14400	BI	14397	R04133
14404	BI	14401	R03716
14408	BI	14405	R07147
14412	BI	14409	R02467
14416	BI	14413	R03462
14420	BI	14417	R01620
14424	BI	14421	R04113
14428	BI	14425	R03469
14440	BI	14437	R00447
14448	BI	14445	R01310
14452	BI	14449	R06272
14456	BI	14453	R05681
14460	BI	14457	R03040
14464	BI	14461	R04359
14468	BI	14465	R03013
14472	BI	14469	R03889
14484	BI	14481	R07394
14500	BI	14497	R07154
14504	BI	14501	R01283
14508	BI	14505	R01875
14512	BI	14509	R07186
14516	BI	14513	R04212
14520	BI	14517	R05772
14524	BI	14521	R03581
14526	LR	14525	R04080
14532	BI	14529	R01052
14536	BI	14533	R01884
14540	BI	14537	R04641
14544	BI	14541	R07296
14548	BI	14545	R01268
14552	BI	14549	R02604
14556	BI	14553	R03063
14560	BI	14557	R03703
14564	BI	14561	R03994
14572	BI	14569	R02376
14576	BI	14573	R02752
14580	BI	14577	R01925
14584	BI	14581	R00095
14592	BI	14589	R03587
14596	BI	14593	R02057
14600	BI	14597	R05794
14604	BI	14601	R00449
14608	BI	14605	R02168
14612	BI	14609	R07346
14620	BI	14617	R05714
14624	BI	14621	R03199
14632	BI	14629	R02649
14640	BI	14637	R01236
14644	BI	14641	R07305
14648	BI	14645	R00175
14656	BI	14653	R03259
14660	BI	14657	R01056
14664	BI	14661	R03728
14668	BI	14665	R01676
14672	BI	14669	R01058
14680	BI	14677	R01387
14684	BI	14681	R08762
14688	BI	14685	R00639
14692	BI	14689	R03306
14696	BI	14693	R01008
14700	BI	14697	R03264
14716	BI	14713	R01696
14720	BI	14717	R01826
14724	BI	14721	R02119
14728	BI	14725	R07268
14732	BI	14729	R01068
14740	BI	14737	R00574
14744	BI	14741	R02712
14752	BI	14749	R07657
14756	BI	14753	R01841
14764	BI	14761	R01281
14768	BI	14765	R03137
14772	BI	14769	R02860
14776	BI	14773	R07241
14780	BI	14777	R00181
14784	BI	14781	R03209
14792	BI	14789	R02654
14796	BI	14793	R01932
14800	BI	14797	R01541
14804	BI	14801	R01512
14808	BI	14805	R03576
14812	BI	14809	R03410
14816	BI	14813	R04736
14820	BI	14817	R03181
14824	BI	14821	R01761
14828	BI	14825	R06117
14832	BI	14829	R00897
14836	BI	14833	R02081
14840	BI	14837	R00466
14844	BI	14841	R02068
14848	BI	14845	R02292
14852	BI	14849	R00777
14856	BI	14853	R04101
14860	BI	14857	R03095
14864	BI	14861	R01866
14868	BI	14865	R02384
14876	BI	14873	R02679
14880	BI	14877	R00239
14884	BI	14881	R03761
14892	BI	14889	R06502
14896	BI	14893	R02461
14900	BI	14897	R06792
14904	BI	14901	R02064
14908	BI	14905	R01072
14912	BI	14909	R01481
14920	BI	14917	R05731
14924	BI	14921	R03094
14928	BI	14925	R01817
14932	BI	14929	R01836
14940	BI	14937	R07200
14944	BI	14941	R06947
14948	BI	14945	R02691
14952	BI	14949	R05183
14956	BI	14953	R07217
14960	BI	14957	R05322
14964	BI	14961	R00527
14968	BI	14965	R00539
14972	BI	14969	R05763
14976	BI	14973	R00491
14980	BI	14977	R03308
14984	BI	14981	R01838
14988	BI	14985	R01594
15000	BI	14997	R03803
15004	BI	15001	R01694
15008	BI	15005	R03008
15012	BI	15009	R00939
15016	BI	15013	R03738
15028	BI	15025	R07917
15032	BI	15029	R07135
15036	BI	15033	R01711
15040	BI	15037	R01153
15044	BI	15041	R03685
15048	BI	15045	R03815
15048	BI	15045	R07618
15048	BI	15045	R08550
15052	BI	15049	R00337
15056	BI	15053	R04325
15064	BI	15061	R00092
15068	BI	15065	R01425
15076	BI	15073	R04512
15080	BI	15077	R02972
15084	BI	15081	R00229
15092	BI	15089	R00297
15096	BI	15093	R00734
15100	BI	15097	R02287
15104	BI	15101	R00451
15108	BI	15105	R06807
15112	BI	15109	R01543
15116	BI	15113	R04792
15124	BI	15121	R05072
15132	BI	15129	R02469
15136	BI	15133	R00243
15140	BI	15137	R05147
15144	BI	15141	R07223
15148	BI	15145	R01557
15152	BI	15149	R00278
15156	BI	15153	R01304
15160	BI	15157	R02516
15164	BI	15161	R02514
15168	BI	15165	R05862
15172	BI	15169	R00411
15176	BI	15173	R00113
15180	BI	15177	R02746
15188	BI	15185	R00832
15196	BI	15193	R01856
15204	BI	15201	R03934
15212	BI	15209	R06180
15220	BI	15217	R02375
15224	BI	15221	R01797
15228	BI	15225	R02328
15232	BI	15229	R00885
15244	BI	15241	R06309
15248	BI	15245	R07293
15252	BI	15249	R03297
15256	BI	15253	R02243
15260	BI	15257	R08195
15264	BI	15261	R07204
15268	BI	15265	R05838
15272	BI	15269	R00647
15276	BI	15273	R02077
15284	BI	15281	R03353
15288	BI	15285	R04038
15296	BI	15293	R05755
15304	BI	15301	R03577
15308	BI	15305	R02565
15316	BI	15313	R00749
15324	BI	15321	R03452
15328	BI	15325	R00851
15332	BI	15329	R02935
15336	BI	15333	R02936
15340	BI	15337	R07294
15344	BI	15341	R05227
15348	BI	15345	R00735
15352	BI	15349	R02282
15356	BI	15353	R07178
15364	BI	15361	R01472
15372	BI	15369	R01506
15376	BI	15373	R03721
15384	BI	15381	R02156
15388	BI	15385	R01267
15392	BI	15389	R00089
15396	BI	15393	R02735
15400	BI	15397	R00603
15404	BI	15401	R01005
15416	BI	15413	R00339
15420	BI	15417	R00733
15428	BI	15425	R06895
15444	BI	15441	R01867
15448	BI	15445	R00213
15452	BI	15449	R02519
15456	BI	15453	R07243
15460	BI	15457	R00812
15468	BI	15465	R02976
15472	BI	15469	R04640
15480	BI	15477	R07798
15484	BI	15481	R00945
15488	BI	15485	R03444
15496	BI	15493	R02804
15500	BI	15497	R03502
15504	BI	15501	R00114
15508	BI	15505	R07985
15512	BI	15509	R07259
15516	BI	15513	R02927
15520	BI	15517	R03216
15528	BI	15525	R04150
15532	BI	15529	R04202
15536	BI	15533	R07136
15540	BI	15537	R07137
15544	BI	15541	R04579
15548	BI	15545	R00325
15556	BI	15553	R03393
15564	BI	15561	R03111
15568	BI	15565	R01263
15572	BI	15569	R04596
15576	BI	15573	R03130
15580	BI	15577	R01080
15584	BI	15581	R06796
15592	BI	15589	R04234
15604	BI	15601	R07796
15608	BI	15605	R00532
15612	BI	15609	R01049
15616	BI	15613	R03947
15636	BI	15633	R03303
15644	BI	15641	R00217
15650	LR	15649	R07316
15656	BI	15653	R02732
15660	BI	15657	R05314
15676	BI	15673	R01358
15680	BI	15677	R02273
15684	BI	15681	R04418
15692	BI	15689	R07650
15704	BI	15701	R04800
15708	BI	15705	R07222
15724	BI	15721	R00365
15732	BI	15729	R02454
15736	BI	15733	R07374
15740	BI	15737	R02554
15752	BI	15749	R03793
15756	BI	15753	R01135
15760	BI	15757	R01773
15764	BI	15761	R01775
15768	BI	15765	R06558
15772	BI	15769	R05221
15776	BI	15773	R01011
15780	BI	15777	R03496
15784	BI	15781	R00739
15792	BI	15789	R03586
15796	BI	15793	R02393
15800	BI	15797	R02391
15804	BI	15801	R01313
15808	BI	15805	R03182
15812	BI	15809	R07632
15816	BI	15813	R03621
15820	BI	15817	R00277
15824	BI	15821	R05704
15836	BI	15833	R02673
15840	BI	15837	R01586
15844	BI	15841	R00835
15853	UN	15853	R03324
15860	BI	15857	R03325
15864	BI	15861	R03969
15872	BI	15869	R01148
15880	BI	15877	R01580
15888	BI	15885	R02259
15890	LR	15889	R00256
15892	BI	15889	R00256
15896	BI	15893	R05807
15900	BI	15897	R01987
15904	BI	15901	R01518
15908	BI	15905	R03212
15912	BI	15909	R05320
15916	BI	15913	R00617
15924	BI	15921	R04472
15928	BI	15925	R04623
15932	BI	15929	R05169
15936	BI	15933	R02258
15944	BI	15941	R00669
15952	BI	15949	R03021
15956	BI	15953	R01417
15960	BI	15957	R01540
15964	BI	15961	R02709
15972	BI	15969	R05748
15973	UN	15973	R02350
15980	BI	15977	R02676
15984	BI	15981	R00178
15988	BI	15985	R00519
15992	BI	15989	R02082
15996	BI	15993	R03999
16000	BI	15997	R03998
16008	BI	16005	R05608
16012	BI	16009	R00518
16014	LR	16013	R03654
16020	BI	16017	R03248
16024	BI	16021	R00363
16032	BI	16029	R00913
16036	BI	16033	R07184
16040	BI	16037	R01570
16048	BI	16045	R04610
16052	BI	16049	R05223
16056	BI	16053	R05566
16064	BI	16061	R01030
16068	BI	16065	R05722
16072	BI	16069	R01878
16076	BI	16073	R03854
16077	UN	16077	R02239
16084	BI	16081	R04317
16088	BI	16085	R04573
16092	BI	16089	R06870
16100	BI	16097	R00324
16108	BI	16105	R02685
16112	BI	16109	R00756
16116	BI	16113	R02999
16120	BI	16117	R01357
16124	BI	16121	R02269
16128	BI	16125	R00760
16132	BI	16129	R01708
16136	BI	16133	R03899
16140	BI	16137	R07142
16144	BI	16141	R07141
16152	BI	16149	R01271
16156	BI	16153	R01853
16168	BI	16165	R00679
16172	BI	16169	R00253
16176	BI	16173	R04305
16180	BI	16177	R02123
16184	BI	16181	R05323
16188	BI	16185	R00538
16192	BI	16189	R02521
16200	BI	16197	R01976
16204	BI	16201	R05553
16220	BI	16217	R02526
16228	BI	16225	R03448
16232	BI	16229	R01799
16236	BI	16233	R02472
16248	BI	16245	R04413
16252	BI	16249	R02739
16256	BI	16253	R04151
16260	BI	16257	R07265
16268	BI	16265	R04342
16272	BI	16269	R05711
16276	BI	16273	R01891
16280	BI	16277	R02681
16284	BI	16281	R03395
16288	BI	16285	R00562
16292	BI	16289	R03614
16296	BI	16293	R03968
16300	BI	16297	R04344
16304	BI	16301	R00102
16308	BI	16305	R02083
16312	BI	16309	R03977
16316	BI	16313	R04525
16320	BI	16317	R03582
16324	BI	16321	R03583
16328	BI	16325	R01381
16344	BI	16341	R03245
16352	BI	16349	R03575
16356	BI	16353	R01684
16360	BI	16357	R00412
16364	BI	16361	R03052
16368	BI	16365	R00053
16372	BI	16369	R00704
16376	BI	16373	R03018
16384	BI	16381	R01903
16388	BI	16385	R01299
16392	BI	16389	R01297
16396	BI	16393	R04608
16400	BI	16397	R00016
16404	BI	16401	R02012
16408	BI	16405	R04370
16412	BI	16409	R05878
16420	BI	16417	R00707
16428	BI	16425	R00604
16432	BI	16429	R02783
16448	BI	16445	R07317
16452	BI	16449	R01889
16456	BI	16453	R07713
16460	BI	16457	R02545
16472	BI	16469	R05588
16476	BI	16473	R03211
16484	BI	16481	R00075
16488	BI	16485	R04068
16492	BI	16489	R02558
16496	BI	16493	R02648
16504	BI	16501	R01193
16508	BI	16505	R01302
16512	BI	16509	R00522
16516	BI	16513	R00319
16520	BI	16517	R03759
16528	BI	16525	R03387
16532	BI	16529	R00530
16540	BI	16537	R07582
16544	BI	16541	R06953
16548	BI	16545	R07290
16552	BI	16549	R03514
16560	BI	16557	R04323
16564	BI	16561	R07323
16568	BI	16565	R01161
16576	BI	16573	R05085
16580	BI	16577	R00126
16592	BI	16589	R00808
16596	BI	16593	R04398
16600	BI	16597	R00571
16604	BI	16601	R00490
16608	BI	16605	R03735
16612	BI	16609	R00190
16620	BI	16617	R00953
16624	BI	16621	R04703
16628	BI	16625	R01850
16632	BI	16629	R00473
16648	BI	16645	R01274
16652	BI	16649	R05732
16656	BI	16653	R01739
16660	BI	16657	R01770
16668	BI	16665	R04609
16672	BI	16669	R02103
16680	BI	16677	R07156
16684	BI	16681	R02698
16692	BI	16689	R00303
16696	BI	16693	R04040
16700	BI	16697	R03687
16704	BI	16701	R02347
16708	BI	16705	R02349
16712	BI	16709	R07213
16716	BI	16713	R00499
16720	BI	16717	R07220
16724	BI	16721	R04456
16728	BI	16725	R02029
16732	BI	16729	R00814
16736	BI	16733	R02831
16740	BI	16737	R03559
16744	BI	16741	R01368
16748	BI	16745	R03510
16752	BI	16749	R00318
16754	LR	16753	R06267
16760	BI	16757	R03821
16768	BI	16765	R00870
16772	BI	16769	R01660
16776	BI	16773	R04631
16784	BI	16781	R00383
16792	BI	16789	R01341
16796	BI	16793	R03269
16808	BI	16805	R05229
16812	BI	16809	R00409
16816	BI	16813	R00987
16820	BI	16817	R02034
16824	BI	16821	R02032
16828	BI	16825	R00964
16832	BI	16829	R00635
16836	BI	16833	R00274
16840	BI	16837	R00542
16844	BI	16841	R03948
16848	BI	16845	R00351
16856	BI	16853	R01083
16864	BI	16861	R03231
16868	BI	16865	R03719
16872	BI	16869	R01593
16880	BI	16877	R02466
16884	BI	16881	R01931
16888	BI	16885	R00062
16892	BI	16889	R04028
16896	BI	16893	R02862
16904	BI	16901	R06978
16916	BI	16913	R01800
16920	BI	16917	R04130
16924	BI	16921	R04665
16928	BI	16925	R01942
16932	BI	16929	R00664
16936	BI	16933	R00997
16940	BI	16937	R04126
16944	BI	16941	R03873
16948	BI	16945	R04125
16952	BI	16949	R01183
16956	BI	16953	R04217
16960	BI	16957	R01234
16968	BI	16965	R02009
16972	BI	16969	R06514
16976	BI	16973	R03206
16980	BI	16977	R05713
16984	BI	16981	R02988
16988	BI	16985	R02989
16992	BI	16989	R03371
17000	BI	16997	R07797
17004	BI	17001	R05357
17008	BI	17005	R01476
17012	BI	17009	R04030
17016	BI	17013	R00661
17024	BI	17021	R04152
17028	BI	17025	R01904
17032	BI	17029	R02425
17036	BI	17033	R05239
17040	BI	17037	R02680
17044	BI	17041	R00531
17048	BI	17045	R04461
17052	BI	17049	R07235
17056	BI	17053	R01827
17064	BI	17061	R00815
17068	BI	17065	R02245
17076	BI	17073	R02837
17080	BI	17077	R01564
17084	BI	17081	R07240
17092	BI	17089	R05605
17096	BI	17093	R03364
17100	BI	17097	R01378
17116	BI	17113	R02817
17120	BI	17117	R01585
17124	BI	17121	R01396
17132	BI	17129	R04463
17140	BI	17137	R02268
17144	BI	17141	R00373
17148	BI	17145	R03962
17156	BI	17153	R02426
17160	BI	17157	R01881
17164	BI	17161	R02606
17168	BI	17165	R02329
17176	BI	17173	R01918
17180	BI	17177	R03779
17188	BI	17185	R01134
17192	BI	17189	R00687
17196	BI	17193	R07299
17200	BI	17197	R00042
17204	BI	17201	R02278
17208	BI	17205	R02633
17212	BI	17209	R07984
17216	BI	17213	R00420
17220	BI	17217	R00241
17224	BI	17221	R06513
17236	BI	17233	R03163
17240	BI	17237	R00161
17248	BI	17245	R02666
17260	BI	17257	R05877
17268	BI	17265	R02244
17272	BI	17269	R02858
17276	BI	17273	R02695
17280	BI	17277	R02036
17284	BI	17281	R06979
17292	BI	17289	R00763
17296	BI	17293	R05217
17308	BI	17305	R02513
17314	LR	17313	R03655
17320	BI	17317	R06284
17324	BI	17321	R00683
17328	BI	17325	R04365
17332	BI	17329	R02944
17336	BI	17333	R03133
17340	BI	17337	R00816
17344	BI	17341	R03357
17348	BI	17345	R02764
17364	BI	17361	R07629
17372	BI	17369	R03906
17376	BI	17373	R07321
17384	BI	17381	R03627
17388	BI	17385	R01681
17392	BI	17389	R07134
17396	BI	17393	R03868
17404	BI	17401	R03546
17408	BI	17405	R04421
17412	BI	17409	R04692
17416	BI	17413	R02790
17420	BI	17417	R01201
17428	BI	17425	R00210
17432	BI	17429	R04307
17436	BI	17433	R01025
17440	BI	17437	R04345
17444	BI	17441	R00895
17456	BI	17453	R04144
17464	BI	17461	R01845
17468	BI	17465	R02436
17476	BI	17473	R00424
17480	BI	17477	R05149
17484	BI	17481	R00099
17492	BI	17489	R03630
17496	BI	17493	R01045
17504	BI	17501	R05825
17512	BI	17509	R02133
17516	BI	17513	R03359
17524	BI	17521	R03905
17528	BI	17525	R05563
17540	BI	17537	R01922
17556	BI	17553	R04388
17560	BI	17557	R00989
17564	BI	17561	R01026
17568	BI	17565	R01188
17572	BI	17569	R04695
17576	BI	17573	R02859
17580	BI	17577	R05176
17588	BI	17585	R04347
17592	BI	17589	R00398
17596	BI	17593	R01375
17604	BI	17601	R01526
17620	BI	17617	R03059
17624	BI	17621	R02955
17628	BI	17625	R00452
17640	BI	17637	R07322
17644	BI	17641	R00566
17656	BI	17653	R02061
17660	BI	17657	R01013
17664	BI	17661	R00405
17672	BI	17669	R03369
17676	BI	17673	R02157
17680	BI	17677	R04397
17684	BI	17681	R02047
17688	BI	17685	R00973
17692	BI	17689	R07289
17696	BI	17693	R07295
17700	BI	17697	R02863
17704	BI	17701	R03494
17712	BI	17709	R07273
17716	BI	17713	R04696
17720	BI	17717	R05800
17728	BI	17725	R04424
17732	BI	17729	R01461
17736	BI	17733	R00218
17740	BI	17737	R02413
17744	BI	17741	R06847
17748	BI	17745	R01205
17752	BI	17749	R05152
17756	BI	17753	R01291
17760	BI	17757	R00656
17768	BI	17765	R01662
17784	BI	17781	R00653
17788	BI	17785	R00261
17792	BI	17789	R03832
17804	BI	17801	R00693
17808	BI	17805	R00194
17812	BI	17809	R04237
17816	BI	17813	R02555
17824	BI	17821	R03524
17828	BI	17825	R00299
17832	BI	17829	R00296
17836	BI	17833	R02667
17840	BI	17837	R04167
17848	BI	17845	R03458
17852	BI	17849	R03027
17856	BI	17853	R01695
17860	BI	17857	R07205
17864	BI	17861	R04165
17884	BI	17881	R01963
17888	BI	17885	R05380
17892	BI	17889	R00748
17900	BI	17897	R05745
17904	BI	17901	R02982
17908	BI	17905	R01388
17912	BI	17909	R00753
17916	BI	17913	R00794
17924	BI	17921	R05604
17928	BI	17925	R01757
17932	BI	17929	R01495
17936	BI	17933	R07375
17940	BI	17937	R01016
17944	BI	17941	R04425
17948	BI	17945	R02468
17952	BI	17949	R05719
17956	BI	17953	R02665
17960	BI	17957	R01611
17972	BI	17969	R02786
17976	BI	17973	R01132
17984	BI	17981	R02892
17988	BI	17985	R03283
17996	BI	17993	R02741
17997	UN	17997	R05808
18004	BI	18001	R03360
18008	BI	18005	R08573
18016	BI	18013	R02930
18020	BI	18017	R01974
18024	BI	18021	R04648
18028	BI	18025	R04654
18032	BI	18029	R07641
18036	BI	18033	R01295
18040	BI	18037	R01416
18052	BI	18049	R02283
18064	BI	18061	R03390
18072	BI	18069	R00567
18076	BI	18073	R01868
18084	BI	18081	R02305
18088	BI	18085	R04540
18096	BI	18093	R00978
18100	BI	18097	R04154
18104	BI	18101	R05313
18112	BI	18109	R04520
18116	BI	18113	R00331
18120	BI	18117	R02078
18121	UN	18121	R03528
18128	BI	18125	R07166
18132	BI	18129	R01338
18136	BI	18133	R00529
18140	BI	18137	R07138
18144	BI	18141	R03279
18148	BI	18145	R00866
18156	BI	18153	R00012
18160	BI	18157	R00200
18164	BI	18161	R03991
18168	BI	18165	R05263
18172	BI	18169	R00470
18176	BI	18173	R03358
18184	BI	18181	R00472
18200	BI	18197	R05771
18204	BI	18201	R07212
18208	BI	18205	R02214
18212	BI	18209	R02007
18216	BI	18213	R00956
18224	BI	18221	R03454
18232	BI	18229	R00717
18240	BI	18237	R02656
18244	BI	18241	R02852
18248	BI	18245	R00130
18249	UN	18249	R07269
18256	BI	18253	R00216
18260	BI	18257	R03220
18264	BI	18261	R05219
18272	BI	18269	R04106
18276	BI	18273	R01151
18284	BI	18281	R00402
18288	BI	18285	R02182
18292	BI	18289	R00340
18296	BI	18293	R01558
18304	BI	18301	R01230
18308	BI	18305	R01806
18312	BI	18309	R02192
18316	BI	18313	R01767
18320	BI	18317	R01265
18324	BI	18321	R01090
18328	BI	18325	R07630
18332	BI	18329	R03745
18336	BI	18333	R03780
18340	BI	18337	R01055
18344	BI	18341	R02428
18360	BI	18357	R02832
18368	BI	18365	R00215
18372	BI	18369	R00846
18376	BI	18373	R05795
18380	BI	18377	R02227
18384	BI	18381	R01012
18388	BI	18385	R05735
18392	BI	18389	R01471
18396	BI	18393	R02050
18400	BI	18397	R03651
18400	BI	18397	R05578
18404	BI	18401	R05728
18408	BI	18405	R00396
18412	BI	18409	R05691
18416	BI	18413	R04431
18420	BI	18417	R03488
18424	BI	18421	R03065
18428	BI	18425	R06846
18436	BI	18433	R02233
18440	BI	18437	R05634
18444	BI	18441	R07313
18448	BI	18445	R01127
18452	BI	18449	R05752
18460	BI	18457	R07281
18468	BI	18465	R02076
18476	BI	18473	R01071
18480	BI	18477	R01507
18484	BI	18481	R02564
18488	BI	18485	R00327
18490	LR	18489	R03546
18496	BI	18493	R02452
18500	BI	18497	R03244
18504	BI	18501	R05641
18508	BI	18505	R00445
18512	BI	18509	R00090
18516	BI	18513	R05698
18524	BI	18521	R03623
18528	BI	18525	R05686
18532	BI	18529	R05685
18536	BI	18533	R02701
18540	BI	18537	R02941
18544	BI	18541	R04707
18548	BI	18545	R01784
18556	BI	18553	R02544
18560	BI	18557	R03455
18564	BI	18561	R05639
18568	BI	18565	R07251
18576	BI	18573	R04706
18584	BI	18581	R01469
18588	BI	18585	R01015
18596	BI	18593	R02464
18604	BI	18601	R01634
18608	BI	18605	R03384
18612	BI	18609	R07245
18616	BI	18613	R01306
18620	BI	18617	R00341
18628	BI	18625	R07132
18632	BI	18629	R00104
18636	BI	18633	R00575
18640	BI	18637	R07181
18644	BI	18641	R02965
18648	BI	18645	R00018
18652	BI	18649	R03033
18656	BI	18653	R02139
18660	BI	18657	R01392
18664	BI	18661	R00666
18672	BI	18669	R01245
18684	BI	18681	R00660
18688	BI	18685	R03982
18692	BI	18689	R01314
18696	BI	18693	R02170
18700	BI	18697	R03341
18708	BI	18705	R04575
18712	BI	18709	R07167
18716	BI	18713	R04529
18720	BI	18717	R04505
18728	BI	18725	R05773
18732	BI	18729	R05736
18736	BI	18733	R04501
18740	BI	18737	R03595
18744	BI	18741	R06310
18748	BI	18745	R04327
18752	BI	18749	R03913
18756	BI	18753	R03914
18764	BI	18761	R05209
18768	BI	18765	R08969
18772	BI	18769	R07393
18784	BI	18781	R00233
18796	BI	18793	R01057
18812	BI	18809	R01905
18816	BI	18813	R04379
18820	BI	18817	R00743
18824	BI	18821	R01023
18832	BI	18829	R04210
18836	BI	18833	R05272
18840	BI	18837	R07252
18844	BI	18841	R01747
18848	BI	18845	R01745
18860	BI	18857	R07203
18864	BI	18861	R08538
18872	BI	18869	R01901
18876	BI	18873	R01031
18880	BI	18877	R01189
18888	BI	18885	R05692
18892	BI	18889	R00836
18896	BI	18893	R07339
18900	BI	18897	R07230
18904	BI	18901	R01987
18908	BI	18905	R00747
18913	UN	18913	R04656
18916	BI	18913	R04656
18920	BI	18917	R07215
18924	BI	18921	R03310
18928	BI	18925	R03183
18932	BI	18929	R05742
18952	BI	18949	R06308
18956	BI	18953	R02975
18960	BI	18957	R06119
18968	BI	18965	R03165
18976	BI	18973	R05857
18980	BI	18977	R00849
18984	BI	18981	R03155
18988	BI	18985	R01717
18992	BI	18989	R01437
18996	BI	18993	R05718
19000	BI	18997	R01890
19004	BI	19001	R05737
19008	BI	19005	R05733
19012	BI	19009	R00543
19016	BI	19013	R02095
19020	BI	19017	R00129
19028	BI	19025	R00357
19032	BI	19029	R00005
19036	BI	19033	R02652
19044	BI	19041	R07372
19048	BI	19045	R07399
19052	BI	19049	R03378
19056	BI	19053	R03464
19064	BI	19061	R00796
19072	BI	19069	R02530
19088	BI	19085	R02773
19092	BI	19089	R07237
19100	BI	19097	R02451
19104	BI	19101	R03963
19108	BI	19105	R02549
19112	BI	19109	R04498
19120	BI	19117	R02535
19128	BI	19125	R00588
19132	BI	19129	R01567
19136	BI	19133	R03952
19140	BI	19137	R03086
19144	BI	19141	R02369
19148	BI	19145	R00534
19160	BI	19157	R02429
19172	BI	19169	R00220
19176	BI	19173	R02968
19180	BI	19177	R00461
19188	BI	19185	R00932
19196	BI	19193	R07163
19200	BI	19197	R01619
19204	BI	19201	R01967
19208	BI	19205	R07307
19212	BI	19209	R05124
19216	BI	19213	R04950
19220	BI	19217	R04522
19224	BI	19221	R00614
19240	BI	19237	R04510
19244	BI	19241	R06294
19248	BI	19245	R05383
19252	BI	19249	R01957
19256	BI	19253	R02541
19260	BI	19257	R03557
19268	BI	19265	R02395
19272	BI	19269	R02986
19276	BI	19273	R01804
19284	BI	19281	R08207
19288	BI	19285	R04227
19292	BI	19289	R00805
19300	BI	19297	R01164
19304	BI	19301	R02155
19308	BI	19305	R04709
19312	BI	19309	R05790
19316	BI	19313	R04564
19320	BI	19317	R07404
19324	BI	19321	R03345
19328	BI	19325	R05154
19332	BI	19329	R04577
19336	BI	19333	R01908
19340	BI	19337	R00023
19348	BI	19345	R07271
19352	BI	19349	R03198
19356	BI	19353	R05835
19364	BI	19361	R02003
19368	BI	19365	R01523
19376	BI	19373	R00716
19377	UN	19377	R05707
19384	BI	19381	R00268
19388	BI	19385	R05882
19396	BI	19393	R00453
19400	BI	19397	R04231
19404	BI	19401	R00605
19408	BI	19405	R01323
19412	BI	19409	R02792
19414	LR	19413	R03660
19424	BI	19421	R05761
19428	BI	19425	R04066
19436	BI	19433	R01737
19440	BI	19437	R01722
19444	BI	19441	R04061
19448	BI	19445	R00983
19456	BI	19453	R00258
19460	BI	19457	R00828
19468	BI	19465	R05725
19472	BI	19469	R05724
19476	BI	19473	R01296
19480	BI	19477	R01298
19484	BI	19481	R00829
19488	BI	19485	R01928
19496	BI	19493	R00952
19500	BI	19497	R00489
19504	BI	19501	R01990
19508	BI	19505	R04335
19512	BI	19509	R01812
19516	BI	19513	R01398
19520	BI	19517	R02509
19524	BI	19521	R00230
19528	BI	19525	R05092
19532	BI	19529	R03686
19536	BI	19533	R04189
19540	BI	19537	R02167
19544	BI	19541	R03313
19548	BI	19545	R02591
19552	BI	19549	R00054
19556	BI	19553	R00673
19560	BI	19557	R04392
19564	BI	19561	R08205
19568	BI	19565	R02006
19580	BI	19577	R03588
19584	BI	19581	R03726
19588	BI	19585	R04139
19600	BI	19597	R00552
19604	BI	19601	R02830
19616	BI	19613	R02572
19628	BI	19625	R00751
19632	BI	19629	R00267
19636	BI	19633	R03349
19640	BI	19637	R00563
19644	BI	19641	R01616
19650	LR	19649	R05577
19656	BI	19653	R03391
19660	BI	19657	R03392
19664	BI	19661	R00758
19668	BI	19665	R05311
19672	BI	19669	R00335
19676	BI	19673	R03246
19680	BI	19677	R06952
19684	BI	19681	R01075
19688	BI	19685	R02385
19692	BI	19689	R02263
19700	BI	19697	R03049
19704	BI	19701	R03268
19708	BI	19705	R01277
19712	BI	19709	R02241
19716	BI	19713	R01598
19720	BI	19717	R00699
19728	BI	19725	R02636
19732	BI	19729	R01366
19740	BI	19737	R07419
19744	BI	19741	R00521
19748	BI	19745	R03734
19756	BI	19753	R03613
19760	BI	19757	R00347
19768	BI	19765	R01047
19772	BI	19769	R04728
19776	BI	19773	R00845
19780	BI	19777	R02206
19784	BI	19781	R03207
19788	BI	19785	R05468
19792	BI	19789	R04303
19796	BI	19793	R00611
19800	BI	19797	R03394
19804	BI	19801	R03035
19808	BI	19805	R08368
19812	BI	19809	R00469
19820	BI	19817	R01224
19824	BI	19821	R07168
19828	BI	19825	R02307
19832	BI	19829	R00637
19836	BI	19833	R00944
19840	BI	19837	R07133
19844	BI	19841	R03015
19848	BI	19845	R03072
19852	BI	19849	R00119
19868	BI	19865	R03197
19876	BI	19873	R03404
19880	BI	19877	R03361
19888	BI	19885	R03831
19892	BI	19889	R00289
19896	BI	19893	R04509
19900	BI	19897	R00557
19904	BI	19901	R05317
19908	BI	19905	R07477
19924	BI	19921	R01525
19928	BI	19925	R01524
19936	BI	19933	R00304
19940	BI	19937	R00367
19944	BI	19941	R05162
19948	BI	19945	R04642
19952	BI	19949	R03067
19956	BI	19953	R01261
19960	BI	19957	R05822
19968	BI	19965	R02574
19972	BI	19969	R00793
19976	BI	19973	R02869
19980	BI	19977	R04213
19984	BI	19981	R07140
19988	BI	19985	R06983
19992	BI	19989	R04420
19996	BI	19993	R07606
20000	BI	19997	R00208
20004	BI	20001	R01333
20012	BI	20009	R03625
20016	BI	20013	R01397
20020	BI	20017	R04455
20024	BI	20021	R05466
20028	BI	20025	R03680
20032	BI	20029	R05827
20036	BI	20033	R04147
20040	BI	20037	R00834
20044	BI	20041	R01607
20048	BI	20045	R01604
20052	BI	20049	R04037
20056	BI	20053	R01895
20060	BI	20057	R01563
20064	BI	20061	R02321
20068	BI	20065	R07187
20072	BI	20069	R07638
20076	BI	20073	R08196
20084	BI	20081	R03620
20088	BI	20085	R04356
20092	BI	20089	R01089
20100	BI	20097	R05606
20108	BI	20105	R05805
20112	BI	20109	R06836
20116	BI	20113	R02728
20120	BI	20117	R03014
20124	BI	20121	R03652
20132	BI	20129	R00182
20136	BI	20133	R01971
20140	BI	20137	R06311
20148	BI	20145	R04481
20152	BI	20149	R05727
20156	BI	20153	R01754
20164	BI	20161	R02411
20172	BI	20169	R07216
20176	BI	20173	R05321
20180	BI	20177	R01912
20188	BI	20185	R02598
20192	BI	20189	R00977
20196	BI	20193	R02247
20200	BI	20197	R04389
20204	BI	20201	R00686
20208	BI	20205	R03547
20212	BI	20209	R02136
20220	BI	20217	R02512
20224	BI	20221	R00943
20228	BI	20225	R03366
20232	BI	20229	R01504
20244	BI	20241	R01721
20248	BI	20245	R02226
20252	BI	20249	R00401
20256	BI	20253	R03069
20260	BI	20257	R03930
20272	BI	20269	R04382
20276	BI	20273	R07211
20284	BI	20281	R03214
20288	BI	20285	R05326
20292	BI	20289	R00227
20296	BI	20293	R03431
20300	BI	20297	R01862
20304	BI	20301	R03646
20308	BI	20305	R01293
20312	BI	20309	R00009
20316	BI	20313	R05202
20320	BI	20317	R01249
20324	BI	20321	R01246
20328	BI	20325	R04271
20340	BI	20337	R01448
20344	BI	20341	R00854
20348	BI	20345	R02016
20356	BI	20353	R05753
20360	BI	20357	R06782
20368	BI	20365	R02037
20372	BI	20369	R08211
20376	BI	20373	R00925
20380	BI	20377	R02477
[truncated: 1,320 more rows]
