# Supplementary material for: Genome-scale metabolic reconstructions of Bifidobacterium adolescentis L2-32 and Faecalibacterium prausnitzii A2-165 and their interaction
Source: BMC Syst Biol. 2014 Apr 3;8:41. doi: 10.1186/1752-0509-8-41 (PMC4108055; doi:10.1186/1752-0509-8-41)
Supplement: Additional file 2 — Matlab funtions used in the paper. [file 1752-0509-8-41-S2.zip › Code/test_com.xml]

<?xml version="1.0" encoding="UTF-8" ?><sbml xmlns="http://www.sbml.org/sbml/level2/version3" level="2" version="3"><model metaid="metaid_FAEPRAA2165" id="FAEPRAA2165" name="Faecalibacterium prausnitzii A2-165"><annotation><rdf:RDF xmlns:rdf="http://www.w3.org/1999/02/22-rdf-syntax-ns#" xmlns:dc="http://purl.org/dc/elements/1.1/" xmlns:dcterms="http://purl.org/dc/terms/" xmlns:vCard="http://www.w3.org/2001/vcard-rdf/3.0#" xmlns:bqbiol="http://biomodels.net/biology-qualifiers/" xmlns:bqmodel="http://biomodels.net/model-qualifiers/"><rdf:Description rdf:about="#metaid_FAEPRAA2165"><dc:creator rdf:parseType="Resource"><rdf:Bag><rdf:li rdf:parseType="Resource"><vCard:N rdf:parseType="Resource"><vCard:Family>El-Semman</vCard:Family><vCard:Given>Ibrahim</vCard:Given></vCard:N><vCard:EMAIL>elsemman@chalmers.se</vCard:EMAIL><vCard:ORG><vCard:Orgname>Chalmers University of Technology</vCard:Orgname></vCard:ORG></rdf:li></rdf:Bag></dc:creator><dcterms:created rdf:parseType="Resource"><dcterms:W3CDTF>2013-11-16T17:51:57Z</dcterms:W3CDTF></dcterms:created><dcterms:modified rdf:parseType="Resource"><dcterms:W3CDTF>2013-11-16T17:51:57Z</dcterms:W3CDTF></dcterms:modified><bqbiol:is><rdf:Bag><rdf:li rdf:resource="urn:miriam:411483" /></rdf:Bag></bqbiol:is></rdf:Description></rdf:RDF></annotation>
<listOfUnitDefinitions><unitDefinition id="mmol_per_gDW_per_hr"><listOfUnits><unit kind="mole" scale="-3"/><unit kind="second" multiplier="0.00027778" exponent="-1"/></listOfUnits></unitDefinition></listOfUnitDefinitions>
<listOfCompartments><compartment metaid="metaid_C_c" id="C_c" name="Cytosol" outside="C_c" spatialDimensions="3" sboTerm="SBO:0000290"></compartment><compartment metaid="metaid_C_e" id="C_e" name="Extraorganism" spatialDimensions="3" sboTerm="SBO:0000290"></compartment><compartment metaid="metaid_C_b" id="C_b" name="b" outside="C_b" spatialDimensions="3" sboTerm="SBO:0000290"></compartment></listOfCompartments>
<listOfSpecies><species metaid="metaid_M_m1" id="M_m1" name="D-Glucose" compartment="C_e" boundaryCondition="false" sboTerm="SBO:0000299"><annotation><in:inchi xmlns:in="http://biomodels.net/inchi" metaid="metaid_M_m1_inchi">InChI=1/C6H12O6/c7-1-2-3(8)4(9)5(10)6(11)12-2/h2-11H,1H2/t2-,3-,4+,5-,6u/m1/s1</in:inchi><rdf:RDF xmlns:rdf="http://www.w3.org/1999/02/22-rdf-syntax-ns#" xmlns:dc="http://purl.org/dc/elements/1.1/" xmlns:dcterms="http://purl.org/dc/terms/" xmlns:vCard="http://www.w3.org/2001/vcard-rdf/3.0#" xmlns:bqbiol="http://biomodels.net/biology-qualifiers/" xmlns:bqmodel="http://biomodels.net/model-qualifiers/"><rdf:Description rdf:about="#metaid_M_m1"><bqbiol:is><rdf:Bag><rdf:li rdf:resource="#metaid_M_m1_inchi" /><rdf:li rdf:resource="urn:miriam:obo.chebi:CHEBI:4167"/></rdf:Bag></bqbiol:is></rdf:Description></rdf:RDF></annotation></species>
<species metaid="metaid_M_m2" id="M_m2" name="D-Glucose" compartment="C_b" boundaryCondition="true" sboTerm="SBO:0000299"><annotation><in:inchi xmlns:in="http://biomodels.net/inchi" metaid="metaid_M_m2_inchi">InChI=1/C6H12O6/c7-1-2-3(8)4(9)5(10)6(11)12-2/h2-11H,1H2/t2-,3-,4+,5-,6u/m1/s1</in:inchi><rdf:RDF xmlns:rdf="http://www.w3.org/1999/02/22-rdf-syntax-ns#" xmlns:dc="http://purl.org/dc/elements/1.1/" xmlns:dcterms="http://purl.org/dc/terms/" xmlns:vCard="http://www.w3.org/2001/vcard-rdf/3.0#" xmlns:bqbiol="http://biomodels.net/biology-qualifiers/" xmlns:bqmodel="http://biomodels.net/model-qualifiers/"><rdf:Description rdf:about="#metaid_M_m2"><bqbiol:is><rdf:Bag><rdf:li rdf:resource="#metaid_M_m2_inchi" /><rdf:li rdf:resource="urn:miriam:obo.chebi:CHEBI:4167"/></rdf:Bag></bqbiol:is></rdf:Description></rdf:RDF></annotation></species>
<species metaid="metaid_M_m3" id="M_m3" name="Biomass" compartment="C_c" boundaryCondition="false" sboTerm="SBO:0000299"></species>
<species metaid="metaid_M_m4" id="M_m4" name="Biomass" compartment="C_b" boundaryCondition="true" sboTerm="SBO:0000299"></species>
<species metaid="metaid_M_m5" id="M_m5" name="ADP" compartment="C_c" boundaryCondition="false" sboTerm="SBO:0000299"><annotation><in:inchi xmlns:in="http://biomodels.net/inchi" metaid="metaid_M_m5_inchi">InChI=1/C10H15N5O10P2/c11-8-5-9(13-2-12-8)15(3-14-5)10-7(17)6(16)4(24-10)1-23-27(21,22)25-26(18,19)20/h2-4,6-7,10,16-17H,1H2,(H,21,22)(H2,11,12,13)(H2,18,19,20)/t4-,6-,7-,10-/m1/s1</in:inchi><rdf:RDF xmlns:rdf="http://www.w3.org/1999/02/22-rdf-syntax-ns#" xmlns:dc="http://purl.org/dc/elements/1.1/" xmlns:dcterms="http://purl.org/dc/terms/" xmlns:vCard="http://www.w3.org/2001/vcard-rdf/3.0#" xmlns:bqbiol="http://biomodels.net/biology-qualifiers/" xmlns:bqmodel="http://biomodels.net/model-qualifiers/"><rdf:Description rdf:about="#metaid_M_m5"><bqbiol:is><rdf:Bag><rdf:li rdf:resource="#metaid_M_m5_inchi" /><rdf:li rdf:resource="urn:miriam:obo.chebi:CHEBI:16761"/></rdf:Bag></bqbiol:is></rdf:Description></rdf:RDF></annotation></species>
<species metaid="metaid_M_m6" id="M_m6" name="ATP" compartment="C_c" boundaryCondition="false" sboTerm="SBO:0000299"><annotation><in:inchi xmlns:in="http://biomodels.net/inchi" metaid="metaid_M_m6_inchi">InChI=1/C10H16N5O13P3/c11-8-5-9(13-2-12-8)15(3-14-5)10-7(17)6(16)4(26-10)1-25-30(21,22)28-31(23,24)27-29(18,19)20/h2-4,6-7,10,16-17H,1H2,(H,21,22)(H,23,24)(H2,11,12,13)(H2,18,19,20)/t4-,6-,7-,10-/m1/s1</in:inchi><rdf:RDF xmlns:rdf="http://www.w3.org/1999/02/22-rdf-syntax-ns#" xmlns:dc="http://purl.org/dc/elements/1.1/" xmlns:dcterms="http://purl.org/dc/terms/" xmlns:vCard="http://www.w3.org/2001/vcard-rdf/3.0#" xmlns:bqbiol="http://biomodels.net/biology-qualifiers/" xmlns:bqmodel="http://biomodels.net/model-qualifiers/"><rdf:Description rdf:about="#metaid_M_m6"><bqbiol:is><rdf:Bag><rdf:li rdf:resource="#metaid_M_m6_inchi" /><rdf:li rdf:resource="urn:miriam:obo.chebi:CHEBI:15422"/></rdf:Bag></bqbiol:is></rdf:Description></rdf:RDF></annotation></species>
<species metaid="metaid_M_m7" id="M_m7" name="H+" compartment="C_c" boundaryCondition="false" sboTerm="SBO:0000299"><annotation><in:inchi xmlns:in="http://biomodels.net/inchi" metaid="metaid_M_m7_inchi">InChI=1/p+1</in:inchi><rdf:RDF xmlns:rdf="http://www.w3.org/1999/02/22-rdf-syntax-ns#" xmlns:dc="http://purl.org/dc/elements/1.1/" xmlns:dcterms="http://purl.org/dc/terms/" xmlns:vCard="http://www.w3.org/2001/vcard-rdf/3.0#" xmlns:bqbiol="http://biomodels.net/biology-qualifiers/" xmlns:bqmodel="http://biomodels.net/model-qualifiers/"><rdf:Description rdf:about="#metaid_M_m7"><bqbiol:is><rdf:Bag><rdf:li rdf:resource="#metaid_M_m7_inchi" /><rdf:li rdf:resource="urn:miriam:obo.chebi:CHEBI:15378"/></rdf:Bag></bqbiol:is></rdf:Description></rdf:RDF></annotation></species>
<species metaid="metaid_M_m8" id="M_m8" name="H2O" compartment="C_c" boundaryCondition="false" sboTerm="SBO:0000299"><annotation><in:inchi xmlns:in="http://biomodels.net/inchi" metaid="metaid_M_m8_inchi">InChI=1/H2O/h1H2</in:inchi><rdf:RDF xmlns:rdf="http://www.w3.org/1999/02/22-rdf-syntax-ns#" xmlns:dc="http://purl.org/dc/elements/1.1/" xmlns:dcterms="http://purl.org/dc/terms/" xmlns:vCard="http://www.w3.org/2001/vcard-rdf/3.0#" xmlns:bqbiol="http://biomodels.net/biology-qualifiers/" xmlns:bqmodel="http://biomodels.net/model-qualifiers/"><rdf:Description rdf:about="#metaid_M_m8"><bqbiol:is><rdf:Bag><rdf:li rdf:resource="#metaid_M_m8_inchi" /><rdf:li rdf:resource="urn:miriam:obo.chebi:CHEBI:15377"/></rdf:Bag></bqbiol:is></rdf:Description></rdf:RDF></annotation></species>
<species metaid="metaid_M_m9" id="M_m9" name="Phosphate" compartment="C_c" boundaryCondition="false" sboTerm="SBO:0000299"><annotation><in:inchi xmlns:in="http://biomodels.net/inchi" metaid="metaid_M_m9_inchi">InChI=1/H3O4P/c1-5(2,3)4/h(H3,1,2,3,4)</in:inchi><rdf:RDF xmlns:rdf="http://www.w3.org/1999/02/22-rdf-syntax-ns#" xmlns:dc="http://purl.org/dc/elements/1.1/" xmlns:dcterms="http://purl.org/dc/terms/" xmlns:vCard="http://www.w3.org/2001/vcard-rdf/3.0#" xmlns:bqbiol="http://biomodels.net/biology-qualifiers/" xmlns:bqmodel="http://biomodels.net/model-qualifiers/"><rdf:Description rdf:about="#metaid_M_m9"><bqbiol:is><rdf:Bag><rdf:li rdf:resource="#metaid_M_m9_inchi" /><rdf:li rdf:resource="urn:miriam:obo.chebi:CHEBI:18367"/></rdf:Bag></bqbiol:is></rdf:Description></rdf:RDF></annotation></species>
<species metaid="metaid_M_m10" id="M_m10" name="Ammonium" compartment="C_e" boundaryCondition="false" sboTerm="SBO:0000299"><annotation><in:inchi xmlns:in="http://biomodels.net/inchi" metaid="metaid_M_m10_inchi">InChI=1/H3N/h1H3/p+1</in:inchi><rdf:RDF xmlns:rdf="http://www.w3.org/1999/02/22-rdf-syntax-ns#" xmlns:dc="http://purl.org/dc/elements/1.1/" xmlns:dcterms="http://purl.org/dc/terms/" xmlns:vCard="http://www.w3.org/2001/vcard-rdf/3.0#" xmlns:bqbiol="http://biomodels.net/biology-qualifiers/" xmlns:bqmodel="http://biomodels.net/model-qualifiers/"><rdf:Description rdf:about="#metaid_M_m10"><bqbiol:is><rdf:Bag><rdf:li rdf:resource="#metaid_M_m10_inchi" /><rdf:li rdf:resource="urn:miriam:obo.chebi:CHEBI:28938"/></rdf:Bag></bqbiol:is></rdf:Description></rdf:RDF></annotation></species>
<species metaid="metaid_M_m11" id="M_m11" name="Ammonium" compartment="C_b" boundaryCondition="true" sboTerm="SBO:0000299"><annotation><in:inchi xmlns:in="http://biomodels.net/inchi" metaid="metaid_M_m11_inchi">InChI=1/H3N/h1H3/p+1</in:inchi><rdf:RDF xmlns:rdf="http://www.w3.org/1999/02/22-rdf-syntax-ns#" xmlns:dc="http://purl.org/dc/elements/1.1/" xmlns:dcterms="http://purl.org/dc/terms/" xmlns:vCard="http://www.w3.org/2001/vcard-rdf/3.0#" xmlns:bqbiol="http://biomodels.net/biology-qualifiers/" xmlns:bqmodel="http://biomodels.net/model-qualifiers/"><rdf:Description rdf:about="#metaid_M_m11"><bqbiol:is><rdf:Bag><rdf:li rdf:resource="#metaid_M_m11_inchi" /><rdf:li rdf:resource="urn:miriam:obo.chebi:CHEBI:28938"/></rdf:Bag></bqbiol:is></rdf:Description></rdf:RDF></annotation></species>
<species metaid="metaid_M_m12" id="M_m12" name="Ammonium" compartment="C_c" boundaryCondition="false" sboTerm="SBO:0000299"><annotation><in:inchi xmlns:in="http://biomodels.net/inchi" metaid="metaid_M_m12_inchi">InChI=1/H3N/h1H3/p+1</in:inchi><rdf:RDF xmlns:rdf="http://www.w3.org/1999/02/22-rdf-syntax-ns#" xmlns:dc="http://purl.org/dc/elements/1.1/" xmlns:dcterms="http://purl.org/dc/terms/" xmlns:vCard="http://www.w3.org/2001/vcard-rdf/3.0#" xmlns:bqbiol="http://biomodels.net/biology-qualifiers/" xmlns:bqmodel="http://biomodels.net/model-qualifiers/"><rdf:Description rdf:about="#metaid_M_m12"><bqbiol:is><rdf:Bag><rdf:li rdf:resource="#metaid_M_m12_inchi" /><rdf:li rdf:resource="urn:miriam:obo.chebi:CHEBI:28938"/></rdf:Bag></bqbiol:is></rdf:Description></rdf:RDF></annotation></species>
<species metaid="metaid_M_m13" id="M_m13" name="Phosphate" compartment="C_e" boundaryCondition="false" sboTerm="SBO:0000299"><annotation><in:inchi xmlns:in="http://biomodels.net/inchi" metaid="metaid_M_m13_inchi">InChI=1/H3O4P/c1-5(2,3)4/h(H3,1,2,3,4)</in:inchi><rdf:RDF xmlns:rdf="http://www.w3.org/1999/02/22-rdf-syntax-ns#" xmlns:dc="http://purl.org/dc/elements/1.1/" xmlns:dcterms="http://purl.org/dc/terms/" xmlns:vCard="http://www.w3.org/2001/vcard-rdf/3.0#" xmlns:bqbiol="http://biomodels.net/biology-qualifiers/" xmlns:bqmodel="http://biomodels.net/model-qualifiers/"><rdf:Description rdf:about="#metaid_M_m13"><bqbiol:is><rdf:Bag><rdf:li rdf:resource="#metaid_M_m13_inchi" /><rdf:li rdf:resource="urn:miriam:obo.chebi:CHEBI:18367"/></rdf:Bag></bqbiol:is></rdf:Description></rdf:RDF></annotation></species>
<species metaid="metaid_M_m14" id="M_m14" name="Phosphate" compartment="C_b" boundaryCondition="true" sboTerm="SBO:0000299"><annotation><in:inchi xmlns:in="http://biomodels.net/inchi" metaid="metaid_M_m14_inchi">InChI=1/H3O4P/c1-5(2,3)4/h(H3,1,2,3,4)</in:inchi><rdf:RDF xmlns:rdf="http://www.w3.org/1999/02/22-rdf-syntax-ns#" xmlns:dc="http://purl.org/dc/elements/1.1/" xmlns:dcterms="http://purl.org/dc/terms/" xmlns:vCard="http://www.w3.org/2001/vcard-rdf/3.0#" xmlns:bqbiol="http://biomodels.net/biology-qualifiers/" xmlns:bqmodel="http://biomodels.net/model-qualifiers/"><rdf:Description rdf:about="#metaid_M_m14"><bqbiol:is><rdf:Bag><rdf:li rdf:resource="#metaid_M_m14_inchi" /><rdf:li rdf:resource="urn:miriam:obo.chebi:CHEBI:18367"/></rdf:Bag></bqbiol:is></rdf:Description></rdf:RDF></annotation></species>
<species metaid="metaid_M_m15" id="M_m15" name="H2O" compartment="C_e" boundaryCondition="false" sboTerm="SBO:0000299"><annotation><in:inchi xmlns:in="http://biomodels.net/inchi" metaid="metaid_M_m15_inchi">InChI=1/H2O/h1H2</in:inchi><rdf:RDF xmlns:rdf="http://www.w3.org/1999/02/22-rdf-syntax-ns#" xmlns:dc="http://purl.org/dc/elements/1.1/" xmlns:dcterms="http://purl.org/dc/terms/" xmlns:vCard="http://www.w3.org/2001/vcard-rdf/3.0#" xmlns:bqbiol="http://biomodels.net/biology-qualifiers/" xmlns:bqmodel="http://biomodels.net/model-qualifiers/"><rdf:Description rdf:about="#metaid_M_m15"><bqbiol:is><rdf:Bag><rdf:li rdf:resource="#metaid_M_m15_inchi" /><rdf:li rdf:resource="urn:miriam:obo.chebi:CHEBI:15377"/></rdf:Bag></bqbiol:is></rdf:Description></rdf:RDF></annotation></species>
<species metaid="metaid_M_m16" id="M_m16" name="H2O" compartment="C_b" boundaryCondition="true" sboTerm="SBO:0000299"><annotation><in:inchi xmlns:in="http://biomodels.net/inchi" metaid="metaid_M_m16_inchi">InChI=1/H2O/h1H2</in:inchi><rdf:RDF xmlns:rdf="http://www.w3.org/1999/02/22-rdf-syntax-ns#" xmlns:dc="http://purl.org/dc/elements/1.1/" xmlns:dcterms="http://purl.org/dc/terms/" xmlns:vCard="http://www.w3.org/2001/vcard-rdf/3.0#" xmlns:bqbiol="http://biomodels.net/biology-qualifiers/" xmlns:bqmodel="http://biomodels.net/model-qualifiers/"><rdf:Description rdf:about="#metaid_M_m16"><bqbiol:is><rdf:Bag><rdf:li rdf:resource="#metaid_M_m16_inchi" /><rdf:li rdf:resource="urn:miriam:obo.chebi:CHEBI:15377"/></rdf:Bag></bqbiol:is></rdf:Description></rdf:RDF></annotation></species>
<species metaid="metaid_M_m17" id="M_m17" name="H+" compartment="C_e" boundaryCondition="false" sboTerm="SBO:0000299"><annotation><in:inchi xmlns:in="http://biomodels.net/inchi" metaid="metaid_M_m17_inchi">InChI=1/p+1</in:inchi><rdf:RDF xmlns:rdf="http://www.w3.org/1999/02/22-rdf-syntax-ns#" xmlns:dc="http://purl.org/dc/elements/1.1/" xmlns:dcterms="http://purl.org/dc/terms/" xmlns:vCard="http://www.w3.org/2001/vcard-rdf/3.0#" xmlns:bqbiol="http://biomodels.net/biology-qualifiers/" xmlns:bqmodel="http://biomodels.net/model-qualifiers/"><rdf:Description rdf:about="#metaid_M_m17"><bqbiol:is><rdf:Bag><rdf:li rdf:resource="#metaid_M_m17_inchi" /><rdf:li rdf:resource="urn:miriam:obo.chebi:CHEBI:15378"/></rdf:Bag></bqbiol:is></rdf:Description></rdf:RDF></annotation></species>
<species metaid="metaid_M_m18" id="M_m18" name="H+" compartment="C_b" boundaryCondition="true" sboTerm="SBO:0000299"><annotation><in:inchi xmlns:in="http://biomodels.net/inchi" metaid="metaid_M_m18_inchi">InChI=1/p+1</in:inchi><rdf:RDF xmlns:rdf="http://www.w3.org/1999/02/22-rdf-syntax-ns#" xmlns:dc="http://purl.org/dc/elements/1.1/" xmlns:dcterms="http://purl.org/dc/terms/" xmlns:vCard="http://www.w3.org/2001/vcard-rdf/3.0#" xmlns:bqbiol="http://biomodels.net/biology-qualifiers/" xmlns:bqmodel="http://biomodels.net/model-qualifiers/"><rdf:Description rdf:about="#metaid_M_m18"><bqbiol:is><rdf:Bag><rdf:li rdf:resource="#metaid_M_m18_inchi" /><rdf:li rdf:resource="urn:miriam:obo.chebi:CHEBI:15378"/></rdf:Bag></bqbiol:is></rdf:Description></rdf:RDF></annotation></species>
<species metaid="metaid_M_m19" id="M_m19" name="Acetate" compartment="C_c" boundaryCondition="false" sboTerm="SBO:0000299"><annotation><in:inchi xmlns:in="http://biomodels.net/inchi" metaid="metaid_M_m19_inchi">InChI=1/C2H4O2/c1-2(3)4/h1H3,(H,3,4)</in:inchi><rdf:RDF xmlns:rdf="http://www.w3.org/1999/02/22-rdf-syntax-ns#" xmlns:dc="http://purl.org/dc/elements/1.1/" xmlns:dcterms="http://purl.org/dc/terms/" xmlns:vCard="http://www.w3.org/2001/vcard-rdf/3.0#" xmlns:bqbiol="http://biomodels.net/biology-qualifiers/" xmlns:bqmodel="http://biomodels.net/model-qualifiers/"><rdf:Description rdf:about="#metaid_M_m19"><bqbiol:is><rdf:Bag><rdf:li rdf:resource="#metaid_M_m19_inchi" /><rdf:li rdf:resource="urn:miriam:obo.chebi:CHEBI:15366"/></rdf:Bag></bqbiol:is></rdf:Description></rdf:RDF></annotation></species>
<species metaid="metaid_M_m20" id="M_m20" name="Acetate" compartment="C_e" boundaryCondition="false" sboTerm="SBO:0000299"><annotation><in:inchi xmlns:in="http://biomodels.net/inchi" metaid="metaid_M_m20_inchi">InChI=1/C2H4O2/c1-2(3)4/h1H3,(H,3,4)</in:inchi><rdf:RDF xmlns:rdf="http://www.w3.org/1999/02/22-rdf-syntax-ns#" xmlns:dc="http://purl.org/dc/elements/1.1/" xmlns:dcterms="http://purl.org/dc/terms/" xmlns:vCard="http://www.w3.org/2001/vcard-rdf/3.0#" xmlns:bqbiol="http://biomodels.net/biology-qualifiers/" xmlns:bqmodel="http://biomodels.net/model-qualifiers/"><rdf:Description rdf:about="#metaid_M_m20"><bqbiol:is><rdf:Bag><rdf:li rdf:resource="#metaid_M_m20_inchi" /><rdf:li rdf:resource="urn:miriam:obo.chebi:CHEBI:15366"/></rdf:Bag></bqbiol:is></rdf:Description></rdf:RDF></annotation></species>
<species metaid="metaid_M_m21" id="M_m21" name="Acetate" compartment="C_b" boundaryCondition="true" sboTerm="SBO:0000299"><annotation><in:inchi xmlns:in="http://biomodels.net/inchi" metaid="metaid_M_m21_inchi">InChI=1/C2H4O2/c1-2(3)4/h1H3,(H,3,4)</in:inchi><rdf:RDF xmlns:rdf="http://www.w3.org/1999/02/22-rdf-syntax-ns#" xmlns:dc="http://purl.org/dc/elements/1.1/" xmlns:dcterms="http://purl.org/dc/terms/" xmlns:vCard="http://www.w3.org/2001/vcard-rdf/3.0#" xmlns:bqbiol="http://biomodels.net/biology-qualifiers/" xmlns:bqmodel="http://biomodels.net/model-qualifiers/"><rdf:Description rdf:about="#metaid_M_m21"><bqbiol:is><rdf:Bag><rdf:li rdf:resource="#metaid_M_m21_inchi" /><rdf:li rdf:resource="urn:miriam:obo.chebi:CHEBI:15366"/></rdf:Bag></bqbiol:is></rdf:Description></rdf:RDF></annotation></species>
<species metaid="metaid_M_m22" id="M_m22" name="CO2" compartment="C_c" boundaryCondition="false" sboTerm="SBO:0000299"><annotation><in:inchi xmlns:in="http://biomodels.net/inchi" metaid="metaid_M_m22_inchi">InChI=1/CO2/c2-1-3</in:inchi><rdf:RDF xmlns:rdf="http://www.w3.org/1999/02/22-rdf-syntax-ns#" xmlns:dc="http://purl.org/dc/elements/1.1/" xmlns:dcterms="http://purl.org/dc/terms/" xmlns:vCard="http://www.w3.org/2001/vcard-rdf/3.0#" xmlns:bqbiol="http://biomodels.net/biology-qualifiers/" xmlns:bqmodel="http://biomodels.net/model-qualifiers/"><rdf:Description rdf:about="#metaid_M_m22"><bqbiol:is><rdf:Bag><rdf:li rdf:resource="#metaid_M_m22_inchi" /><rdf:li rdf:resource="urn:miriam:obo.chebi:CHEBI:16526"/></rdf:Bag></bqbiol:is></rdf:Description></rdf:RDF></annotation></species>
<species metaid="metaid_M_m23" id="M_m23" name="CO2" compartment="C_e" boundaryCondition="false" sboTerm="SBO:0000299"><annotation><in:inchi xmlns:in="http://biomodels.net/inchi" metaid="metaid_M_m23_inchi">InChI=1/CO2/c2-1-3</in:inchi><rdf:RDF xmlns:rdf="http://www.w3.org/1999/02/22-rdf-syntax-ns#" xmlns:dc="http://purl.org/dc/elements/1.1/" xmlns:dcterms="http://purl.org/dc/terms/" xmlns:vCard="http://www.w3.org/2001/vcard-rdf/3.0#" xmlns:bqbiol="http://biomodels.net/biology-qualifiers/" xmlns:bqmodel="http://biomodels.net/model-qualifiers/"><rdf:Description rdf:about="#metaid_M_m23"><bqbiol:is><rdf:Bag><rdf:li rdf:resource="#metaid_M_m23_inchi" /><rdf:li rdf:resource="urn:miriam:obo.chebi:CHEBI:16526"/></rdf:Bag></bqbiol:is></rdf:Description></rdf:RDF></annotation></species>
<species metaid="metaid_M_m24" id="M_m24" name="CO2" compartment="C_b" boundaryCondition="true" sboTerm="SBO:0000299"><annotation><in:inchi xmlns:in="http://biomodels.net/inchi" metaid="metaid_M_m24_inchi">InChI=1/CO2/c2-1-3</in:inchi><rdf:RDF xmlns:rdf="http://www.w3.org/1999/02/22-rdf-syntax-ns#" xmlns:dc="http://purl.org/dc/elements/1.1/" xmlns:dcterms="http://purl.org/dc/terms/" xmlns:vCard="http://www.w3.org/2001/vcard-rdf/3.0#" xmlns:bqbiol="http://biomodels.net/biology-qualifiers/" xmlns:bqmodel="http://biomodels.net/model-qualifiers/"><rdf:Description rdf:about="#metaid_M_m24"><bqbiol:is><rdf:Bag><rdf:li rdf:resource="#metaid_M_m24_inchi" /><rdf:li rdf:resource="urn:miriam:obo.chebi:CHEBI:16526"/></rdf:Bag></bqbiol:is></rdf:Description></rdf:RDF></annotation></species>
<species metaid="metaid_M_m25" id="M_m25" name="L-Lactate" compartment="C_c" boundaryCondition="false" sboTerm="SBO:0000299"><notes><body xmlns="http://www.w3.org/1999/xhtml"><p>FORMULA: C3H5O3</p></body></notes></species>
<species metaid="metaid_M_m26" id="M_m26" name="L-Lactate" compartment="C_e" boundaryCondition="false" sboTerm="SBO:0000299"><notes><body xmlns="http://www.w3.org/1999/xhtml"><p>FORMULA: C3H5O3</p></body></notes></species>
<species metaid="metaid_M_m27" id="M_m27" name="L-Lactate" compartment="C_b" boundaryCondition="true" sboTerm="SBO:0000299"><notes><body xmlns="http://www.w3.org/1999/xhtml"><p>FORMULA: C3H5O3</p></body></notes></species>
<species metaid="metaid_M_m31" id="M_m31" name="Succinate" compartment="C_c" boundaryCondition="false" sboTerm="SBO:0000299"><annotation><in:inchi xmlns:in="http://biomodels.net/inchi" metaid="metaid_M_m31_inchi">InChI=1/C4H6O4/c5-3(6)1-2-4(7)8/h1-2H2,(H,5,6)(H,7,8)</in:inchi><rdf:RDF xmlns:rdf="http://www.w3.org/1999/02/22-rdf-syntax-ns#" xmlns:dc="http://purl.org/dc/elements/1.1/" xmlns:dcterms="http://purl.org/dc/terms/" xmlns:vCard="http://www.w3.org/2001/vcard-rdf/3.0#" xmlns:bqbiol="http://biomodels.net/biology-qualifiers/" xmlns:bqmodel="http://biomodels.net/model-qualifiers/"><rdf:Description rdf:about="#metaid_M_m31"><bqbiol:is><rdf:Bag><rdf:li rdf:resource="#metaid_M_m31_inchi" /><rdf:li rdf:resource="urn:miriam:obo.chebi:CHEBI:15741"/></rdf:Bag></bqbiol:is></rdf:Description></rdf:RDF></annotation></species>
<species metaid="metaid_M_m32" id="M_m32" name="Succinate" compartment="C_e" boundaryCondition="false" sboTerm="SBO:0000299"><annotation><in:inchi xmlns:in="http://biomodels.net/inchi" metaid="metaid_M_m32_inchi">InChI=1/C4H6O4/c5-3(6)1-2-4(7)8/h1-2H2,(H,5,6)(H,7,8)</in:inchi><rdf:RDF xmlns:rdf="http://www.w3.org/1999/02/22-rdf-syntax-ns#" xmlns:dc="http://purl.org/dc/elements/1.1/" xmlns:dcterms="http://purl.org/dc/terms/" xmlns:vCard="http://www.w3.org/2001/vcard-rdf/3.0#" xmlns:bqbiol="http://biomodels.net/biology-qualifiers/" xmlns:bqmodel="http://biomodels.net/model-qualifiers/"><rdf:Description rdf:about="#metaid_M_m32"><bqbiol:is><rdf:Bag><rdf:li rdf:resource="#metaid_M_m32_inchi" /><rdf:li rdf:resource="urn:miriam:obo.chebi:CHEBI:15741"/></rdf:Bag></bqbiol:is></rdf:Description></rdf:RDF></annotation></species>
<species metaid="metaid_M_m33" id="M_m33" name="Succinate" compartment="C_b" boundaryCondition="true" sboTerm="SBO:0000299"><annotation><in:inchi xmlns:in="http://biomodels.net/inchi" metaid="metaid_M_m33_inchi">InChI=1/C4H6O4/c5-3(6)1-2-4(7)8/h1-2H2,(H,5,6)(H,7,8)</in:inchi><rdf:RDF xmlns:rdf="http://www.w3.org/1999/02/22-rdf-syntax-ns#" xmlns:dc="http://purl.org/dc/elements/1.1/" xmlns:dcterms="http://purl.org/dc/terms/" xmlns:vCard="http://www.w3.org/2001/vcard-rdf/3.0#" xmlns:bqbiol="http://biomodels.net/biology-qualifiers/" xmlns:bqmodel="http://biomodels.net/model-qualifiers/"><rdf:Description rdf:about="#metaid_M_m33"><bqbiol:is><rdf:Bag><rdf:li rdf:resource="#metaid_M_m33_inchi" /><rdf:li rdf:resource="urn:miriam:obo.chebi:CHEBI:15741"/></rdf:Bag></bqbiol:is></rdf:Description></rdf:RDF></annotation></species>
<species metaid="metaid_M_m34" id="M_m34" name="Formate" compartment="C_e" boundaryCondition="false" sboTerm="SBO:0000299"><annotation><in:inchi xmlns:in="http://biomodels.net/inchi" metaid="metaid_M_m34_inchi">InChI=1/CH2O2/c2-1-3/h1H,(H,2,3)</in:inchi><rdf:RDF xmlns:rdf="http://www.w3.org/1999/02/22-rdf-syntax-ns#" xmlns:dc="http://purl.org/dc/elements/1.1/" xmlns:dcterms="http://purl.org/dc/terms/" xmlns:vCard="http://www.w3.org/2001/vcard-rdf/3.0#" xmlns:bqbiol="http://biomodels.net/biology-qualifiers/" xmlns:bqmodel="http://biomodels.net/model-qualifiers/"><rdf:Description rdf:about="#metaid_M_m34"><bqbiol:is><rdf:Bag><rdf:li rdf:resource="#metaid_M_m34_inchi" /><rdf:li rdf:resource="urn:miriam:obo.chebi:CHEBI:30751"/></rdf:Bag></bqbiol:is></rdf:Description></rdf:RDF></annotation></species>
<species metaid="metaid_M_m35" id="M_m35" name="Formate" compartment="C_b" boundaryCondition="true" sboTerm="SBO:0000299"><annotation><in:inchi xmlns:in="http://biomodels.net/inchi" metaid="metaid_M_m35_inchi">InChI=1/CH2O2/c2-1-3/h1H,(H,2,3)</in:inchi><rdf:RDF xmlns:rdf="http://www.w3.org/1999/02/22-rdf-syntax-ns#" xmlns:dc="http://purl.org/dc/elements/1.1/" xmlns:dcterms="http://purl.org/dc/terms/" xmlns:vCard="http://www.w3.org/2001/vcard-rdf/3.0#" xmlns:bqbiol="http://biomodels.net/biology-qualifiers/" xmlns:bqmodel="http://biomodels.net/model-qualifiers/"><rdf:Description rdf:about="#metaid_M_m35"><bqbiol:is><rdf:Bag><rdf:li rdf:resource="#metaid_M_m35_inchi" /><rdf:li rdf:resource="urn:miriam:obo.chebi:CHEBI:30751"/></rdf:Bag></bqbiol:is></rdf:Description></rdf:RDF></annotation></species>
<species metaid="metaid_M_m36" id="M_m36" name="Formate" compartment="C_c" boundaryCondition="false" sboTerm="SBO:0000299"><annotation><in:inchi xmlns:in="http://biomodels.net/inchi" metaid="metaid_M_m36_inchi">InChI=1/CH2O2/c2-1-3/h1H,(H,2,3)</in:inchi><rdf:RDF xmlns:rdf="http://www.w3.org/1999/02/22-rdf-syntax-ns#" xmlns:dc="http://purl.org/dc/elements/1.1/" xmlns:dcterms="http://purl.org/dc/terms/" xmlns:vCard="http://www.w3.org/2001/vcard-rdf/3.0#" xmlns:bqbiol="http://biomodels.net/biology-qualifiers/" xmlns:bqmodel="http://biomodels.net/model-qualifiers/"><rdf:Description rdf:about="#metaid_M_m36"><bqbiol:is><rdf:Bag><rdf:li rdf:resource="#metaid_M_m36_inchi" /><rdf:li rdf:resource="urn:miriam:obo.chebi:CHEBI:30751"/></rdf:Bag></bqbiol:is></rdf:Description></rdf:RDF></annotation></species>
<species metaid="metaid_M_m37" id="M_m37" name="Glycolaldehyde" compartment="C_c" boundaryCondition="false" sboTerm="SBO:0000299"><annotation><in:inchi xmlns:in="http://biomodels.net/inchi" metaid="metaid_M_m37_inchi">InChI=1/C2H4O2/c3-1-2-4/h1,4H,2H2</in:inchi><rdf:RDF xmlns:rdf="http://www.w3.org/1999/02/22-rdf-syntax-ns#" xmlns:dc="http://purl.org/dc/elements/1.1/" xmlns:dcterms="http://purl.org/dc/terms/" xmlns:vCard="http://www.w3.org/2001/vcard-rdf/3.0#" xmlns:bqbiol="http://biomodels.net/biology-qualifiers/" xmlns:bqmodel="http://biomodels.net/model-qualifiers/"><rdf:Description rdf:about="#metaid_M_m37"><bqbiol:is><rdf:Bag><rdf:li rdf:resource="#metaid_M_m37_inchi" /><rdf:li rdf:resource="urn:miriam:obo.chebi:CHEBI:17071"/></rdf:Bag></bqbiol:is></rdf:Description></rdf:RDF></annotation></species>
<species metaid="metaid_M_m38" id="M_m38" name="Glycolaldehyde" compartment="C_e" boundaryCondition="false" sboTerm="SBO:0000299"><annotation><in:inchi xmlns:in="http://biomodels.net/inchi" metaid="metaid_M_m38_inchi">InChI=1/C2H4O2/c3-1-2-4/h1,4H,2H2</in:inchi><rdf:RDF xmlns:rdf="http://www.w3.org/1999/02/22-rdf-syntax-ns#" xmlns:dc="http://purl.org/dc/elements/1.1/" xmlns:dcterms="http://purl.org/dc/terms/" xmlns:vCard="http://www.w3.org/2001/vcard-rdf/3.0#" xmlns:bqbiol="http://biomodels.net/biology-qualifiers/" xmlns:bqmodel="http://biomodels.net/model-qualifiers/"><rdf:Description rdf:about="#metaid_M_m38"><bqbiol:is><rdf:Bag><rdf:li rdf:resource="#metaid_M_m38_inchi" /><rdf:li rdf:resource="urn:miriam:obo.chebi:CHEBI:17071"/></rdf:Bag></bqbiol:is></rdf:Description></rdf:RDF></annotation></species>
<species metaid="metaid_M_m39" id="M_m39" name="Glycolaldehyde" compartment="C_b" boundaryCondition="true" sboTerm="SBO:0000299"><annotation><in:inchi xmlns:in="http://biomodels.net/inchi" metaid="metaid_M_m39_inchi">InChI=1/C2H4O2/c3-1-2-4/h1,4H,2H2</in:inchi><rdf:RDF xmlns:rdf="http://www.w3.org/1999/02/22-rdf-syntax-ns#" xmlns:dc="http://purl.org/dc/elements/1.1/" xmlns:dcterms="http://purl.org/dc/terms/" xmlns:vCard="http://www.w3.org/2001/vcard-rdf/3.0#" xmlns:bqbiol="http://biomodels.net/biology-qualifiers/" xmlns:bqmodel="http://biomodels.net/model-qualifiers/"><rdf:Description rdf:about="#metaid_M_m39"><bqbiol:is><rdf:Bag><rdf:li rdf:resource="#metaid_M_m39_inchi" /><rdf:li rdf:resource="urn:miriam:obo.chebi:CHEBI:17071"/></rdf:Bag></bqbiol:is></rdf:Description></rdf:RDF></annotation></species>
<species metaid="metaid_M_m40" id="M_m40" name="Hydrogen sulfide" compartment="C_e" boundaryCondition="false" sboTerm="SBO:0000299"><annotation><in:inchi xmlns:in="http://biomodels.net/inchi" metaid="metaid_M_m40_inchi">InChI=1/H2S/h1H2</in:inchi><rdf:RDF xmlns:rdf="http://www.w3.org/1999/02/22-rdf-syntax-ns#" xmlns:dc="http://purl.org/dc/elements/1.1/" xmlns:dcterms="http://purl.org/dc/terms/" xmlns:vCard="http://www.w3.org/2001/vcard-rdf/3.0#" xmlns:bqbiol="http://biomodels.net/biology-qualifiers/" xmlns:bqmodel="http://biomodels.net/model-qualifiers/"><rdf:Description rdf:about="#metaid_M_m40"><bqbiol:is><rdf:Bag><rdf:li rdf:resource="#metaid_M_m40_inchi" /><rdf:li rdf:resource="urn:miriam:obo.chebi:CHEBI:16136"/></rdf:Bag></bqbiol:is></rdf:Description></rdf:RDF></annotation></species>
<species metaid="metaid_M_m41" id="M_m41" name="Hydrogen sulfide" compartment="C_b" boundaryCondition="true" sboTerm="SBO:0000299"><annotation><in:inchi xmlns:in="http://biomodels.net/inchi" metaid="metaid_M_m41_inchi">InChI=1/H2S/h1H2</in:inchi><rdf:RDF xmlns:rdf="http://www.w3.org/1999/02/22-rdf-syntax-ns#" xmlns:dc="http://purl.org/dc/elements/1.1/" xmlns:dcterms="http://purl.org/dc/terms/" xmlns:vCard="http://www.w3.org/2001/vcard-rdf/3.0#" xmlns:bqbiol="http://biomodels.net/biology-qualifiers/" xmlns:bqmodel="http://biomodels.net/model-qualifiers/"><rdf:Description rdf:about="#metaid_M_m41"><bqbiol:is><rdf:Bag><rdf:li rdf:resource="#metaid_M_m41_inchi" /><rdf:li rdf:resource="urn:miriam:obo.chebi:CHEBI:16136"/></rdf:Bag></bqbiol:is></rdf:Description></rdf:RDF></annotation></species>
<species metaid="metaid_M_m42" id="M_m42" name="Hydrogen sulfide" compartment="C_c" boundaryCondition="false" sboTerm="SBO:0000299"><annotation><in:inchi xmlns:in="http://biomodels.net/inchi" metaid="metaid_M_m42_inchi">InChI=1/H2S/h1H2</in:inchi><rdf:RDF xmlns:rdf="http://www.w3.org/1999/02/22-rdf-syntax-ns#" xmlns:dc="http://purl.org/dc/elements/1.1/" xmlns:dcterms="http://purl.org/dc/terms/" xmlns:vCard="http://www.w3.org/2001/vcard-rdf/3.0#" xmlns:bqbiol="http://biomodels.net/biology-qualifiers/" xmlns:bqmodel="http://biomodels.net/model-qualifiers/"><rdf:Description rdf:about="#metaid_M_m42"><bqbiol:is><rdf:Bag><rdf:li rdf:resource="#metaid_M_m42_inchi" /><rdf:li rdf:resource="urn:miriam:obo.chebi:CHEBI:16136"/></rdf:Bag></bqbiol:is></rdf:Description></rdf:RDF></annotation></species>
<species metaid="metaid_M_m43" id="M_m43" name="L-Methionine" compartment="C_e" boundaryCondition="false" sboTerm="SBO:0000299"><annotation><in:inchi xmlns:in="http://biomodels.net/inchi" metaid="metaid_M_m43_inchi">InChI=1/C5H11NO2S/c1-9-3-2-4(6)5(7)8/h4H,2-3,6H2,1H3,(H,7,8)/t4-/m0/s1</in:inchi><rdf:RDF xmlns:rdf="http://www.w3.org/1999/02/22-rdf-syntax-ns#" xmlns:dc="http://purl.org/dc/elements/1.1/" xmlns:dcterms="http://purl.org/dc/terms/" xmlns:vCard="http://www.w3.org/2001/vcard-rdf/3.0#" xmlns:bqbiol="http://biomodels.net/biology-qualifiers/" xmlns:bqmodel="http://biomodels.net/model-qualifiers/"><rdf:Description rdf:about="#metaid_M_m43"><bqbiol:is><rdf:Bag><rdf:li rdf:resource="#metaid_M_m43_inchi" /><rdf:li rdf:resource="urn:miriam:obo.chebi:CHEBI:16643"/></rdf:Bag></bqbiol:is></rdf:Description></rdf:RDF></annotation></species>
<species metaid="metaid_M_m44" id="M_m44" name="L-Methionine" compartment="C_b" boundaryCondition="true" sboTerm="SBO:0000299"><annotation><in:inchi xmlns:in="http://biomodels.net/inchi" metaid="metaid_M_m44_inchi">InChI=1/C5H11NO2S/c1-9-3-2-4(6)5(7)8/h4H,2-3,6H2,1H3,(H,7,8)/t4-/m0/s1</in:inchi><rdf:RDF xmlns:rdf="http://www.w3.org/1999/02/22-rdf-syntax-ns#" xmlns:dc="http://purl.org/dc/elements/1.1/" xmlns:dcterms="http://purl.org/dc/terms/" xmlns:vCard="http://www.w3.org/2001/vcard-rdf/3.0#" xmlns:bqbiol="http://biomodels.net/biology-qualifiers/" xmlns:bqmodel="http://biomodels.net/model-qualifiers/"><rdf:Description rdf:about="#metaid_M_m44"><bqbiol:is><rdf:Bag><rdf:li rdf:resource="#metaid_M_m44_inchi" /><rdf:li rdf:resource="urn:miriam:obo.chebi:CHEBI:16643"/></rdf:Bag></bqbiol:is></rdf:Description></rdf:RDF></annotation></species>
<species metaid="metaid_M_m45" id="M_m45" name="L-Methionine" compartment="C_c" boundaryCondition="false" sboTerm="SBO:0000299"><annotation><in:inchi xmlns:in="http://biomodels.net/inchi" metaid="metaid_M_m45_inchi">InChI=1/C5H11NO2S/c1-9-3-2-4(6)5(7)8/h4H,2-3,6H2,1H3,(H,7,8)/t4-/m0/s1</in:inchi><rdf:RDF xmlns:rdf="http://www.w3.org/1999/02/22-rdf-syntax-ns#" xmlns:dc="http://purl.org/dc/elements/1.1/" xmlns:dcterms="http://purl.org/dc/terms/" xmlns:vCard="http://www.w3.org/2001/vcard-rdf/3.0#" xmlns:bqbiol="http://biomodels.net/biology-qualifiers/" xmlns:bqmodel="http://biomodels.net/model-qualifiers/"><rdf:Description rdf:about="#metaid_M_m45"><bqbiol:is><rdf:Bag><rdf:li rdf:resource="#metaid_M_m45_inchi" /><rdf:li rdf:resource="urn:miriam:obo.chebi:CHEBI:16643"/></rdf:Bag></bqbiol:is></rdf:Description></rdf:RDF></annotation></species>
<species metaid="metaid_M_m46" id="M_m46" name="L-Valine" compartment="C_e" boundaryCondition="false" sboTerm="SBO:0000299"><annotation><in:inchi xmlns:in="http://biomodels.net/inchi" metaid="metaid_M_m46_inchi">InChI=1/C5H11NO2/c1-3(2)4(6)5(7)8/h3-4H,6H2,1-2H3,(H,7,8)/t4-/m0/s1</in:inchi><rdf:RDF xmlns:rdf="http://www.w3.org/1999/02/22-rdf-syntax-ns#" xmlns:dc="http://purl.org/dc/elements/1.1/" xmlns:dcterms="http://purl.org/dc/terms/" xmlns:vCard="http://www.w3.org/2001/vcard-rdf/3.0#" xmlns:bqbiol="http://biomodels.net/biology-qualifiers/" xmlns:bqmodel="http://biomodels.net/model-qualifiers/"><rdf:Description rdf:about="#metaid_M_m46"><bqbiol:is><rdf:Bag><rdf:li rdf:resource="#metaid_M_m46_inchi" /><rdf:li rdf:resource="urn:miriam:obo.chebi:CHEBI:16414"/></rdf:Bag></bqbiol:is></rdf:Description></rdf:RDF></annotation></species>
<species metaid="metaid_M_m47" id="M_m47" name="L-Valine" compartment="C_b" boundaryCondition="true" sboTerm="SBO:0000299"><annotation><in:inchi xmlns:in="http://biomodels.net/inchi" metaid="metaid_M_m47_inchi">InChI=1/C5H11NO2/c1-3(2)4(6)5(7)8/h3-4H,6H2,1-2H3,(H,7,8)/t4-/m0/s1</in:inchi><rdf:RDF xmlns:rdf="http://www.w3.org/1999/02/22-rdf-syntax-ns#" xmlns:dc="http://purl.org/dc/elements/1.1/" xmlns:dcterms="http://purl.org/dc/terms/" xmlns:vCard="http://www.w3.org/2001/vcard-rdf/3.0#" xmlns:bqbiol="http://biomodels.net/biology-qualifiers/" xmlns:bqmodel="http://biomodels.net/model-qualifiers/"><rdf:Description rdf:about="#metaid_M_m47"><bqbiol:is><rdf:Bag><rdf:li rdf:resource="#metaid_M_m47_inchi" /><rdf:li rdf:resource="urn:miriam:obo.chebi:CHEBI:16414"/></rdf:Bag></bqbiol:is></rdf:Description></rdf:RDF></annotation></species>
<species metaid="metaid_M_m48" id="M_m48" name="L-Valine" compartment="C_c" boundaryCondition="false" sboTerm="SBO:0000299"><annotation><in:inchi xmlns:in="http://biomodels.net/inchi" metaid="metaid_M_m48_inchi">InChI=1/C5H11NO2/c1-3(2)4(6)5(7)8/h3-4H,6H2,1-2H3,(H,7,8)/t4-/m0/s1</in:inchi><rdf:RDF xmlns:rdf="http://www.w3.org/1999/02/22-rdf-syntax-ns#" xmlns:dc="http://purl.org/dc/elements/1.1/" xmlns:dcterms="http://purl.org/dc/terms/" xmlns:vCard="http://www.w3.org/2001/vcard-rdf/3.0#" xmlns:bqbiol="http://biomodels.net/biology-qualifiers/" xmlns:bqmodel="http://biomodels.net/model-qualifiers/"><rdf:Description rdf:about="#metaid_M_m48"><bqbiol:is><rdf:Bag><rdf:li rdf:resource="#metaid_M_m48_inchi" /><rdf:li rdf:resource="urn:miriam:obo.chebi:CHEBI:16414"/></rdf:Bag></bqbiol:is></rdf:Description></rdf:RDF></annotation></species>
<species metaid="metaid_M_m49" id="M_m49" name="L-Isoleucine" compartment="C_e" boundaryCondition="false" sboTerm="SBO:0000299"><annotation><in:inchi xmlns:in="http://biomodels.net/inchi" metaid="metaid_M_m49_inchi">InChI=1/C6H13NO2/c1-3-4(2)5(7)6(8)9/h4-5H,3,7H2,1-2H3,(H,8,9)/t4-,5-/m0/s1</in:inchi><rdf:RDF xmlns:rdf="http://www.w3.org/1999/02/22-rdf-syntax-ns#" xmlns:dc="http://purl.org/dc/elements/1.1/" xmlns:dcterms="http://purl.org/dc/terms/" xmlns:vCard="http://www.w3.org/2001/vcard-rdf/3.0#" xmlns:bqbiol="http://biomodels.net/biology-qualifiers/" xmlns:bqmodel="http://biomodels.net/model-qualifiers/"><rdf:Description rdf:about="#metaid_M_m49"><bqbiol:is><rdf:Bag><rdf:li rdf:resource="#metaid_M_m49_inchi" /><rdf:li rdf:resource="urn:miriam:obo.chebi:CHEBI:17191"/></rdf:Bag></bqbiol:is></rdf:Description></rdf:RDF></annotation></species>
<species metaid="metaid_M_m50" id="M_m50" name="L-Isoleucine" compartment="C_b" boundaryCondition="true" sboTerm="SBO:0000299"><annotation><in:inchi xmlns:in="http://biomodels.net/inchi" metaid="metaid_M_m50_inchi">InChI=1/C6H13NO2/c1-3-4(2)5(7)6(8)9/h4-5H,3,7H2,1-2H3,(H,8,9)/t4-,5-/m0/s1</in:inchi><rdf:RDF xmlns:rdf="http://www.w3.org/1999/02/22-rdf-syntax-ns#" xmlns:dc="http://purl.org/dc/elements/1.1/" xmlns:dcterms="http://purl.org/dc/terms/" xmlns:vCard="http://www.w3.org/2001/vcard-rdf/3.0#" xmlns:bqbiol="http://biomodels.net/biology-qualifiers/" xmlns:bqmodel="http://biomodels.net/model-qualifiers/"><rdf:Description rdf:about="#metaid_M_m50"><bqbiol:is><rdf:Bag><rdf:li rdf:resource="#metaid_M_m50_inchi" /><rdf:li rdf:resource="urn:miriam:obo.chebi:CHEBI:17191"/></rdf:Bag></bqbiol:is></rdf:Description></rdf:RDF></annotation></species>
<species metaid="metaid_M_m51" id="M_m51" name="L-Isoleucine" compartment="C_c" boundaryCondition="false" sboTerm="SBO:0000299"><annotation><in:inchi xmlns:in="http://biomodels.net/inchi" metaid="metaid_M_m51_inchi">InChI=1/C6H13NO2/c1-3-4(2)5(7)6(8)9/h4-5H,3,7H2,1-2H3,(H,8,9)/t4-,5-/m0/s1</in:inchi><rdf:RDF xmlns:rdf="http://www.w3.org/1999/02/22-rdf-syntax-ns#" xmlns:dc="http://purl.org/dc/elements/1.1/" xmlns:dcterms="http://purl.org/dc/terms/" xmlns:vCard="http://www.w3.org/2001/vcard-rdf/3.0#" xmlns:bqbiol="http://biomodels.net/biology-qualifiers/" xmlns:bqmodel="http://biomodels.net/model-qualifiers/"><rdf:Description rdf:about="#metaid_M_m51"><bqbiol:is><rdf:Bag><rdf:li rdf:resource="#metaid_M_m51_inchi" /><rdf:li rdf:resource="urn:miriam:obo.chebi:CHEBI:17191"/></rdf:Bag></bqbiol:is></rdf:Description></rdf:RDF></annotation></species>
<species metaid="metaid_M_m52" id="M_m52" name="L-Leucine" compartment="C_e" boundaryCondition="false" sboTerm="SBO:0000299"><annotation><in:inchi xmlns:in="http://biomodels.net/inchi" metaid="metaid_M_m52_inchi">InChI=1/C6H13NO2/c1-4(2)3-5(7)6(8)9/h4-5H,3,7H2,1-2H3,(H,8,9)/t5-/m0/s1</in:inchi><rdf:RDF xmlns:rdf="http://www.w3.org/1999/02/22-rdf-syntax-ns#" xmlns:dc="http://purl.org/dc/elements/1.1/" xmlns:dcterms="http://purl.org/dc/terms/" xmlns:vCard="http://www.w3.org/2001/vcard-rdf/3.0#" xmlns:bqbiol="http://biomodels.net/biology-qualifiers/" xmlns:bqmodel="http://biomodels.net/model-qualifiers/"><rdf:Description rdf:about="#metaid_M_m52"><bqbiol:is><rdf:Bag><rdf:li rdf:resource="#metaid_M_m52_inchi" /><rdf:li rdf:resource="urn:miriam:obo.chebi:CHEBI:15603"/></rdf:Bag></bqbiol:is></rdf:Description></rdf:RDF></annotation></species>
<species metaid="metaid_M_m53" id="M_m53" name="L-Leucine" compartment="C_b" boundaryCondition="true" sboTerm="SBO:0000299"><annotation><in:inchi xmlns:in="http://biomodels.net/inchi" metaid="metaid_M_m53_inchi">InChI=1/C6H13NO2/c1-4(2)3-5(7)6(8)9/h4-5H,3,7H2,1-2H3,(H,8,9)/t5-/m0/s1</in:inchi><rdf:RDF xmlns:rdf="http://www.w3.org/1999/02/22-rdf-syntax-ns#" xmlns:dc="http://purl.org/dc/elements/1.1/" xmlns:dcterms="http://purl.org/dc/terms/" xmlns:vCard="http://www.w3.org/2001/vcard-rdf/3.0#" xmlns:bqbiol="http://biomodels.net/biology-qualifiers/" xmlns:bqmodel="http://biomodels.net/model-qualifiers/"><rdf:Description rdf:about="#metaid_M_m53"><bqbiol:is><rdf:Bag><rdf:li rdf:resource="#metaid_M_m53_inchi" /><rdf:li rdf:resource="urn:miriam:obo.chebi:CHEBI:15603"/></rdf:Bag></bqbiol:is></rdf:Description></rdf:RDF></annotation></species>
<species metaid="metaid_M_m54" id="M_m54" name="L-Leucine" compartment="C_c" boundaryCondition="false" sboTerm="SBO:0000299"><annotation><in:inchi xmlns:in="http://biomodels.net/inchi" metaid="metaid_M_m54_inchi">InChI=1/C6H13NO2/c1-4(2)3-5(7)6(8)9/h4-5H,3,7H2,1-2H3,(H,8,9)/t5-/m0/s1</in:inchi><rdf:RDF xmlns:rdf="http://www.w3.org/1999/02/22-rdf-syntax-ns#" xmlns:dc="http://purl.org/dc/elements/1.1/" xmlns:dcterms="http://purl.org/dc/terms/" xmlns:vCard="http://www.w3.org/2001/vcard-rdf/3.0#" xmlns:bqbiol="http://biomodels.net/biology-qualifiers/" xmlns:bqmodel="http://biomodels.net/model-qualifiers/"><rdf:Description rdf:about="#metaid_M_m54"><bqbiol:is><rdf:Bag><rdf:li rdf:resource="#metaid_M_m54_inchi" /><rdf:li rdf:resource="urn:miriam:obo.chebi:CHEBI:15603"/></rdf:Bag></bqbiol:is></rdf:Description></rdf:RDF></annotation></species>
<species metaid="metaid_M_m61" id="M_m61" name="L-Threonine" compartment="C_e" boundaryCondition="false" sboTerm="SBO:0000299"><annotation><in:inchi xmlns:in="http://biomodels.net/inchi" metaid="metaid_M_m61_inchi">InChI=1/C4H9NO3/c1-2(6)3(5)4(7)8/h2-3,6H,5H2,1H3,(H,7,8)/t2-,3+/m1/s1</in:inchi><rdf:RDF xmlns:rdf="http://www.w3.org/1999/02/22-rdf-syntax-ns#" xmlns:dc="http://purl.org/dc/elements/1.1/" xmlns:dcterms="http://purl.org/dc/terms/" xmlns:vCard="http://www.w3.org/2001/vcard-rdf/3.0#" xmlns:bqbiol="http://biomodels.net/biology-qualifiers/" xmlns:bqmodel="http://biomodels.net/model-qualifiers/"><rdf:Description rdf:about="#metaid_M_m61"><bqbiol:is><rdf:Bag><rdf:li rdf:resource="#metaid_M_m61_inchi" /><rdf:li rdf:resource="urn:miriam:obo.chebi:CHEBI:16857"/></rdf:Bag></bqbiol:is></rdf:Description></rdf:RDF></annotation></species>
<species metaid="metaid_M_m62" id="M_m62" name="L-Threonine" compartment="C_b" boundaryCondition="true" sboTerm="SBO:0000299"><annotation><in:inchi xmlns:in="http://biomodels.net/inchi" metaid="metaid_M_m62_inchi">InChI=1/C4H9NO3/c1-2(6)3(5)4(7)8/h2-3,6H,5H2,1H3,(H,7,8)/t2-,3+/m1/s1</in:inchi><rdf:RDF xmlns:rdf="http://www.w3.org/1999/02/22-rdf-syntax-ns#" xmlns:dc="http://purl.org/dc/elements/1.1/" xmlns:dcterms="http://purl.org/dc/terms/" xmlns:vCard="http://www.w3.org/2001/vcard-rdf/3.0#" xmlns:bqbiol="http://biomodels.net/biology-qualifiers/" xmlns:bqmodel="http://biomodels.net/model-qualifiers/"><rdf:Description rdf:about="#metaid_M_m62"><bqbiol:is><rdf:Bag><rdf:li rdf:resource="#metaid_M_m62_inchi" /><rdf:li rdf:resource="urn:miriam:obo.chebi:CHEBI:16857"/></rdf:Bag></bqbiol:is></rdf:Description></rdf:RDF></annotation></species>
<species metaid="metaid_M_m63" id="M_m63" name="L-Threonine" compartment="C_c" boundaryCondition="false" sboTerm="SBO:0000299"><annotation><in:inchi xmlns:in="http://biomodels.net/inchi" metaid="metaid_M_m63_inchi">InChI=1/C4H9NO3/c1-2(6)3(5)4(7)8/h2-3,6H,5H2,1H3,(H,7,8)/t2-,3+/m1/s1</in:inchi><rdf:RDF xmlns:rdf="http://www.w3.org/1999/02/22-rdf-syntax-ns#" xmlns:dc="http://purl.org/dc/elements/1.1/" xmlns:dcterms="http://purl.org/dc/terms/" xmlns:vCard="http://www.w3.org/2001/vcard-rdf/3.0#" xmlns:bqbiol="http://biomodels.net/biology-qualifiers/" xmlns:bqmodel="http://biomodels.net/model-qualifiers/"><rdf:Description rdf:about="#metaid_M_m63"><bqbiol:is><rdf:Bag><rdf:li rdf:resource="#metaid_M_m63_inchi" /><rdf:li rdf:resource="urn:miriam:obo.chebi:CHEBI:16857"/></rdf:Bag></bqbiol:is></rdf:Description></rdf:RDF></annotation></species>
<species metaid="metaid_M_m64" id="M_m64" name="Sodium" compartment="C_c" boundaryCondition="false" sboTerm="SBO:0000299"><annotation><in:inchi xmlns:in="http://biomodels.net/inchi" metaid="metaid_M_m64_inchi">InChI=1/Na/q+1</in:inchi><rdf:RDF xmlns:rdf="http://www.w3.org/1999/02/22-rdf-syntax-ns#" xmlns:dc="http://purl.org/dc/elements/1.1/" xmlns:dcterms="http://purl.org/dc/terms/" xmlns:vCard="http://www.w3.org/2001/vcard-rdf/3.0#" xmlns:bqbiol="http://biomodels.net/biology-qualifiers/" xmlns:bqmodel="http://biomodels.net/model-qualifiers/"><rdf:Description rdf:about="#metaid_M_m64"><bqbiol:is><rdf:Bag><rdf:li rdf:resource="#metaid_M_m64_inchi" /><rdf:li rdf:resource="urn:miriam:obo.chebi:CHEBI:29101"/></rdf:Bag></bqbiol:is></rdf:Description></rdf:RDF></annotation></species>
<species metaid="metaid_M_m65" id="M_m65" name="Sodium" compartment="C_e" boundaryCondition="false" sboTerm="SBO:0000299"><annotation><in:inchi xmlns:in="http://biomodels.net/inchi" metaid="metaid_M_m65_inchi">InChI=1/Na/q+1</in:inchi><rdf:RDF xmlns:rdf="http://www.w3.org/1999/02/22-rdf-syntax-ns#" xmlns:dc="http://purl.org/dc/elements/1.1/" xmlns:dcterms="http://purl.org/dc/terms/" xmlns:vCard="http://www.w3.org/2001/vcard-rdf/3.0#" xmlns:bqbiol="http://biomodels.net/biology-qualifiers/" xmlns:bqmodel="http://biomodels.net/model-qualifiers/"><rdf:Description rdf:about="#metaid_M_m65"><bqbiol:is><rdf:Bag><rdf:li rdf:resource="#metaid_M_m65_inchi" /><rdf:li rdf:resource="urn:miriam:obo.chebi:CHEBI:29101"/></rdf:Bag></bqbiol:is></rdf:Description></rdf:RDF></annotation></species>
<species metaid="metaid_M_m66" id="M_m66" name="Sodium" compartment="C_b" boundaryCondition="true" sboTerm="SBO:0000299"><annotation><in:inchi xmlns:in="http://biomodels.net/inchi" metaid="metaid_M_m66_inchi">InChI=1/Na/q+1</in:inchi><rdf:RDF xmlns:rdf="http://www.w3.org/1999/02/22-rdf-syntax-ns#" xmlns:dc="http://purl.org/dc/elements/1.1/" xmlns:dcterms="http://purl.org/dc/terms/" xmlns:vCard="http://www.w3.org/2001/vcard-rdf/3.0#" xmlns:bqbiol="http://biomodels.net/biology-qualifiers/" xmlns:bqmodel="http://biomodels.net/model-qualifiers/"><rdf:Description rdf:about="#metaid_M_m66"><bqbiol:is><rdf:Bag><rdf:li rdf:resource="#metaid_M_m66_inchi" /><rdf:li rdf:resource="urn:miriam:obo.chebi:CHEBI:29101"/></rdf:Bag></bqbiol:is></rdf:Description></rdf:RDF></annotation></species>
<species metaid="metaid_M_m67" id="M_m67" name="L-Proline" compartment="C_e" boundaryCondition="false" sboTerm="SBO:0000299"><annotation><in:inchi xmlns:in="http://biomodels.net/inchi" metaid="metaid_M_m67_inchi">InChI=1/C5H9NO2/c7-5(8)4-2-1-3-6-4/h4,6H,1-3H2,(H,7,8)/t4-/m0/s1</in:inchi><rdf:RDF xmlns:rdf="http://www.w3.org/1999/02/22-rdf-syntax-ns#" xmlns:dc="http://purl.org/dc/elements/1.1/" xmlns:dcterms="http://purl.org/dc/terms/" xmlns:vCard="http://www.w3.org/2001/vcard-rdf/3.0#" xmlns:bqbiol="http://biomodels.net/biology-qualifiers/" xmlns:bqmodel="http://biomodels.net/model-qualifiers/"><rdf:Description rdf:about="#metaid_M_m67"><bqbiol:is><rdf:Bag><rdf:li rdf:resource="#metaid_M_m67_inchi" /><rdf:li rdf:resource="urn:miriam:obo.chebi:CHEBI:17203"/></rdf:Bag></bqbiol:is></rdf:Description></rdf:RDF></annotation></species>
<species metaid="metaid_M_m68" id="M_m68" name="L-Proline" compartment="C_b" boundaryCondition="true" sboTerm="SBO:0000299"><annotation><in:inchi xmlns:in="http://biomodels.net/inchi" metaid="metaid_M_m68_inchi">InChI=1/C5H9NO2/c7-5(8)4-2-1-3-6-4/h4,6H,1-3H2,(H,7,8)/t4-/m0/s1</in:inchi><rdf:RDF xmlns:rdf="http://www.w3.org/1999/02/22-rdf-syntax-ns#" xmlns:dc="http://purl.org/dc/elements/1.1/" xmlns:dcterms="http://purl.org/dc/terms/" xmlns:vCard="http://www.w3.org/2001/vcard-rdf/3.0#" xmlns:bqbiol="http://biomodels.net/biology-qualifiers/" xmlns:bqmodel="http://biomodels.net/model-qualifiers/"><rdf:Description rdf:about="#metaid_M_m68"><bqbiol:is><rdf:Bag><rdf:li rdf:resource="#metaid_M_m68_inchi" /><rdf:li rdf:resource="urn:miriam:obo.chebi:CHEBI:17203"/></rdf:Bag></bqbiol:is></rdf:Description></rdf:RDF></annotation></species>
<species metaid="metaid_M_m69" id="M_m69" name="L-Proline" compartment="C_c" boundaryCondition="false" sboTerm="SBO:0000299"><annotation><in:inchi xmlns:in="http://biomodels.net/inchi" metaid="metaid_M_m69_inchi">InChI=1/C5H9NO2/c7-5(8)4-2-1-3-6-4/h4,6H,1-3H2,(H,7,8)/t4-/m0/s1</in:inchi><rdf:RDF xmlns:rdf="http://www.w3.org/1999/02/22-rdf-syntax-ns#" xmlns:dc="http://purl.org/dc/elements/1.1/" xmlns:dcterms="http://purl.org/dc/terms/" xmlns:vCard="http://www.w3.org/2001/vcard-rdf/3.0#" xmlns:bqbiol="http://biomodels.net/biology-qualifiers/" xmlns:bqmodel="http://biomodels.net/model-qualifiers/"><rdf:Description rdf:about="#metaid_M_m69"><bqbiol:is><rdf:Bag><rdf:li rdf:resource="#metaid_M_m69_inchi" /><rdf:li rdf:resource="urn:miriam:obo.chebi:CHEBI:17203"/></rdf:Bag></bqbiol:is></rdf:Description></rdf:RDF></annotation></species>
<species metaid="metaid_M_m70" id="M_m70" name="L-Alanine" compartment="C_e" boundaryCondition="false" sboTerm="SBO:0000299"><annotation><in:inchi xmlns:in="http://biomodels.net/inchi" metaid="metaid_M_m70_inchi">InChI=1/C3H7NO2/c1-2(4)3(5)6/h2H,4H2,1H3,(H,5,6)/t2-/m0/s1</in:inchi><rdf:RDF xmlns:rdf="http://www.w3.org/1999/02/22-rdf-syntax-ns#" xmlns:dc="http://purl.org/dc/elements/1.1/" xmlns:dcterms="http://purl.org/dc/terms/" xmlns:vCard="http://www.w3.org/2001/vcard-rdf/3.0#" xmlns:bqbiol="http://biomodels.net/biology-qualifiers/" xmlns:bqmodel="http://biomodels.net/model-qualifiers/"><rdf:Description rdf:about="#metaid_M_m70"><bqbiol:is><rdf:Bag><rdf:li rdf:resource="#metaid_M_m70_inchi" /><rdf:li rdf:resource="urn:miriam:obo.chebi:CHEBI:16977"/></rdf:Bag></bqbiol:is></rdf:Description></rdf:RDF></annotation></species>
<species metaid="metaid_M_m71" id="M_m71" name="L-Alanine" compartment="C_b" boundaryCondition="true" sboTerm="SBO:0000299"><annotation><in:inchi xmlns:in="http://biomodels.net/inchi" metaid="metaid_M_m71_inchi">InChI=1/C3H7NO2/c1-2(4)3(5)6/h2H,4H2,1H3,(H,5,6)/t2-/m0/s1</in:inchi><rdf:RDF xmlns:rdf="http://www.w3.org/1999/02/22-rdf-syntax-ns#" xmlns:dc="http://purl.org/dc/elements/1.1/" xmlns:dcterms="http://purl.org/dc/terms/" xmlns:vCard="http://www.w3.org/2001/vcard-rdf/3.0#" xmlns:bqbiol="http://biomodels.net/biology-qualifiers/" xmlns:bqmodel="http://biomodels.net/model-qualifiers/"><rdf:Description rdf:about="#metaid_M_m71"><bqbiol:is><rdf:Bag><rdf:li rdf:resource="#metaid_M_m71_inchi" /><rdf:li rdf:resource="urn:miriam:obo.chebi:CHEBI:16977"/></rdf:Bag></bqbiol:is></rdf:Description></rdf:RDF></annotation></species>
<species metaid="metaid_M_m72" id="M_m72" name="L-Alanine" compartment="C_c" boundaryCondition="false" sboTerm="SBO:0000299"><annotation><in:inchi xmlns:in="http://biomodels.net/inchi" metaid="metaid_M_m72_inchi">InChI=1/C3H7NO2/c1-2(4)3(5)6/h2H,4H2,1H3,(H,5,6)/t2-/m0/s1</in:inchi><rdf:RDF xmlns:rdf="http://www.w3.org/1999/02/22-rdf-syntax-ns#" xmlns:dc="http://purl.org/dc/elements/1.1/" xmlns:dcterms="http://purl.org/dc/terms/" xmlns:vCard="http://www.w3.org/2001/vcard-rdf/3.0#" xmlns:bqbiol="http://biomodels.net/biology-qualifiers/" xmlns:bqmodel="http://biomodels.net/model-qualifiers/"><rdf:Description rdf:about="#metaid_M_m72"><bqbiol:is><rdf:Bag><rdf:li rdf:resource="#metaid_M_m72_inchi" /><rdf:li rdf:resource="urn:miriam:obo.chebi:CHEBI:16977"/></rdf:Bag></bqbiol:is></rdf:Description></rdf:RDF></annotation></species>
<species metaid="metaid_M_m73" id="M_m73" name="L-Serine" compartment="C_e" boundaryCondition="false" sboTerm="SBO:0000299"><annotation><in:inchi xmlns:in="http://biomodels.net/inchi" metaid="metaid_M_m73_inchi">InChI=1/C3H7NO3/c4-2(1-5)3(6)7/h2,5H,1,4H2,(H,6,7)/t2-/m0/s1</in:inchi><rdf:RDF xmlns:rdf="http://www.w3.org/1999/02/22-rdf-syntax-ns#" xmlns:dc="http://purl.org/dc/elements/1.1/" xmlns:dcterms="http://purl.org/dc/terms/" xmlns:vCard="http://www.w3.org/2001/vcard-rdf/3.0#" xmlns:bqbiol="http://biomodels.net/biology-qualifiers/" xmlns:bqmodel="http://biomodels.net/model-qualifiers/"><rdf:Description rdf:about="#metaid_M_m73"><bqbiol:is><rdf:Bag><rdf:li rdf:resource="#metaid_M_m73_inchi" /><rdf:li rdf:resource="urn:miriam:obo.chebi:CHEBI:17115"/></rdf:Bag></bqbiol:is></rdf:Description></rdf:RDF></annotation></species>
<species metaid="metaid_M_m74" id="M_m74" name="L-Serine" compartment="C_b" boundaryCondition="true" sboTerm="SBO:0000299"><annotation><in:inchi xmlns:in="http://biomodels.net/inchi" metaid="metaid_M_m74_inchi">InChI=1/C3H7NO3/c4-2(1-5)3(6)7/h2,5H,1,4H2,(H,6,7)/t2-/m0/s1</in:inchi><rdf:RDF xmlns:rdf="http://www.w3.org/1999/02/22-rdf-syntax-ns#" xmlns:dc="http://purl.org/dc/elements/1.1/" xmlns:dcterms="http://purl.org/dc/terms/" xmlns:vCard="http://www.w3.org/2001/vcard-rdf/3.0#" xmlns:bqbiol="http://biomodels.net/biology-qualifiers/" xmlns:bqmodel="http://biomodels.net/model-qualifiers/"><rdf:Description rdf:about="#metaid_M_m74"><bqbiol:is><rdf:Bag><rdf:li rdf:resource="#metaid_M_m74_inchi" /><rdf:li rdf:resource="urn:miriam:obo.chebi:CHEBI:17115"/></rdf:Bag></bqbiol:is></rdf:Description></rdf:RDF></annotation></species>
<species metaid="metaid_M_m75" id="M_m75" name="L-Serine" compartment="C_c" boundaryCondition="false" sboTerm="SBO:0000299"><annotation><in:inchi xmlns:in="http://biomodels.net/inchi" metaid="metaid_M_m75_inchi">InChI=1/C3H7NO3/c4-2(1-5)3(6)7/h2,5H,1,4H2,(H,6,7)/t2-/m0/s1</in:inchi><rdf:RDF xmlns:rdf="http://www.w3.org/1999/02/22-rdf-syntax-ns#" xmlns:dc="http://purl.org/dc/elements/1.1/" xmlns:dcterms="http://purl.org/dc/terms/" xmlns:vCard="http://www.w3.org/2001/vcard-rdf/3.0#" xmlns:bqbiol="http://biomodels.net/biology-qualifiers/" xmlns:bqmodel="http://biomodels.net/model-qualifiers/"><rdf:Description rdf:about="#metaid_M_m75"><bqbiol:is><rdf:Bag><rdf:li rdf:resource="#metaid_M_m75_inchi" /><rdf:li rdf:resource="urn:miriam:obo.chebi:CHEBI:17115"/></rdf:Bag></bqbiol:is></rdf:Description></rdf:RDF></annotation></species>
<species metaid="metaid_M_m78" id="M_m78" name="L-Tyrosine" compartment="C_e" boundaryCondition="false" sboTerm="SBO:0000299"><annotation><in:inchi xmlns:in="http://biomodels.net/inchi" metaid="metaid_M_m78_inchi">InChI=1/C9H11NO3/c10-8(9(12)13)5-6-1-3-7(11)4-2-6/h1-4,8,11H,5,10H2,(H,12,13)/t8-/m0/s1</in:inchi><rdf:RDF xmlns:rdf="http://www.w3.org/1999/02/22-rdf-syntax-ns#" xmlns:dc="http://purl.org/dc/elements/1.1/" xmlns:dcterms="http://purl.org/dc/terms/" xmlns:vCard="http://www.w3.org/2001/vcard-rdf/3.0#" xmlns:bqbiol="http://biomodels.net/biology-qualifiers/" xmlns:bqmodel="http://biomodels.net/model-qualifiers/"><rdf:Description rdf:about="#metaid_M_m78"><bqbiol:is><rdf:Bag><rdf:li rdf:resource="#metaid_M_m78_inchi" /><rdf:li rdf:resource="urn:miriam:obo.chebi:CHEBI:17895"/></rdf:Bag></bqbiol:is></rdf:Description></rdf:RDF></annotation></species>
<species metaid="metaid_M_m79" id="M_m79" name="L-Tyrosine" compartment="C_b" boundaryCondition="true" sboTerm="SBO:0000299"><annotation><in:inchi xmlns:in="http://biomodels.net/inchi" metaid="metaid_M_m79_inchi">InChI=1/C9H11NO3/c10-8(9(12)13)5-6-1-3-7(11)4-2-6/h1-4,8,11H,5,10H2,(H,12,13)/t8-/m0/s1</in:inchi><rdf:RDF xmlns:rdf="http://www.w3.org/1999/02/22-rdf-syntax-ns#" xmlns:dc="http://purl.org/dc/elements/1.1/" xmlns:dcterms="http://purl.org/dc/terms/" xmlns:vCard="http://www.w3.org/2001/vcard-rdf/3.0#" xmlns:bqbiol="http://biomodels.net/biology-qualifiers/" xmlns:bqmodel="http://biomodels.net/model-qualifiers/"><rdf:Description rdf:about="#metaid_M_m79"><bqbiol:is><rdf:Bag><rdf:li rdf:resource="#metaid_M_m79_inchi" /><rdf:li rdf:resource="urn:miriam:obo.chebi:CHEBI:17895"/></rdf:Bag></bqbiol:is></rdf:Description></rdf:RDF></annotation></species>
<species metaid="metaid_M_m82" id="M_m82" name="L-Asparagine" compartment="C_c" boundaryCondition="false" sboTerm="SBO:0000299"><annotation><in:inchi xmlns:in="http://biomodels.net/inchi" metaid="metaid_M_m82_inchi">InChI=1/C4H8N2O3/c5-2(4(8)9)1-3(6)7/h2H,1,5H2,(H2,6,7)(H,8,9)/t2-/m0/s1</in:inchi><rdf:RDF xmlns:rdf="http://www.w3.org/1999/02/22-rdf-syntax-ns#" xmlns:dc="http://purl.org/dc/elements/1.1/" xmlns:dcterms="http://purl.org/dc/terms/" xmlns:vCard="http://www.w3.org/2001/vcard-rdf/3.0#" xmlns:bqbiol="http://biomodels.net/biology-qualifiers/" xmlns:bqmodel="http://biomodels.net/model-qualifiers/"><rdf:Description rdf:about="#metaid_M_m82"><bqbiol:is><rdf:Bag><rdf:li rdf:resource="#metaid_M_m82_inchi" /><rdf:li rdf:resource="urn:miriam:obo.chebi:CHEBI:17196"/></rdf:Bag></bqbiol:is></rdf:Description></rdf:RDF></annotation></species>
<species metaid="metaid_M_m91" id="M_m91" name="L-Cysteine" compartment="C_e" boundaryCondition="false" sboTerm="SBO:0000299"><annotation><in:inchi xmlns:in="http://biomodels.net/inchi" metaid="metaid_M_m91_inchi">InChI=1/C3H7NO2S/c4-2(1-7)3(5)6/h2,7H,1,4H2,(H,5,6)/t2-/m0/s1</in:inchi><rdf:RDF xmlns:rdf="http://www.w3.org/1999/02/22-rdf-syntax-ns#" xmlns:dc="http://purl.org/dc/elements/1.1/" xmlns:dcterms="http://purl.org/dc/terms/" xmlns:vCard="http://www.w3.org/2001/vcard-rdf/3.0#" xmlns:bqbiol="http://biomodels.net/biology-qualifiers/" xmlns:bqmodel="http://biomodels.net/model-qualifiers/"><rdf:Description rdf:about="#metaid_M_m91"><bqbiol:is><rdf:Bag><rdf:li rdf:resource="#metaid_M_m91_inchi" /><rdf:li rdf:resource="urn:miriam:obo.chebi:CHEBI:17561"/></rdf:Bag></bqbiol:is></rdf:Description></rdf:RDF></annotation></species>
<species metaid="metaid_M_m92" id="M_m92" name="L-Cysteine" compartment="C_b" boundaryCondition="true" sboTerm="SBO:0000299"><annotation><in:inchi xmlns:in="http://biomodels.net/inchi" metaid="metaid_M_m92_inchi">InChI=1/C3H7NO2S/c4-2(1-7)3(5)6/h2,7H,1,4H2,(H,5,6)/t2-/m0/s1</in:inchi><rdf:RDF xmlns:rdf="http://www.w3.org/1999/02/22-rdf-syntax-ns#" xmlns:dc="http://purl.org/dc/elements/1.1/" xmlns:dcterms="http://purl.org/dc/terms/" xmlns:vCard="http://www.w3.org/2001/vcard-rdf/3.0#" xmlns:bqbiol="http://biomodels.net/biology-qualifiers/" xmlns:bqmodel="http://biomodels.net/model-qualifiers/"><rdf:Description rdf:about="#metaid_M_m92"><bqbiol:is><rdf:Bag><rdf:li rdf:resource="#metaid_M_m92_inchi" /><rdf:li rdf:resource="urn:miriam:obo.chebi:CHEBI:17561"/></rdf:Bag></bqbiol:is></rdf:Description></rdf:RDF></annotation></species>
<species metaid="metaid_M_m93" id="M_m93" name="L-Cysteine" compartment="C_c" boundaryCondition="false" sboTerm="SBO:0000299"><annotation><in:inchi xmlns:in="http://biomodels.net/inchi" metaid="metaid_M_m93_inchi">InChI=1/C3H7NO2S/c4-2(1-7)3(5)6/h2,7H,1,4H2,(H,5,6)/t2-/m0/s1</in:inchi><rdf:RDF xmlns:rdf="http://www.w3.org/1999/02/22-rdf-syntax-ns#" xmlns:dc="http://purl.org/dc/elements/1.1/" xmlns:dcterms="http://purl.org/dc/terms/" xmlns:vCard="http://www.w3.org/2001/vcard-rdf/3.0#" xmlns:bqbiol="http://biomodels.net/biology-qualifiers/" xmlns:bqmodel="http://biomodels.net/model-qualifiers/"><rdf:Description rdf:about="#metaid_M_m93"><bqbiol:is><rdf:Bag><rdf:li rdf:resource="#metaid_M_m93_inchi" /><rdf:li rdf:resource="urn:miriam:obo.chebi:CHEBI:17561"/></rdf:Bag></bqbiol:is></rdf:Description></rdf:RDF></annotation></species>
<species metaid="metaid_M_m94" id="M_m94" name="Glycine" compartment="C_c" boundaryCondition="false" sboTerm="SBO:0000299"><annotation><in:inchi xmlns:in="http://biomodels.net/inchi" metaid="metaid_M_m94_inchi">InChI=1/C2H5NO2/c3-1-2(4)5/h1,3H2,(H,4,5)</in:inchi><rdf:RDF xmlns:rdf="http://www.w3.org/1999/02/22-rdf-syntax-ns#" xmlns:dc="http://purl.org/dc/elements/1.1/" xmlns:dcterms="http://purl.org/dc/terms/" xmlns:vCard="http://www.w3.org/2001/vcard-rdf/3.0#" xmlns:bqbiol="http://biomodels.net/biology-qualifiers/" xmlns:bqmodel="http://biomodels.net/model-qualifiers/"><rdf:Description rdf:about="#metaid_M_m94"><bqbiol:is><rdf:Bag><rdf:li rdf:resource="#metaid_M_m94_inchi" /><rdf:li rdf:resource="urn:miriam:obo.chebi:CHEBI:15428"/></rdf:Bag></bqbiol:is></rdf:Description></rdf:RDF></annotation></species>
<species metaid="metaid_M_m95" id="M_m95" name="Glycine" compartment="C_e" boundaryCondition="false" sboTerm="SBO:0000299"><annotation><in:inchi xmlns:in="http://biomodels.net/inchi" metaid="metaid_M_m95_inchi">InChI=1/C2H5NO2/c3-1-2(4)5/h1,3H2,(H,4,5)</in:inchi><rdf:RDF xmlns:rdf="http://www.w3.org/1999/02/22-rdf-syntax-ns#" xmlns:dc="http://purl.org/dc/elements/1.1/" xmlns:dcterms="http://purl.org/dc/terms/" xmlns:vCard="http://www.w3.org/2001/vcard-rdf/3.0#" xmlns:bqbiol="http://biomodels.net/biology-qualifiers/" xmlns:bqmodel="http://biomodels.net/model-qualifiers/"><rdf:Description rdf:about="#metaid_M_m95"><bqbiol:is><rdf:Bag><rdf:li rdf:resource="#metaid_M_m95_inchi" /><rdf:li rdf:resource="urn:miriam:obo.chebi:CHEBI:15428"/></rdf:Bag></bqbiol:is></rdf:Description></rdf:RDF></annotation></species>
<species metaid="metaid_M_m96" id="M_m96" name="Glycine" compartment="C_b" boundaryCondition="true" sboTerm="SBO:0000299"><annotation><in:inchi xmlns:in="http://biomodels.net/inchi" metaid="metaid_M_m96_inchi">InChI=1/C2H5NO2/c3-1-2(4)5/h1,3H2,(H,4,5)</in:inchi><rdf:RDF xmlns:rdf="http://www.w3.org/1999/02/22-rdf-syntax-ns#" xmlns:dc="http://purl.org/dc/elements/1.1/" xmlns:dcterms="http://purl.org/dc/terms/" xmlns:vCard="http://www.w3.org/2001/vcard-rdf/3.0#" xmlns:bqbiol="http://biomodels.net/biology-qualifiers/" xmlns:bqmodel="http://biomodels.net/model-qualifiers/"><rdf:Description rdf:about="#metaid_M_m96"><bqbiol:is><rdf:Bag><rdf:li rdf:resource="#metaid_M_m96_inchi" /><rdf:li rdf:resource="urn:miriam:obo.chebi:CHEBI:15428"/></rdf:Bag></bqbiol:is></rdf:Description></rdf:RDF></annotation></species>
<species metaid="metaid_M_m97" id="M_m97" name="D-Glucose 6-phosphate" compartment="C_c" boundaryCondition="false" sboTerm="SBO:0000299"><annotation><in:inchi xmlns:in="http://biomodels.net/inchi" metaid="metaid_M_m97_inchi">InChI=1/C6H13O9P/c7-3-2(1-14-16(11,12)13)15-6(10)5(9)4(3)8/h2-10H,1H2,(H2,11,12,13)/t2-,3-,4+,5-,6u/m1/s1</in:inchi><rdf:RDF xmlns:rdf="http://www.w3.org/1999/02/22-rdf-syntax-ns#" xmlns:dc="http://purl.org/dc/elements/1.1/" xmlns:dcterms="http://purl.org/dc/terms/" xmlns:vCard="http://www.w3.org/2001/vcard-rdf/3.0#" xmlns:bqbiol="http://biomodels.net/biology-qualifiers/" xmlns:bqmodel="http://biomodels.net/model-qualifiers/"><rdf:Description rdf:about="#metaid_M_m97"><bqbiol:is><rdf:Bag><rdf:li rdf:resource="#metaid_M_m97_inchi" /><rdf:li rdf:resource="urn:miriam:obo.chebi:CHEBI:4170"/></rdf:Bag></bqbiol:is></rdf:Description></rdf:RDF></annotation></species>
<species metaid="metaid_M_m98" id="M_m98" name="Phosphoenolpyruvate" compartment="C_c" boundaryCondition="false" sboTerm="SBO:0000299"><annotation><in:inchi xmlns:in="http://biomodels.net/inchi" metaid="metaid_M_m98_inchi">InChI=1/C3H5O6P/c1-2(3(4)5)9-10(6,7)8/h1H2,(H,4,5)(H2,6,7,8)</in:inchi><rdf:RDF xmlns:rdf="http://www.w3.org/1999/02/22-rdf-syntax-ns#" xmlns:dc="http://purl.org/dc/elements/1.1/" xmlns:dcterms="http://purl.org/dc/terms/" xmlns:vCard="http://www.w3.org/2001/vcard-rdf/3.0#" xmlns:bqbiol="http://biomodels.net/biology-qualifiers/" xmlns:bqmodel="http://biomodels.net/model-qualifiers/"><rdf:Description rdf:about="#metaid_M_m98"><bqbiol:is><rdf:Bag><rdf:li rdf:resource="#metaid_M_m98_inchi" /><rdf:li rdf:resource="urn:miriam:obo.chebi:CHEBI:18021, 44897"/></rdf:Bag></bqbiol:is></rdf:Description></rdf:RDF></annotation></species>
<species metaid="metaid_M_m99" id="M_m99" name="Pyruvate" compartment="C_c" boundaryCondition="false" sboTerm="SBO:0000299"><annotation><in:inchi xmlns:in="http://biomodels.net/inchi" metaid="metaid_M_m99_inchi">InChI=1/C3H4O3/c1-2(4)3(5)6/h1H3,(H,5,6)</in:inchi><rdf:RDF xmlns:rdf="http://www.w3.org/1999/02/22-rdf-syntax-ns#" xmlns:dc="http://purl.org/dc/elements/1.1/" xmlns:dcterms="http://purl.org/dc/terms/" xmlns:vCard="http://www.w3.org/2001/vcard-rdf/3.0#" xmlns:bqbiol="http://biomodels.net/biology-qualifiers/" xmlns:bqmodel="http://biomodels.net/model-qualifiers/"><rdf:Description rdf:about="#metaid_M_m99"><bqbiol:is><rdf:Bag><rdf:li rdf:resource="#metaid_M_m99_inchi" /><rdf:li rdf:resource="urn:miriam:obo.chebi:CHEBI:32816"/></rdf:Bag></bqbiol:is></rdf:Description></rdf:RDF></annotation></species>
<species metaid="metaid_M_m100" id="M_m100" name="D-Glucose" compartment="C_c" boundaryCondition="false" sboTerm="SBO:0000299"><annotation><in:inchi xmlns:in="http://biomodels.net/inchi" metaid="metaid_M_m100_inchi">InChI=1/C6H12O6/c7-1-2-3(8)4(9)5(10)6(11)12-2/h2-11H,1H2/t2-,3-,4+,5-,6u/m1/s1</in:inchi><rdf:RDF xmlns:rdf="http://www.w3.org/1999/02/22-rdf-syntax-ns#" xmlns:dc="http://purl.org/dc/elements/1.1/" xmlns:dcterms="http://purl.org/dc/terms/" xmlns:vCard="http://www.w3.org/2001/vcard-rdf/3.0#" xmlns:bqbiol="http://biomodels.net/biology-qualifiers/" xmlns:bqmodel="http://biomodels.net/model-qualifiers/"><rdf:Description rdf:about="#metaid_M_m100"><bqbiol:is><rdf:Bag><rdf:li rdf:resource="#metaid_M_m100_inchi" /><rdf:li rdf:resource="urn:miriam:obo.chebi:CHEBI:4167"/></rdf:Bag></bqbiol:is></rdf:Description></rdf:RDF></annotation></species>
<species metaid="metaid_M_m101" id="M_m101" name="D-Fructose 6-phosphate" compartment="C_c" boundaryCondition="false" sboTerm="SBO:0000299"><annotation><in:inchi xmlns:in="http://biomodels.net/inchi" metaid="metaid_M_m101_inchi">InChI=1/C6H13O9P/c7-2-6(10)5(9)4(8)3(15-6)1-14-16(11,12)13/h3-5,7-10H,1-2H2,(H2,11,12,13)/t3-,4-,5+,6u/m1/s1</in:inchi><rdf:RDF xmlns:rdf="http://www.w3.org/1999/02/22-rdf-syntax-ns#" xmlns:dc="http://purl.org/dc/elements/1.1/" xmlns:dcterms="http://purl.org/dc/terms/" xmlns:vCard="http://www.w3.org/2001/vcard-rdf/3.0#" xmlns:bqbiol="http://biomodels.net/biology-qualifiers/" xmlns:bqmodel="http://biomodels.net/model-qualifiers/"><rdf:Description rdf:about="#metaid_M_m101"><bqbiol:is><rdf:Bag><rdf:li rdf:resource="#metaid_M_m101_inchi" /><rdf:li rdf:resource="urn:miriam:obo.chebi:CHEBI:15946, 61553"/></rdf:Bag></bqbiol:is></rdf:Description></rdf:RDF></annotation></species>
<species metaid="metaid_M_m102" id="M_m102" name="D-Fructose 1,6-bisphosphate" compartment="C_c" boundaryCondition="false" sboTerm="SBO:0000299"><annotation><in:inchi xmlns:in="http://biomodels.net/inchi" metaid="metaid_M_m102_inchi">InChI=1/C6H14O12P2/c7-4-3(1-16-19(10,11)12)18-6(9,5(4)8)2-17-20(13,14)15/h3-5,7-9H,1-2H2,(H2,10,11,12)(H2,13,14,15)/t3-,4-,5+,6?/m1/s1</in:inchi><rdf:RDF xmlns:rdf="http://www.w3.org/1999/02/22-rdf-syntax-ns#" xmlns:dc="http://purl.org/dc/elements/1.1/" xmlns:dcterms="http://purl.org/dc/terms/" xmlns:vCard="http://www.w3.org/2001/vcard-rdf/3.0#" xmlns:bqbiol="http://biomodels.net/biology-qualifiers/" xmlns:bqmodel="http://biomodels.net/model-qualifiers/"><rdf:Description rdf:about="#metaid_M_m102"><bqbiol:is><rdf:Bag><rdf:li rdf:resource="#metaid_M_m102_inchi" /><rdf:li rdf:resource="urn:miriam:obo.chebi:CHEBI:16905"/></rdf:Bag></bqbiol:is></rdf:Description></rdf:RDF></annotation></species>
<species metaid="metaid_M_m103" id="M_m103" name="Dihydroxyacetone phosphate" compartment="C_c" boundaryCondition="false" sboTerm="SBO:0000299"><annotation><in:inchi xmlns:in="http://biomodels.net/inchi" metaid="metaid_M_m103_inchi">InChI=1/C3H7O6P/c4-1-3(5)2-9-10(6,7)8/h4H,1-2H2,(H2,6,7,8)</in:inchi><rdf:RDF xmlns:rdf="http://www.w3.org/1999/02/22-rdf-syntax-ns#" xmlns:dc="http://purl.org/dc/elements/1.1/" xmlns:dcterms="http://purl.org/dc/terms/" xmlns:vCard="http://www.w3.org/2001/vcard-rdf/3.0#" xmlns:bqbiol="http://biomodels.net/biology-qualifiers/" xmlns:bqmodel="http://biomodels.net/model-qualifiers/"><rdf:Description rdf:about="#metaid_M_m103"><bqbiol:is><rdf:Bag><rdf:li rdf:resource="#metaid_M_m103_inchi" /><rdf:li rdf:resource="urn:miriam:obo.chebi:CHEBI:16108"/></rdf:Bag></bqbiol:is></rdf:Description></rdf:RDF></annotation></species>
<species metaid="metaid_M_m104" id="M_m104" name="Glyceraldehyde 3-phosphate" compartment="C_c" boundaryCondition="false" sboTerm="SBO:0000299"><annotation><in:inchi xmlns:in="http://biomodels.net/inchi" metaid="metaid_M_m104_inchi">InChI=1/C3H7O6P/c4-1-3(5)2-9-10(6,7)8/h1,3,5H,2H2,(H2,6,7,8)</in:inchi><rdf:RDF xmlns:rdf="http://www.w3.org/1999/02/22-rdf-syntax-ns#" xmlns:dc="http://purl.org/dc/elements/1.1/" xmlns:dcterms="http://purl.org/dc/terms/" xmlns:vCard="http://www.w3.org/2001/vcard-rdf/3.0#" xmlns:bqbiol="http://biomodels.net/biology-qualifiers/" xmlns:bqmodel="http://biomodels.net/model-qualifiers/"><rdf:Description rdf:about="#metaid_M_m104"><bqbiol:is><rdf:Bag><rdf:li rdf:resource="#metaid_M_m104_inchi" /><rdf:li rdf:resource="urn:miriam:obo.chebi:CHEBI:17138"/></rdf:Bag></bqbiol:is></rdf:Description></rdf:RDF></annotation></species>
<species metaid="metaid_M_m105" id="M_m105" name="3-Phospho-D-glyceroyl phosphate" compartment="C_c" boundaryCondition="false" sboTerm="SBO:0000299"><annotation><in:inchi xmlns:in="http://biomodels.net/inchi" metaid="metaid_M_m105_inchi">InChI=1/C3H8O10P2/c4-2(1-12-14(6,7)8)3(5)13-15(9,10)11/h2,4H,1H2,(H2,6,7,8)(H2,9,10,11)/t2-/m1/s1</in:inchi><rdf:RDF xmlns:rdf="http://www.w3.org/1999/02/22-rdf-syntax-ns#" xmlns:dc="http://purl.org/dc/elements/1.1/" xmlns:dcterms="http://purl.org/dc/terms/" xmlns:vCard="http://www.w3.org/2001/vcard-rdf/3.0#" xmlns:bqbiol="http://biomodels.net/biology-qualifiers/" xmlns:bqmodel="http://biomodels.net/model-qualifiers/"><rdf:Description rdf:about="#metaid_M_m105"><bqbiol:is><rdf:Bag><rdf:li rdf:resource="#metaid_M_m105_inchi" /><rdf:li rdf:resource="urn:miriam:obo.chebi:CHEBI:16001"/></rdf:Bag></bqbiol:is></rdf:Description></rdf:RDF></annotation></species>
<species metaid="metaid_M_m106" id="M_m106" name="NAD+" compartment="C_c" boundaryCondition="false" sboTerm="SBO:0000299"><annotation><in:inchi xmlns:in="http://biomodels.net/inchi" metaid="metaid_M_m106_inchi">InChI=1/C21H27N7O14P2/c22-17-12-19(25-7-24-17)28(8-26-12)21-16(32)14(30)11(41-21)6-39-44(36,37)42-43(34,35)38-5-10-13(29)15(31)20(40-10)27-3-1-2-9(4-27)18(23)33/h1-4,7-8,10-11,13-16,20-21,29-32H,5-6H2,(H5-,22,23,24,25,33,34,35,36,37)/p+1/t10-,11-,13-,14-,15-,16-,20-,21-/m1/s1</in:inchi><rdf:RDF xmlns:rdf="http://www.w3.org/1999/02/22-rdf-syntax-ns#" xmlns:dc="http://purl.org/dc/elements/1.1/" xmlns:dcterms="http://purl.org/dc/terms/" xmlns:vCard="http://www.w3.org/2001/vcard-rdf/3.0#" xmlns:bqbiol="http://biomodels.net/biology-qualifiers/" xmlns:bqmodel="http://biomodels.net/model-qualifiers/"><rdf:Description rdf:about="#metaid_M_m106"><bqbiol:is><rdf:Bag><rdf:li rdf:resource="#metaid_M_m106_inchi" /><rdf:li rdf:resource="urn:miriam:obo.chebi:CHEBI:15846"/></rdf:Bag></bqbiol:is></rdf:Description></rdf:RDF></annotation></species>
<species metaid="metaid_M_m107" id="M_m107" name="NADH" compartment="C_c" boundaryCondition="false" sboTerm="SBO:0000299"><annotation><in:inchi xmlns:in="http://biomodels.net/inchi" metaid="metaid_M_m107_inchi">InChI=1/C21H29N7O14P2/c22-17-12-19(25-7-24-17)28(8-26-12)21-16(32)14(30)11(41-21)6-39-44(36,37)42-43(34,35)38-5-10-13(29)15(31)20(40-10)27-3-1-2-9(4-27)18(23)33/h1,3-4,7-8,10-11,13-16,20-21,29-32H,2,5-6H2,(H2,23,33)(H,34,35)(H,36,37)(H2,22,24,25)/t10-,11-,13-,14-,15-,16-,20-,21-/m1/s1</in:inchi><rdf:RDF xmlns:rdf="http://www.w3.org/1999/02/22-rdf-syntax-ns#" xmlns:dc="http://purl.org/dc/elements/1.1/" xmlns:dcterms="http://purl.org/dc/terms/" xmlns:vCard="http://www.w3.org/2001/vcard-rdf/3.0#" xmlns:bqbiol="http://biomodels.net/biology-qualifiers/" xmlns:bqmodel="http://biomodels.net/model-qualifiers/"><rdf:Description rdf:about="#metaid_M_m107"><bqbiol:is><rdf:Bag><rdf:li rdf:resource="#metaid_M_m107_inchi" /><rdf:li rdf:resource="urn:miriam:obo.chebi:CHEBI:16908"/></rdf:Bag></bqbiol:is></rdf:Description></rdf:RDF></annotation></species>
<species metaid="metaid_M_m108" id="M_m108" name="3-Phospho-D-glycerate" compartment="C_c" boundaryCondition="false" sboTerm="SBO:0000299"><annotation><in:inchi xmlns:in="http://biomodels.net/inchi" metaid="metaid_M_m108_inchi">InChI=1/C3H7O7P/c4-2(3(5)6)1-10-11(7,8)9/h2,4H,1H2,(H,5,6)(H2,7,8,9)/t2-/m1/s1</in:inchi><rdf:RDF xmlns:rdf="http://www.w3.org/1999/02/22-rdf-syntax-ns#" xmlns:dc="http://purl.org/dc/elements/1.1/" xmlns:dcterms="http://purl.org/dc/terms/" xmlns:vCard="http://www.w3.org/2001/vcard-rdf/3.0#" xmlns:bqbiol="http://biomodels.net/biology-qualifiers/" xmlns:bqmodel="http://biomodels.net/model-qualifiers/"><rdf:Description rdf:about="#metaid_M_m108"><bqbiol:is><rdf:Bag><rdf:li rdf:resource="#metaid_M_m108_inchi" /><rdf:li rdf:resource="urn:miriam:obo.chebi:CHEBI:17794"/></rdf:Bag></bqbiol:is></rdf:Description></rdf:RDF></annotation></species>
<species metaid="metaid_M_m109" id="M_m109" name="D-Glycerate 2-phosphate" compartment="C_c" boundaryCondition="false" sboTerm="SBO:0000299"><annotation><in:inchi xmlns:in="http://biomodels.net/inchi" metaid="metaid_M_m109_inchi">InChI=1/C3H7O7P/c4-1-2(3(5)6)10-11(7,8)9/h2,4H,1H2,(H,5,6)(H2,7,8,9)/t2-/m1/s1</in:inchi><rdf:RDF xmlns:rdf="http://www.w3.org/1999/02/22-rdf-syntax-ns#" xmlns:dc="http://purl.org/dc/elements/1.1/" xmlns:dcterms="http://purl.org/dc/terms/" xmlns:vCard="http://www.w3.org/2001/vcard-rdf/3.0#" xmlns:bqbiol="http://biomodels.net/biology-qualifiers/" xmlns:bqmodel="http://biomodels.net/model-qualifiers/"><rdf:Description rdf:about="#metaid_M_m109"><bqbiol:is><rdf:Bag><rdf:li rdf:resource="#metaid_M_m109_inchi" /><rdf:li rdf:resource="urn:miriam:obo.chebi:CHEBI:17835"/></rdf:Bag></bqbiol:is></rdf:Description></rdf:RDF></annotation></species>
<species metaid="metaid_M_m110" id="M_m110" name="D-Glucose 1-phosphate" compartment="C_c" boundaryCondition="false" sboTerm="SBO:0000299"><annotation><in:inchi xmlns:in="http://biomodels.net/inchi" metaid="metaid_M_m110_inchi">InChI=1/C6H13O9P/c7-1-2-3(8)4(9)5(10)6(14-2)15-16(11,12)13/h2-10H,1H2,(H2,11,12,13)/t2-,3-,4+,5-,6-/m1/s1</in:inchi><rdf:RDF xmlns:rdf="http://www.w3.org/1999/02/22-rdf-syntax-ns#" xmlns:dc="http://purl.org/dc/elements/1.1/" xmlns:dcterms="http://purl.org/dc/terms/" xmlns:vCard="http://www.w3.org/2001/vcard-rdf/3.0#" xmlns:bqbiol="http://biomodels.net/biology-qualifiers/" xmlns:bqmodel="http://biomodels.net/model-qualifiers/"><rdf:Description rdf:about="#metaid_M_m110"><bqbiol:is><rdf:Bag><rdf:li rdf:resource="#metaid_M_m110_inchi" /><rdf:li rdf:resource="urn:miriam:obo.chebi:CHEBI:16077"/></rdf:Bag></bqbiol:is></rdf:Description></rdf:RDF></annotation></species>
<species metaid="metaid_M_m111" id="M_m111" name="glycogen" compartment="C_c" boundaryCondition="false" sboTerm="SBO:0000299"><notes><body xmlns="http://www.w3.org/1999/xhtml"><p>FORMULA: C6H10O5</p></body></notes><annotation><rdf:RDF xmlns:rdf="http://www.w3.org/1999/02/22-rdf-syntax-ns#" xmlns:dc="http://purl.org/dc/elements/1.1/" xmlns:dcterms="http://purl.org/dc/terms/" xmlns:vCard="http://www.w3.org/2001/vcard-rdf/3.0#" xmlns:bqbiol="http://biomodels.net/biology-qualifiers/" xmlns:bqmodel="http://biomodels.net/model-qualifiers/"><rdf:Description rdf:about="#metaid_M_m111"><bqbiol:is><rdf:Bag><rdf:li rdf:resource="urn:miriam:obo.chebi:CHEBI:28087"/></rdf:Bag></bqbiol:is></rdf:Description></rdf:RDF></annotation></species>
<species metaid="metaid_M_m112" id="M_m112" name="branching glycogen" compartment="C_c" boundaryCondition="false" sboTerm="SBO:0000299"><notes><body xmlns="http://www.w3.org/1999/xhtml"><p>FORMULA: C6H10O5</p></body></notes></species>
<species metaid="metaid_M_m113" id="M_m113" name="ADPglucose" compartment="C_c" boundaryCondition="false" sboTerm="SBO:0000299"><notes><body xmlns="http://www.w3.org/1999/xhtml"><p>FORMULA: C16H23N5O15P2</p></body></notes></species>
<species metaid="metaid_M_m114" id="M_m114" name="Diphosphate" compartment="C_c" boundaryCondition="false" sboTerm="SBO:0000299"><annotation><in:inchi xmlns:in="http://biomodels.net/inchi" metaid="metaid_M_m114_inchi">InChI=1/H4O7P2/c1-8(2,3)7-9(4,5)6/h(H2,1,2,3)(H2,4,5,6)</in:inchi><rdf:RDF xmlns:rdf="http://www.w3.org/1999/02/22-rdf-syntax-ns#" xmlns:dc="http://purl.org/dc/elements/1.1/" xmlns:dcterms="http://purl.org/dc/terms/" xmlns:vCard="http://www.w3.org/2001/vcard-rdf/3.0#" xmlns:bqbiol="http://biomodels.net/biology-qualifiers/" xmlns:bqmodel="http://biomodels.net/model-qualifiers/"><rdf:Description rdf:about="#metaid_M_m114"><bqbiol:is><rdf:Bag><rdf:li rdf:resource="#metaid_M_m114_inchi" /><rdf:li rdf:resource="urn:miriam:obo.chebi:CHEBI:18361, 29888"/></rdf:Bag></bqbiol:is></rdf:Description></rdf:RDF></annotation></species>
<species metaid="metaid_M_m115" id="M_m115" name="NADP+" compartment="C_c" boundaryCondition="false" sboTerm="SBO:0000299"><annotation><in:inchi xmlns:in="http://biomodels.net/inchi" metaid="metaid_M_m115_inchi">InChI=1/C21H28N7O17P3/c22-17-12-19(25-7-24-17)28(8-26-12)21-16(44-46(33,34)35)14(30)11(43-21)6-41-48(38,39)45-47(36,37)40-5-10-13(29)15(31)20(42-10)27-3-1-2-9(4-27)18(23)32/h1-4,7-8,10-11,13-16,20-21,29-31H,5-6H2,(H7-,22,23,24,25,32,33,34,35,36,37,38,39)/p+1/t10-,11-,13-,14-,15-,16-,20-,21-/m1/s1</in:inchi><rdf:RDF xmlns:rdf="http://www.w3.org/1999/02/22-rdf-syntax-ns#" xmlns:dc="http://purl.org/dc/elements/1.1/" xmlns:dcterms="http://purl.org/dc/terms/" xmlns:vCard="http://www.w3.org/2001/vcard-rdf/3.0#" xmlns:bqbiol="http://biomodels.net/biology-qualifiers/" xmlns:bqmodel="http://biomodels.net/model-qualifiers/"><rdf:Description rdf:about="#metaid_M_m115"><bqbiol:is><rdf:Bag><rdf:li rdf:resource="#metaid_M_m115_inchi" /><rdf:li rdf:resource="urn:miriam:obo.chebi:CHEBI:18009"/></rdf:Bag></bqbiol:is></rdf:Description></rdf:RDF></annotation></species>
<species metaid="metaid_M_m116" id="M_m116" name="NADPH" compartment="C_c" boundaryCondition="false" sboTerm="SBO:0000299"><annotation><in:inchi xmlns:in="http://biomodels.net/inchi" metaid="metaid_M_m116_inchi">InChI=1/C21H30N7O17P3/c22-17-12-19(25-7-24-17)28(8-26-12)21-16(44-46(33,34)35)14(30)11(43-21)6-41-48(38,39)45-47(36,37)40-5-10-13(29)15(31)20(42-10)27-3-1-2-9(4-27)18(23)32/h1,3-4,7-8,10-11,13-16,20-21,29-31H,2,5-6H2,(H2,23,32)(H,36,37)(H,38,39)(H2,22,24,25)(H2,33,34,35)/t10-,11-,13-,14-,15-,16-,20-,21-/m1/s1</in:inchi><rdf:RDF xmlns:rdf="http://www.w3.org/1999/02/22-rdf-syntax-ns#" xmlns:dc="http://purl.org/dc/elements/1.1/" xmlns:dcterms="http://purl.org/dc/terms/" xmlns:vCard="http://www.w3.org/2001/vcard-rdf/3.0#" xmlns:bqbiol="http://biomodels.net/biology-qualifiers/" xmlns:bqmodel="http://biomodels.net/model-qualifiers/"><rdf:Description rdf:about="#metaid_M_m116"><bqbiol:is><rdf:Bag><rdf:li rdf:resource="#metaid_M_m116_inchi" /><rdf:li rdf:resource="urn:miriam:obo.chebi:CHEBI:16474"/></rdf:Bag></bqbiol:is></rdf:Description></rdf:RDF></annotation></species>
<species metaid="metaid_M_m117" id="M_m117" name="Oxidized ferredoxin" compartment="C_c" boundaryCondition="false" sboTerm="SBO:0000299"><notes><body xmlns="http://www.w3.org/1999/xhtml"><p>FORMULA: X</p></body></notes><annotation><rdf:RDF xmlns:rdf="http://www.w3.org/1999/02/22-rdf-syntax-ns#" xmlns:dc="http://purl.org/dc/elements/1.1/" xmlns:dcterms="http://purl.org/dc/terms/" xmlns:vCard="http://www.w3.org/2001/vcard-rdf/3.0#" xmlns:bqbiol="http://biomodels.net/biology-qualifiers/" xmlns:bqmodel="http://biomodels.net/model-qualifiers/"><rdf:Description rdf:about="#metaid_M_m117"><bqbiol:is><rdf:Bag><rdf:li rdf:resource="urn:miriam:obo.chebi:CHEBI:17908"/></rdf:Bag></bqbiol:is></rdf:Description></rdf:RDF></annotation></species>
<species metaid="metaid_M_m118" id="M_m118" name="Reduced ferredoxin" compartment="C_c" boundaryCondition="false" sboTerm="SBO:0000299"><notes><body xmlns="http://www.w3.org/1999/xhtml"><p>FORMULA: X</p></body></notes><annotation><rdf:RDF xmlns:rdf="http://www.w3.org/1999/02/22-rdf-syntax-ns#" xmlns:dc="http://purl.org/dc/elements/1.1/" xmlns:dcterms="http://purl.org/dc/terms/" xmlns:vCard="http://www.w3.org/2001/vcard-rdf/3.0#" xmlns:bqbiol="http://biomodels.net/biology-qualifiers/" xmlns:bqmodel="http://biomodels.net/model-qualifiers/"><rdf:Description rdf:about="#metaid_M_m118"><bqbiol:is><rdf:Bag><rdf:li rdf:resource="urn:miriam:obo.chebi:CHEBI:17513"/></rdf:Bag></bqbiol:is></rdf:Description></rdf:RDF></annotation></species>
<species metaid="metaid_M_m119" id="M_m119" name="Arbutin 6-phosphate" compartment="C_c" boundaryCondition="false" sboTerm="SBO:0000299"><annotation><in:inchi xmlns:in="http://biomodels.net/inchi" metaid="metaid_M_m119_inchi">InChI=1S/C12H17O10P/c13-6-1-3-7(4-2-6)21-12-11(16)10(15)9(14)8(22-12)5-20-23(17,18)19/h1-4,8-16H,5H2,(H2,17,18,19)/t8-,9-,10+,11-,12-/m1/s1</in:inchi><rdf:RDF xmlns:rdf="http://www.w3.org/1999/02/22-rdf-syntax-ns#" xmlns:dc="http://purl.org/dc/elements/1.1/" xmlns:dcterms="http://purl.org/dc/terms/" xmlns:vCard="http://www.w3.org/2001/vcard-rdf/3.0#" xmlns:bqbiol="http://biomodels.net/biology-qualifiers/" xmlns:bqmodel="http://biomodels.net/model-qualifiers/"><rdf:Description rdf:about="#metaid_M_m119"><bqbiol:is><rdf:Bag><rdf:li rdf:resource="#metaid_M_m119_inchi" /><rdf:li rdf:resource="urn:miriam:obo.chebi:CHEBI:2807"/></rdf:Bag></bqbiol:is></rdf:Description></rdf:RDF></annotation></species>
<species metaid="metaid_M_m120" id="M_m120" name="Hydroquinone" compartment="C_c" boundaryCondition="false" sboTerm="SBO:0000299"><annotation><in:inchi xmlns:in="http://biomodels.net/inchi" metaid="metaid_M_m120_inchi">InChI=1S/C6H6O2/c7-5-1-2-6(8)4-3-5/h1-4,7-8H</in:inchi><rdf:RDF xmlns:rdf="http://www.w3.org/1999/02/22-rdf-syntax-ns#" xmlns:dc="http://purl.org/dc/elements/1.1/" xmlns:dcterms="http://purl.org/dc/terms/" xmlns:vCard="http://www.w3.org/2001/vcard-rdf/3.0#" xmlns:bqbiol="http://biomodels.net/biology-qualifiers/" xmlns:bqmodel="http://biomodels.net/model-qualifiers/"><rdf:Description rdf:about="#metaid_M_m120"><bqbiol:is><rdf:Bag><rdf:li rdf:resource="#metaid_M_m120_inchi" /><rdf:li rdf:resource="urn:miriam:obo.chebi:CHEBI:17594"/></rdf:Bag></bqbiol:is></rdf:Description></rdf:RDF></annotation></species>
<species metaid="metaid_M_m121" id="M_m121" name="Citrate" compartment="C_c" boundaryCondition="false" sboTerm="SBO:0000299"><annotation><in:inchi xmlns:in="http://biomodels.net/inchi" metaid="metaid_M_m121_inchi">InChI=1/C6H8O7/c7-3(8)1-6(13,5(11)12)2-4(9)10/h13H,1-2H2,(H,7,8)(H,9,10)(H,11,12)</in:inchi><rdf:RDF xmlns:rdf="http://www.w3.org/1999/02/22-rdf-syntax-ns#" xmlns:dc="http://purl.org/dc/elements/1.1/" xmlns:dcterms="http://purl.org/dc/terms/" xmlns:vCard="http://www.w3.org/2001/vcard-rdf/3.0#" xmlns:bqbiol="http://biomodels.net/biology-qualifiers/" xmlns:bqmodel="http://biomodels.net/model-qualifiers/"><rdf:Description rdf:about="#metaid_M_m121"><bqbiol:is><rdf:Bag><rdf:li rdf:resource="#metaid_M_m121_inchi" /><rdf:li rdf:resource="urn:miriam:obo.chebi:CHEBI:30769"/></rdf:Bag></bqbiol:is></rdf:Description></rdf:RDF></annotation></species>
<species metaid="metaid_M_m122" id="M_m122" name="cis-Aconitate" compartment="C_c" boundaryCondition="false" sboTerm="SBO:0000299"><annotation><in:inchi xmlns:in="http://biomodels.net/inchi" metaid="metaid_M_m122_inchi">InChI=1/C6H6O6/c7-4(8)1-3(6(11)12)2-5(9)10/h1H,2H2,(H,7,8)(H,9,10)(H,11,12)/b3-1-</in:inchi><rdf:RDF xmlns:rdf="http://www.w3.org/1999/02/22-rdf-syntax-ns#" xmlns:dc="http://purl.org/dc/elements/1.1/" xmlns:dcterms="http://purl.org/dc/terms/" xmlns:vCard="http://www.w3.org/2001/vcard-rdf/3.0#" xmlns:bqbiol="http://biomodels.net/biology-qualifiers/" xmlns:bqmodel="http://biomodels.net/model-qualifiers/"><rdf:Description rdf:about="#metaid_M_m122"><bqbiol:is><rdf:Bag><rdf:li rdf:resource="#metaid_M_m122_inchi" /><rdf:li rdf:resource="urn:miriam:obo.chebi:CHEBI:32805"/></rdf:Bag></bqbiol:is></rdf:Description></rdf:RDF></annotation></species>
<species metaid="metaid_M_m123" id="M_m123" name="Isocitrate" compartment="C_c" boundaryCondition="false" sboTerm="SBO:0000299"><annotation><in:inchi xmlns:in="http://biomodels.net/inchi" metaid="metaid_M_m123_inchi">InChI=1/C6H8O7/c7-3(8)1-2(5(10)11)4(9)6(12)13/h2,4,9H,1H2,(H,7,8)(H,10,11)(H,12,13)</in:inchi><rdf:RDF xmlns:rdf="http://www.w3.org/1999/02/22-rdf-syntax-ns#" xmlns:dc="http://purl.org/dc/elements/1.1/" xmlns:dcterms="http://purl.org/dc/terms/" xmlns:vCard="http://www.w3.org/2001/vcard-rdf/3.0#" xmlns:bqbiol="http://biomodels.net/biology-qualifiers/" xmlns:bqmodel="http://biomodels.net/model-qualifiers/"><rdf:Description rdf:about="#metaid_M_m123"><bqbiol:is><rdf:Bag><rdf:li rdf:resource="#metaid_M_m123_inchi" /><rdf:li rdf:resource="urn:miriam:obo.chebi:CHEBI:30887"/></rdf:Bag></bqbiol:is></rdf:Description></rdf:RDF></annotation></species>
<species metaid="metaid_M_m124" id="M_m124" name="Acetyl-CoA" compartment="C_c" boundaryCondition="false" sboTerm="SBO:0000299"><annotation><in:inchi xmlns:in="http://biomodels.net/inchi" metaid="metaid_M_m124_inchi">InChI=1/C23H38N7O17P3S/c1-12(31)51-7-6-25-14(32)4-5-26-21(35)18(34)23(2,3)9-44-50(41,42)47-49(39,40)43-8-13-17(46-48(36,37)38)16(33)22(45-13)30-11-29-15-19(24)27-10-28-20(15)30/h10-11,13,16-18,22,33-34H,4-9H2,1-3H3,(H,25,32)(H,26,35)(H,39,40)(H,41,42)(H2,24,27,28)(H2,36,37,38)/t13-,16-,17-,18?,22-/m1/s1</in:inchi><rdf:RDF xmlns:rdf="http://www.w3.org/1999/02/22-rdf-syntax-ns#" xmlns:dc="http://purl.org/dc/elements/1.1/" xmlns:dcterms="http://purl.org/dc/terms/" xmlns:vCard="http://www.w3.org/2001/vcard-rdf/3.0#" xmlns:bqbiol="http://biomodels.net/biology-qualifiers/" xmlns:bqmodel="http://biomodels.net/model-qualifiers/"><rdf:Description rdf:about="#metaid_M_m124"><bqbiol:is><rdf:Bag><rdf:li rdf:resource="#metaid_M_m124_inchi" /><rdf:li rdf:resource="urn:miriam:obo.chebi:CHEBI:15351"/></rdf:Bag></bqbiol:is></rdf:Description></rdf:RDF></annotation></species>
<species metaid="metaid_M_m125" id="M_m125" name="Coenzyme A" compartment="C_c" boundaryCondition="false" sboTerm="SBO:0000299"><annotation><in:inchi xmlns:in="http://biomodels.net/inchi" metaid="metaid_M_m125_inchi">InChI=1/C21H36N7O16P3S/c1-21(2,16(31)19(32)24-4-3-12(29)23-5-6-48)8-41-47(38,39)44-46(36,37)40-7-11-15(43-45(33,34)35)14(30)20(42-11)28-10-27-13-17(22)25-9-26-18(13)28/h9-11,14-16,20,30-31,48H,3-8H2,1-2H3,(H,23,29)(H,24,32)(H,36,37)(H,38,39)(H2,22,25,26)(H2,33,34,35)/t11-,14-,15-,16?,20-/m1/s1</in:inchi><rdf:RDF xmlns:rdf="http://www.w3.org/1999/02/22-rdf-syntax-ns#" xmlns:dc="http://purl.org/dc/elements/1.1/" xmlns:dcterms="http://purl.org/dc/terms/" xmlns:vCard="http://www.w3.org/2001/vcard-rdf/3.0#" xmlns:bqbiol="http://biomodels.net/biology-qualifiers/" xmlns:bqmodel="http://biomodels.net/model-qualifiers/"><rdf:Description rdf:about="#metaid_M_m125"><bqbiol:is><rdf:Bag><rdf:li rdf:resource="#metaid_M_m125_inchi" /><rdf:li rdf:resource="urn:miriam:obo.chebi:CHEBI:15346"/></rdf:Bag></bqbiol:is></rdf:Description></rdf:RDF></annotation></species>
<species metaid="metaid_M_m126" id="M_m126" name="Oxaloacetate" compartment="C_c" boundaryCondition="false" sboTerm="SBO:0000299"><annotation><in:inchi xmlns:in="http://biomodels.net/inchi" metaid="metaid_M_m126_inchi">InChI=1/C4H4O5/c5-2(4(8)9)1-3(6)7/h1H2,(H,6,7)(H,8,9)</in:inchi><rdf:RDF xmlns:rdf="http://www.w3.org/1999/02/22-rdf-syntax-ns#" xmlns:dc="http://purl.org/dc/elements/1.1/" xmlns:dcterms="http://purl.org/dc/terms/" xmlns:vCard="http://www.w3.org/2001/vcard-rdf/3.0#" xmlns:bqbiol="http://biomodels.net/biology-qualifiers/" xmlns:bqmodel="http://biomodels.net/model-qualifiers/"><rdf:Description rdf:about="#metaid_M_m126"><bqbiol:is><rdf:Bag><rdf:li rdf:resource="#metaid_M_m126_inchi" /><rdf:li rdf:resource="urn:miriam:obo.chebi:CHEBI:30744"/></rdf:Bag></bqbiol:is></rdf:Description></rdf:RDF></annotation></species>
<species metaid="metaid_M_m127" id="M_m127" name="2-Oxoglutarate" compartment="C_c" boundaryCondition="false" sboTerm="SBO:0000299"><annotation><in:inchi xmlns:in="http://biomodels.net/inchi" metaid="metaid_M_m127_inchi">InChI=1/C5H6O5/c6-3(5(9)10)1-2-4(7)8/h1-2H2,(H,7,8)(H,9,10)</in:inchi><rdf:RDF xmlns:rdf="http://www.w3.org/1999/02/22-rdf-syntax-ns#" xmlns:dc="http://purl.org/dc/elements/1.1/" xmlns:dcterms="http://purl.org/dc/terms/" xmlns:vCard="http://www.w3.org/2001/vcard-rdf/3.0#" xmlns:bqbiol="http://biomodels.net/biology-qualifiers/" xmlns:bqmodel="http://biomodels.net/model-qualifiers/"><rdf:Description rdf:about="#metaid_M_m127"><bqbiol:is><rdf:Bag><rdf:li rdf:resource="#metaid_M_m127_inchi" /><rdf:li rdf:resource="urn:miriam:obo.chebi:CHEBI:30915"/></rdf:Bag></bqbiol:is></rdf:Description></rdf:RDF></annotation></species>
<species metaid="metaid_M_m128" id="M_m128" name="Fumarate" compartment="C_c" boundaryCondition="false" sboTerm="SBO:0000299"><annotation><in:inchi xmlns:in="http://biomodels.net/inchi" metaid="metaid_M_m128_inchi">InChI=1/C4H4O4/c5-3(6)1-2-4(7)8/h1-2H,(H,5,6)(H,7,8)/b2-1+</in:inchi><rdf:RDF xmlns:rdf="http://www.w3.org/1999/02/22-rdf-syntax-ns#" xmlns:dc="http://purl.org/dc/elements/1.1/" xmlns:dcterms="http://purl.org/dc/terms/" xmlns:vCard="http://www.w3.org/2001/vcard-rdf/3.0#" xmlns:bqbiol="http://biomodels.net/biology-qualifiers/" xmlns:bqmodel="http://biomodels.net/model-qualifiers/"><rdf:Description rdf:about="#metaid_M_m128"><bqbiol:is><rdf:Bag><rdf:li rdf:resource="#metaid_M_m128_inchi" /><rdf:li rdf:resource="urn:miriam:obo.chebi:CHEBI:18012"/></rdf:Bag></bqbiol:is></rdf:Description></rdf:RDF></annotation></species>
<species metaid="metaid_M_m129" id="M_m129" name="L-Malate" compartment="C_c" boundaryCondition="false" sboTerm="SBO:0000299"><annotation><in:inchi xmlns:in="http://biomodels.net/inchi" metaid="metaid_M_m129_inchi">InChI=1/C4H6O5/c5-2(4(8)9)1-3(6)7/h2,5H,1H2,(H,6,7)(H,8,9)/t2-/m0/s1</in:inchi><rdf:RDF xmlns:rdf="http://www.w3.org/1999/02/22-rdf-syntax-ns#" xmlns:dc="http://purl.org/dc/elements/1.1/" xmlns:dcterms="http://purl.org/dc/terms/" xmlns:vCard="http://www.w3.org/2001/vcard-rdf/3.0#" xmlns:bqbiol="http://biomodels.net/biology-qualifiers/" xmlns:bqmodel="http://biomodels.net/model-qualifiers/"><rdf:Description rdf:about="#metaid_M_m129"><bqbiol:is><rdf:Bag><rdf:li rdf:resource="#metaid_M_m129_inchi" /><rdf:li rdf:resource="urn:miriam:obo.chebi:CHEBI:30797"/></rdf:Bag></bqbiol:is></rdf:Description></rdf:RDF></annotation></species>
<species metaid="metaid_M_m130" id="M_m130" name="Flavin adenine dinucleotide oxidized" compartment="C_c" boundaryCondition="false" sboTerm="SBO:0000299"><annotation><in:inchi xmlns:in="http://biomodels.net/inchi" metaid="metaid_M_m130_inchi">InChI=1/C27H33N9O15P2/c1-10-3-12-13(4-11(10)2)35(24-18(32-12)25(42)34-27(43)33-24)5-14(37)19(39)15(38)6-48-52(44,45)51-53(46,47)49-7-16-20(40)21(41)26(50-16)36-9-31-17-22(28)29-8-30-23(17)36/h3-4,8-9,14-16,19-21,26,37-41H,5-7H2,1-2H3,(H,44,45)(H,46,47)(H2,28,29,30)(H,34,42,43)/t14-,15+,16+,19-,20+,21+,26+/m0/s1</in:inchi><rdf:RDF xmlns:rdf="http://www.w3.org/1999/02/22-rdf-syntax-ns#" xmlns:dc="http://purl.org/dc/elements/1.1/" xmlns:dcterms="http://purl.org/dc/terms/" xmlns:vCard="http://www.w3.org/2001/vcard-rdf/3.0#" xmlns:bqbiol="http://biomodels.net/biology-qualifiers/" xmlns:bqmodel="http://biomodels.net/model-qualifiers/"><rdf:Description rdf:about="#metaid_M_m130"><bqbiol:is><rdf:Bag><rdf:li rdf:resource="#metaid_M_m130_inchi" /><rdf:li rdf:resource="urn:miriam:obo.chebi:CHEBI:16238"/></rdf:Bag></bqbiol:is></rdf:Description></rdf:RDF></annotation></species>
<species metaid="metaid_M_m131" id="M_m131" name="Flavin adenine dinucleotide reduced" compartment="C_c" boundaryCondition="false" sboTerm="SBO:0000299"><annotation><in:inchi xmlns:in="http://biomodels.net/inchi" metaid="metaid_M_m131_inchi">InChI=1/C27H35N9O15P2/c1-10-3-12-13(4-11(10)2)35(24-18(32-12)25(42)34-27(43)33-24)5-14(37)19(39)15(38)6-48-52(44,45)51-53(46,47)49-7-16-20(40)21(41)26(50-16)36-9-31-17-22(28)29-8-30-23(17)36/h3-4,8-9,14-16,19-21,26,32,37-41H,5-7H2,1-2H3,(H,44,45)(H,46,47)(H2,28,29,30)(H2,33,34,42,43)/t14?,15?,16-,19?,20-,21-,26-/m1/s1</in:inchi><rdf:RDF xmlns:rdf="http://www.w3.org/1999/02/22-rdf-syntax-ns#" xmlns:dc="http://purl.org/dc/elements/1.1/" xmlns:dcterms="http://purl.org/dc/terms/" xmlns:vCard="http://www.w3.org/2001/vcard-rdf/3.0#" xmlns:bqbiol="http://biomodels.net/biology-qualifiers/" xmlns:bqmodel="http://biomodels.net/model-qualifiers/"><rdf:Description rdf:about="#metaid_M_m131"><bqbiol:is><rdf:Bag><rdf:li rdf:resource="#metaid_M_m131_inchi" /><rdf:li rdf:resource="urn:miriam:obo.chebi:CHEBI:17877"/></rdf:Bag></bqbiol:is></rdf:Description></rdf:RDF></annotation></species>
<species metaid="metaid_M_m132" id="M_m132" name="Menaquinol 8" compartment="C_c" boundaryCondition="false" sboTerm="SBO:0000299"><notes><body xmlns="http://www.w3.org/1999/xhtml"><p>FORMULA: C51H74O2</p></body></notes><annotation><rdf:RDF xmlns:rdf="http://www.w3.org/1999/02/22-rdf-syntax-ns#" xmlns:dc="http://purl.org/dc/elements/1.1/" xmlns:dcterms="http://purl.org/dc/terms/" xmlns:vCard="http://www.w3.org/2001/vcard-rdf/3.0#" xmlns:bqbiol="http://biomodels.net/biology-qualifiers/" xmlns:bqmodel="http://biomodels.net/model-qualifiers/"><rdf:Description rdf:about="#metaid_M_m132"><bqbiol:is><rdf:Bag><rdf:li rdf:resource="urn:miriam:obo.chebi:CHEBI:18151"/></rdf:Bag></bqbiol:is></rdf:Description></rdf:RDF></annotation></species>
<species metaid="metaid_M_m133" id="M_m133" name="Menaquinone 8" compartment="C_c" boundaryCondition="false" sboTerm="SBO:0000299"><notes><body xmlns="http://www.w3.org/1999/xhtml"><p>FORMULA: C51H72O2</p></body></notes><annotation><rdf:RDF xmlns:rdf="http://www.w3.org/1999/02/22-rdf-syntax-ns#" xmlns:dc="http://purl.org/dc/elements/1.1/" xmlns:dcterms="http://purl.org/dc/terms/" xmlns:vCard="http://www.w3.org/2001/vcard-rdf/3.0#" xmlns:bqbiol="http://biomodels.net/biology-qualifiers/" xmlns:bqmodel="http://biomodels.net/model-qualifiers/"><rdf:Description rdf:about="#metaid_M_m133"><bqbiol:is><rdf:Bag><rdf:li rdf:resource="urn:miriam:kegg.compound:C00828"/></rdf:Bag></bqbiol:is></rdf:Description></rdf:RDF></annotation></species>
<species metaid="metaid_M_m134" id="M_m134" name="2-Demethylmenaquinol 8" compartment="C_c" boundaryCondition="false" sboTerm="SBO:0000299"><notes><body xmlns="http://www.w3.org/1999/xhtml"><p>FORMULA: C50H72O2</p></body></notes></species>
<species metaid="metaid_M_m135" id="M_m135" name="2-Demethylmenaquinone 8" compartment="C_c" boundaryCondition="false" sboTerm="SBO:0000299"><notes><body xmlns="http://www.w3.org/1999/xhtml"><p>FORMULA: C50H70O2</p></body></notes><annotation><rdf:RDF xmlns:rdf="http://www.w3.org/1999/02/22-rdf-syntax-ns#" xmlns:dc="http://purl.org/dc/elements/1.1/" xmlns:dcterms="http://purl.org/dc/terms/" xmlns:vCard="http://www.w3.org/2001/vcard-rdf/3.0#" xmlns:bqbiol="http://biomodels.net/biology-qualifiers/" xmlns:bqmodel="http://biomodels.net/model-qualifiers/"><rdf:Description rdf:about="#metaid_M_m135"><bqbiol:is><rdf:Bag><rdf:li rdf:resource="urn:miriam:obo.chebi:CHEBI:28192"/></rdf:Bag></bqbiol:is></rdf:Description></rdf:RDF></annotation></species>
<species metaid="metaid_M_m136" id="M_m136" name="Ubiquinol-8" compartment="C_c" boundaryCondition="false" sboTerm="SBO:0000299"><notes><body xmlns="http://www.w3.org/1999/xhtml"><p>FORMULA: C49H76O4</p></body></notes><annotation><rdf:RDF xmlns:rdf="http://www.w3.org/1999/02/22-rdf-syntax-ns#" xmlns:dc="http://purl.org/dc/elements/1.1/" xmlns:dcterms="http://purl.org/dc/terms/" xmlns:vCard="http://www.w3.org/2001/vcard-rdf/3.0#" xmlns:bqbiol="http://biomodels.net/biology-qualifiers/" xmlns:bqmodel="http://biomodels.net/model-qualifiers/"><rdf:Description rdf:about="#metaid_M_m136"><bqbiol:is><rdf:Bag><rdf:li rdf:resource="urn:miriam:obo.chebi:CHEBI:17976"/></rdf:Bag></bqbiol:is></rdf:Description></rdf:RDF></annotation></species>
<species metaid="metaid_M_m137" id="M_m137" name="Ubiquinone-8" compartment="C_c" boundaryCondition="false" sboTerm="SBO:0000299"><notes><body xmlns="http://www.w3.org/1999/xhtml"><p>FORMULA: C49H74O4</p></body></notes><annotation><rdf:RDF xmlns:rdf="http://www.w3.org/1999/02/22-rdf-syntax-ns#" xmlns:dc="http://purl.org/dc/elements/1.1/" xmlns:dcterms="http://purl.org/dc/terms/" xmlns:vCard="http://www.w3.org/2001/vcard-rdf/3.0#" xmlns:bqbiol="http://biomodels.net/biology-qualifiers/" xmlns:bqmodel="http://biomodels.net/model-qualifiers/"><rdf:Description rdf:about="#metaid_M_m137"><bqbiol:is><rdf:Bag><rdf:li rdf:resource="urn:miriam:obo.chebi:CHEBI:16389"/></rdf:Bag></bqbiol:is></rdf:Description></rdf:RDF></annotation></species>
<species metaid="metaid_M_m138" id="M_m138" name="Acetyl phosphate" compartment="C_c" boundaryCondition="false" sboTerm="SBO:0000299"><annotation><in:inchi xmlns:in="http://biomodels.net/inchi" metaid="metaid_M_m138_inchi">InChI=1/C2H5O5P/c1-2(3)7-8(4,5)6/h1H3,(H2,4,5,6)</in:inchi><rdf:RDF xmlns:rdf="http://www.w3.org/1999/02/22-rdf-syntax-ns#" xmlns:dc="http://purl.org/dc/elements/1.1/" xmlns:dcterms="http://purl.org/dc/terms/" xmlns:vCard="http://www.w3.org/2001/vcard-rdf/3.0#" xmlns:bqbiol="http://biomodels.net/biology-qualifiers/" xmlns:bqmodel="http://biomodels.net/model-qualifiers/"><rdf:Description rdf:about="#metaid_M_m138"><bqbiol:is><rdf:Bag><rdf:li rdf:resource="#metaid_M_m138_inchi" /><rdf:li rdf:resource="urn:miriam:obo.chebi:CHEBI:15350"/></rdf:Bag></bqbiol:is></rdf:Description></rdf:RDF></annotation></species>
<species metaid="metaid_M_m139" id="M_m139" name="AMP" compartment="C_c" boundaryCondition="false" sboTerm="SBO:0000299"><annotation><in:inchi xmlns:in="http://biomodels.net/inchi" metaid="metaid_M_m139_inchi">InChI=1/C10H14N5O7P/c11-8-5-9(13-2-12-8)15(3-14-5)10-7(17)6(16)4(22-10)1-21-23(18,19)20/h2-4,6-7,10,16-17H,1H2,(H2,11,12,13)(H2,18,19,20)/t4-,6-,7-,10-/m1/s1</in:inchi><rdf:RDF xmlns:rdf="http://www.w3.org/1999/02/22-rdf-syntax-ns#" xmlns:dc="http://purl.org/dc/elements/1.1/" xmlns:dcterms="http://purl.org/dc/terms/" xmlns:vCard="http://www.w3.org/2001/vcard-rdf/3.0#" xmlns:bqbiol="http://biomodels.net/biology-qualifiers/" xmlns:bqmodel="http://biomodels.net/model-qualifiers/"><rdf:Description rdf:about="#metaid_M_m139"><bqbiol:is><rdf:Bag><rdf:li rdf:resource="#metaid_M_m139_inchi" /><rdf:li rdf:resource="urn:miriam:obo.chebi:CHEBI:16027"/></rdf:Bag></bqbiol:is></rdf:Description></rdf:RDF></annotation></species>
<species metaid="metaid_M_m140" id="M_m140" name="(R)-Propane-1,2-diol" compartment="C_c" boundaryCondition="false" sboTerm="SBO:0000299"><notes><body xmlns="http://www.w3.org/1999/xhtml"><p>FORMULA: C3H8O2</p></body></notes></species>
<species metaid="metaid_M_m141" id="M_m141" name="D-Lactaldehyde" compartment="C_c" boundaryCondition="false" sboTerm="SBO:0000299"><notes><body xmlns="http://www.w3.org/1999/xhtml"><p>FORMULA: C3H6O2</p></body></notes></species>
<species metaid="metaid_M_m142" id="M_m142" name="Methylglyoxal" compartment="C_c" boundaryCondition="false" sboTerm="SBO:0000299"><annotation><in:inchi xmlns:in="http://biomodels.net/inchi" metaid="metaid_M_m142_inchi">InChI=1S/C3H4O2/c1-3(5)2-4/h2H,1H3</in:inchi><rdf:RDF xmlns:rdf="http://www.w3.org/1999/02/22-rdf-syntax-ns#" xmlns:dc="http://purl.org/dc/elements/1.1/" xmlns:dcterms="http://purl.org/dc/terms/" xmlns:vCard="http://www.w3.org/2001/vcard-rdf/3.0#" xmlns:bqbiol="http://biomodels.net/biology-qualifiers/" xmlns:bqmodel="http://biomodels.net/model-qualifiers/"><rdf:Description rdf:about="#metaid_M_m142"><bqbiol:is><rdf:Bag><rdf:li rdf:resource="#metaid_M_m142_inchi" /><rdf:li rdf:resource="urn:miriam:obo.chebi:CHEBI:17158"/></rdf:Bag></bqbiol:is></rdf:Description></rdf:RDF></annotation></species>
<species metaid="metaid_M_m143" id="M_m143" name="CO" compartment="C_c" boundaryCondition="false" sboTerm="SBO:0000299"><annotation><in:inchi xmlns:in="http://biomodels.net/inchi" metaid="metaid_M_m143_inchi">InChI=1S/CO/c1-2</in:inchi><rdf:RDF xmlns:rdf="http://www.w3.org/1999/02/22-rdf-syntax-ns#" xmlns:dc="http://purl.org/dc/elements/1.1/" xmlns:dcterms="http://purl.org/dc/terms/" xmlns:vCard="http://www.w3.org/2001/vcard-rdf/3.0#" xmlns:bqbiol="http://biomodels.net/biology-qualifiers/" xmlns:bqmodel="http://biomodels.net/model-qualifiers/"><rdf:Description rdf:about="#metaid_M_m143"><bqbiol:is><rdf:Bag><rdf:li rdf:resource="#metaid_M_m143_inchi" /><rdf:li rdf:resource="urn:miriam:obo.chebi:CHEBI:17245"/></rdf:Bag></bqbiol:is></rdf:Description></rdf:RDF></annotation></species>
<species metaid="metaid_M_m144" id="M_m144" name="D-Ribulose 5-phosphate" compartment="C_c" boundaryCondition="false" sboTerm="SBO:0000299"><annotation><in:inchi xmlns:in="http://biomodels.net/inchi" metaid="metaid_M_m144_inchi">InChI=1/C5H11O8P/c6-1-3(7)5(9)4(8)2-13-14(10,11)12/h4-6,8-9H,1-2H2,(H2,10,11,12)/t4-,5+/m1/s1</in:inchi><rdf:RDF xmlns:rdf="http://www.w3.org/1999/02/22-rdf-syntax-ns#" xmlns:dc="http://purl.org/dc/elements/1.1/" xmlns:dcterms="http://purl.org/dc/terms/" xmlns:vCard="http://www.w3.org/2001/vcard-rdf/3.0#" xmlns:bqbiol="http://biomodels.net/biology-qualifiers/" xmlns:bqmodel="http://biomodels.net/model-qualifiers/"><rdf:Description rdf:about="#metaid_M_m144"><bqbiol:is><rdf:Bag><rdf:li rdf:resource="#metaid_M_m144_inchi" /><rdf:li rdf:resource="urn:miriam:obo.chebi:CHEBI:17363"/></rdf:Bag></bqbiol:is></rdf:Description></rdf:RDF></annotation></species>
<species metaid="metaid_M_m145" id="M_m145" name="alpha-D-Ribose 5-phosphate" compartment="C_c" boundaryCondition="false" sboTerm="SBO:0000299"><annotation><in:inchi xmlns:in="http://biomodels.net/inchi" metaid="metaid_M_m145_inchi">InChI=1/C5H11O8P/c6-3-2(1-12-14(9,10)11)13-5(8)4(3)7/h2-8H,1H2,(H2,9,10,11)/t2-,3-,4-,5+/m1/s1</in:inchi><rdf:RDF xmlns:rdf="http://www.w3.org/1999/02/22-rdf-syntax-ns#" xmlns:dc="http://purl.org/dc/elements/1.1/" xmlns:dcterms="http://purl.org/dc/terms/" xmlns:vCard="http://www.w3.org/2001/vcard-rdf/3.0#" xmlns:bqbiol="http://biomodels.net/biology-qualifiers/" xmlns:bqmodel="http://biomodels.net/model-qualifiers/"><rdf:Description rdf:about="#metaid_M_m145"><bqbiol:is><rdf:Bag><rdf:li rdf:resource="#metaid_M_m145_inchi" /><rdf:li rdf:resource="urn:miriam:obo.chebi:CHEBI:18189"/></rdf:Bag></bqbiol:is></rdf:Description></rdf:RDF></annotation></species>
<species metaid="metaid_M_m146" id="M_m146" name="D-Xylulose 5-phosphate" compartment="C_c" boundaryCondition="false" sboTerm="SBO:0000299"><annotation><in:inchi xmlns:in="http://biomodels.net/inchi" metaid="metaid_M_m146_inchi">InChI=1/C5H11O8P/c6-1-3(7)5(9)4(8)2-13-14(10,11)12/h4-6,8-9H,1-2H2,(H2,10,11,12)/t4-,5-/m1/s1</in:inchi><rdf:RDF xmlns:rdf="http://www.w3.org/1999/02/22-rdf-syntax-ns#" xmlns:dc="http://purl.org/dc/elements/1.1/" xmlns:dcterms="http://purl.org/dc/terms/" xmlns:vCard="http://www.w3.org/2001/vcard-rdf/3.0#" xmlns:bqbiol="http://biomodels.net/biology-qualifiers/" xmlns:bqmodel="http://biomodels.net/model-qualifiers/"><rdf:Description rdf:about="#metaid_M_m146"><bqbiol:is><rdf:Bag><rdf:li rdf:resource="#metaid_M_m146_inchi" /><rdf:li rdf:resource="urn:miriam:obo.chebi:CHEBI:16332"/></rdf:Bag></bqbiol:is></rdf:Description></rdf:RDF></annotation></species>
<species metaid="metaid_M_m147" id="M_m147" name="Sedoheptulose 7-phosphate" compartment="C_c" boundaryCondition="false" sboTerm="SBO:0000299"><annotation><in:inchi xmlns:in="http://biomodels.net/inchi" metaid="metaid_M_m147_inchi">InChI=1/C7H15O10P/c8-1-3(9)5(11)7(13)6(12)4(10)2-17-18(14,15)16/h4-8,10-13H,1-2H2,(H2,14,15,16)</in:inchi><rdf:RDF xmlns:rdf="http://www.w3.org/1999/02/22-rdf-syntax-ns#" xmlns:dc="http://purl.org/dc/elements/1.1/" xmlns:dcterms="http://purl.org/dc/terms/" xmlns:vCard="http://www.w3.org/2001/vcard-rdf/3.0#" xmlns:bqbiol="http://biomodels.net/biology-qualifiers/" xmlns:bqmodel="http://biomodels.net/model-qualifiers/"><rdf:Description rdf:about="#metaid_M_m147"><bqbiol:is><rdf:Bag><rdf:li rdf:resource="#metaid_M_m147_inchi" /><rdf:li rdf:resource="urn:miriam:obo.chebi:CHEBI:15721"/></rdf:Bag></bqbiol:is></rdf:Description></rdf:RDF></annotation></species>
<species metaid="metaid_M_m148" id="M_m148" name="D-Erythrose 4-phosphate" compartment="C_c" boundaryCondition="false" sboTerm="SBO:0000299"><annotation><in:inchi xmlns:in="http://biomodels.net/inchi" metaid="metaid_M_m148_inchi">InChI=1/C4H9O7P/c5-1-3(6)4(7)2-11-12(8,9)10/h1,3-4,6-7H,2H2,(H2,8,9,10)/t3-,4+/m0/s1</in:inchi><rdf:RDF xmlns:rdf="http://www.w3.org/1999/02/22-rdf-syntax-ns#" xmlns:dc="http://purl.org/dc/elements/1.1/" xmlns:dcterms="http://purl.org/dc/terms/" xmlns:vCard="http://www.w3.org/2001/vcard-rdf/3.0#" xmlns:bqbiol="http://biomodels.net/biology-qualifiers/" xmlns:bqmodel="http://biomodels.net/model-qualifiers/"><rdf:Description rdf:about="#metaid_M_m148"><bqbiol:is><rdf:Bag><rdf:li rdf:resource="#metaid_M_m148_inchi" /><rdf:li rdf:resource="urn:miriam:obo.chebi:CHEBI:48153"/></rdf:Bag></bqbiol:is></rdf:Description></rdf:RDF></annotation></species>
<species metaid="metaid_M_m149" id="M_m149" name="alpha-D-Ribose 1-phosphate" compartment="C_c" boundaryCondition="false" sboTerm="SBO:0000299"><annotation><in:inchi xmlns:in="http://biomodels.net/inchi" metaid="metaid_M_m149_inchi">InChI=1/C5H11O8P/c6-1-2-3(7)4(8)5(12-2)13-14(9,10)11/h2-8H,1H2,(H2,9,10,11)/t2-,3-,4-,5-/m1/s1</in:inchi><rdf:RDF xmlns:rdf="http://www.w3.org/1999/02/22-rdf-syntax-ns#" xmlns:dc="http://purl.org/dc/elements/1.1/" xmlns:dcterms="http://purl.org/dc/terms/" xmlns:vCard="http://www.w3.org/2001/vcard-rdf/3.0#" xmlns:bqbiol="http://biomodels.net/biology-qualifiers/" xmlns:bqmodel="http://biomodels.net/model-qualifiers/"><rdf:Description rdf:about="#metaid_M_m149"><bqbiol:is><rdf:Bag><rdf:li rdf:resource="#metaid_M_m149_inchi" /><rdf:li rdf:resource="urn:miriam:obo.chebi:CHEBI:35425"/></rdf:Bag></bqbiol:is></rdf:Description></rdf:RDF></annotation></species>
<species metaid="metaid_M_m150" id="M_m150" name="5-Phospho-alpha-D-ribose 1-diphosphate" compartment="C_c" boundaryCondition="false" sboTerm="SBO:0000299"><annotation><in:inchi xmlns:in="http://biomodels.net/inchi" metaid="metaid_M_m150_inchi">InChI=1/C5H13O14P3/c6-3-2(1-16-20(8,9)10)17-5(4(3)7)18-22(14,15)19-21(11,12)13/h2-7H,1H2,(H,14,15)(H2,8,9,10)(H2,11,12,13)/t2-,3-,4-,5-/m1/s1</in:inchi><rdf:RDF xmlns:rdf="http://www.w3.org/1999/02/22-rdf-syntax-ns#" xmlns:dc="http://purl.org/dc/elements/1.1/" xmlns:dcterms="http://purl.org/dc/terms/" xmlns:vCard="http://www.w3.org/2001/vcard-rdf/3.0#" xmlns:bqbiol="http://biomodels.net/biology-qualifiers/" xmlns:bqmodel="http://biomodels.net/model-qualifiers/"><rdf:Description rdf:about="#metaid_M_m150"><bqbiol:is><rdf:Bag><rdf:li rdf:resource="#metaid_M_m150_inchi" /><rdf:li rdf:resource="urn:miriam:obo.chebi:CHEBI:17111"/></rdf:Bag></bqbiol:is></rdf:Description></rdf:RDF></annotation></species>
<species metaid="metaid_M_m151" id="M_m151" name="D-Ribose 1,5-bisphosphate" compartment="C_c" boundaryCondition="false" sboTerm="SBO:0000299"><notes><body xmlns="http://www.w3.org/1999/xhtml"><p>FORMULA: C5H8O11P2</p></body></notes><annotation><rdf:RDF xmlns:rdf="http://www.w3.org/1999/02/22-rdf-syntax-ns#" xmlns:dc="http://purl.org/dc/elements/1.1/" xmlns:dcterms="http://purl.org/dc/terms/" xmlns:vCard="http://www.w3.org/2001/vcard-rdf/3.0#" xmlns:bqbiol="http://biomodels.net/biology-qualifiers/" xmlns:bqmodel="http://biomodels.net/model-qualifiers/"><rdf:Description rdf:about="#metaid_M_m151"><bqbiol:is><rdf:Bag><rdf:li rdf:resource="urn:miriam:C01151"/></rdf:Bag></bqbiol:is></rdf:Description></rdf:RDF></annotation></species>
<species metaid="metaid_M_m152" id="M_m152" name="2-Deoxy-D-ribose 5-phosphate" compartment="C_c" boundaryCondition="false" sboTerm="SBO:0000299"><annotation><in:inchi xmlns:in="http://biomodels.net/inchi" metaid="metaid_M_m152_inchi">InChI=1/C5H11O7P/c6-3-1-5(7)12-4(3)2-11-13(8,9)10/h3-7H,1-2H2,(H2,8,9,10)/t3-,4+,5u/m0/s1</in:inchi><rdf:RDF xmlns:rdf="http://www.w3.org/1999/02/22-rdf-syntax-ns#" xmlns:dc="http://purl.org/dc/elements/1.1/" xmlns:dcterms="http://purl.org/dc/terms/" xmlns:vCard="http://www.w3.org/2001/vcard-rdf/3.0#" xmlns:bqbiol="http://biomodels.net/biology-qualifiers/" xmlns:bqmodel="http://biomodels.net/model-qualifiers/"><rdf:Description rdf:about="#metaid_M_m152"><bqbiol:is><rdf:Bag><rdf:li rdf:resource="#metaid_M_m152_inchi" /><rdf:li rdf:resource="urn:miriam:obo.chebi:CHEBI:16132"/></rdf:Bag></bqbiol:is></rdf:Description></rdf:RDF></annotation></species>
<species metaid="metaid_M_m153" id="M_m153" name="Acetaldehyde" compartment="C_c" boundaryCondition="false" sboTerm="SBO:0000299"><annotation><in:inchi xmlns:in="http://biomodels.net/inchi" metaid="metaid_M_m153_inchi">InChI=1/C2H4O/c1-2-3/h2H,1H3</in:inchi><rdf:RDF xmlns:rdf="http://www.w3.org/1999/02/22-rdf-syntax-ns#" xmlns:dc="http://purl.org/dc/elements/1.1/" xmlns:dcterms="http://purl.org/dc/terms/" xmlns:vCard="http://www.w3.org/2001/vcard-rdf/3.0#" xmlns:bqbiol="http://biomodels.net/biology-qualifiers/" xmlns:bqmodel="http://biomodels.net/model-qualifiers/"><rdf:Description rdf:about="#metaid_M_m153"><bqbiol:is><rdf:Bag><rdf:li rdf:resource="#metaid_M_m153_inchi" /><rdf:li rdf:resource="urn:miriam:obo.chebi:CHEBI:15343"/></rdf:Bag></bqbiol:is></rdf:Description></rdf:RDF></annotation></species>
<species metaid="metaid_M_m154" id="M_m154" name="2-Deoxy-D-ribose 1-phosphate" compartment="C_c" boundaryCondition="false" sboTerm="SBO:0000299"><annotation><in:inchi xmlns:in="http://biomodels.net/inchi" metaid="metaid_M_m154_inchi">InChI=1S/C5H11O7P/c6-2-4-3(7)1-5(11-4)12-13(8,9)10/h3-7H,1-2H2,(H2,8,9,10)/t3-,4+,5?/m0/s1</in:inchi><rdf:RDF xmlns:rdf="http://www.w3.org/1999/02/22-rdf-syntax-ns#" xmlns:dc="http://purl.org/dc/elements/1.1/" xmlns:dcterms="http://purl.org/dc/terms/" xmlns:vCard="http://www.w3.org/2001/vcard-rdf/3.0#" xmlns:bqbiol="http://biomodels.net/biology-qualifiers/" xmlns:bqmodel="http://biomodels.net/model-qualifiers/"><rdf:Description rdf:about="#metaid_M_m154"><bqbiol:is><rdf:Bag><rdf:li rdf:resource="#metaid_M_m154_inchi" /><rdf:li rdf:resource="urn:miriam:obo.chebi:CHEBI:28542"/></rdf:Bag></bqbiol:is></rdf:Description></rdf:RDF></annotation></species>
<species metaid="metaid_M_m155" id="M_m155" name="L-Aspartate" compartment="C_c" boundaryCondition="false" sboTerm="SBO:0000299"><annotation><in:inchi xmlns:in="http://biomodels.net/inchi" metaid="metaid_M_m155_inchi">InChI=1/C4H7NO4/c5-2(4(8)9)1-3(6)7/h2H,1,5H2,(H,6,7)(H,8,9)/t2-/m0/s1</in:inchi><rdf:RDF xmlns:rdf="http://www.w3.org/1999/02/22-rdf-syntax-ns#" xmlns:dc="http://purl.org/dc/elements/1.1/" xmlns:dcterms="http://purl.org/dc/terms/" xmlns:vCard="http://www.w3.org/2001/vcard-rdf/3.0#" xmlns:bqbiol="http://biomodels.net/biology-qualifiers/" xmlns:bqmodel="http://biomodels.net/model-qualifiers/"><rdf:Description rdf:about="#metaid_M_m155"><bqbiol:is><rdf:Bag><rdf:li rdf:resource="#metaid_M_m155_inchi" /><rdf:li rdf:resource="urn:miriam:obo.chebi:CHEBI:17053"/></rdf:Bag></bqbiol:is></rdf:Description></rdf:RDF></annotation></species>
<species metaid="metaid_M_m156" id="M_m156" name="L-Glutamate" compartment="C_c" boundaryCondition="false" sboTerm="SBO:0000299"><annotation><in:inchi xmlns:in="http://biomodels.net/inchi" metaid="metaid_M_m156_inchi">InChI=1/C5H9NO4/c6-3(5(9)10)1-2-4(7)8/h3H,1-2,6H2,(H,7,8)(H,9,10)/t3-/m0/s1</in:inchi><rdf:RDF xmlns:rdf="http://www.w3.org/1999/02/22-rdf-syntax-ns#" xmlns:dc="http://purl.org/dc/elements/1.1/" xmlns:dcterms="http://purl.org/dc/terms/" xmlns:vCard="http://www.w3.org/2001/vcard-rdf/3.0#" xmlns:bqbiol="http://biomodels.net/biology-qualifiers/" xmlns:bqmodel="http://biomodels.net/model-qualifiers/"><rdf:Description rdf:about="#metaid_M_m156"><bqbiol:is><rdf:Bag><rdf:li rdf:resource="#metaid_M_m156_inchi" /><rdf:li rdf:resource="urn:miriam:obo.chebi:CHEBI:16015"/></rdf:Bag></bqbiol:is></rdf:Description></rdf:RDF></annotation></species>
<species metaid="metaid_M_m157" id="M_m157" name="L-Glutamine" compartment="C_e" boundaryCondition="false" sboTerm="SBO:0000299"><annotation><in:inchi xmlns:in="http://biomodels.net/inchi" metaid="metaid_M_m157_inchi">InChI=1/C5H10N2O3/c6-3(5(9)10)1-2-4(7)8/h3H,1-2,6H2,(H2,7,8)(H,9,10)/t3-/m0/s1</in:inchi><rdf:RDF xmlns:rdf="http://www.w3.org/1999/02/22-rdf-syntax-ns#" xmlns:dc="http://purl.org/dc/elements/1.1/" xmlns:dcterms="http://purl.org/dc/terms/" xmlns:vCard="http://www.w3.org/2001/vcard-rdf/3.0#" xmlns:bqbiol="http://biomodels.net/biology-qualifiers/" xmlns:bqmodel="http://biomodels.net/model-qualifiers/"><rdf:Description rdf:about="#metaid_M_m157"><bqbiol:is><rdf:Bag><rdf:li rdf:resource="#metaid_M_m157_inchi" /><rdf:li rdf:resource="urn:miriam:obo.chebi:CHEBI:18050"/></rdf:Bag></bqbiol:is></rdf:Description></rdf:RDF></annotation></species>
<species metaid="metaid_M_m158" id="M_m158" name="L-Glutamine" compartment="C_c" boundaryCondition="false" sboTerm="SBO:0000299"><annotation><in:inchi xmlns:in="http://biomodels.net/inchi" metaid="metaid_M_m158_inchi">InChI=1/C5H10N2O3/c6-3(5(9)10)1-2-4(7)8/h3H,1-2,6H2,(H2,7,8)(H,9,10)/t3-/m0/s1</in:inchi><rdf:RDF xmlns:rdf="http://www.w3.org/1999/02/22-rdf-syntax-ns#" xmlns:dc="http://purl.org/dc/elements/1.1/" xmlns:dcterms="http://purl.org/dc/terms/" xmlns:vCard="http://www.w3.org/2001/vcard-rdf/3.0#" xmlns:bqbiol="http://biomodels.net/biology-qualifiers/" xmlns:bqmodel="http://biomodels.net/model-qualifiers/"><rdf:Description rdf:about="#metaid_M_m158"><bqbiol:is><rdf:Bag><rdf:li rdf:resource="#metaid_M_m158_inchi" /><rdf:li rdf:resource="urn:miriam:obo.chebi:CHEBI:18050"/></rdf:Bag></bqbiol:is></rdf:Description></rdf:RDF></annotation></species>
<species metaid="metaid_M_m159" id="M_m159" name="L-Glutamine" compartment="C_b" boundaryCondition="true" sboTerm="SBO:0000299"><annotation><in:inchi xmlns:in="http://biomodels.net/inchi" metaid="metaid_M_m159_inchi">InChI=1/C5H10N2O3/c6-3(5(9)10)1-2-4(7)8/h3H,1-2,6H2,(H2,7,8)(H,9,10)/t3-/m0/s1</in:inchi><rdf:RDF xmlns:rdf="http://www.w3.org/1999/02/22-rdf-syntax-ns#" xmlns:dc="http://purl.org/dc/elements/1.1/" xmlns:dcterms="http://purl.org/dc/terms/" xmlns:vCard="http://www.w3.org/2001/vcard-rdf/3.0#" xmlns:bqbiol="http://biomodels.net/biology-qualifiers/" xmlns:bqmodel="http://biomodels.net/model-qualifiers/"><rdf:Description rdf:about="#metaid_M_m159"><bqbiol:is><rdf:Bag><rdf:li rdf:resource="#metaid_M_m159_inchi" /><rdf:li rdf:resource="urn:miriam:obo.chebi:CHEBI:18050"/></rdf:Bag></bqbiol:is></rdf:Description></rdf:RDF></annotation></species>
<species metaid="metaid_M_m160" id="M_m160" name="3-Phosphohydroxypyruvate" compartment="C_c" boundaryCondition="false" sboTerm="SBO:0000299"><annotation><in:inchi xmlns:in="http://biomodels.net/inchi" metaid="metaid_M_m160_inchi">InChI=1/C3H5O7P/c4-2(3(5)6)1-10-11(7,8)9/h1H2,(H,5,6)(H2,7,8,9)</in:inchi><rdf:RDF xmlns:rdf="http://www.w3.org/1999/02/22-rdf-syntax-ns#" xmlns:dc="http://purl.org/dc/elements/1.1/" xmlns:dcterms="http://purl.org/dc/terms/" xmlns:vCard="http://www.w3.org/2001/vcard-rdf/3.0#" xmlns:bqbiol="http://biomodels.net/biology-qualifiers/" xmlns:bqmodel="http://biomodels.net/model-qualifiers/"><rdf:Description rdf:about="#metaid_M_m160"><bqbiol:is><rdf:Bag><rdf:li rdf:resource="#metaid_M_m160_inchi" /><rdf:li rdf:resource="urn:miriam:obo.chebi:CHEBI:30933"/></rdf:Bag></bqbiol:is></rdf:Description></rdf:RDF></annotation></species>
<species metaid="metaid_M_m161" id="M_m161" name="O-Phospho-L-Serine" compartment="C_c" boundaryCondition="false" sboTerm="SBO:0000299"><annotation><in:inchi xmlns:in="http://biomodels.net/inchi" metaid="metaid_M_m161_inchi">InChI=1/C3H8NO6P/c4-2(3(5)6)1-10-11(7,8)9/h2H,1,4H2,(H,5,6)(H2,7,8,9)/t2-/m0/s1</in:inchi><rdf:RDF xmlns:rdf="http://www.w3.org/1999/02/22-rdf-syntax-ns#" xmlns:dc="http://purl.org/dc/elements/1.1/" xmlns:dcterms="http://purl.org/dc/terms/" xmlns:vCard="http://www.w3.org/2001/vcard-rdf/3.0#" xmlns:bqbiol="http://biomodels.net/biology-qualifiers/" xmlns:bqmodel="http://biomodels.net/model-qualifiers/"><rdf:Description rdf:about="#metaid_M_m161"><bqbiol:is><rdf:Bag><rdf:li rdf:resource="#metaid_M_m161_inchi" /><rdf:li rdf:resource="urn:miriam:obo.chebi:CHEBI:15811"/></rdf:Bag></bqbiol:is></rdf:Description></rdf:RDF></annotation></species>
<species metaid="metaid_M_m162" id="M_m162" name="L-2-Amino-3-oxobutanoate" compartment="C_c" boundaryCondition="false" sboTerm="SBO:0000299"><annotation><in:inchi xmlns:in="http://biomodels.net/inchi" metaid="metaid_M_m162_inchi">InChI=1/C4H7NO3/c1-2(6)3(5)4(7)8/h3H,5H2,1H3,(H,7,8)/t3-/m0/s1</in:inchi><rdf:RDF xmlns:rdf="http://www.w3.org/1999/02/22-rdf-syntax-ns#" xmlns:dc="http://purl.org/dc/elements/1.1/" xmlns:dcterms="http://purl.org/dc/terms/" xmlns:vCard="http://www.w3.org/2001/vcard-rdf/3.0#" xmlns:bqbiol="http://biomodels.net/biology-qualifiers/" xmlns:bqmodel="http://biomodels.net/model-qualifiers/"><rdf:Description rdf:about="#metaid_M_m162"><bqbiol:is><rdf:Bag><rdf:li rdf:resource="#metaid_M_m162_inchi" /><rdf:li rdf:resource="urn:miriam:obo.chebi:CHEBI:16944, 40673"/></rdf:Bag></bqbiol:is></rdf:Description></rdf:RDF></annotation></species>
<species metaid="metaid_M_m163" id="M_m163" name="L-Allo-threonine" compartment="C_c" boundaryCondition="false" sboTerm="SBO:0000299"><annotation><in:inchi xmlns:in="http://biomodels.net/inchi" metaid="metaid_M_m163_inchi">InChI=1/C4H9NO3/c1-2(6)3(5)4(7)8/h2-3,6H,5H2,1H3,(H,7,8)/t2-,3-/m0/s1</in:inchi><rdf:RDF xmlns:rdf="http://www.w3.org/1999/02/22-rdf-syntax-ns#" xmlns:dc="http://purl.org/dc/elements/1.1/" xmlns:dcterms="http://purl.org/dc/terms/" xmlns:vCard="http://www.w3.org/2001/vcard-rdf/3.0#" xmlns:bqbiol="http://biomodels.net/biology-qualifiers/" xmlns:bqmodel="http://biomodels.net/model-qualifiers/"><rdf:Description rdf:about="#metaid_M_m163"><bqbiol:is><rdf:Bag><rdf:li rdf:resource="#metaid_M_m163_inchi" /><rdf:li rdf:resource="urn:miriam:obo.chebi:CHEBI:28718"/></rdf:Bag></bqbiol:is></rdf:Description></rdf:RDF></annotation></species>
<species metaid="metaid_M_m164" id="M_m164" name="O-Phospho-L-homoserine" compartment="C_c" boundaryCondition="false" sboTerm="SBO:0000299"><annotation><in:inchi xmlns:in="http://biomodels.net/inchi" metaid="metaid_M_m164_inchi">InChI=1/C4H10NO6P/c5-3(4(6)7)1-2-11-12(8,9)10/h3H,1-2,5H2,(H,6,7)(H2,8,9,10)/t3-/m0/s1</in:inchi><rdf:RDF xmlns:rdf="http://www.w3.org/1999/02/22-rdf-syntax-ns#" xmlns:dc="http://purl.org/dc/elements/1.1/" xmlns:dcterms="http://purl.org/dc/terms/" xmlns:vCard="http://www.w3.org/2001/vcard-rdf/3.0#" xmlns:bqbiol="http://biomodels.net/biology-qualifiers/" xmlns:bqmodel="http://biomodels.net/model-qualifiers/"><rdf:Description rdf:about="#metaid_M_m164"><bqbiol:is><rdf:Bag><rdf:li rdf:resource="#metaid_M_m164_inchi" /><rdf:li rdf:resource="urn:miriam:obo.chebi:CHEBI:15961"/></rdf:Bag></bqbiol:is></rdf:Description></rdf:RDF></annotation></species>
<species metaid="metaid_M_m165" id="M_m165" name="L-Homoserine" compartment="C_c" boundaryCondition="false" sboTerm="SBO:0000299"><annotation><in:inchi xmlns:in="http://biomodels.net/inchi" metaid="metaid_M_m165_inchi">InChI=1/C4H9NO3/c5-3(1-2-6)4(7)8/h3,6H,1-2,5H2,(H,7,8)/t3-/m0/s1</in:inchi><rdf:RDF xmlns:rdf="http://www.w3.org/1999/02/22-rdf-syntax-ns#" xmlns:dc="http://purl.org/dc/elements/1.1/" xmlns:dcterms="http://purl.org/dc/terms/" xmlns:vCard="http://www.w3.org/2001/vcard-rdf/3.0#" xmlns:bqbiol="http://biomodels.net/biology-qualifiers/" xmlns:bqmodel="http://biomodels.net/model-qualifiers/"><rdf:Description rdf:about="#metaid_M_m165"><bqbiol:is><rdf:Bag><rdf:li rdf:resource="#metaid_M_m165_inchi" /><rdf:li rdf:resource="urn:miriam:obo.chebi:CHEBI:15699"/></rdf:Bag></bqbiol:is></rdf:Description></rdf:RDF></annotation></species>
<species metaid="metaid_M_m166" id="M_m166" name="L-Aspartate 4-semialdehyde" compartment="C_c" boundaryCondition="false" sboTerm="SBO:0000299"><annotation><in:inchi xmlns:in="http://biomodels.net/inchi" metaid="metaid_M_m166_inchi">InChI=1/C4H7NO3/c5-3(1-2-6)4(7)8/h2-3H,1,5H2,(H,7,8)/t3-/m0/s1</in:inchi><rdf:RDF xmlns:rdf="http://www.w3.org/1999/02/22-rdf-syntax-ns#" xmlns:dc="http://purl.org/dc/elements/1.1/" xmlns:dcterms="http://purl.org/dc/terms/" xmlns:vCard="http://www.w3.org/2001/vcard-rdf/3.0#" xmlns:bqbiol="http://biomodels.net/biology-qualifiers/" xmlns:bqmodel="http://biomodels.net/model-qualifiers/"><rdf:Description rdf:about="#metaid_M_m166"><bqbiol:is><rdf:Bag><rdf:li rdf:resource="#metaid_M_m166_inchi" /><rdf:li rdf:resource="urn:miriam:obo.chebi:CHEBI:13086, 18051"/></rdf:Bag></bqbiol:is></rdf:Description></rdf:RDF></annotation></species>
<species metaid="metaid_M_m167" id="M_m167" name="4-Phospho-L-aspartate" compartment="C_c" boundaryCondition="false" sboTerm="SBO:0000299"><annotation><in:inchi xmlns:in="http://biomodels.net/inchi" metaid="metaid_M_m167_inchi">InChI=1/C4H8NO7P/c5-2(4(7)8)1-3(6)12-13(9,10)11/h2H,1,5H2,(H,7,8)(H2,9,10,11)/t2-/m0/s1</in:inchi><rdf:RDF xmlns:rdf="http://www.w3.org/1999/02/22-rdf-syntax-ns#" xmlns:dc="http://purl.org/dc/elements/1.1/" xmlns:dcterms="http://purl.org/dc/terms/" xmlns:vCard="http://www.w3.org/2001/vcard-rdf/3.0#" xmlns:bqbiol="http://biomodels.net/biology-qualifiers/" xmlns:bqmodel="http://biomodels.net/model-qualifiers/"><rdf:Description rdf:about="#metaid_M_m167"><bqbiol:is><rdf:Bag><rdf:li rdf:resource="#metaid_M_m167_inchi" /><rdf:li rdf:resource="urn:miriam:obo.chebi:CHEBI:15836"/></rdf:Bag></bqbiol:is></rdf:Description></rdf:RDF></annotation></species>
<species metaid="metaid_M_m168" id="M_m168" name="(R)-Glycerate" compartment="C_c" boundaryCondition="false" sboTerm="SBO:0000299"><annotation><in:inchi xmlns:in="http://biomodels.net/inchi" metaid="metaid_M_m168_inchi">InChI=1/C3H6O4/c4-1-2(5)3(6)7/h2,4-5H,1H2,(H,6,7)/t2-/m1/s1</in:inchi><rdf:RDF xmlns:rdf="http://www.w3.org/1999/02/22-rdf-syntax-ns#" xmlns:dc="http://purl.org/dc/elements/1.1/" xmlns:dcterms="http://purl.org/dc/terms/" xmlns:vCard="http://www.w3.org/2001/vcard-rdf/3.0#" xmlns:bqbiol="http://biomodels.net/biology-qualifiers/" xmlns:bqmodel="http://biomodels.net/model-qualifiers/"><rdf:Description rdf:about="#metaid_M_m168"><bqbiol:is><rdf:Bag><rdf:li rdf:resource="#metaid_M_m168_inchi" /><rdf:li rdf:resource="urn:miriam:obo.chebi:CHEBI:32398"/></rdf:Bag></bqbiol:is></rdf:Description></rdf:RDF></annotation></species>
<species metaid="metaid_M_m169" id="M_m169" name="Hydroxypyruvate" compartment="C_c" boundaryCondition="false" sboTerm="SBO:0000299"><annotation><in:inchi xmlns:in="http://biomodels.net/inchi" metaid="metaid_M_m169_inchi">InChI=1S/C3H4O4/c4-1-2(5)3(6)7/h4H,1H2,(H,6,7)</in:inchi><rdf:RDF xmlns:rdf="http://www.w3.org/1999/02/22-rdf-syntax-ns#" xmlns:dc="http://purl.org/dc/elements/1.1/" xmlns:dcterms="http://purl.org/dc/terms/" xmlns:vCard="http://www.w3.org/2001/vcard-rdf/3.0#" xmlns:bqbiol="http://biomodels.net/biology-qualifiers/" xmlns:bqmodel="http://biomodels.net/model-qualifiers/"><rdf:Description rdf:about="#metaid_M_m169"><bqbiol:is><rdf:Bag><rdf:li rdf:resource="#metaid_M_m169_inchi" /><rdf:li rdf:resource="urn:miriam:obo.chebi:CHEBI:30841"/></rdf:Bag></bqbiol:is></rdf:Description></rdf:RDF></annotation></species>
<species metaid="metaid_M_m170" id="M_m170" name="N-Acetyl-L-glutamate 5-semialdehyde" compartment="C_c" boundaryCondition="false" sboTerm="SBO:0000299"><annotation><in:inchi xmlns:in="http://biomodels.net/inchi" metaid="metaid_M_m170_inchi">InChI=1/C7H11NO4/c1-5(10)8-6(7(11)12)3-2-4-9/h4,6H,2-3H2,1H3,(H,8,10)(H,11,12)/t6-/m0/s1</in:inchi><rdf:RDF xmlns:rdf="http://www.w3.org/1999/02/22-rdf-syntax-ns#" xmlns:dc="http://purl.org/dc/elements/1.1/" xmlns:dcterms="http://purl.org/dc/terms/" xmlns:vCard="http://www.w3.org/2001/vcard-rdf/3.0#" xmlns:bqbiol="http://biomodels.net/biology-qualifiers/" xmlns:bqmodel="http://biomodels.net/model-qualifiers/"><rdf:Description rdf:about="#metaid_M_m170"><bqbiol:is><rdf:Bag><rdf:li rdf:resource="#metaid_M_m170_inchi" /><rdf:li rdf:resource="urn:miriam:obo.chebi:CHEBI:16319, 29123"/></rdf:Bag></bqbiol:is></rdf:Description></rdf:RDF></annotation></species>
<species metaid="metaid_M_m171" id="M_m171" name="N-Acetyl-L-glutamyl 5-phosphate" compartment="C_c" boundaryCondition="false" sboTerm="SBO:0000299"><annotation><in:inchi xmlns:in="http://biomodels.net/inchi" metaid="metaid_M_m171_inchi">InChI=1/C7H12NO8P/c1-4(9)8-5(7(11)12)2-3-6(10)16-17(13,14)15/h5H,2-3H2,1H3,(H,8,9)(H,11,12)(H2,13,14,15)/t5-/m0/s1</in:inchi><rdf:RDF xmlns:rdf="http://www.w3.org/1999/02/22-rdf-syntax-ns#" xmlns:dc="http://purl.org/dc/elements/1.1/" xmlns:dcterms="http://purl.org/dc/terms/" xmlns:vCard="http://www.w3.org/2001/vcard-rdf/3.0#" xmlns:bqbiol="http://biomodels.net/biology-qualifiers/" xmlns:bqmodel="http://biomodels.net/model-qualifiers/"><rdf:Description rdf:about="#metaid_M_m171"><bqbiol:is><rdf:Bag><rdf:li rdf:resource="#metaid_M_m171_inchi" /><rdf:li rdf:resource="urn:miriam:obo.chebi:CHEBI:16878"/></rdf:Bag></bqbiol:is></rdf:Description></rdf:RDF></annotation></species>
<species metaid="metaid_M_m172" id="M_m172" name="L-Glutamate 5-phosphate" compartment="C_c" boundaryCondition="false" sboTerm="SBO:0000299"><annotation><in:inchi xmlns:in="http://biomodels.net/inchi" metaid="metaid_M_m172_inchi">InChI=1/C5H10NO7P/c6-3(5(8)9)1-2-4(7)13-14(10,11)12/h3H,1-2,6H2,(H,8,9)(H2,10,11,12)/t3-/m0/s1</in:inchi><rdf:RDF xmlns:rdf="http://www.w3.org/1999/02/22-rdf-syntax-ns#" xmlns:dc="http://purl.org/dc/elements/1.1/" xmlns:dcterms="http://purl.org/dc/terms/" xmlns:vCard="http://www.w3.org/2001/vcard-rdf/3.0#" xmlns:bqbiol="http://biomodels.net/biology-qualifiers/" xmlns:bqmodel="http://biomodels.net/model-qualifiers/"><rdf:Description rdf:about="#metaid_M_m172"><bqbiol:is><rdf:Bag><rdf:li rdf:resource="#metaid_M_m172_inchi" /><rdf:li rdf:resource="urn:miriam:obo.chebi:CHEBI:17798"/></rdf:Bag></bqbiol:is></rdf:Description></rdf:RDF></annotation></species>
<species metaid="metaid_M_m173" id="M_m173" name="L-Glutamate 5-semialdehyde" compartment="C_c" boundaryCondition="false" sboTerm="SBO:0000299"><annotation><in:inchi xmlns:in="http://biomodels.net/inchi" metaid="metaid_M_m173_inchi">InChI=1/C5H9NO3/c6-4(5(8)9)2-1-3-7/h3-4H,1-2,6H2,(H,8,9)/t4-/m0/s1</in:inchi><rdf:RDF xmlns:rdf="http://www.w3.org/1999/02/22-rdf-syntax-ns#" xmlns:dc="http://purl.org/dc/elements/1.1/" xmlns:dcterms="http://purl.org/dc/terms/" xmlns:vCard="http://www.w3.org/2001/vcard-rdf/3.0#" xmlns:bqbiol="http://biomodels.net/biology-qualifiers/" xmlns:bqmodel="http://biomodels.net/model-qualifiers/"><rdf:Description rdf:about="#metaid_M_m173"><bqbiol:is><rdf:Bag><rdf:li rdf:resource="#metaid_M_m173_inchi" /><rdf:li rdf:resource="urn:miriam:obo.chebi:CHEBI:17232"/></rdf:Bag></bqbiol:is></rdf:Description></rdf:RDF></annotation></species>
<species metaid="metaid_M_m174" id="M_m174" name="1-Pyrroline-5-carboxylate" compartment="C_c" boundaryCondition="false" sboTerm="SBO:0000299"><annotation><in:inchi xmlns:in="http://biomodels.net/inchi" metaid="metaid_M_m174_inchi">InChI=1/C5H7NO2/c7-5(8)4-2-1-3-6-4/h3-4H,1-2H2,(H,7,8)/t4-/m0/s1</in:inchi><rdf:RDF xmlns:rdf="http://www.w3.org/1999/02/22-rdf-syntax-ns#" xmlns:dc="http://purl.org/dc/elements/1.1/" xmlns:dcterms="http://purl.org/dc/terms/" xmlns:vCard="http://www.w3.org/2001/vcard-rdf/3.0#" xmlns:bqbiol="http://biomodels.net/biology-qualifiers/" xmlns:bqmodel="http://biomodels.net/model-qualifiers/"><rdf:Description rdf:about="#metaid_M_m174"><bqbiol:is><rdf:Bag><rdf:li rdf:resource="#metaid_M_m174_inchi" /><rdf:li rdf:resource="urn:miriam:obo.chebi:CHEBI:371"/></rdf:Bag></bqbiol:is></rdf:Description></rdf:RDF></annotation></species>
<species metaid="metaid_M_m175" id="M_m175" name="Carbamoyl phosphate" compartment="C_c" boundaryCondition="false" sboTerm="SBO:0000299"><annotation><in:inchi xmlns:in="http://biomodels.net/inchi" metaid="metaid_M_m175_inchi">InChI=1/CH4NO5P/c2-1(3)7-8(4,5)6/h(H2,2,3)(H2,4,5,6)</in:inchi><rdf:RDF xmlns:rdf="http://www.w3.org/1999/02/22-rdf-syntax-ns#" xmlns:dc="http://purl.org/dc/elements/1.1/" xmlns:dcterms="http://purl.org/dc/terms/" xmlns:vCard="http://www.w3.org/2001/vcard-rdf/3.0#" xmlns:bqbiol="http://biomodels.net/biology-qualifiers/" xmlns:bqmodel="http://biomodels.net/model-qualifiers/"><rdf:Description rdf:about="#metaid_M_m175"><bqbiol:is><rdf:Bag><rdf:li rdf:resource="#metaid_M_m175_inchi" /><rdf:li rdf:resource="urn:miriam:obo.chebi:CHEBI:17672"/></rdf:Bag></bqbiol:is></rdf:Description></rdf:RDF></annotation></species>
<species metaid="metaid_M_m176" id="M_m176" name="L-Citrulline" compartment="C_c" boundaryCondition="false" sboTerm="SBO:0000299"><annotation><in:inchi xmlns:in="http://biomodels.net/inchi" metaid="metaid_M_m176_inchi">InChI=1/C6H13N3O3/c7-4(5(10)11)2-1-3-9-6(8)12/h4H,1-3,7H2,(H,10,11)(H3,8,9,12)/t4-/m0/s1</in:inchi><rdf:RDF xmlns:rdf="http://www.w3.org/1999/02/22-rdf-syntax-ns#" xmlns:dc="http://purl.org/dc/elements/1.1/" xmlns:dcterms="http://purl.org/dc/terms/" xmlns:vCard="http://www.w3.org/2001/vcard-rdf/3.0#" xmlns:bqbiol="http://biomodels.net/biology-qualifiers/" xmlns:bqmodel="http://biomodels.net/model-qualifiers/"><rdf:Description rdf:about="#metaid_M_m176"><bqbiol:is><rdf:Bag><rdf:li rdf:resource="#metaid_M_m176_inchi" /><rdf:li rdf:resource="urn:miriam:obo.chebi:CHEBI:16349"/></rdf:Bag></bqbiol:is></rdf:Description></rdf:RDF></annotation></species>
<species metaid="metaid_M_m177" id="M_m177" name="Ornithine" compartment="C_c" boundaryCondition="false" sboTerm="SBO:0000299"><annotation><in:inchi xmlns:in="http://biomodels.net/inchi" metaid="metaid_M_m177_inchi">InChI=1/C5H12N2O2/c6-3-1-2-4(7)5(8)9/h4H,1-3,6-7H2,(H,8,9)</in:inchi><rdf:RDF xmlns:rdf="http://www.w3.org/1999/02/22-rdf-syntax-ns#" xmlns:dc="http://purl.org/dc/elements/1.1/" xmlns:dcterms="http://purl.org/dc/terms/" xmlns:vCard="http://www.w3.org/2001/vcard-rdf/3.0#" xmlns:bqbiol="http://biomodels.net/biology-qualifiers/" xmlns:bqmodel="http://biomodels.net/model-qualifiers/"><rdf:Description rdf:about="#metaid_M_m177"><bqbiol:is><rdf:Bag><rdf:li rdf:resource="#metaid_M_m177_inchi" /><rdf:li rdf:resource="urn:miriam:obo.chebi:CHEBI:18257"/></rdf:Bag></bqbiol:is></rdf:Description></rdf:RDF></annotation></species>
<species metaid="metaid_M_m178" id="M_m178" name="N-Acetyl-L-Glutamate" compartment="C_c" boundaryCondition="false" sboTerm="SBO:0000299"><annotation><in:inchi xmlns:in="http://biomodels.net/inchi" metaid="metaid_M_m178_inchi">InChI=1/C7H11NO5/c1-4(9)8-5(7(12)13)2-3-6(10)11/h5H,2-3H2,1H3,(H,8,9)(H,10,11)(H,12,13)/p-2/t5-/m0/s1</in:inchi><rdf:RDF xmlns:rdf="http://www.w3.org/1999/02/22-rdf-syntax-ns#" xmlns:dc="http://purl.org/dc/elements/1.1/" xmlns:dcterms="http://purl.org/dc/terms/" xmlns:vCard="http://www.w3.org/2001/vcard-rdf/3.0#" xmlns:bqbiol="http://biomodels.net/biology-qualifiers/" xmlns:bqmodel="http://biomodels.net/model-qualifiers/"><rdf:Description rdf:about="#metaid_M_m178"><bqbiol:is><rdf:Bag><rdf:li rdf:resource="#metaid_M_m178_inchi" /><rdf:li rdf:resource="urn:miriam:obo.chebi:CHEBI:44337"/></rdf:Bag></bqbiol:is></rdf:Description></rdf:RDF></annotation></species>
<species metaid="metaid_M_m179" id="M_m179" name="N2-Acetyl-L-ornithine" compartment="C_c" boundaryCondition="false" sboTerm="SBO:0000299"><annotation><in:inchi xmlns:in="http://biomodels.net/inchi" metaid="metaid_M_m179_inchi">InChI=1/C7H14N2O3/c1-5(10)9-6(7(11)12)3-2-4-8/h6H,2-4,8H2,1H3,(H,9,10)(H,11,12)/t6-/m0/s1</in:inchi><rdf:RDF xmlns:rdf="http://www.w3.org/1999/02/22-rdf-syntax-ns#" xmlns:dc="http://purl.org/dc/elements/1.1/" xmlns:dcterms="http://purl.org/dc/terms/" xmlns:vCard="http://www.w3.org/2001/vcard-rdf/3.0#" xmlns:bqbiol="http://biomodels.net/biology-qualifiers/" xmlns:bqmodel="http://biomodels.net/model-qualifiers/"><rdf:Description rdf:about="#metaid_M_m179"><bqbiol:is><rdf:Bag><rdf:li rdf:resource="#metaid_M_m179_inchi" /><rdf:li rdf:resource="urn:miriam:obo.chebi:CHEBI:16543"/></rdf:Bag></bqbiol:is></rdf:Description></rdf:RDF></annotation></species>
<species metaid="metaid_M_m180" id="M_m180" name="N1-Acetylspermidine" compartment="C_c" boundaryCondition="false" sboTerm="SBO:0000299"><annotation><in:inchi xmlns:in="http://biomodels.net/inchi" metaid="metaid_M_m180_inchi">InChI=1/C9H21N3O/c1-9(13)12-8-4-7-11-6-3-2-5-10/h11H,2-8,10H2,1H3,(H,12,13)/f/h12H</in:inchi><rdf:RDF xmlns:rdf="http://www.w3.org/1999/02/22-rdf-syntax-ns#" xmlns:dc="http://purl.org/dc/elements/1.1/" xmlns:dcterms="http://purl.org/dc/terms/" xmlns:vCard="http://www.w3.org/2001/vcard-rdf/3.0#" xmlns:bqbiol="http://biomodels.net/biology-qualifiers/" xmlns:bqmodel="http://biomodels.net/model-qualifiers/"><rdf:Description rdf:about="#metaid_M_m180"><bqbiol:is><rdf:Bag><rdf:li rdf:resource="#metaid_M_m180_inchi" /><rdf:li rdf:resource="urn:miriam:obo.chebi:CHEBI:17927"/></rdf:Bag></bqbiol:is></rdf:Description></rdf:RDF></annotation></species>
<species metaid="metaid_M_m181" id="M_m181" name="Spermidine" compartment="C_c" boundaryCondition="false" sboTerm="SBO:0000299"><annotation><in:inchi xmlns:in="http://biomodels.net/inchi" metaid="metaid_M_m181_inchi">InChI=1/C7H19N3/c8-4-1-2-6-10-7-3-5-9/h10H,1-9H2</in:inchi><rdf:RDF xmlns:rdf="http://www.w3.org/1999/02/22-rdf-syntax-ns#" xmlns:dc="http://purl.org/dc/elements/1.1/" xmlns:dcterms="http://purl.org/dc/terms/" xmlns:vCard="http://www.w3.org/2001/vcard-rdf/3.0#" xmlns:bqbiol="http://biomodels.net/biology-qualifiers/" xmlns:bqmodel="http://biomodels.net/model-qualifiers/"><rdf:Description rdf:about="#metaid_M_m181"><bqbiol:is><rdf:Bag><rdf:li rdf:resource="#metaid_M_m181_inchi" /><rdf:li rdf:resource="urn:miriam:obo.chebi:CHEBI:16610"/></rdf:Bag></bqbiol:is></rdf:Description></rdf:RDF></annotation></species>
<species metaid="metaid_M_m182" id="M_m182" name="N8-Acetylspermidine" compartment="C_c" boundaryCondition="false" sboTerm="SBO:0000299"><annotation><in:inchi xmlns:in="http://biomodels.net/inchi" metaid="metaid_M_m182_inchi">InChI=1S/C9H21N3O/c1-9(13)12-8-3-2-6-11-7-4-5-10/h11H,2-8,10H2,1H3,(H,12,13)</in:inchi><rdf:RDF xmlns:rdf="http://www.w3.org/1999/02/22-rdf-syntax-ns#" xmlns:dc="http://purl.org/dc/elements/1.1/" xmlns:dcterms="http://purl.org/dc/terms/" xmlns:vCard="http://www.w3.org/2001/vcard-rdf/3.0#" xmlns:bqbiol="http://biomodels.net/biology-qualifiers/" xmlns:bqmodel="http://biomodels.net/model-qualifiers/"><rdf:Description rdf:about="#metaid_M_m182"><bqbiol:is><rdf:Bag><rdf:li rdf:resource="#metaid_M_m182_inchi" /><rdf:li rdf:resource="urn:miriam:obo.chebi:CHEBI:27911"/></rdf:Bag></bqbiol:is></rdf:Description></rdf:RDF></annotation></species>
<species metaid="metaid_M_m183" id="M_m183" name="5-Methylthioadenosine" compartment="C_c" boundaryCondition="false" sboTerm="SBO:0000299"><annotation><in:inchi xmlns:in="http://biomodels.net/inchi" metaid="metaid_M_m183_inchi">InChI=1S/C11H15N5O3S/c1-20-2-5-7(17)8(18)11(19-5)16-4-15-6-9(12)13-3-14-10(6)16/h3-5,7-8,11,17-18H,2H2,1H3,(H2,12,13,14)/t5-,7-,8-,11-/m1/s1</in:inchi><rdf:RDF xmlns:rdf="http://www.w3.org/1999/02/22-rdf-syntax-ns#" xmlns:dc="http://purl.org/dc/elements/1.1/" xmlns:dcterms="http://purl.org/dc/terms/" xmlns:vCard="http://www.w3.org/2001/vcard-rdf/3.0#" xmlns:bqbiol="http://biomodels.net/biology-qualifiers/" xmlns:bqmodel="http://biomodels.net/model-qualifiers/"><rdf:Description rdf:about="#metaid_M_m183"><bqbiol:is><rdf:Bag><rdf:li rdf:resource="#metaid_M_m183_inchi" /><rdf:li rdf:resource="urn:miriam:obo.chebi:CHEBI:17509"/></rdf:Bag></bqbiol:is></rdf:Description></rdf:RDF></annotation></species>
<species metaid="metaid_M_m184" id="M_m184" name="Putrescine" compartment="C_c" boundaryCondition="false" sboTerm="SBO:0000299"><annotation><in:inchi xmlns:in="http://biomodels.net/inchi" metaid="metaid_M_m184_inchi">InChI=1/C4H12N2/c5-3-1-2-4-6/h1-6H2</in:inchi><rdf:RDF xmlns:rdf="http://www.w3.org/1999/02/22-rdf-syntax-ns#" xmlns:dc="http://purl.org/dc/elements/1.1/" xmlns:dcterms="http://purl.org/dc/terms/" xmlns:vCard="http://www.w3.org/2001/vcard-rdf/3.0#" xmlns:bqbiol="http://biomodels.net/biology-qualifiers/" xmlns:bqmodel="http://biomodels.net/model-qualifiers/"><rdf:Description rdf:about="#metaid_M_m184"><bqbiol:is><rdf:Bag><rdf:li rdf:resource="#metaid_M_m184_inchi" /><rdf:li rdf:resource="urn:miriam:obo.chebi:CHEBI:17148"/></rdf:Bag></bqbiol:is></rdf:Description></rdf:RDF></annotation></species>
<species metaid="metaid_M_m185" id="M_m185" name="S-Adenosylmethioninamine" compartment="C_c" boundaryCondition="false" sboTerm="SBO:0000299"><annotation><in:inchi xmlns:in="http://biomodels.net/inchi" metaid="metaid_M_m185_inchi">InChI=1/C14H23N6O3S/c1-24(4-2-3-15)5-8-10(21)11(22)14(23-8)20-7-19-9-12(16)17-6-18-13(9)20/h6-8,10-11,14,21-22H,2-5,15H2,1H3,(H2,16,17,18)/q+1/t8-,10-,11-,14-,24?/m1/s1/f/h16H2</in:inchi><rdf:RDF xmlns:rdf="http://www.w3.org/1999/02/22-rdf-syntax-ns#" xmlns:dc="http://purl.org/dc/elements/1.1/" xmlns:dcterms="http://purl.org/dc/terms/" xmlns:vCard="http://www.w3.org/2001/vcard-rdf/3.0#" xmlns:bqbiol="http://biomodels.net/biology-qualifiers/" xmlns:bqmodel="http://biomodels.net/model-qualifiers/"><rdf:Description rdf:about="#metaid_M_m185"><bqbiol:is><rdf:Bag><rdf:li rdf:resource="#metaid_M_m185_inchi" /><rdf:li rdf:resource="urn:miriam:obo.chebi:CHEBI:15625"/></rdf:Bag></bqbiol:is></rdf:Description></rdf:RDF></annotation></species>
<species metaid="metaid_M_m186" id="M_m186" name="Agmatine" compartment="C_c" boundaryCondition="false" sboTerm="SBO:0000299"><annotation><in:inchi xmlns:in="http://biomodels.net/inchi" metaid="metaid_M_m186_inchi">InChI=1S/C5H14N4/c6-3-1-2-4-9-5(7)8/h1-4,6H2,(H4,7,8,9)</in:inchi><rdf:RDF xmlns:rdf="http://www.w3.org/1999/02/22-rdf-syntax-ns#" xmlns:dc="http://purl.org/dc/elements/1.1/" xmlns:dcterms="http://purl.org/dc/terms/" xmlns:vCard="http://www.w3.org/2001/vcard-rdf/3.0#" xmlns:bqbiol="http://biomodels.net/biology-qualifiers/" xmlns:bqmodel="http://biomodels.net/model-qualifiers/"><rdf:Description rdf:about="#metaid_M_m186"><bqbiol:is><rdf:Bag><rdf:li rdf:resource="#metaid_M_m186_inchi" /><rdf:li rdf:resource="urn:miriam:obo.chebi:CHEBI:17431"/></rdf:Bag></bqbiol:is></rdf:Description></rdf:RDF></annotation></species>
<species metaid="metaid_M_m187" id="M_m187" name="Urea" compartment="C_c" boundaryCondition="false" sboTerm="SBO:0000299"><annotation><in:inchi xmlns:in="http://biomodels.net/inchi" metaid="metaid_M_m187_inchi">InChI=1S/CH4N2O/c2-1(3)4/h(H4,2,3,4)</in:inchi><rdf:RDF xmlns:rdf="http://www.w3.org/1999/02/22-rdf-syntax-ns#" xmlns:dc="http://purl.org/dc/elements/1.1/" xmlns:dcterms="http://purl.org/dc/terms/" xmlns:vCard="http://www.w3.org/2001/vcard-rdf/3.0#" xmlns:bqbiol="http://biomodels.net/biology-qualifiers/" xmlns:bqmodel="http://biomodels.net/model-qualifiers/"><rdf:Description rdf:about="#metaid_M_m187"><bqbiol:is><rdf:Bag><rdf:li rdf:resource="#metaid_M_m187_inchi" /><rdf:li rdf:resource="urn:miriam:obo.chebi:CHEBI:16199"/></rdf:Bag></bqbiol:is></rdf:Description></rdf:RDF></annotation></species>
<species metaid="metaid_M_m188" id="M_m188" name="L-Arginine" compartment="C_c" boundaryCondition="false" sboTerm="SBO:0000299"><annotation><in:inchi xmlns:in="http://biomodels.net/inchi" metaid="metaid_M_m188_inchi">InChI=1/C6H14N4O2/c7-4(5(11)12)2-1-3-10-6(8)9/h4H,1-3,7H2,(H,11,12)(H4,8,9,10)/t4-/m0/s1</in:inchi><rdf:RDF xmlns:rdf="http://www.w3.org/1999/02/22-rdf-syntax-ns#" xmlns:dc="http://purl.org/dc/elements/1.1/" xmlns:dcterms="http://purl.org/dc/terms/" xmlns:vCard="http://www.w3.org/2001/vcard-rdf/3.0#" xmlns:bqbiol="http://biomodels.net/biology-qualifiers/" xmlns:bqmodel="http://biomodels.net/model-qualifiers/"><rdf:Description rdf:about="#metaid_M_m188"><bqbiol:is><rdf:Bag><rdf:li rdf:resource="#metaid_M_m188_inchi" /><rdf:li rdf:resource="urn:miriam:obo.chebi:CHEBI:16467"/></rdf:Bag></bqbiol:is></rdf:Description></rdf:RDF></annotation></species>
<species metaid="metaid_M_m189" id="M_m189" name="N(omega)-(L-Arginino)succinate" compartment="C_c" boundaryCondition="false" sboTerm="SBO:0000299"><annotation><in:inchi xmlns:in="http://biomodels.net/inchi" metaid="metaid_M_m189_inchi">InChI=1/C10H18N4O6/c11-5(8(17)18)2-1-3-13-10(12)14-6(9(19)20)4-7(15)16/h5-6H,1-4,11H2,(H,15,16)(H,17,18)(H,19,20)(H3,12,13,14)/t5-,6-/m0/s1</in:inchi><rdf:RDF xmlns:rdf="http://www.w3.org/1999/02/22-rdf-syntax-ns#" xmlns:dc="http://purl.org/dc/elements/1.1/" xmlns:dcterms="http://purl.org/dc/terms/" xmlns:vCard="http://www.w3.org/2001/vcard-rdf/3.0#" xmlns:bqbiol="http://biomodels.net/biology-qualifiers/" xmlns:bqmodel="http://biomodels.net/model-qualifiers/"><rdf:Description rdf:about="#metaid_M_m189"><bqbiol:is><rdf:Bag><rdf:li rdf:resource="#metaid_M_m189_inchi" /><rdf:li rdf:resource="urn:miriam:obo.chebi:CHEBI:15682"/></rdf:Bag></bqbiol:is></rdf:Description></rdf:RDF></annotation></species>
<species metaid="metaid_M_m190" id="M_m190" name="Bicarbonate" compartment="C_c" boundaryCondition="false" sboTerm="SBO:0000299"><annotation><in:inchi xmlns:in="http://biomodels.net/inchi" metaid="metaid_M_m190_inchi">InChI=1/CH2O3/c2-1(3)4/h(H2,2,3,4)/p-1</in:inchi><rdf:RDF xmlns:rdf="http://www.w3.org/1999/02/22-rdf-syntax-ns#" xmlns:dc="http://purl.org/dc/elements/1.1/" xmlns:dcterms="http://purl.org/dc/terms/" xmlns:vCard="http://www.w3.org/2001/vcard-rdf/3.0#" xmlns:bqbiol="http://biomodels.net/biology-qualifiers/" xmlns:bqmodel="http://biomodels.net/model-qualifiers/"><rdf:Description rdf:about="#metaid_M_m190"><bqbiol:is><rdf:Bag><rdf:li rdf:resource="#metaid_M_m190_inchi" /><rdf:li rdf:resource="urn:miriam:obo.chebi:CHEBI:17544"/></rdf:Bag></bqbiol:is></rdf:Description></rdf:RDF></annotation></species>
<species metaid="metaid_M_m191" id="M_m191" name="L-1-pyrroline-3-hydroxy-5-carboxylate" compartment="C_c" boundaryCondition="false" sboTerm="SBO:0000299"><annotation><in:inchi xmlns:in="http://biomodels.net/inchi" metaid="metaid_M_m191_inchi">InChI=1/C5H7NO3/c7-3-1-4(5(8)9)6-2-3/h2-4,7H,1H2,(H,8,9)/t3-,4+/m1/s1/f/h8H</in:inchi><rdf:RDF xmlns:rdf="http://www.w3.org/1999/02/22-rdf-syntax-ns#" xmlns:dc="http://purl.org/dc/elements/1.1/" xmlns:dcterms="http://purl.org/dc/terms/" xmlns:vCard="http://www.w3.org/2001/vcard-rdf/3.0#" xmlns:bqbiol="http://biomodels.net/biology-qualifiers/" xmlns:bqmodel="http://biomodels.net/model-qualifiers/"><rdf:Description rdf:about="#metaid_M_m191"><bqbiol:is><rdf:Bag><rdf:li rdf:resource="#metaid_M_m191_inchi" /><rdf:li rdf:resource="urn:miriam:obo.chebi:CHEBI:6151"/></rdf:Bag></bqbiol:is></rdf:Description></rdf:RDF></annotation></species>
<species metaid="metaid_M_m192" id="M_m192" name="trans-4-hydroxy-L-proline" compartment="C_c" boundaryCondition="false" sboTerm="SBO:0000299"><annotation><in:inchi xmlns:in="http://biomodels.net/inchi" metaid="metaid_M_m192_inchi">InChI=1/C5H9NO3/c7-3-1-4(5(8)9)6-2-3/h3-4,6-7H,1-2H2,(H,8,9)/t3-,4+/m1/s1</in:inchi><rdf:RDF xmlns:rdf="http://www.w3.org/1999/02/22-rdf-syntax-ns#" xmlns:dc="http://purl.org/dc/elements/1.1/" xmlns:dcterms="http://purl.org/dc/terms/" xmlns:vCard="http://www.w3.org/2001/vcard-rdf/3.0#" xmlns:bqbiol="http://biomodels.net/biology-qualifiers/" xmlns:bqmodel="http://biomodels.net/model-qualifiers/"><rdf:Description rdf:about="#metaid_M_m192"><bqbiol:is><rdf:Bag><rdf:li rdf:resource="#metaid_M_m192_inchi" /><rdf:li rdf:resource="urn:miriam:obo.chebi:CHEBI:18095"/></rdf:Bag></bqbiol:is></rdf:Description></rdf:RDF></annotation></species>
<species metaid="metaid_M_m193" id="M_m193" name="D-4-hydroxy-2-Oxoglutarate" compartment="C_c" boundaryCondition="false" sboTerm="SBO:0000299"><annotation><in:inchi xmlns:in="http://biomodels.net/inchi" metaid="metaid_M_m193_inchi">InChI=1S/C5H6O6/c6-2(4(8)9)1-3(7)5(10)11/h2,6H,1H2,(H,8,9)(H,10,11)/p-2/t2-/m1/s1</in:inchi><rdf:RDF xmlns:rdf="http://www.w3.org/1999/02/22-rdf-syntax-ns#" xmlns:dc="http://purl.org/dc/elements/1.1/" xmlns:dcterms="http://purl.org/dc/terms/" xmlns:vCard="http://www.w3.org/2001/vcard-rdf/3.0#" xmlns:bqbiol="http://biomodels.net/biology-qualifiers/" xmlns:bqmodel="http://biomodels.net/model-qualifiers/"><rdf:Description rdf:about="#metaid_M_m193"><bqbiol:is><rdf:Bag><rdf:li rdf:resource="#metaid_M_m193_inchi" /><rdf:li rdf:resource="urn:miriam:obo.chebi:CHEBI:62213"/></rdf:Bag></bqbiol:is></rdf:Description></rdf:RDF></annotation></species>
<species metaid="metaid_M_m194" id="M_m194" name="Erythro-4-hydroxy-L-Glutamate" compartment="C_c" boundaryCondition="false" sboTerm="SBO:0000299"><annotation><in:inchi xmlns:in="http://biomodels.net/inchi" metaid="metaid_M_m194_inchi">InChI=1S/C5H9NO5/c6-2(4(8)9)1-3(7)5(10)11/h2-3,7H,1,6H2,(H,8,9)(H,10,11)/p-1/t2-,3?/m0/s1</in:inchi><rdf:RDF xmlns:rdf="http://www.w3.org/1999/02/22-rdf-syntax-ns#" xmlns:dc="http://purl.org/dc/elements/1.1/" xmlns:dcterms="http://purl.org/dc/terms/" xmlns:vCard="http://www.w3.org/2001/vcard-rdf/3.0#" xmlns:bqbiol="http://biomodels.net/biology-qualifiers/" xmlns:bqmodel="http://biomodels.net/model-qualifiers/"><rdf:Description rdf:about="#metaid_M_m194"><bqbiol:is><rdf:Bag><rdf:li rdf:resource="#metaid_M_m194_inchi" /><rdf:li rdf:resource="urn:miriam:obo.chebi:CHEBI:32812"/></rdf:Bag></bqbiol:is></rdf:Description></rdf:RDF></annotation></species>
<species metaid="metaid_M_m195" id="M_m195" name="Spermidine" compartment="C_e" boundaryCondition="false" sboTerm="SBO:0000299"><annotation><in:inchi xmlns:in="http://biomodels.net/inchi" metaid="metaid_M_m195_inchi">InChI=1/C7H19N3/c8-4-1-2-6-10-7-3-5-9/h10H,1-9H2</in:inchi><rdf:RDF xmlns:rdf="http://www.w3.org/1999/02/22-rdf-syntax-ns#" xmlns:dc="http://purl.org/dc/elements/1.1/" xmlns:dcterms="http://purl.org/dc/terms/" xmlns:vCard="http://www.w3.org/2001/vcard-rdf/3.0#" xmlns:bqbiol="http://biomodels.net/biology-qualifiers/" xmlns:bqmodel="http://biomodels.net/model-qualifiers/"><rdf:Description rdf:about="#metaid_M_m195"><bqbiol:is><rdf:Bag><rdf:li rdf:resource="#metaid_M_m195_inchi" /><rdf:li rdf:resource="urn:miriam:obo.chebi:CHEBI:16610"/></rdf:Bag></bqbiol:is></rdf:Description></rdf:RDF></annotation></species>
<species metaid="metaid_M_m196" id="M_m196" name="2-Oxobutanoate" compartment="C_c" boundaryCondition="false" sboTerm="SBO:0000299"><annotation><in:inchi xmlns:in="http://biomodels.net/inchi" metaid="metaid_M_m196_inchi">InChI=1/C4H6O3/c1-2-3(5)4(6)7/h2H2,1H3,(H,6,7)</in:inchi><rdf:RDF xmlns:rdf="http://www.w3.org/1999/02/22-rdf-syntax-ns#" xmlns:dc="http://purl.org/dc/elements/1.1/" xmlns:dcterms="http://purl.org/dc/terms/" xmlns:vCard="http://www.w3.org/2001/vcard-rdf/3.0#" xmlns:bqbiol="http://biomodels.net/biology-qualifiers/" xmlns:bqmodel="http://biomodels.net/model-qualifiers/"><rdf:Description rdf:about="#metaid_M_m196"><bqbiol:is><rdf:Bag><rdf:li rdf:resource="#metaid_M_m196_inchi" /><rdf:li rdf:resource="urn:miriam:obo.chebi:CHEBI:30831"/></rdf:Bag></bqbiol:is></rdf:Description></rdf:RDF></annotation></species>
<species metaid="metaid_M_m197" id="M_m197" name="(S)-2-Aceto-2-hydroxybutanoate" compartment="C_c" boundaryCondition="false" sboTerm="SBO:0000299"><annotation><in:inchi xmlns:in="http://biomodels.net/inchi" metaid="metaid_M_m197_inchi">InChI=1/C6H10O4/c1-3-6(10,4(2)7)5(8)9/h10H,3H2,1-2H3,(H,8,9)/t6-/m0/s1</in:inchi><rdf:RDF xmlns:rdf="http://www.w3.org/1999/02/22-rdf-syntax-ns#" xmlns:dc="http://purl.org/dc/elements/1.1/" xmlns:dcterms="http://purl.org/dc/terms/" xmlns:vCard="http://www.w3.org/2001/vcard-rdf/3.0#" xmlns:bqbiol="http://biomodels.net/biology-qualifiers/" xmlns:bqmodel="http://biomodels.net/model-qualifiers/"><rdf:Description rdf:about="#metaid_M_m197"><bqbiol:is><rdf:Bag><rdf:li rdf:resource="#metaid_M_m197_inchi" /><rdf:li rdf:resource="urn:miriam:obo.chebi:CHEBI:27681, 49256"/></rdf:Bag></bqbiol:is></rdf:Description></rdf:RDF></annotation></species>
<species metaid="metaid_M_m198" id="M_m198" name="(R)-2,3-Dihydroxy-3-methylpentanoate" compartment="C_c" boundaryCondition="false" sboTerm="SBO:0000299"><annotation><in:inchi xmlns:in="http://biomodels.net/inchi" metaid="metaid_M_m198_inchi">InChI=1/C6H12O4/c1-3-6(2,10)4(7)5(8)9/h4,7,10H,3H2,1-2H3,(H,8,9)/t4-,6+/m0/s1</in:inchi><rdf:RDF xmlns:rdf="http://www.w3.org/1999/02/22-rdf-syntax-ns#" xmlns:dc="http://purl.org/dc/elements/1.1/" xmlns:dcterms="http://purl.org/dc/terms/" xmlns:vCard="http://www.w3.org/2001/vcard-rdf/3.0#" xmlns:bqbiol="http://biomodels.net/biology-qualifiers/" xmlns:bqmodel="http://biomodels.net/model-qualifiers/"><rdf:Description rdf:about="#metaid_M_m198"><bqbiol:is><rdf:Bag><rdf:li rdf:resource="#metaid_M_m198_inchi" /><rdf:li rdf:resource="urn:miriam:obo.chebi:CHEBI:27512, 49258"/></rdf:Bag></bqbiol:is></rdf:Description></rdf:RDF></annotation></species>
<species metaid="metaid_M_m199" id="M_m199" name="(R)-2,3-Dihydroxy-3-methylbutanoate" compartment="C_c" boundaryCondition="false" sboTerm="SBO:0000299"><annotation><in:inchi xmlns:in="http://biomodels.net/inchi" metaid="metaid_M_m199_inchi">InChI=1/C5H10O4/c1-5(2,9)3(6)4(7)8/h3,6,9H,1-2H3,(H,7,8)/t3-/m0/s1</in:inchi><rdf:RDF xmlns:rdf="http://www.w3.org/1999/02/22-rdf-syntax-ns#" xmlns:dc="http://purl.org/dc/elements/1.1/" xmlns:dcterms="http://purl.org/dc/terms/" xmlns:vCard="http://www.w3.org/2001/vcard-rdf/3.0#" xmlns:bqbiol="http://biomodels.net/biology-qualifiers/" xmlns:bqmodel="http://biomodels.net/model-qualifiers/"><rdf:Description rdf:about="#metaid_M_m199"><bqbiol:is><rdf:Bag><rdf:li rdf:resource="#metaid_M_m199_inchi" /><rdf:li rdf:resource="urn:miriam:obo.chebi:CHEBI:15684, 49072"/></rdf:Bag></bqbiol:is></rdf:Description></rdf:RDF></annotation></species>
<species metaid="metaid_M_m200" id="M_m200" name="(S)-2-Acetolactate" compartment="C_c" boundaryCondition="false" sboTerm="SBO:0000299"><annotation><in:inchi xmlns:in="http://biomodels.net/inchi" metaid="metaid_M_m200_inchi">InChI=1/C5H8O4/c1-3(6)5(2,9)4(7)8/h9H,1-2H3,(H,7,8)/t5-/m0/s1</in:inchi><rdf:RDF xmlns:rdf="http://www.w3.org/1999/02/22-rdf-syntax-ns#" xmlns:dc="http://purl.org/dc/elements/1.1/" xmlns:dcterms="http://purl.org/dc/terms/" xmlns:vCard="http://www.w3.org/2001/vcard-rdf/3.0#" xmlns:bqbiol="http://biomodels.net/biology-qualifiers/" xmlns:bqmodel="http://biomodels.net/model-qualifiers/"><rdf:Description rdf:about="#metaid_M_m200"><bqbiol:is><rdf:Bag><rdf:li rdf:resource="#metaid_M_m200_inchi" /><rdf:li rdf:resource="urn:miriam:obo.chebi:CHEBI:18409"/></rdf:Bag></bqbiol:is></rdf:Description></rdf:RDF></annotation></species>
<species metaid="metaid_M_m201" id="M_m201" name="(S)-3-Methyl-2-oxopentanoate" compartment="C_c" boundaryCondition="false" sboTerm="SBO:0000299"><annotation><in:inchi xmlns:in="http://biomodels.net/inchi" metaid="metaid_M_m201_inchi">InChI=1/C6H10O3/c1-3-4(2)5(7)6(8)9/h4H,3H2,1-2H3,(H,8,9)/t4-/m0/s1</in:inchi><rdf:RDF xmlns:rdf="http://www.w3.org/1999/02/22-rdf-syntax-ns#" xmlns:dc="http://purl.org/dc/elements/1.1/" xmlns:dcterms="http://purl.org/dc/terms/" xmlns:vCard="http://www.w3.org/2001/vcard-rdf/3.0#" xmlns:bqbiol="http://biomodels.net/biology-qualifiers/" xmlns:bqmodel="http://biomodels.net/model-qualifiers/"><rdf:Description rdf:about="#metaid_M_m201"><bqbiol:is><rdf:Bag><rdf:li rdf:resource="#metaid_M_m201_inchi" /><rdf:li rdf:resource="urn:miriam:obo.chebi:CHEBI:15614"/></rdf:Bag></bqbiol:is></rdf:Description></rdf:RDF></annotation></species>
<species metaid="metaid_M_m202" id="M_m202" name="3-Methyl-2-oxobutanoate" compartment="C_c" boundaryCondition="false" sboTerm="SBO:0000299"><annotation><in:inchi xmlns:in="http://biomodels.net/inchi" metaid="metaid_M_m202_inchi">InChI=1/C5H8O3/c1-3(2)4(6)5(7)8/h3H,1-2H3,(H,7,8)</in:inchi><rdf:RDF xmlns:rdf="http://www.w3.org/1999/02/22-rdf-syntax-ns#" xmlns:dc="http://purl.org/dc/elements/1.1/" xmlns:dcterms="http://purl.org/dc/terms/" xmlns:vCard="http://www.w3.org/2001/vcard-rdf/3.0#" xmlns:bqbiol="http://biomodels.net/biology-qualifiers/" xmlns:bqmodel="http://biomodels.net/model-qualifiers/"><rdf:Description rdf:about="#metaid_M_m202"><bqbiol:is><rdf:Bag><rdf:li rdf:resource="#metaid_M_m202_inchi" /><rdf:li rdf:resource="urn:miriam:obo.chebi:CHEBI:11851, 16530"/></rdf:Bag></bqbiol:is></rdf:Description></rdf:RDF></annotation></species>
<species metaid="metaid_M_m203" id="M_m203" name="3-Carboxy-3-hydroxy-4-methylpentanoate" compartment="C_c" boundaryCondition="false" sboTerm="SBO:0000299"><annotation><in:inchi xmlns:in="http://biomodels.net/inchi" metaid="metaid_M_m203_inchi">InChI=1/C7H12O5/c1-4(2)7(12,6(10)11)3-5(8)9/h4,12H,3H2,1-2H3,(H,8,9)(H,10,11)/t7-/m0/s1</in:inchi><rdf:RDF xmlns:rdf="http://www.w3.org/1999/02/22-rdf-syntax-ns#" xmlns:dc="http://purl.org/dc/elements/1.1/" xmlns:dcterms="http://purl.org/dc/terms/" xmlns:vCard="http://www.w3.org/2001/vcard-rdf/3.0#" xmlns:bqbiol="http://biomodels.net/biology-qualifiers/" xmlns:bqmodel="http://biomodels.net/model-qualifiers/"><rdf:Description rdf:about="#metaid_M_m203"><bqbiol:is><rdf:Bag><rdf:li rdf:resource="#metaid_M_m203_inchi" /><rdf:li rdf:resource="urn:miriam:obo.chebi:CHEBI:1178, 35128"/></rdf:Bag></bqbiol:is></rdf:Description></rdf:RDF></annotation></species>
<species metaid="metaid_M_m204" id="M_m204" name="2-Isopropylmaleate" compartment="C_c" boundaryCondition="false" sboTerm="SBO:0000299"><annotation><in:inchi xmlns:in="http://biomodels.net/inchi" metaid="metaid_M_m204_inchi">InChI=1/C7H10O4/c1-4(2)5(7(10)11)3-6(8)9/h3-4H,1-2H3,(H,8,9)(H,10,11)/b5-3+</in:inchi><rdf:RDF xmlns:rdf="http://www.w3.org/1999/02/22-rdf-syntax-ns#" xmlns:dc="http://purl.org/dc/elements/1.1/" xmlns:dcterms="http://purl.org/dc/terms/" xmlns:vCard="http://www.w3.org/2001/vcard-rdf/3.0#" xmlns:bqbiol="http://biomodels.net/biology-qualifiers/" xmlns:bqmodel="http://biomodels.net/model-qualifiers/"><rdf:Description rdf:about="#metaid_M_m204"><bqbiol:is><rdf:Bag><rdf:li rdf:resource="#metaid_M_m204_inchi" /><rdf:li rdf:resource="urn:miriam:obo.chebi:CHEBI:17275"/></rdf:Bag></bqbiol:is></rdf:Description></rdf:RDF></annotation></species>
<species metaid="metaid_M_m205" id="M_m205" name="3-Carboxy-2-hydroxy-4-methylpentanoate" compartment="C_c" boundaryCondition="false" sboTerm="SBO:0000299"><annotation><in:inchi xmlns:in="http://biomodels.net/inchi" metaid="metaid_M_m205_inchi">InChI=1/C7H12O5/c1-3(2)4(6(9)10)5(8)7(11)12/h3-5,8H,1-2H3,(H,9,10)(H,11,12)/t4-,5+/m0/s1</in:inchi><rdf:RDF xmlns:rdf="http://www.w3.org/1999/02/22-rdf-syntax-ns#" xmlns:dc="http://purl.org/dc/elements/1.1/" xmlns:dcterms="http://purl.org/dc/terms/" xmlns:vCard="http://www.w3.org/2001/vcard-rdf/3.0#" xmlns:bqbiol="http://biomodels.net/biology-qualifiers/" xmlns:bqmodel="http://biomodels.net/model-qualifiers/"><rdf:Description rdf:about="#metaid_M_m205"><bqbiol:is><rdf:Bag><rdf:li rdf:resource="#metaid_M_m205_inchi" /><rdf:li rdf:resource="urn:miriam:obo.chebi:CHEBI:35121"/></rdf:Bag></bqbiol:is></rdf:Description></rdf:RDF></annotation></species>
<species metaid="metaid_M_m206" id="M_m206" name="3-Carboxy-4-methyl-2-oxopentanoate" compartment="C_c" boundaryCondition="false" sboTerm="SBO:0000299"><annotation><in:inchi xmlns:in="http://biomodels.net/inchi" metaid="metaid_M_m206_inchi">InChI=1/C7H10O5/c1-3(2)4(6(9)10)5(8)7(11)12/h3-4H,1-2H3,(H,9,10)(H,11,12)/t4-/m0/s1</in:inchi><rdf:RDF xmlns:rdf="http://www.w3.org/1999/02/22-rdf-syntax-ns#" xmlns:dc="http://purl.org/dc/elements/1.1/" xmlns:dcterms="http://purl.org/dc/terms/" xmlns:vCard="http://www.w3.org/2001/vcard-rdf/3.0#" xmlns:bqbiol="http://biomodels.net/biology-qualifiers/" xmlns:bqmodel="http://biomodels.net/model-qualifiers/"><rdf:Description rdf:about="#metaid_M_m206"><bqbiol:is><rdf:Bag><rdf:li rdf:resource="#metaid_M_m206_inchi" /><rdf:li rdf:resource="urn:miriam:obo.chebi:CHEBI:1467"/></rdf:Bag></bqbiol:is></rdf:Description></rdf:RDF></annotation></species>
<species metaid="metaid_M_m207" id="M_m207" name="4-Methyl-2-oxopentanoate" compartment="C_c" boundaryCondition="false" sboTerm="SBO:0000299"><annotation><in:inchi xmlns:in="http://biomodels.net/inchi" metaid="metaid_M_m207_inchi">InChI=1/C6H10O3/c1-4(2)3-5(7)6(8)9/h4H,3H2,1-2H3,(H,8,9)</in:inchi><rdf:RDF xmlns:rdf="http://www.w3.org/1999/02/22-rdf-syntax-ns#" xmlns:dc="http://purl.org/dc/elements/1.1/" xmlns:dcterms="http://purl.org/dc/terms/" xmlns:vCard="http://www.w3.org/2001/vcard-rdf/3.0#" xmlns:bqbiol="http://biomodels.net/biology-qualifiers/" xmlns:bqmodel="http://biomodels.net/model-qualifiers/"><rdf:Description rdf:about="#metaid_M_m207"><bqbiol:is><rdf:Bag><rdf:li rdf:resource="#metaid_M_m207_inchi" /><rdf:li rdf:resource="urn:miriam:obo.chebi:CHEBI:48430"/></rdf:Bag></bqbiol:is></rdf:Description></rdf:RDF></annotation></species>
<species metaid="metaid_M_m208" id="M_m208" name="1-(5-Phosphoribosyl)-ATP" compartment="C_c" boundaryCondition="false" sboTerm="SBO:0000299"><annotation><in:inchi xmlns:in="http://biomodels.net/inchi" metaid="metaid_M_m208_inchi">InChI=1/C15H25N5O20P4/c16-12-7-13(18-4-19(12)14-10(23)8(21)5(37-14)1-35-41(25,26)27)20(3-17-7)15-11(24)9(22)6(38-15)2-36-43(31,32)40-44(33,34)39-42(28,29)30/h3-6,8-11,14-16,21-24H,1-2H2,(H,31,32)(H,33,34)(H2,25,26,27)(H2,28,29,30)/t5-,6-,8-,9-,10-,11-,14-,15-/m1/s1</in:inchi><rdf:RDF xmlns:rdf="http://www.w3.org/1999/02/22-rdf-syntax-ns#" xmlns:dc="http://purl.org/dc/elements/1.1/" xmlns:dcterms="http://purl.org/dc/terms/" xmlns:vCard="http://www.w3.org/2001/vcard-rdf/3.0#" xmlns:bqbiol="http://biomodels.net/biology-qualifiers/" xmlns:bqmodel="http://biomodels.net/model-qualifiers/"><rdf:Description rdf:about="#metaid_M_m208"><bqbiol:is><rdf:Bag><rdf:li rdf:resource="#metaid_M_m208_inchi" /><rdf:li rdf:resource="urn:miriam:obo.chebi:CHEBI:18263"/></rdf:Bag></bqbiol:is></rdf:Description></rdf:RDF></annotation></species>
<species metaid="metaid_M_m209" id="M_m209" name="1-(5-Phosphoribosyl)-AMP" compartment="C_c" boundaryCondition="false" sboTerm="SBO:0000299"><annotation><in:inchi xmlns:in="http://biomodels.net/inchi" metaid="metaid_M_m209_inchi">InChI=1/C15H23N5O14P2/c16-12-7-13(18-4-19(12)14-10(23)8(21)5(33-14)1-31-35(25,26)27)20(3-17-7)15-11(24)9(22)6(34-15)2-32-36(28,29)30/h3-6,8-11,14-16,21-24H,1-2H2,(H2,25,26,27)(H2,28,29,30)/t5-,6-,8-,9-,10-,11-,14-,15-/m1/s1</in:inchi><rdf:RDF xmlns:rdf="http://www.w3.org/1999/02/22-rdf-syntax-ns#" xmlns:dc="http://purl.org/dc/elements/1.1/" xmlns:dcterms="http://purl.org/dc/terms/" xmlns:vCard="http://www.w3.org/2001/vcard-rdf/3.0#" xmlns:bqbiol="http://biomodels.net/biology-qualifiers/" xmlns:bqmodel="http://biomodels.net/model-qualifiers/"><rdf:Description rdf:about="#metaid_M_m209"><bqbiol:is><rdf:Bag><rdf:li rdf:resource="#metaid_M_m209_inchi" /><rdf:li rdf:resource="urn:miriam:obo.chebi:CHEBI:18374"/></rdf:Bag></bqbiol:is></rdf:Description></rdf:RDF></annotation></species>
<species metaid="metaid_M_m210" id="M_m210" name="1-(5-Phosphoribosyl)-5-[(5-phosphoribosylamino)methylideneamino]imidazole-4-carboxamide" compartment="C_c" boundaryCondition="false" sboTerm="SBO:0000299"><annotation><in:inchi xmlns:in="http://biomodels.net/inchi" metaid="metaid_M_m210_inchi">InChI=1/C15H25N5O15P2/c16-12(25)7-13(17-3-18-14-10(23)8(21)5(34-14)1-32-36(26,27)28)20(4-19-7)15-11(24)9(22)6(35-15)2-33-37(29,30)31/h3-6,8-11,14-15,21-24H,1-2H2,(H2,16,25)(H,17,18)(H2,26,27,28)(H2,29,30,31)/t5-,6-,8-,9-,10-,11-,14-,15-/m1/s1</in:inchi><rdf:RDF xmlns:rdf="http://www.w3.org/1999/02/22-rdf-syntax-ns#" xmlns:dc="http://purl.org/dc/elements/1.1/" xmlns:dcterms="http://purl.org/dc/terms/" xmlns:vCard="http://www.w3.org/2001/vcard-rdf/3.0#" xmlns:bqbiol="http://biomodels.net/biology-qualifiers/" xmlns:bqmodel="http://biomodels.net/model-qualifiers/"><rdf:Description rdf:about="#metaid_M_m210"><bqbiol:is><rdf:Bag><rdf:li rdf:resource="#metaid_M_m210_inchi" /><rdf:li rdf:resource="urn:miriam:obo.chebi:CHEBI:18302"/></rdf:Bag></bqbiol:is></rdf:Description></rdf:RDF></annotation></species>
<species metaid="metaid_M_m211" id="M_m211" name="5-[(5-phospho-1-deoxyribulos-1-ylamino)methylideneamino]-1-(5-phosphoribosyl)imidazole-4-carboxamide" compartment="C_c" boundaryCondition="false" sboTerm="SBO:0000299"><annotation><in:inchi xmlns:in="http://biomodels.net/inchi" metaid="metaid_M_m211_inchi">InChI=1/C15H25N5O15P2/c16-13(26)9-14(18-4-17-1-6(21)10(23)7(22)2-33-36(27,28)29)20(5-19-9)15-12(25)11(24)8(35-15)3-34-37(30,31)32/h4-5,7-8,10-12,15,22-25H,1-3H2,(H2,16,26)(H,17,18)(H2,27,28,29)(H2,30,31,32)/t7-,8-,10+,11-,12-,15-/m1/s1</in:inchi><rdf:RDF xmlns:rdf="http://www.w3.org/1999/02/22-rdf-syntax-ns#" xmlns:dc="http://purl.org/dc/elements/1.1/" xmlns:dcterms="http://purl.org/dc/terms/" xmlns:vCard="http://www.w3.org/2001/vcard-rdf/3.0#" xmlns:bqbiol="http://biomodels.net/biology-qualifiers/" xmlns:bqmodel="http://biomodels.net/model-qualifiers/"><rdf:Description rdf:about="#metaid_M_m211"><bqbiol:is><rdf:Bag><rdf:li rdf:resource="#metaid_M_m211_inchi" /><rdf:li rdf:resource="urn:miriam:obo.chebi:CHEBI:27735"/></rdf:Bag></bqbiol:is></rdf:Description></rdf:RDF></annotation></species>
<species metaid="metaid_M_m212" id="M_m212" name="5-Amino-1-(5-Phospho-D-ribosyl)imidazole-4-carboxamide" compartment="C_c" boundaryCondition="false" sboTerm="SBO:0000299"><annotation><in:inchi xmlns:in="http://biomodels.net/inchi" metaid="metaid_M_m212_inchi">InChI=1/C9H15N4O8P/c10-7-4(8(11)16)12-2-13(7)9-6(15)5(14)3(21-9)1-20-22(17,18)19/h2-3,5-6,9,14-15H,1,10H2,(H2,11,16)(H2,17,18,19)/t3-,5-,6-,9-/m1/s1</in:inchi><rdf:RDF xmlns:rdf="http://www.w3.org/1999/02/22-rdf-syntax-ns#" xmlns:dc="http://purl.org/dc/elements/1.1/" xmlns:dcterms="http://purl.org/dc/terms/" xmlns:vCard="http://www.w3.org/2001/vcard-rdf/3.0#" xmlns:bqbiol="http://biomodels.net/biology-qualifiers/" xmlns:bqmodel="http://biomodels.net/model-qualifiers/"><rdf:Description rdf:about="#metaid_M_m212"><bqbiol:is><rdf:Bag><rdf:li rdf:resource="#metaid_M_m212_inchi" /><rdf:li rdf:resource="urn:miriam:obo.chebi:CHEBI:18406"/></rdf:Bag></bqbiol:is></rdf:Description></rdf:RDF></annotation></species>
<species metaid="metaid_M_m213" id="M_m213" name="D-erythro-1-(Imidazol-4-yl)glycerol 3-phosphate" compartment="C_c" boundaryCondition="false" sboTerm="SBO:0000299"><annotation><in:inchi xmlns:in="http://biomodels.net/inchi" metaid="metaid_M_m213_inchi">InChI=1/C6H11N2O6P/c9-5(2-14-15(11,12)13)6(10)4-1-7-3-8-4/h1,3,5-6,9-10H,2H2,(H,7,8)(H2,11,12,13)/t5-,6+/m1/s1</in:inchi><rdf:RDF xmlns:rdf="http://www.w3.org/1999/02/22-rdf-syntax-ns#" xmlns:dc="http://purl.org/dc/elements/1.1/" xmlns:dcterms="http://purl.org/dc/terms/" xmlns:vCard="http://www.w3.org/2001/vcard-rdf/3.0#" xmlns:bqbiol="http://biomodels.net/biology-qualifiers/" xmlns:bqmodel="http://biomodels.net/model-qualifiers/"><rdf:Description rdf:about="#metaid_M_m213"><bqbiol:is><rdf:Bag><rdf:li rdf:resource="#metaid_M_m213_inchi" /><rdf:li rdf:resource="urn:miriam:obo.chebi:CHEBI:17805"/></rdf:Bag></bqbiol:is></rdf:Description></rdf:RDF></annotation></species>
<species metaid="metaid_M_m214" id="M_m214" name="3-(Imidazol-4-yl)-2-oxopropyl phosphate" compartment="C_c" boundaryCondition="false" sboTerm="SBO:0000299"><annotation><in:inchi xmlns:in="http://biomodels.net/inchi" metaid="metaid_M_m214_inchi">InChI=1/C6H9N2O5P/c9-6(3-13-14(10,11)12)1-5-2-7-4-8-5/h2,4H,1,3H2,(H,7,8)(H2,10,11,12)</in:inchi><rdf:RDF xmlns:rdf="http://www.w3.org/1999/02/22-rdf-syntax-ns#" xmlns:dc="http://purl.org/dc/elements/1.1/" xmlns:dcterms="http://purl.org/dc/terms/" xmlns:vCard="http://www.w3.org/2001/vcard-rdf/3.0#" xmlns:bqbiol="http://biomodels.net/biology-qualifiers/" xmlns:bqmodel="http://biomodels.net/model-qualifiers/"><rdf:Description rdf:about="#metaid_M_m214"><bqbiol:is><rdf:Bag><rdf:li rdf:resource="#metaid_M_m214_inchi" /><rdf:li rdf:resource="urn:miriam:obo.chebi:CHEBI:16426"/></rdf:Bag></bqbiol:is></rdf:Description></rdf:RDF></annotation></species>
<species metaid="metaid_M_m215" id="M_m215" name="L-Histidinol phosphate" compartment="C_c" boundaryCondition="false" sboTerm="SBO:0000299"><annotation><in:inchi xmlns:in="http://biomodels.net/inchi" metaid="metaid_M_m215_inchi">InChI=1/C6H12N3O4P/c7-5(3-13-14(10,11)12)1-6-2-8-4-9-6/h2,4-5H,1,3,7H2,(H,8,9)(H2,10,11,12)/t5-/m0/s1</in:inchi><rdf:RDF xmlns:rdf="http://www.w3.org/1999/02/22-rdf-syntax-ns#" xmlns:dc="http://purl.org/dc/elements/1.1/" xmlns:dcterms="http://purl.org/dc/terms/" xmlns:vCard="http://www.w3.org/2001/vcard-rdf/3.0#" xmlns:bqbiol="http://biomodels.net/biology-qualifiers/" xmlns:bqmodel="http://biomodels.net/model-qualifiers/"><rdf:Description rdf:about="#metaid_M_m215"><bqbiol:is><rdf:Bag><rdf:li rdf:resource="#metaid_M_m215_inchi" /><rdf:li rdf:resource="urn:miriam:obo.chebi:CHEBI:16996"/></rdf:Bag></bqbiol:is></rdf:Description></rdf:RDF></annotation></species>
<species metaid="metaid_M_m216" id="M_m216" name="L-Histidinol" compartment="C_c" boundaryCondition="false" sboTerm="SBO:0000299"><annotation><in:inchi xmlns:in="http://biomodels.net/inchi" metaid="metaid_M_m216_inchi">InChI=1/C6H11N3O/c7-5(3-10)1-6-2-8-4-9-6/h2,4-5,10H,1,3,7H2,(H,8,9)/t5-/m0/s1</in:inchi><rdf:RDF xmlns:rdf="http://www.w3.org/1999/02/22-rdf-syntax-ns#" xmlns:dc="http://purl.org/dc/elements/1.1/" xmlns:dcterms="http://purl.org/dc/terms/" xmlns:vCard="http://www.w3.org/2001/vcard-rdf/3.0#" xmlns:bqbiol="http://biomodels.net/biology-qualifiers/" xmlns:bqmodel="http://biomodels.net/model-qualifiers/"><rdf:Description rdf:about="#metaid_M_m216"><bqbiol:is><rdf:Bag><rdf:li rdf:resource="#metaid_M_m216_inchi" /><rdf:li rdf:resource="urn:miriam:obo.chebi:CHEBI:16255"/></rdf:Bag></bqbiol:is></rdf:Description></rdf:RDF></annotation></species>
<species metaid="metaid_M_m217" id="M_m217" name="L-Lysine" compartment="C_c" boundaryCondition="false" sboTerm="SBO:0000299"><annotation><in:inchi xmlns:in="http://biomodels.net/inchi" metaid="metaid_M_m217_inchi">InChI=1/C6H14N2O2/c7-4-2-1-3-5(8)6(9)10/h5H,1-4,7-8H2,(H,9,10)/t5-/m0/s1</in:inchi><rdf:RDF xmlns:rdf="http://www.w3.org/1999/02/22-rdf-syntax-ns#" xmlns:dc="http://purl.org/dc/elements/1.1/" xmlns:dcterms="http://purl.org/dc/terms/" xmlns:vCard="http://www.w3.org/2001/vcard-rdf/3.0#" xmlns:bqbiol="http://biomodels.net/biology-qualifiers/" xmlns:bqmodel="http://biomodels.net/model-qualifiers/"><rdf:Description rdf:about="#metaid_M_m217"><bqbiol:is><rdf:Bag><rdf:li rdf:resource="#metaid_M_m217_inchi" /><rdf:li rdf:resource="urn:miriam:obo.chebi:CHEBI:18019"/></rdf:Bag></bqbiol:is></rdf:Description></rdf:RDF></annotation></species>
<species metaid="metaid_M_m218" id="M_m218" name="meso-2,6-Diaminoheptanedioate" compartment="C_c" boundaryCondition="false" sboTerm="SBO:0000299"><annotation><in:inchi xmlns:in="http://biomodels.net/inchi" metaid="metaid_M_m218_inchi">InChI=1/C7H14N2O4/c8-4(6(10)11)2-1-3-5(9)7(12)13/h4-5H,1-3,8-9H2,(H,10,11)(H,12,13)/t4-,5+</in:inchi><rdf:RDF xmlns:rdf="http://www.w3.org/1999/02/22-rdf-syntax-ns#" xmlns:dc="http://purl.org/dc/elements/1.1/" xmlns:dcterms="http://purl.org/dc/terms/" xmlns:vCard="http://www.w3.org/2001/vcard-rdf/3.0#" xmlns:bqbiol="http://biomodels.net/biology-qualifiers/" xmlns:bqmodel="http://biomodels.net/model-qualifiers/"><rdf:Description rdf:about="#metaid_M_m218"><bqbiol:is><rdf:Bag><rdf:li rdf:resource="#metaid_M_m218_inchi" /><rdf:li rdf:resource="urn:miriam:obo.chebi:CHEBI:16488, 30308"/></rdf:Bag></bqbiol:is></rdf:Description></rdf:RDF></annotation></species>
<species metaid="metaid_M_m219" id="M_m219" name="LL-2,6-Diaminoheptanedioate" compartment="C_c" boundaryCondition="false" sboTerm="SBO:0000299"><annotation><in:inchi xmlns:in="http://biomodels.net/inchi" metaid="metaid_M_m219_inchi">InChI=1/C7H14N2O4/c8-4(6(10)11)2-1-3-5(9)7(12)13/h4-5H,1-3,8-9H2,(H,10,11)(H,12,13)/t4-,5-/m0/s1</in:inchi><rdf:RDF xmlns:rdf="http://www.w3.org/1999/02/22-rdf-syntax-ns#" xmlns:dc="http://purl.org/dc/elements/1.1/" xmlns:dcterms="http://purl.org/dc/terms/" xmlns:vCard="http://www.w3.org/2001/vcard-rdf/3.0#" xmlns:bqbiol="http://biomodels.net/biology-qualifiers/" xmlns:bqmodel="http://biomodels.net/model-qualifiers/"><rdf:Description rdf:about="#metaid_M_m219"><bqbiol:is><rdf:Bag><rdf:li rdf:resource="#metaid_M_m219_inchi" /><rdf:li rdf:resource="urn:miriam:obo.chebi:CHEBI:16026"/></rdf:Bag></bqbiol:is></rdf:Description></rdf:RDF></annotation></species>
<species metaid="metaid_M_m220" id="M_m220" name="N-Succinyl-LL-2,6-diaminoheptanedioate" compartment="C_c" boundaryCondition="false" sboTerm="SBO:0000299"><annotation><in:inchi xmlns:in="http://biomodels.net/inchi" metaid="metaid_M_m220_inchi">InChI=1/C11H18N2O7/c12-6(10(17)18)2-1-3-7(11(19)20)13-8(14)4-5-9(15)16/h6-7H,1-5,12H2,(H,13,14)(H,15,16)(H,17,18)(H,19,20)/t6-,7-/m0/s1</in:inchi><rdf:RDF xmlns:rdf="http://www.w3.org/1999/02/22-rdf-syntax-ns#" xmlns:dc="http://purl.org/dc/elements/1.1/" xmlns:dcterms="http://purl.org/dc/terms/" xmlns:vCard="http://www.w3.org/2001/vcard-rdf/3.0#" xmlns:bqbiol="http://biomodels.net/biology-qualifiers/" xmlns:bqmodel="http://biomodels.net/model-qualifiers/"><rdf:Description rdf:about="#metaid_M_m220"><bqbiol:is><rdf:Bag><rdf:li rdf:resource="#metaid_M_m220_inchi" /><rdf:li rdf:resource="urn:miriam:obo.chebi:CHEBI:17279"/></rdf:Bag></bqbiol:is></rdf:Description></rdf:RDF></annotation></species>
<species metaid="metaid_M_m221" id="M_m221" name="N-Succinyl-2-L-amino-6-oxoheptanedioate" compartment="C_c" boundaryCondition="false" sboTerm="SBO:0000299"><annotation><in:inchi xmlns:in="http://biomodels.net/inchi" metaid="metaid_M_m221_inchi">InChI=1/C11H15NO8/c13-7(11(19)20)3-1-2-6(10(17)18)12-8(14)4-5-9(15)16/h6H,1-5H2,(H,12,14)(H,15,16)(H,17,18)(H,19,20)/t6-/m0/s1</in:inchi><rdf:RDF xmlns:rdf="http://www.w3.org/1999/02/22-rdf-syntax-ns#" xmlns:dc="http://purl.org/dc/elements/1.1/" xmlns:dcterms="http://purl.org/dc/terms/" xmlns:vCard="http://www.w3.org/2001/vcard-rdf/3.0#" xmlns:bqbiol="http://biomodels.net/biology-qualifiers/" xmlns:bqmodel="http://biomodels.net/model-qualifiers/"><rdf:Description rdf:about="#metaid_M_m221"><bqbiol:is><rdf:Bag><rdf:li rdf:resource="#metaid_M_m221_inchi" /><rdf:li rdf:resource="urn:miriam:obo.chebi:CHEBI:35266"/></rdf:Bag></bqbiol:is></rdf:Description></rdf:RDF></annotation></species>
<species metaid="metaid_M_m222" id="M_m222" name="2,3,4,5-Tetrahydrodipicolinate" compartment="C_c" boundaryCondition="false" sboTerm="SBO:0000299"><annotation><in:inchi xmlns:in="http://biomodels.net/inchi" metaid="metaid_M_m222_inchi">InChI=1/C7H9NO4/c9-6(10)4-2-1-3-5(8-4)7(11)12/h4H,1-3H2,(H,9,10)(H,11,12)/t4-/m0/s1</in:inchi><rdf:RDF xmlns:rdf="http://www.w3.org/1999/02/22-rdf-syntax-ns#" xmlns:dc="http://purl.org/dc/elements/1.1/" xmlns:dcterms="http://purl.org/dc/terms/" xmlns:vCard="http://www.w3.org/2001/vcard-rdf/3.0#" xmlns:bqbiol="http://biomodels.net/biology-qualifiers/" xmlns:bqmodel="http://biomodels.net/model-qualifiers/"><rdf:Description rdf:about="#metaid_M_m222"><bqbiol:is><rdf:Bag><rdf:li rdf:resource="#metaid_M_m222_inchi" /><rdf:li rdf:resource="urn:miriam:obo.chebi:CHEBI:864"/></rdf:Bag></bqbiol:is></rdf:Description></rdf:RDF></annotation></species>
<species metaid="metaid_M_m223" id="M_m223" name="2,3-Dihydrodipicolinate" compartment="C_c" boundaryCondition="false" sboTerm="SBO:0000299"><annotation><in:inchi xmlns:in="http://biomodels.net/inchi" metaid="metaid_M_m223_inchi">InChI=1/C7H7NO4/c9-6(10)4-2-1-3-5(8-4)7(11)12/h1-2,5H,3H2,(H,9,10)(H,11,12)/t5-/m0/s1</in:inchi><rdf:RDF xmlns:rdf="http://www.w3.org/1999/02/22-rdf-syntax-ns#" xmlns:dc="http://purl.org/dc/elements/1.1/" xmlns:dcterms="http://purl.org/dc/terms/" xmlns:vCard="http://www.w3.org/2001/vcard-rdf/3.0#" xmlns:bqbiol="http://biomodels.net/biology-qualifiers/" xmlns:bqmodel="http://biomodels.net/model-qualifiers/"><rdf:Description rdf:about="#metaid_M_m223"><bqbiol:is><rdf:Bag><rdf:li rdf:resource="#metaid_M_m223_inchi" /><rdf:li rdf:resource="urn:miriam:obo.chebi:CHEBI:18042"/></rdf:Bag></bqbiol:is></rdf:Description></rdf:RDF></annotation></species>
<species metaid="metaid_M_m224" id="M_m224" name="L-Saccharopine" compartment="C_c" boundaryCondition="false" sboTerm="SBO:0000299"><annotation><in:inchi xmlns:in="http://biomodels.net/inchi" metaid="metaid_M_m224_inchi">InChI=1S/C11H20N2O6/c12-7(10(16)17)3-1-2-6-13-8(11(18)19)4-5-9(14)15/h7-8,13H,1-6,12H2,(H,14,15)(H,16,17)(H,18,19)/p-1/t7-,8-/m0/s1</in:inchi><rdf:RDF xmlns:rdf="http://www.w3.org/1999/02/22-rdf-syntax-ns#" xmlns:dc="http://purl.org/dc/elements/1.1/" xmlns:dcterms="http://purl.org/dc/terms/" xmlns:vCard="http://www.w3.org/2001/vcard-rdf/3.0#" xmlns:bqbiol="http://biomodels.net/biology-qualifiers/" xmlns:bqmodel="http://biomodels.net/model-qualifiers/"><rdf:Description rdf:about="#metaid_M_m224"><bqbiol:is><rdf:Bag><rdf:li rdf:resource="#metaid_M_m224_inchi" /><rdf:li rdf:resource="urn:miriam:obo.chebi:CHEBI:57951"/></rdf:Bag></bqbiol:is></rdf:Description></rdf:RDF></annotation></species>
<species metaid="metaid_M_m225" id="M_m225" name="Prephenate" compartment="C_c" boundaryCondition="false" sboTerm="SBO:0000299"><annotation><in:inchi xmlns:in="http://biomodels.net/inchi" metaid="metaid_M_m225_inchi">InChI=1/C10H10O6/c11-6-1-3-10(4-2-6,9(15)16)5-7(12)8(13)14/h1-4,6,11H,5H2,(H,13,14)(H,15,16)/t6-,10+</in:inchi><rdf:RDF xmlns:rdf="http://www.w3.org/1999/02/22-rdf-syntax-ns#" xmlns:dc="http://purl.org/dc/elements/1.1/" xmlns:dcterms="http://purl.org/dc/terms/" xmlns:vCard="http://www.w3.org/2001/vcard-rdf/3.0#" xmlns:bqbiol="http://biomodels.net/biology-qualifiers/" xmlns:bqmodel="http://biomodels.net/model-qualifiers/"><rdf:Description rdf:about="#metaid_M_m225"><bqbiol:is><rdf:Bag><rdf:li rdf:resource="#metaid_M_m225_inchi" /><rdf:li rdf:resource="urn:miriam:obo.chebi:CHEBI:16666"/></rdf:Bag></bqbiol:is></rdf:Description></rdf:RDF></annotation></species>
<species metaid="metaid_M_m226" id="M_m226" name="chorismate" compartment="C_c" boundaryCondition="false" sboTerm="SBO:0000299"><annotation><in:inchi xmlns:in="http://biomodels.net/inchi" metaid="metaid_M_m226_inchi">InChI=1/C10H10O6/c1-5(9(12)13)16-8-4-6(10(14)15)2-3-7(8)11/h2-4,7-8,11H,1H2,(H,12,13)(H,14,15)/t7-,8-/m1/s1</in:inchi><rdf:RDF xmlns:rdf="http://www.w3.org/1999/02/22-rdf-syntax-ns#" xmlns:dc="http://purl.org/dc/elements/1.1/" xmlns:dcterms="http://purl.org/dc/terms/" xmlns:vCard="http://www.w3.org/2001/vcard-rdf/3.0#" xmlns:bqbiol="http://biomodels.net/biology-qualifiers/" xmlns:bqmodel="http://biomodels.net/model-qualifiers/"><rdf:Description rdf:about="#metaid_M_m226"><bqbiol:is><rdf:Bag><rdf:li rdf:resource="#metaid_M_m226_inchi" /><rdf:li rdf:resource="urn:miriam:obo.chebi:CHEBI:17333"/></rdf:Bag></bqbiol:is></rdf:Description></rdf:RDF></annotation></species>
<species metaid="metaid_M_m227" id="M_m227" name="5-O-(1-Carboxyvinyl)-3-phosphoshikimate" compartment="C_c" boundaryCondition="false" sboTerm="SBO:0000299"><annotation><in:inchi xmlns:in="http://biomodels.net/inchi" metaid="metaid_M_m227_inchi">InChI=1/C10H13O10P/c1-4(9(12)13)19-6-2-5(10(14)15)3-7(8(6)11)20-21(16,17)18/h3,6-8,11H,1-2H2,(H,12,13)(H,14,15)(H2,16,17,18)/t6-,7-,8+/m1/s1</in:inchi><rdf:RDF xmlns:rdf="http://www.w3.org/1999/02/22-rdf-syntax-ns#" xmlns:dc="http://purl.org/dc/elements/1.1/" xmlns:dcterms="http://purl.org/dc/terms/" xmlns:vCard="http://www.w3.org/2001/vcard-rdf/3.0#" xmlns:bqbiol="http://biomodels.net/biology-qualifiers/" xmlns:bqmodel="http://biomodels.net/model-qualifiers/"><rdf:Description rdf:about="#metaid_M_m227"><bqbiol:is><rdf:Bag><rdf:li rdf:resource="#metaid_M_m227_inchi" /><rdf:li rdf:resource="urn:miriam:obo.chebi:CHEBI:16257"/></rdf:Bag></bqbiol:is></rdf:Description></rdf:RDF></annotation></species>
<species metaid="metaid_M_m228" id="M_m228" name="2-Dehydro-3-deoxy-D-arabino-heptonate 7-phosphate" compartment="C_c" boundaryCondition="false" sboTerm="SBO:0000299"><annotation><in:inchi xmlns:in="http://biomodels.net/inchi" metaid="metaid_M_m228_inchi">InChI=1/C7H13O10P/c8-3(1-4(9)7(12)13)6(11)5(10)2-17-18(14,15)16/h3,5-6,8,10-11H,1-2H2,(H,12,13)(H2,14,15,16)/t3-,5-,6+/m1/s1</in:inchi><rdf:RDF xmlns:rdf="http://www.w3.org/1999/02/22-rdf-syntax-ns#" xmlns:dc="http://purl.org/dc/elements/1.1/" xmlns:dcterms="http://purl.org/dc/terms/" xmlns:vCard="http://www.w3.org/2001/vcard-rdf/3.0#" xmlns:bqbiol="http://biomodels.net/biology-qualifiers/" xmlns:bqmodel="http://biomodels.net/model-qualifiers/"><rdf:Description rdf:about="#metaid_M_m228"><bqbiol:is><rdf:Bag><rdf:li rdf:resource="#metaid_M_m228_inchi" /><rdf:li rdf:resource="urn:miriam:obo.chebi:CHEBI:18150"/></rdf:Bag></bqbiol:is></rdf:Description></rdf:RDF></annotation></species>
<species metaid="metaid_M_m229" id="M_m229" name="3-Dehydroquinate" compartment="C_c" boundaryCondition="false" sboTerm="SBO:0000299"><annotation><in:inchi xmlns:in="http://biomodels.net/inchi" metaid="metaid_M_m229_inchi">InChI=1/C7H10O6/c8-3-1-7(13,6(11)12)2-4(9)5(3)10/h3,5,8,10,13H,1-2H2,(H,11,12)/t3-,5+,7-/m1/s1</in:inchi><rdf:RDF xmlns:rdf="http://www.w3.org/1999/02/22-rdf-syntax-ns#" xmlns:dc="http://purl.org/dc/elements/1.1/" xmlns:dcterms="http://purl.org/dc/terms/" xmlns:vCard="http://www.w3.org/2001/vcard-rdf/3.0#" xmlns:bqbiol="http://biomodels.net/biology-qualifiers/" xmlns:bqmodel="http://biomodels.net/model-qualifiers/"><rdf:Description rdf:about="#metaid_M_m229"><bqbiol:is><rdf:Bag><rdf:li rdf:resource="#metaid_M_m229_inchi" /><rdf:li rdf:resource="urn:miriam:obo.chebi:CHEBI:17947, 32364"/></rdf:Bag></bqbiol:is></rdf:Description></rdf:RDF></annotation></species>
<species metaid="metaid_M_m230" id="M_m230" name="3-Dehydroshikimate" compartment="C_c" boundaryCondition="false" sboTerm="SBO:0000299"><annotation><in:inchi xmlns:in="http://biomodels.net/inchi" metaid="metaid_M_m230_inchi">InChI=1/C7H8O5/c8-4-1-3(7(11)12)2-5(9)6(4)10/h1,5-6,9-10H,2H2,(H,11,12)/t5-,6-/m1/s1</in:inchi><rdf:RDF xmlns:rdf="http://www.w3.org/1999/02/22-rdf-syntax-ns#" xmlns:dc="http://purl.org/dc/elements/1.1/" xmlns:dcterms="http://purl.org/dc/terms/" xmlns:vCard="http://www.w3.org/2001/vcard-rdf/3.0#" xmlns:bqbiol="http://biomodels.net/biology-qualifiers/" xmlns:bqmodel="http://biomodels.net/model-qualifiers/"><rdf:Description rdf:about="#metaid_M_m230"><bqbiol:is><rdf:Bag><rdf:li rdf:resource="#metaid_M_m230_inchi" /><rdf:li rdf:resource="urn:miriam:obo.chebi:CHEBI:30918"/></rdf:Bag></bqbiol:is></rdf:Description></rdf:RDF></annotation></species>
<species metaid="metaid_M_m231" id="M_m231" name="L-Phenylalanine" compartment="C_c" boundaryCondition="false" sboTerm="SBO:0000299"><annotation><in:inchi xmlns:in="http://biomodels.net/inchi" metaid="metaid_M_m231_inchi">InChI=1/C9H11NO2/c10-8(9(11)12)6-7-4-2-1-3-5-7/h1-5,8H,6,10H2,(H,11,12)/t8-/m0/s1</in:inchi><rdf:RDF xmlns:rdf="http://www.w3.org/1999/02/22-rdf-syntax-ns#" xmlns:dc="http://purl.org/dc/elements/1.1/" xmlns:dcterms="http://purl.org/dc/terms/" xmlns:vCard="http://www.w3.org/2001/vcard-rdf/3.0#" xmlns:bqbiol="http://biomodels.net/biology-qualifiers/" xmlns:bqmodel="http://biomodels.net/model-qualifiers/"><rdf:Description rdf:about="#metaid_M_m231"><bqbiol:is><rdf:Bag><rdf:li rdf:resource="#metaid_M_m231_inchi" /><rdf:li rdf:resource="urn:miriam:obo.chebi:CHEBI:17295"/></rdf:Bag></bqbiol:is></rdf:Description></rdf:RDF></annotation></species>
<species metaid="metaid_M_m232" id="M_m232" name="Phenylpyruvate" compartment="C_c" boundaryCondition="false" sboTerm="SBO:0000299"><annotation><in:inchi xmlns:in="http://biomodels.net/inchi" metaid="metaid_M_m232_inchi">InChI=1/C9H8O3/c10-8(9(11)12)6-7-4-2-1-3-5-7/h1-5H,6H2,(H,11,12)</in:inchi><rdf:RDF xmlns:rdf="http://www.w3.org/1999/02/22-rdf-syntax-ns#" xmlns:dc="http://purl.org/dc/elements/1.1/" xmlns:dcterms="http://purl.org/dc/terms/" xmlns:vCard="http://www.w3.org/2001/vcard-rdf/3.0#" xmlns:bqbiol="http://biomodels.net/biology-qualifiers/" xmlns:bqmodel="http://biomodels.net/model-qualifiers/"><rdf:Description rdf:about="#metaid_M_m232"><bqbiol:is><rdf:Bag><rdf:li rdf:resource="#metaid_M_m232_inchi" /><rdf:li rdf:resource="urn:miriam:obo.chebi:CHEBI:30851"/></rdf:Bag></bqbiol:is></rdf:Description></rdf:RDF></annotation></species>
<species metaid="metaid_M_m233" id="M_m233" name="3-(4-Hydroxyphenyl)pyruvate" compartment="C_c" boundaryCondition="false" sboTerm="SBO:0000299"><annotation><in:inchi xmlns:in="http://biomodels.net/inchi" metaid="metaid_M_m233_inchi">InChI=1/C9H8O4/c10-7-3-1-6(2-4-7)5-8(11)9(12)13/h1-4,10H,5H2,(H,12,13)</in:inchi><rdf:RDF xmlns:rdf="http://www.w3.org/1999/02/22-rdf-syntax-ns#" xmlns:dc="http://purl.org/dc/elements/1.1/" xmlns:dcterms="http://purl.org/dc/terms/" xmlns:vCard="http://www.w3.org/2001/vcard-rdf/3.0#" xmlns:bqbiol="http://biomodels.net/biology-qualifiers/" xmlns:bqmodel="http://biomodels.net/model-qualifiers/"><rdf:Description rdf:about="#metaid_M_m233"><bqbiol:is><rdf:Bag><rdf:li rdf:resource="#metaid_M_m233_inchi" /><rdf:li rdf:resource="urn:miriam:obo.chebi:CHEBI:15999"/></rdf:Bag></bqbiol:is></rdf:Description></rdf:RDF></annotation></species>
<species metaid="metaid_M_m234" id="M_m234" name="Shikimate 5-phosphate" compartment="C_c" boundaryCondition="false" sboTerm="SBO:0000299"><annotation><in:inchi xmlns:in="http://biomodels.net/inchi" metaid="metaid_M_m234_inchi">InChI=1/C7H11O8P/c8-4-1-3(7(10)11)2-5(6(4)9)15-16(12,13)14/h2,4-6,8-9H,1H2,(H,10,11)(H2,12,13,14)/t4-,5-,6+/m1/s1</in:inchi><rdf:RDF xmlns:rdf="http://www.w3.org/1999/02/22-rdf-syntax-ns#" xmlns:dc="http://purl.org/dc/elements/1.1/" xmlns:dcterms="http://purl.org/dc/terms/" xmlns:vCard="http://www.w3.org/2001/vcard-rdf/3.0#" xmlns:bqbiol="http://biomodels.net/biology-qualifiers/" xmlns:bqmodel="http://biomodels.net/model-qualifiers/"><rdf:Description rdf:about="#metaid_M_m234"><bqbiol:is><rdf:Bag><rdf:li rdf:resource="#metaid_M_m234_inchi" /><rdf:li rdf:resource="urn:miriam:obo.chebi:CHEBI:17052"/></rdf:Bag></bqbiol:is></rdf:Description></rdf:RDF></annotation></species>
<species metaid="metaid_M_m235" id="M_m235" name="L-Tyrosine" compartment="C_c" boundaryCondition="false" sboTerm="SBO:0000299"><annotation><in:inchi xmlns:in="http://biomodels.net/inchi" metaid="metaid_M_m235_inchi">InChI=1/C9H11NO3/c10-8(9(12)13)5-6-1-3-7(11)4-2-6/h1-4,8,11H,5,10H2,(H,12,13)/t8-/m0/s1</in:inchi><rdf:RDF xmlns:rdf="http://www.w3.org/1999/02/22-rdf-syntax-ns#" xmlns:dc="http://purl.org/dc/elements/1.1/" xmlns:dcterms="http://purl.org/dc/terms/" xmlns:vCard="http://www.w3.org/2001/vcard-rdf/3.0#" xmlns:bqbiol="http://biomodels.net/biology-qualifiers/" xmlns:bqmodel="http://biomodels.net/model-qualifiers/"><rdf:Description rdf:about="#metaid_M_m235"><bqbiol:is><rdf:Bag><rdf:li rdf:resource="#metaid_M_m235_inchi" /><rdf:li rdf:resource="urn:miriam:obo.chebi:CHEBI:17895"/></rdf:Bag></bqbiol:is></rdf:Description></rdf:RDF></annotation></species>
<species metaid="metaid_M_m236" id="M_m236" name="O-Acetyl-L-serine" compartment="C_c" boundaryCondition="false" sboTerm="SBO:0000299"><annotation><in:inchi xmlns:in="http://biomodels.net/inchi" metaid="metaid_M_m236_inchi">InChI=1/C5H9NO4/c1-3(7)10-2-4(6)5(8)9/h4H,2,6H2,1H3,(H,8,9)/t4-/m0/s1</in:inchi><rdf:RDF xmlns:rdf="http://www.w3.org/1999/02/22-rdf-syntax-ns#" xmlns:dc="http://purl.org/dc/elements/1.1/" xmlns:dcterms="http://purl.org/dc/terms/" xmlns:vCard="http://www.w3.org/2001/vcard-rdf/3.0#" xmlns:bqbiol="http://biomodels.net/biology-qualifiers/" xmlns:bqmodel="http://biomodels.net/model-qualifiers/"><rdf:Description rdf:about="#metaid_M_m236"><bqbiol:is><rdf:Bag><rdf:li rdf:resource="#metaid_M_m236_inchi" /><rdf:li rdf:resource="urn:miriam:obo.chebi:CHEBI:17981"/></rdf:Bag></bqbiol:is></rdf:Description></rdf:RDF></annotation></species>
<species metaid="metaid_M_m237" id="M_m237" name="L-Cystathionine" compartment="C_c" boundaryCondition="false" sboTerm="SBO:0000299"><annotation><in:inchi xmlns:in="http://biomodels.net/inchi" metaid="metaid_M_m237_inchi">InChI=1/C7H14N2O4S/c8-4(6(10)11)1-2-14-3-5(9)7(12)13/h4-5H,1-3,8-9H2,(H,10,11)(H,12,13)/t4-,5-/m0/s1</in:inchi><rdf:RDF xmlns:rdf="http://www.w3.org/1999/02/22-rdf-syntax-ns#" xmlns:dc="http://purl.org/dc/elements/1.1/" xmlns:dcterms="http://purl.org/dc/terms/" xmlns:vCard="http://www.w3.org/2001/vcard-rdf/3.0#" xmlns:bqbiol="http://biomodels.net/biology-qualifiers/" xmlns:bqmodel="http://biomodels.net/model-qualifiers/"><rdf:Description rdf:about="#metaid_M_m237"><bqbiol:is><rdf:Bag><rdf:li rdf:resource="#metaid_M_m237_inchi" /><rdf:li rdf:resource="urn:miriam:obo.chebi:CHEBI:17482"/></rdf:Bag></bqbiol:is></rdf:Description></rdf:RDF></annotation></species>
<species metaid="metaid_M_m238" id="M_m238" name="L-Homocysteine" compartment="C_c" boundaryCondition="false" sboTerm="SBO:0000299"><annotation><in:inchi xmlns:in="http://biomodels.net/inchi" metaid="metaid_M_m238_inchi">InChI=1/C4H9NO2S/c5-3(1-2-8)4(6)7/h3,8H,1-2,5H2,(H,6,7)/t3-/m0/s1</in:inchi><rdf:RDF xmlns:rdf="http://www.w3.org/1999/02/22-rdf-syntax-ns#" xmlns:dc="http://purl.org/dc/elements/1.1/" xmlns:dcterms="http://purl.org/dc/terms/" xmlns:vCard="http://www.w3.org/2001/vcard-rdf/3.0#" xmlns:bqbiol="http://biomodels.net/biology-qualifiers/" xmlns:bqmodel="http://biomodels.net/model-qualifiers/"><rdf:Description rdf:about="#metaid_M_m238"><bqbiol:is><rdf:Bag><rdf:li rdf:resource="#metaid_M_m238_inchi" /><rdf:li rdf:resource="urn:miriam:obo.chebi:CHEBI:17588"/></rdf:Bag></bqbiol:is></rdf:Description></rdf:RDF></annotation></species>
<species metaid="metaid_M_m239" id="M_m239" name="Adenine" compartment="C_c" boundaryCondition="false" sboTerm="SBO:0000299"><annotation><in:inchi xmlns:in="http://biomodels.net/inchi" metaid="metaid_M_m239_inchi">InChI=1/C5H5N5/c6-4-3-5(9-1-7-3)10-2-8-4/h1-2H,(H3,6,7,8,9,10)</in:inchi><rdf:RDF xmlns:rdf="http://www.w3.org/1999/02/22-rdf-syntax-ns#" xmlns:dc="http://purl.org/dc/elements/1.1/" xmlns:dcterms="http://purl.org/dc/terms/" xmlns:vCard="http://www.w3.org/2001/vcard-rdf/3.0#" xmlns:bqbiol="http://biomodels.net/biology-qualifiers/" xmlns:bqmodel="http://biomodels.net/model-qualifiers/"><rdf:Description rdf:about="#metaid_M_m239"><bqbiol:is><rdf:Bag><rdf:li rdf:resource="#metaid_M_m239_inchi" /><rdf:li rdf:resource="urn:miriam:obo.chebi:CHEBI:16708"/></rdf:Bag></bqbiol:is></rdf:Description></rdf:RDF></annotation></species>
<species metaid="metaid_M_m240" id="M_m240" name="S-Adenosyl-L-homocysteine" compartment="C_c" boundaryCondition="false" sboTerm="SBO:0000299"><annotation><in:inchi xmlns:in="http://biomodels.net/inchi" metaid="metaid_M_m240_inchi">InChI=1/C14H20N6O5S/c15-6(14(23)24)1-2-26-3-7-9(21)10(22)13(25-7)20-5-19-8-11(16)17-4-18-12(8)20/h4-7,9-10,13,21-22H,1-3,15H2,(H,23,24)(H2,16,17,18)/t6-,7+,9+,10+,13+/m0/s1</in:inchi><rdf:RDF xmlns:rdf="http://www.w3.org/1999/02/22-rdf-syntax-ns#" xmlns:dc="http://purl.org/dc/elements/1.1/" xmlns:dcterms="http://purl.org/dc/terms/" xmlns:vCard="http://www.w3.org/2001/vcard-rdf/3.0#" xmlns:bqbiol="http://biomodels.net/biology-qualifiers/" xmlns:bqmodel="http://biomodels.net/model-qualifiers/"><rdf:Description rdf:about="#metaid_M_m240"><bqbiol:is><rdf:Bag><rdf:li rdf:resource="#metaid_M_m240_inchi" /><rdf:li rdf:resource="urn:miriam:obo.chebi:CHEBI:16680"/></rdf:Bag></bqbiol:is></rdf:Description></rdf:RDF></annotation></species>
<species metaid="metaid_M_m241" id="M_m241" name="S-Ribosyl-L-homocysteine" compartment="C_c" boundaryCondition="false" sboTerm="SBO:0000299"><annotation><in:inchi xmlns:in="http://biomodels.net/inchi" metaid="metaid_M_m241_inchi">InChI=1/C9H17NO6S/c10-4(8(13)14)1-2-17-3-5-6(11)7(12)9(15)16-5/h4-7,9,11-12,15H,1-3,10H2,(H,13,14)/t4-,5+,6+,7+,9+/m0/s1</in:inchi><rdf:RDF xmlns:rdf="http://www.w3.org/1999/02/22-rdf-syntax-ns#" xmlns:dc="http://purl.org/dc/elements/1.1/" xmlns:dcterms="http://purl.org/dc/terms/" xmlns:vCard="http://www.w3.org/2001/vcard-rdf/3.0#" xmlns:bqbiol="http://biomodels.net/biology-qualifiers/" xmlns:bqmodel="http://biomodels.net/model-qualifiers/"><rdf:Description rdf:about="#metaid_M_m241"><bqbiol:is><rdf:Bag><rdf:li rdf:resource="#metaid_M_m241_inchi" /><rdf:li rdf:resource="urn:miriam:kegg.compound:C03539"/></rdf:Bag></bqbiol:is></rdf:Description></rdf:RDF></annotation></species>
<species metaid="metaid_M_m242" id="M_m242" name="O-Succinyl-L-homoserine" compartment="C_c" boundaryCondition="false" sboTerm="SBO:0000299"><annotation><in:inchi xmlns:in="http://biomodels.net/inchi" metaid="metaid_M_m242_inchi">InChI=1/C8H13NO6/c9-5(8(13)14)3-4-15-7(12)2-1-6(10)11/h5H,1-4,9H2,(H,10,11)(H,13,14)/t5-/m0/s1</in:inchi><rdf:RDF xmlns:rdf="http://www.w3.org/1999/02/22-rdf-syntax-ns#" xmlns:dc="http://purl.org/dc/elements/1.1/" xmlns:dcterms="http://purl.org/dc/terms/" xmlns:vCard="http://www.w3.org/2001/vcard-rdf/3.0#" xmlns:bqbiol="http://biomodels.net/biology-qualifiers/" xmlns:bqmodel="http://biomodels.net/model-qualifiers/"><rdf:Description rdf:about="#metaid_M_m242"><bqbiol:is><rdf:Bag><rdf:li rdf:resource="#metaid_M_m242_inchi" /><rdf:li rdf:resource="urn:miriam:obo.chebi:CHEBI:16160"/></rdf:Bag></bqbiol:is></rdf:Description></rdf:RDF></annotation></species>
<species metaid="metaid_M_m243" id="M_m243" name="Succinyl-CoA" compartment="C_c" boundaryCondition="false" sboTerm="SBO:0000299"><annotation><in:inchi xmlns:in="http://biomodels.net/inchi" metaid="metaid_M_m243_inchi">InChI=1/C25H40N7O19P3S/c1-25(2,20(38)23(39)28-6-5-14(33)27-7-8-55-16(36)4-3-15(34)35)10-48-54(45,46)51-53(43,44)47-9-13-19(50-52(40,41)42)18(37)24(49-13)32-12-31-17-21(26)29-11-30-22(17)32/h11-13,18-20,24,37-38H,3-10H2,1-2H3,(H,27,33)(H,28,39)(H,34,35)(H,43,44)(H,45,46)(H2,26,29,30)(H2,40,41,42)/t13-,18-,19-,20?,24-/m1/s1</in:inchi><rdf:RDF xmlns:rdf="http://www.w3.org/1999/02/22-rdf-syntax-ns#" xmlns:dc="http://purl.org/dc/elements/1.1/" xmlns:dcterms="http://purl.org/dc/terms/" xmlns:vCard="http://www.w3.org/2001/vcard-rdf/3.0#" xmlns:bqbiol="http://biomodels.net/biology-qualifiers/" xmlns:bqmodel="http://biomodels.net/model-qualifiers/"><rdf:Description rdf:about="#metaid_M_m243"><bqbiol:is><rdf:Bag><rdf:li rdf:resource="#metaid_M_m243_inchi" /><rdf:li rdf:resource="urn:miriam:obo.chebi:CHEBI:15380"/></rdf:Bag></bqbiol:is></rdf:Description></rdf:RDF></annotation></species>
<species metaid="metaid_M_m244" id="M_m244" name="S-Adenosyl-L-methionine" compartment="C_c" boundaryCondition="false" sboTerm="SBO:0000299"><annotation><in:inchi xmlns:in="http://biomodels.net/inchi" metaid="metaid_M_m244_inchi">InChI=1/C15H22N6O5S/c1-27(3-2-7(16)15(24)25)4-8-10(22)11(23)14(26-8)21-6-20-9-12(17)18-5-19-13(9)21/h5-8,10-11,14,22-23H,2-4,16H2,1H3,(H2-,17,18,19,24,25)/t7-,8+,10+,11+,14+,27?/m0/s1</in:inchi><rdf:RDF xmlns:rdf="http://www.w3.org/1999/02/22-rdf-syntax-ns#" xmlns:dc="http://purl.org/dc/elements/1.1/" xmlns:dcterms="http://purl.org/dc/terms/" xmlns:vCard="http://www.w3.org/2001/vcard-rdf/3.0#" xmlns:bqbiol="http://biomodels.net/biology-qualifiers/" xmlns:bqmodel="http://biomodels.net/model-qualifiers/"><rdf:Description rdf:about="#metaid_M_m244"><bqbiol:is><rdf:Bag><rdf:li rdf:resource="#metaid_M_m244_inchi" /><rdf:li rdf:resource="urn:miriam:obo.chebi:CHEBI:15414"/></rdf:Bag></bqbiol:is></rdf:Description></rdf:RDF></annotation></species>
<species metaid="metaid_M_m245" id="M_m245" name="S-Methyl-L-methionine" compartment="C_c" boundaryCondition="false" sboTerm="SBO:0000299"><annotation><in:inchi xmlns:in="http://biomodels.net/inchi" metaid="metaid_M_m245_inchi">InChI=1/C6H13NO2S/c1-10(2)4-3-5(7)6(8)9/h5H,3-4,7H2,1-2H3/p+1/t5-/m0/s1</in:inchi><rdf:RDF xmlns:rdf="http://www.w3.org/1999/02/22-rdf-syntax-ns#" xmlns:dc="http://purl.org/dc/elements/1.1/" xmlns:dcterms="http://purl.org/dc/terms/" xmlns:vCard="http://www.w3.org/2001/vcard-rdf/3.0#" xmlns:bqbiol="http://biomodels.net/biology-qualifiers/" xmlns:bqmodel="http://biomodels.net/model-qualifiers/"><rdf:Description rdf:about="#metaid_M_m245"><bqbiol:is><rdf:Bag><rdf:li rdf:resource="#metaid_M_m245_inchi" /><rdf:li rdf:resource="urn:miriam:obo.chebi:CHEBI:17728"/></rdf:Bag></bqbiol:is></rdf:Description></rdf:RDF></annotation></species>
<species metaid="metaid_M_m246" id="M_m246" name="5,6,7,8-Tetrahydrofolate" compartment="C_c" boundaryCondition="false" sboTerm="SBO:0000299"><annotation><in:inchi xmlns:in="http://biomodels.net/inchi" metaid="metaid_M_m246_inchi">InChI=1/C19H23N7O6/c20-19-25-15-14(17(30)26-19)23-11(8-22-15)7-21-10-3-1-9(2-4-10)16(29)24-12(18(31)32)5-6-13(27)28/h1-4,11-12,21,23H,5-8H2,(H,24,29)(H,27,28)(H,31,32)(H4,20,22,25,26,30)/t11?,12-/m0/s1</in:inchi><rdf:RDF xmlns:rdf="http://www.w3.org/1999/02/22-rdf-syntax-ns#" xmlns:dc="http://purl.org/dc/elements/1.1/" xmlns:dcterms="http://purl.org/dc/terms/" xmlns:vCard="http://www.w3.org/2001/vcard-rdf/3.0#" xmlns:bqbiol="http://biomodels.net/biology-qualifiers/" xmlns:bqmodel="http://biomodels.net/model-qualifiers/"><rdf:Description rdf:about="#metaid_M_m246"><bqbiol:is><rdf:Bag><rdf:li rdf:resource="#metaid_M_m246_inchi" /><rdf:li rdf:resource="urn:miriam:obo.chebi:CHEBI:15635"/></rdf:Bag></bqbiol:is></rdf:Description></rdf:RDF></annotation></species>
<species metaid="metaid_M_m247" id="M_m247" name="5-Methyltetrahydrofolate" compartment="C_c" boundaryCondition="false" sboTerm="SBO:0000299"><annotation><in:inchi xmlns:in="http://biomodels.net/inchi" metaid="metaid_M_m247_inchi">InChI=1/C20H25N7O6/c1-27-12(9-23-16-15(27)18(31)26-20(21)25-16)8-22-11-4-2-10(3-5-11)17(30)24-13(19(32)33)6-7-14(28)29/h2-5,12-13,22H,6-9H2,1H3,(H,24,30)(H,28,29)(H,32,33)(H4,21,23,25,26,31)/t12?,13-/m1/s1</in:inchi><rdf:RDF xmlns:rdf="http://www.w3.org/1999/02/22-rdf-syntax-ns#" xmlns:dc="http://purl.org/dc/elements/1.1/" xmlns:dcterms="http://purl.org/dc/terms/" xmlns:vCard="http://www.w3.org/2001/vcard-rdf/3.0#" xmlns:bqbiol="http://biomodels.net/biology-qualifiers/" xmlns:bqmodel="http://biomodels.net/model-qualifiers/"><rdf:Description rdf:about="#metaid_M_m247"><bqbiol:is><rdf:Bag><rdf:li rdf:resource="#metaid_M_m247_inchi" /><rdf:li rdf:resource="urn:miriam:obo.chebi:CHEBI:15641"/></rdf:Bag></bqbiol:is></rdf:Description></rdf:RDF></annotation></species>
<species metaid="metaid_M_m248" id="M_m248" name="4,5-dihydroxy-2,3-pentanedione" compartment="C_c" boundaryCondition="false" sboTerm="SBO:0000299"><annotation><in:inchi xmlns:in="http://biomodels.net/inchi" metaid="metaid_M_m248_inchi">InChI=1S/C5H8O4/c1-3(7)5(9)4(8)2-6/h4,6,8H,2H2,1H3/t4-/m0/s1</in:inchi><rdf:RDF xmlns:rdf="http://www.w3.org/1999/02/22-rdf-syntax-ns#" xmlns:dc="http://purl.org/dc/elements/1.1/" xmlns:dcterms="http://purl.org/dc/terms/" xmlns:vCard="http://www.w3.org/2001/vcard-rdf/3.0#" xmlns:bqbiol="http://biomodels.net/biology-qualifiers/" xmlns:bqmodel="http://biomodels.net/model-qualifiers/"><rdf:Description rdf:about="#metaid_M_m248"><bqbiol:is><rdf:Bag><rdf:li rdf:resource="#metaid_M_m248_inchi" /><rdf:li rdf:resource="urn:miriam:obo.chebi:CHEBI:29484"/></rdf:Bag></bqbiol:is></rdf:Description></rdf:RDF></annotation></species>
<species metaid="metaid_M_m249" id="M_m249" name="S-sulfo-L-cysteine" compartment="C_c" boundaryCondition="false" sboTerm="SBO:0000299"><annotation><in:inchi xmlns:in="http://biomodels.net/inchi" metaid="metaid_M_m249_inchi">InChI=1S/C3H7NO5S2/c4-2(3(5)6)1-10-11(7,8)9/h2H,1,4H2,(H,5,6)(H,7,8,9)/p-1/t2-/m0/s1</in:inchi><rdf:RDF xmlns:rdf="http://www.w3.org/1999/02/22-rdf-syntax-ns#" xmlns:dc="http://purl.org/dc/elements/1.1/" xmlns:dcterms="http://purl.org/dc/terms/" xmlns:vCard="http://www.w3.org/2001/vcard-rdf/3.0#" xmlns:bqbiol="http://biomodels.net/biology-qualifiers/" xmlns:bqmodel="http://biomodels.net/model-qualifiers/"><rdf:Description rdf:about="#metaid_M_m249"><bqbiol:is><rdf:Bag><rdf:li rdf:resource="#metaid_M_m249_inchi" /><rdf:li rdf:resource="urn:miriam:obo.chebi:CHEBI:62225"/></rdf:Bag></bqbiol:is></rdf:Description></rdf:RDF></annotation></species>
<species metaid="metaid_M_m250" id="M_m250" name="Thiosulfate" compartment="C_c" boundaryCondition="false" sboTerm="SBO:0000299"><annotation><in:inchi xmlns:in="http://biomodels.net/inchi" metaid="metaid_M_m250_inchi">InChI=1S/H2O3S2/c1-5(2,3)4/h(H2,1,2,3,4)/p-1</in:inchi><rdf:RDF xmlns:rdf="http://www.w3.org/1999/02/22-rdf-syntax-ns#" xmlns:dc="http://purl.org/dc/elements/1.1/" xmlns:dcterms="http://purl.org/dc/terms/" xmlns:vCard="http://www.w3.org/2001/vcard-rdf/3.0#" xmlns:bqbiol="http://biomodels.net/biology-qualifiers/" xmlns:bqmodel="http://biomodels.net/model-qualifiers/"><rdf:Description rdf:about="#metaid_M_m250"><bqbiol:is><rdf:Bag><rdf:li rdf:resource="#metaid_M_m250_inchi" /><rdf:li rdf:resource="urn:miriam:obo.chebi:CHEBI:33542"/></rdf:Bag></bqbiol:is></rdf:Description></rdf:RDF></annotation></species>
<species metaid="metaid_M_m251" id="M_m251" name="Methanethiol" compartment="C_c" boundaryCondition="false" sboTerm="SBO:0000299"><annotation><in:inchi xmlns:in="http://biomodels.net/inchi" metaid="metaid_M_m251_inchi">InChI=1/CH4S/c1-2/h2H,1H3</in:inchi><rdf:RDF xmlns:rdf="http://www.w3.org/1999/02/22-rdf-syntax-ns#" xmlns:dc="http://purl.org/dc/elements/1.1/" xmlns:dcterms="http://purl.org/dc/terms/" xmlns:vCard="http://www.w3.org/2001/vcard-rdf/3.0#" xmlns:bqbiol="http://biomodels.net/biology-qualifiers/" xmlns:bqmodel="http://biomodels.net/model-qualifiers/"><rdf:Description rdf:about="#metaid_M_m251"><bqbiol:is><rdf:Bag><rdf:li rdf:resource="#metaid_M_m251_inchi" /><rdf:li rdf:resource="urn:miriam:obo.chebi:CHEBI:16007"/></rdf:Bag></bqbiol:is></rdf:Description></rdf:RDF></annotation></species>
<species metaid="metaid_M_m252" id="M_m252" name="O-Acetyl-L-homoserine" compartment="C_c" boundaryCondition="false" sboTerm="SBO:0000299"><annotation><in:inchi xmlns:in="http://biomodels.net/inchi" metaid="metaid_M_m252_inchi">InChI=1/C6H11NO4/c1-4(8)11-3-2-5(7)6(9)10/h5H,2-3,7H2,1H3,(H,9,10)/t5-/m0/s1</in:inchi><rdf:RDF xmlns:rdf="http://www.w3.org/1999/02/22-rdf-syntax-ns#" xmlns:dc="http://purl.org/dc/elements/1.1/" xmlns:dcterms="http://purl.org/dc/terms/" xmlns:vCard="http://www.w3.org/2001/vcard-rdf/3.0#" xmlns:bqbiol="http://biomodels.net/biology-qualifiers/" xmlns:bqmodel="http://biomodels.net/model-qualifiers/"><rdf:Description rdf:about="#metaid_M_m252"><bqbiol:is><rdf:Bag><rdf:li rdf:resource="#metaid_M_m252_inchi" /><rdf:li rdf:resource="urn:miriam:obo.chebi:CHEBI:16288"/></rdf:Bag></bqbiol:is></rdf:Description></rdf:RDF></annotation></species>
<species metaid="metaid_M_m255" id="M_m255" name="5-Phospho-beta-D-ribosylamine" compartment="C_c" boundaryCondition="false" sboTerm="SBO:0000299"><annotation><in:inchi xmlns:in="http://biomodels.net/inchi" metaid="metaid_M_m255_inchi">InChI=1/C5H12NO7P/c6-5-4(8)3(7)2(13-5)1-12-14(9,10)11/h2-5,7-8H,1,6H2,(H2,9,10,11)/t2-,3-,4-,5-/m1/s1</in:inchi><rdf:RDF xmlns:rdf="http://www.w3.org/1999/02/22-rdf-syntax-ns#" xmlns:dc="http://purl.org/dc/elements/1.1/" xmlns:dcterms="http://purl.org/dc/terms/" xmlns:vCard="http://www.w3.org/2001/vcard-rdf/3.0#" xmlns:bqbiol="http://biomodels.net/biology-qualifiers/" xmlns:bqmodel="http://biomodels.net/model-qualifiers/"><rdf:Description rdf:about="#metaid_M_m255"><bqbiol:is><rdf:Bag><rdf:li rdf:resource="#metaid_M_m255_inchi" /><rdf:li rdf:resource="urn:miriam:obo.chebi:CHEBI:37737"/></rdf:Bag></bqbiol:is></rdf:Description></rdf:RDF></annotation></species>
<species metaid="metaid_M_m256" id="M_m256" name="10-Formyltetrahydrofolate" compartment="C_c" boundaryCondition="false" sboTerm="SBO:0000299"><annotation><in:inchi xmlns:in="http://biomodels.net/inchi" metaid="metaid_M_m256_inchi">InChI=1/C20H23N7O7/c21-20-25-16-15(18(32)26-20)23-11(7-22-16)8-27(9-28)12-3-1-10(2-4-12)17(31)24-13(19(33)34)5-6-14(29)30/h1-4,9,11,13,23H,5-8H2,(H,24,31)(H,29,30)(H,33,34)(H4,21,22,25,26,32)/t11?,13-/m0/s1</in:inchi><rdf:RDF xmlns:rdf="http://www.w3.org/1999/02/22-rdf-syntax-ns#" xmlns:dc="http://purl.org/dc/elements/1.1/" xmlns:dcterms="http://purl.org/dc/terms/" xmlns:vCard="http://www.w3.org/2001/vcard-rdf/3.0#" xmlns:bqbiol="http://biomodels.net/biology-qualifiers/" xmlns:bqmodel="http://biomodels.net/model-qualifiers/"><rdf:Description rdf:about="#metaid_M_m256"><bqbiol:is><rdf:Bag><rdf:li rdf:resource="#metaid_M_m256_inchi" /><rdf:li rdf:resource="urn:miriam:obo.chebi:CHEBI:15637"/></rdf:Bag></bqbiol:is></rdf:Description></rdf:RDF></annotation></species>
<species metaid="metaid_M_m257" id="M_m257" name="N1-(5-Phospho-D-ribosyl)glycinamide" compartment="C_c" boundaryCondition="false" sboTerm="SBO:0000299"><annotation><in:inchi xmlns:in="http://biomodels.net/inchi" metaid="metaid_M_m257_inchi">InChI=1/C7H15N2O8P/c8-1-4(10)9-7-6(12)5(11)3(17-7)2-16-18(13,14)15/h3,5-7,11-12H,1-2,8H2,(H,9,10)(H2,13,14,15)/t3-,5-,6-,7-/m1/s1</in:inchi><rdf:RDF xmlns:rdf="http://www.w3.org/1999/02/22-rdf-syntax-ns#" xmlns:dc="http://purl.org/dc/elements/1.1/" xmlns:dcterms="http://purl.org/dc/terms/" xmlns:vCard="http://www.w3.org/2001/vcard-rdf/3.0#" xmlns:bqbiol="http://biomodels.net/biology-qualifiers/" xmlns:bqmodel="http://biomodels.net/model-qualifiers/"><rdf:Description rdf:about="#metaid_M_m257"><bqbiol:is><rdf:Bag><rdf:li rdf:resource="#metaid_M_m257_inchi" /><rdf:li rdf:resource="urn:miriam:obo.chebi:CHEBI:18349"/></rdf:Bag></bqbiol:is></rdf:Description></rdf:RDF></annotation></species>
<species metaid="metaid_M_m258" id="M_m258" name="N2-Formyl-N1-(5-phospho-D-ribosyl)glycinamide" compartment="C_c" boundaryCondition="false" sboTerm="SBO:0000299"><annotation><in:inchi xmlns:in="http://biomodels.net/inchi" metaid="metaid_M_m258_inchi">InChI=1/C8H15N2O9P/c11-3-9-1-5(12)10-8-7(14)6(13)4(19-8)2-18-20(15,16)17/h3-4,6-8,13-14H,1-2H2,(H,9,11)(H,10,12)(H2,15,16,17)/t4-,6-,7-,8-/m1/s1</in:inchi><rdf:RDF xmlns:rdf="http://www.w3.org/1999/02/22-rdf-syntax-ns#" xmlns:dc="http://purl.org/dc/elements/1.1/" xmlns:dcterms="http://purl.org/dc/terms/" xmlns:vCard="http://www.w3.org/2001/vcard-rdf/3.0#" xmlns:bqbiol="http://biomodels.net/biology-qualifiers/" xmlns:bqmodel="http://biomodels.net/model-qualifiers/"><rdf:Description rdf:about="#metaid_M_m258"><bqbiol:is><rdf:Bag><rdf:li rdf:resource="#metaid_M_m258_inchi" /><rdf:li rdf:resource="urn:miriam:obo.chebi:CHEBI:18272"/></rdf:Bag></bqbiol:is></rdf:Description></rdf:RDF></annotation></species>
<species metaid="metaid_M_m259" id="M_m259" name="5-Formamido-1-(5-phospho-D-ribosyl)imidazole-4-carboxamide" compartment="C_c" boundaryCondition="false" sboTerm="SBO:0000299"><annotation><in:inchi xmlns:in="http://biomodels.net/inchi" metaid="metaid_M_m259_inchi">InChI=1/C10H15N4O9P/c11-8(18)5-9(13-3-15)14(2-12-5)10-7(17)6(16)4(23-10)1-22-24(19,20)21/h2-4,6-7,10,16-17H,1H2,(H2,11,18)(H,13,15)(H2,19,20,21)/t4-,6-,7-,10-/m1/s1</in:inchi><rdf:RDF xmlns:rdf="http://www.w3.org/1999/02/22-rdf-syntax-ns#" xmlns:dc="http://purl.org/dc/elements/1.1/" xmlns:dcterms="http://purl.org/dc/terms/" xmlns:vCard="http://www.w3.org/2001/vcard-rdf/3.0#" xmlns:bqbiol="http://biomodels.net/biology-qualifiers/" xmlns:bqmodel="http://biomodels.net/model-qualifiers/"><rdf:Description rdf:about="#metaid_M_m259"><bqbiol:is><rdf:Bag><rdf:li rdf:resource="#metaid_M_m259_inchi" /><rdf:li rdf:resource="urn:miriam:obo.chebi:CHEBI:18381"/></rdf:Bag></bqbiol:is></rdf:Description></rdf:RDF></annotation></species>
<species metaid="metaid_M_m260" id="M_m260" name="N-Carbamoyl-L-aspartate" compartment="C_c" boundaryCondition="false" sboTerm="SBO:0000299"><annotation><in:inchi xmlns:in="http://biomodels.net/inchi" metaid="metaid_M_m260_inchi">InChI=1/C5H8N2O5/c6-5(12)7-2(4(10)11)1-3(8)9/h2H,1H2,(H,8,9)(H,10,11)(H3,6,7,12)/t2-/m0/s1</in:inchi><rdf:RDF xmlns:rdf="http://www.w3.org/1999/02/22-rdf-syntax-ns#" xmlns:dc="http://purl.org/dc/elements/1.1/" xmlns:dcterms="http://purl.org/dc/terms/" xmlns:vCard="http://www.w3.org/2001/vcard-rdf/3.0#" xmlns:bqbiol="http://biomodels.net/biology-qualifiers/" xmlns:bqmodel="http://biomodels.net/model-qualifiers/"><rdf:Description rdf:about="#metaid_M_m260"><bqbiol:is><rdf:Bag><rdf:li rdf:resource="#metaid_M_m260_inchi" /><rdf:li rdf:resource="urn:miriam:obo.chebi:CHEBI:15859"/></rdf:Bag></bqbiol:is></rdf:Description></rdf:RDF></annotation></species>
<species metaid="metaid_M_m261" id="M_m261" name="IMP" compartment="C_c" boundaryCondition="false" sboTerm="SBO:0000299"><annotation><in:inchi xmlns:in="http://biomodels.net/inchi" metaid="metaid_M_m261_inchi">InChI=1/C10H13N4O8P/c15-6-4(1-21-23(18,19)20)22-10(7(6)16)14-3-13-5-8(14)11-2-12-9(5)17/h2-4,6-7,10,15-16H,1H2,(H,11,12,17)(H2,18,19,20)/t4-,6-,7-,10-/m1/s1</in:inchi><rdf:RDF xmlns:rdf="http://www.w3.org/1999/02/22-rdf-syntax-ns#" xmlns:dc="http://purl.org/dc/elements/1.1/" xmlns:dcterms="http://purl.org/dc/terms/" xmlns:vCard="http://www.w3.org/2001/vcard-rdf/3.0#" xmlns:bqbiol="http://biomodels.net/biology-qualifiers/" xmlns:bqmodel="http://biomodels.net/model-qualifiers/"><rdf:Description rdf:about="#metaid_M_m261"><bqbiol:is><rdf:Bag><rdf:li rdf:resource="#metaid_M_m261_inchi" /><rdf:li rdf:resource="urn:miriam:obo.chebi:CHEBI:17202"/></rdf:Bag></bqbiol:is></rdf:Description></rdf:RDF></annotation></species>
<species metaid="metaid_M_m262" id="M_m262" name="Xanthosine 5-phosphate" compartment="C_c" boundaryCondition="false" sboTerm="SBO:0000299"><annotation><in:inchi xmlns:in="http://biomodels.net/inchi" metaid="metaid_M_m262_inchi">InChI=1/C10H13N4O9P/c15-5-3(1-22-24(19,20)21)23-9(6(5)16)14-2-11-4-7(14)12-10(18)13-8(4)17/h2-3,5-6,9,15-16H,1H2,(H2,19,20,21)(H2,12,13,17,18)/t3-,5-,6-,9-/m1/s1</in:inchi><rdf:RDF xmlns:rdf="http://www.w3.org/1999/02/22-rdf-syntax-ns#" xmlns:dc="http://purl.org/dc/elements/1.1/" xmlns:dcterms="http://purl.org/dc/terms/" xmlns:vCard="http://www.w3.org/2001/vcard-rdf/3.0#" xmlns:bqbiol="http://biomodels.net/biology-qualifiers/" xmlns:bqmodel="http://biomodels.net/model-qualifiers/"><rdf:Description rdf:about="#metaid_M_m262"><bqbiol:is><rdf:Bag><rdf:li rdf:resource="#metaid_M_m262_inchi" /><rdf:li rdf:resource="urn:miriam:obo.chebi:CHEBI:15652"/></rdf:Bag></bqbiol:is></rdf:Description></rdf:RDF></annotation></species>
<species metaid="metaid_M_m263" id="M_m263" name="Adenosine" compartment="C_c" boundaryCondition="false" sboTerm="SBO:0000299"><annotation><in:inchi xmlns:in="http://biomodels.net/inchi" metaid="metaid_M_m263_inchi">InChI=1/C10H13N5O4/c11-8-5-9(13-2-12-8)15(3-14-5)10-7(18)6(17)4(1-16)19-10/h2-4,6-7,10,16-18H,1H2,(H2,11,12,13)/t4-,6-,7-,10-/m1/s1</in:inchi><rdf:RDF xmlns:rdf="http://www.w3.org/1999/02/22-rdf-syntax-ns#" xmlns:dc="http://purl.org/dc/elements/1.1/" xmlns:dcterms="http://purl.org/dc/terms/" xmlns:vCard="http://www.w3.org/2001/vcard-rdf/3.0#" xmlns:bqbiol="http://biomodels.net/biology-qualifiers/" xmlns:bqmodel="http://biomodels.net/model-qualifiers/"><rdf:Description rdf:about="#metaid_M_m263"><bqbiol:is><rdf:Bag><rdf:li rdf:resource="#metaid_M_m263_inchi" /><rdf:li rdf:resource="urn:miriam:obo.chebi:CHEBI:16335"/></rdf:Bag></bqbiol:is></rdf:Description></rdf:RDF></annotation></species>
<species metaid="metaid_M_m264" id="M_m264" name="Deoxyadenosine" compartment="C_c" boundaryCondition="false" sboTerm="SBO:0000299"><annotation><in:inchi xmlns:in="http://biomodels.net/inchi" metaid="metaid_M_m264_inchi">InChI=1/C10H13N5O3/c11-9-8-10(13-3-12-9)15(4-14-8)7-1-5(17)6(2-16)18-7/h3-7,16-17H,1-2H2,(H2,11,12,13)/t5-,6+,7+/m0/s1</in:inchi><rdf:RDF xmlns:rdf="http://www.w3.org/1999/02/22-rdf-syntax-ns#" xmlns:dc="http://purl.org/dc/elements/1.1/" xmlns:dcterms="http://purl.org/dc/terms/" xmlns:vCard="http://www.w3.org/2001/vcard-rdf/3.0#" xmlns:bqbiol="http://biomodels.net/biology-qualifiers/" xmlns:bqmodel="http://biomodels.net/model-qualifiers/"><rdf:Description rdf:about="#metaid_M_m264"><bqbiol:is><rdf:Bag><rdf:li rdf:resource="#metaid_M_m264_inchi" /><rdf:li rdf:resource="urn:miriam:obo.chebi:CHEBI:17256"/></rdf:Bag></bqbiol:is></rdf:Description></rdf:RDF></annotation></species>
<species metaid="metaid_M_m265" id="M_m265" name="Guanine" compartment="C_c" boundaryCondition="false" sboTerm="SBO:0000299"><annotation><in:inchi xmlns:in="http://biomodels.net/inchi" metaid="metaid_M_m265_inchi">InChI=1/C5H5N5O/c6-5-9-3-2(4(11)10-5)7-1-8-3/h1H,(H4,6,7,8,9,10,11)</in:inchi><rdf:RDF xmlns:rdf="http://www.w3.org/1999/02/22-rdf-syntax-ns#" xmlns:dc="http://purl.org/dc/elements/1.1/" xmlns:dcterms="http://purl.org/dc/terms/" xmlns:vCard="http://www.w3.org/2001/vcard-rdf/3.0#" xmlns:bqbiol="http://biomodels.net/biology-qualifiers/" xmlns:bqmodel="http://biomodels.net/model-qualifiers/"><rdf:Description rdf:about="#metaid_M_m265"><bqbiol:is><rdf:Bag><rdf:li rdf:resource="#metaid_M_m265_inchi" /><rdf:li rdf:resource="urn:miriam:obo.chebi:CHEBI:16235"/></rdf:Bag></bqbiol:is></rdf:Description></rdf:RDF></annotation></species>
<species metaid="metaid_M_m266" id="M_m266" name="Guanosine" compartment="C_c" boundaryCondition="false" sboTerm="SBO:0000299"><annotation><in:inchi xmlns:in="http://biomodels.net/inchi" metaid="metaid_M_m266_inchi">InChI=1/C10H13N5O5/c11-10-13-7-4(8(19)14-10)12-2-15(7)9-6(18)5(17)3(1-16)20-9/h2-3,5-6,9,16-18H,1H2,(H3,11,13,14,19)/t3-,5-,6-,9-/m1/s1</in:inchi><rdf:RDF xmlns:rdf="http://www.w3.org/1999/02/22-rdf-syntax-ns#" xmlns:dc="http://purl.org/dc/elements/1.1/" xmlns:dcterms="http://purl.org/dc/terms/" xmlns:vCard="http://www.w3.org/2001/vcard-rdf/3.0#" xmlns:bqbiol="http://biomodels.net/biology-qualifiers/" xmlns:bqmodel="http://biomodels.net/model-qualifiers/"><rdf:Description rdf:about="#metaid_M_m266"><bqbiol:is><rdf:Bag><rdf:li rdf:resource="#metaid_M_m266_inchi" /><rdf:li rdf:resource="urn:miriam:obo.chebi:CHEBI:16750"/></rdf:Bag></bqbiol:is></rdf:Description></rdf:RDF></annotation></species>
<species metaid="metaid_M_m267" id="M_m267" name="Deoxyguanosine" compartment="C_c" boundaryCondition="false" sboTerm="SBO:0000299"><annotation><in:inchi xmlns:in="http://biomodels.net/inchi" metaid="metaid_M_m267_inchi">InChI=1/C10H13N5O4/c11-10-13-8-7(9(18)14-10)12-3-15(8)6-1-4(17)5(2-16)19-6/h3-6,16-17H,1-2H2,(H3,11,13,14,18)/t4-,5+,6+/m0/s1</in:inchi><rdf:RDF xmlns:rdf="http://www.w3.org/1999/02/22-rdf-syntax-ns#" xmlns:dc="http://purl.org/dc/elements/1.1/" xmlns:dcterms="http://purl.org/dc/terms/" xmlns:vCard="http://www.w3.org/2001/vcard-rdf/3.0#" xmlns:bqbiol="http://biomodels.net/biology-qualifiers/" xmlns:bqmodel="http://biomodels.net/model-qualifiers/"><rdf:Description rdf:about="#metaid_M_m267"><bqbiol:is><rdf:Bag><rdf:li rdf:resource="#metaid_M_m267_inchi" /><rdf:li rdf:resource="urn:miriam:obo.chebi:CHEBI:17172"/></rdf:Bag></bqbiol:is></rdf:Description></rdf:RDF></annotation></species>
<species metaid="metaid_M_m268" id="M_m268" name="Hypoxanthine" compartment="C_c" boundaryCondition="false" sboTerm="SBO:0000299"><annotation><in:inchi xmlns:in="http://biomodels.net/inchi" metaid="metaid_M_m268_inchi">InChI=1/C5H4N4O/c10-5-3-4(7-1-6-3)8-2-9-5/h1-2H,(H2,6,7,8,9,10)</in:inchi><rdf:RDF xmlns:rdf="http://www.w3.org/1999/02/22-rdf-syntax-ns#" xmlns:dc="http://purl.org/dc/elements/1.1/" xmlns:dcterms="http://purl.org/dc/terms/" xmlns:vCard="http://www.w3.org/2001/vcard-rdf/3.0#" xmlns:bqbiol="http://biomodels.net/biology-qualifiers/" xmlns:bqmodel="http://biomodels.net/model-qualifiers/"><rdf:Description rdf:about="#metaid_M_m268"><bqbiol:is><rdf:Bag><rdf:li rdf:resource="#metaid_M_m268_inchi" /><rdf:li rdf:resource="urn:miriam:obo.chebi:CHEBI:17368"/></rdf:Bag></bqbiol:is></rdf:Description></rdf:RDF></annotation></species>
<species metaid="metaid_M_m269" id="M_m269" name="Inosine" compartment="C_c" boundaryCondition="false" sboTerm="SBO:0000299"><annotation><in:inchi xmlns:in="http://biomodels.net/inchi" metaid="metaid_M_m269_inchi">InChI=1/C10H12N4O5/c15-1-4-6(16)7(17)10(19-4)14-3-13-5-8(14)11-2-12-9(5)18/h2-4,6-7,10,15-17H,1H2,(H,11,12,18)/t4-,6-,7-,10-/m1/s1/f/h18H</in:inchi><rdf:RDF xmlns:rdf="http://www.w3.org/1999/02/22-rdf-syntax-ns#" xmlns:dc="http://purl.org/dc/elements/1.1/" xmlns:dcterms="http://purl.org/dc/terms/" xmlns:vCard="http://www.w3.org/2001/vcard-rdf/3.0#" xmlns:bqbiol="http://biomodels.net/biology-qualifiers/" xmlns:bqmodel="http://biomodels.net/model-qualifiers/"><rdf:Description rdf:about="#metaid_M_m269"><bqbiol:is><rdf:Bag><rdf:li rdf:resource="#metaid_M_m269_inchi" /><rdf:li rdf:resource="urn:miriam:obo.chebi:CHEBI:17596"/></rdf:Bag></bqbiol:is></rdf:Description></rdf:RDF></annotation></species>
<species metaid="metaid_M_m270" id="M_m270" name="Deoxyinosine" compartment="C_c" boundaryCondition="false" sboTerm="SBO:0000299"><annotation><in:inchi xmlns:in="http://biomodels.net/inchi" metaid="metaid_M_m270_inchi">InChI=1/C10H12N4O4/c15-2-6-5(16)1-7(18-6)14-4-13-8-9(14)11-3-12-10(8)17/h3-7,15-16H,1-2H2,(H,11,12,17)/t5-,6+,7+/m0/s1</in:inchi><rdf:RDF xmlns:rdf="http://www.w3.org/1999/02/22-rdf-syntax-ns#" xmlns:dc="http://purl.org/dc/elements/1.1/" xmlns:dcterms="http://purl.org/dc/terms/" xmlns:vCard="http://www.w3.org/2001/vcard-rdf/3.0#" xmlns:bqbiol="http://biomodels.net/biology-qualifiers/" xmlns:bqmodel="http://biomodels.net/model-qualifiers/"><rdf:Description rdf:about="#metaid_M_m270"><bqbiol:is><rdf:Bag><rdf:li rdf:resource="#metaid_M_m270_inchi" /><rdf:li rdf:resource="urn:miriam:obo.chebi:CHEBI:28997"/></rdf:Bag></bqbiol:is></rdf:Description></rdf:RDF></annotation></species>
<species metaid="metaid_M_m271" id="M_m271" name="Xanthine" compartment="C_c" boundaryCondition="false" sboTerm="SBO:0000299"><annotation><in:inchi xmlns:in="http://biomodels.net/inchi" metaid="metaid_M_m271_inchi">InChI=1/C5H4N4O2/c10-4-2-3(7-1-6-2)8-5(11)9-4/h1H,(H3,6,7,8,9,10,11)</in:inchi><rdf:RDF xmlns:rdf="http://www.w3.org/1999/02/22-rdf-syntax-ns#" xmlns:dc="http://purl.org/dc/elements/1.1/" xmlns:dcterms="http://purl.org/dc/terms/" xmlns:vCard="http://www.w3.org/2001/vcard-rdf/3.0#" xmlns:bqbiol="http://biomodels.net/biology-qualifiers/" xmlns:bqmodel="http://biomodels.net/model-qualifiers/"><rdf:Description rdf:about="#metaid_M_m271"><bqbiol:is><rdf:Bag><rdf:li rdf:resource="#metaid_M_m271_inchi" /><rdf:li rdf:resource="urn:miriam:obo.chebi:CHEBI:17712"/></rdf:Bag></bqbiol:is></rdf:Description></rdf:RDF></annotation></species>
<species metaid="metaid_M_m272" id="M_m272" name="Xanthosine" compartment="C_c" boundaryCondition="false" sboTerm="SBO:0000299"><annotation><in:inchi xmlns:in="http://biomodels.net/inchi" metaid="metaid_M_m272_inchi">InChI=1/C10H12N4O6/c15-1-3-5(16)6(17)9(20-3)14-2-11-4-7(14)12-10(19)13-8(4)18/h2-3,5-6,9,15-17H,1H2,(H2,12,13,18,19)/t3-,5-,6-,9-/m1/s1</in:inchi><rdf:RDF xmlns:rdf="http://www.w3.org/1999/02/22-rdf-syntax-ns#" xmlns:dc="http://purl.org/dc/elements/1.1/" xmlns:dcterms="http://purl.org/dc/terms/" xmlns:vCard="http://www.w3.org/2001/vcard-rdf/3.0#" xmlns:bqbiol="http://biomodels.net/biology-qualifiers/" xmlns:bqmodel="http://biomodels.net/model-qualifiers/"><rdf:Description rdf:about="#metaid_M_m272"><bqbiol:is><rdf:Bag><rdf:li rdf:resource="#metaid_M_m272_inchi" /><rdf:li rdf:resource="urn:miriam:obo.chebi:CHEBI:18107"/></rdf:Bag></bqbiol:is></rdf:Description></rdf:RDF></annotation></species>
<species metaid="metaid_M_m273" id="M_m273" name="GMP" compartment="C_c" boundaryCondition="false" sboTerm="SBO:0000299"><annotation><in:inchi xmlns:in="http://biomodels.net/inchi" metaid="metaid_M_m273_inchi">InChI=1/C10H14N5O8P/c11-10-13-7-4(8(18)14-10)12-2-15(7)9-6(17)5(16)3(23-9)1-22-24(19,20)21/h2-3,5-6,9,16-17H,1H2,(H2,19,20,21)(H3,11,13,14,18)/t3-,5-,6-,9-/m1/s1</in:inchi><rdf:RDF xmlns:rdf="http://www.w3.org/1999/02/22-rdf-syntax-ns#" xmlns:dc="http://purl.org/dc/elements/1.1/" xmlns:dcterms="http://purl.org/dc/terms/" xmlns:vCard="http://www.w3.org/2001/vcard-rdf/3.0#" xmlns:bqbiol="http://biomodels.net/biology-qualifiers/" xmlns:bqmodel="http://biomodels.net/model-qualifiers/"><rdf:Description rdf:about="#metaid_M_m273"><bqbiol:is><rdf:Bag><rdf:li rdf:resource="#metaid_M_m273_inchi" /><rdf:li rdf:resource="urn:miriam:obo.chebi:CHEBI:17345"/></rdf:Bag></bqbiol:is></rdf:Description></rdf:RDF></annotation></species>
<species metaid="metaid_M_m274" id="M_m274" name="(S)-Dihydroorotate" compartment="C_c" boundaryCondition="false" sboTerm="SBO:0000299"><annotation><in:inchi xmlns:in="http://biomodels.net/inchi" metaid="metaid_M_m274_inchi">InChI=1/C5H6N2O4/c8-3-1-2(4(9)10)6-5(11)7-3/h2H,1H2,(H,9,10)(H2,6,7,8,11)/t2-/m0/s1</in:inchi><rdf:RDF xmlns:rdf="http://www.w3.org/1999/02/22-rdf-syntax-ns#" xmlns:dc="http://purl.org/dc/elements/1.1/" xmlns:dcterms="http://purl.org/dc/terms/" xmlns:vCard="http://www.w3.org/2001/vcard-rdf/3.0#" xmlns:bqbiol="http://biomodels.net/biology-qualifiers/" xmlns:bqmodel="http://biomodels.net/model-qualifiers/"><rdf:Description rdf:about="#metaid_M_m274"><bqbiol:is><rdf:Bag><rdf:li rdf:resource="#metaid_M_m274_inchi" /><rdf:li rdf:resource="urn:miriam:obo.chebi:CHEBI:17025"/></rdf:Bag></bqbiol:is></rdf:Description></rdf:RDF></annotation></species>
<species metaid="metaid_M_m275" id="M_m275" name="Orotate" compartment="C_c" boundaryCondition="false" sboTerm="SBO:0000299"><annotation><in:inchi xmlns:in="http://biomodels.net/inchi" metaid="metaid_M_m275_inchi">InChI=1/C5H4N2O4/c8-3-1-2(4(9)10)6-5(11)7-3/h1H,(H,9,10)(H2,6,7,8,11)</in:inchi><rdf:RDF xmlns:rdf="http://www.w3.org/1999/02/22-rdf-syntax-ns#" xmlns:dc="http://purl.org/dc/elements/1.1/" xmlns:dcterms="http://purl.org/dc/terms/" xmlns:vCard="http://www.w3.org/2001/vcard-rdf/3.0#" xmlns:bqbiol="http://biomodels.net/biology-qualifiers/" xmlns:bqmodel="http://biomodels.net/model-qualifiers/"><rdf:Description rdf:about="#metaid_M_m275"><bqbiol:is><rdf:Bag><rdf:li rdf:resource="#metaid_M_m275_inchi" /><rdf:li rdf:resource="urn:miriam:obo.chebi:CHEBI:16742"/></rdf:Bag></bqbiol:is></rdf:Description></rdf:RDF></annotation></species>
<species metaid="metaid_M_m276" id="M_m276" name="Orotidine 5-phosphate" compartment="C_c" boundaryCondition="false" sboTerm="SBO:0000299"><annotation><in:inchi xmlns:in="http://biomodels.net/inchi" metaid="metaid_M_m276_inchi">InChI=1/C10H13N2O11P/c13-5-1-3(9(16)17)12(10(18)11-5)8-7(15)6(14)4(23-8)2-22-24(19,20)21/h1,4,6-8,14-15H,2H2,(H,16,17)(H,11,13,18)(H2,19,20,21)/t4-,6-,7-,8-/m1/s1</in:inchi><rdf:RDF xmlns:rdf="http://www.w3.org/1999/02/22-rdf-syntax-ns#" xmlns:dc="http://purl.org/dc/elements/1.1/" xmlns:dcterms="http://purl.org/dc/terms/" xmlns:vCard="http://www.w3.org/2001/vcard-rdf/3.0#" xmlns:bqbiol="http://biomodels.net/biology-qualifiers/" xmlns:bqmodel="http://biomodels.net/model-qualifiers/"><rdf:Description rdf:about="#metaid_M_m276"><bqbiol:is><rdf:Bag><rdf:li rdf:resource="#metaid_M_m276_inchi" /><rdf:li rdf:resource="urn:miriam:obo.chebi:CHEBI:15842"/></rdf:Bag></bqbiol:is></rdf:Description></rdf:RDF></annotation></species>
<species metaid="metaid_M_m277" id="M_m277" name="UMP" compartment="C_c" boundaryCondition="false" sboTerm="SBO:0000299"><annotation><in:inchi xmlns:in="http://biomodels.net/inchi" metaid="metaid_M_m277_inchi">InChI=1/C9H13N2O9P/c12-5-1-2-11(9(15)10-5)8-7(14)6(13)4(20-8)3-19-21(16,17)18/h1-2,4,6-8,13-14H,3H2,(H,10,12,15)(H2,16,17,18)/t4-,6-,7-,8-/m1/s1</in:inchi><rdf:RDF xmlns:rdf="http://www.w3.org/1999/02/22-rdf-syntax-ns#" xmlns:dc="http://purl.org/dc/elements/1.1/" xmlns:dcterms="http://purl.org/dc/terms/" xmlns:vCard="http://www.w3.org/2001/vcard-rdf/3.0#" xmlns:bqbiol="http://biomodels.net/biology-qualifiers/" xmlns:bqmodel="http://biomodels.net/model-qualifiers/"><rdf:Description rdf:about="#metaid_M_m277"><bqbiol:is><rdf:Bag><rdf:li rdf:resource="#metaid_M_m277_inchi" /><rdf:li rdf:resource="urn:miriam:obo.chebi:CHEBI:16695"/></rdf:Bag></bqbiol:is></rdf:Description></rdf:RDF></annotation></species>
<species metaid="metaid_M_m278" id="M_m278" name="CDP" compartment="C_c" boundaryCondition="false" sboTerm="SBO:0000299"><annotation><in:inchi xmlns:in="http://biomodels.net/inchi" metaid="metaid_M_m278_inchi">InChI=1/C9H15N3O11P2/c10-5-1-2-12(9(15)11-5)8-7(14)6(13)4(22-8)3-21-25(19,20)23-24(16,17)18/h1-2,4,6-8,13-14H,3H2,(H,19,20)(H2,10,11,15)(H2,16,17,18)/t4-,6-,7-,8-/m1/s1</in:inchi><rdf:RDF xmlns:rdf="http://www.w3.org/1999/02/22-rdf-syntax-ns#" xmlns:dc="http://purl.org/dc/elements/1.1/" xmlns:dcterms="http://purl.org/dc/terms/" xmlns:vCard="http://www.w3.org/2001/vcard-rdf/3.0#" xmlns:bqbiol="http://biomodels.net/biology-qualifiers/" xmlns:bqmodel="http://biomodels.net/model-qualifiers/"><rdf:Description rdf:about="#metaid_M_m278"><bqbiol:is><rdf:Bag><rdf:li rdf:resource="#metaid_M_m278_inchi" /><rdf:li rdf:resource="urn:miriam:obo.chebi:CHEBI:17239"/></rdf:Bag></bqbiol:is></rdf:Description></rdf:RDF></annotation></species>
<species metaid="metaid_M_m279" id="M_m279" name="CMP" compartment="C_c" boundaryCondition="false" sboTerm="SBO:0000299"><annotation><in:inchi xmlns:in="http://biomodels.net/inchi" metaid="metaid_M_m279_inchi">InChI=1/C9H14N3O8P/c10-5-1-2-12(9(15)11-5)8-7(14)6(13)4(20-8)3-19-21(16,17)18/h1-2,4,6-8,13-14H,3H2,(H2,10,11,15)(H2,16,17,18)/t4-,6-,7-,8-/m1/s1</in:inchi><rdf:RDF xmlns:rdf="http://www.w3.org/1999/02/22-rdf-syntax-ns#" xmlns:dc="http://purl.org/dc/elements/1.1/" xmlns:dcterms="http://purl.org/dc/terms/" xmlns:vCard="http://www.w3.org/2001/vcard-rdf/3.0#" xmlns:bqbiol="http://biomodels.net/biology-qualifiers/" xmlns:bqmodel="http://biomodels.net/model-qualifiers/"><rdf:Description rdf:about="#metaid_M_m279"><bqbiol:is><rdf:Bag><rdf:li rdf:resource="#metaid_M_m279_inchi" /><rdf:li rdf:resource="urn:miriam:obo.chebi:CHEBI:17361"/></rdf:Bag></bqbiol:is></rdf:Description></rdf:RDF></annotation></species>
<species metaid="metaid_M_m280" id="M_m280" name="dCDP" compartment="C_c" boundaryCondition="false" sboTerm="SBO:0000299"><annotation><in:inchi xmlns:in="http://biomodels.net/inchi" metaid="metaid_M_m280_inchi">InChI=1/C9H15N3O10P2/c10-7-1-2-12(9(14)11-7)8-3-5(13)6(21-8)4-20-24(18,19)22-23(15,16)17/h1-2,5-6,8,13H,3-4H2,(H,18,19)(H2,10,11,14)(H2,15,16,17)/t5?,6-,8-/m1/s1</in:inchi><rdf:RDF xmlns:rdf="http://www.w3.org/1999/02/22-rdf-syntax-ns#" xmlns:dc="http://purl.org/dc/elements/1.1/" xmlns:dcterms="http://purl.org/dc/terms/" xmlns:vCard="http://www.w3.org/2001/vcard-rdf/3.0#" xmlns:bqbiol="http://biomodels.net/biology-qualifiers/" xmlns:bqmodel="http://biomodels.net/model-qualifiers/"><rdf:Description rdf:about="#metaid_M_m280"><bqbiol:is><rdf:Bag><rdf:li rdf:resource="#metaid_M_m280_inchi" /><rdf:li rdf:resource="urn:miriam:obo.chebi:CHEBI:28846"/></rdf:Bag></bqbiol:is></rdf:Description></rdf:RDF></annotation></species>
<species metaid="metaid_M_m281" id="M_m281" name="dCMP" compartment="C_c" boundaryCondition="false" sboTerm="SBO:0000299"><annotation><in:inchi xmlns:in="http://biomodels.net/inchi" metaid="metaid_M_m281_inchi">InChI=1S/C9H14N3O7P/c10-7-1-2-12(9(14)11-7)8-3-5(13)6(19-8)4-18-20(15,16)17/h1-2,5-6,8,13H,3-4H2,(H2,10,11,14)(H2,15,16,17)/p-2/t5-,6+,8+/m0/s1</in:inchi><rdf:RDF xmlns:rdf="http://www.w3.org/1999/02/22-rdf-syntax-ns#" xmlns:dc="http://purl.org/dc/elements/1.1/" xmlns:dcterms="http://purl.org/dc/terms/" xmlns:vCard="http://www.w3.org/2001/vcard-rdf/3.0#" xmlns:bqbiol="http://biomodels.net/biology-qualifiers/" xmlns:bqmodel="http://biomodels.net/model-qualifiers/"><rdf:Description rdf:about="#metaid_M_m281"><bqbiol:is><rdf:Bag><rdf:li rdf:resource="#metaid_M_m281_inchi" /><rdf:li rdf:resource="urn:miriam:obo.chebi:CHEBI:57566"/></rdf:Bag></bqbiol:is></rdf:Description></rdf:RDF></annotation></species>
<species metaid="metaid_M_m282" id="M_m282" name="UDP" compartment="C_c" boundaryCondition="false" sboTerm="SBO:0000299"><annotation><in:inchi xmlns:in="http://biomodels.net/inchi" metaid="metaid_M_m282_inchi">InChI=1/C9H14N2O12P2/c12-5-1-2-11(9(15)10-5)8-7(14)6(13)4(22-8)3-21-25(19,20)23-24(16,17)18/h1-2,4,6-8,13-14H,3H2,(H,19,20)(H,10,12,15)(H2,16,17,18)/t4-,6-,7-,8-/m1/s1</in:inchi><rdf:RDF xmlns:rdf="http://www.w3.org/1999/02/22-rdf-syntax-ns#" xmlns:dc="http://purl.org/dc/elements/1.1/" xmlns:dcterms="http://purl.org/dc/terms/" xmlns:vCard="http://www.w3.org/2001/vcard-rdf/3.0#" xmlns:bqbiol="http://biomodels.net/biology-qualifiers/" xmlns:bqmodel="http://biomodels.net/model-qualifiers/"><rdf:Description rdf:about="#metaid_M_m282"><bqbiol:is><rdf:Bag><rdf:li rdf:resource="#metaid_M_m282_inchi" /><rdf:li rdf:resource="urn:miriam:obo.chebi:CHEBI:17659"/></rdf:Bag></bqbiol:is></rdf:Description></rdf:RDF></annotation></species>
<species metaid="metaid_M_m283" id="M_m283" name="UTP" compartment="C_c" boundaryCondition="false" sboTerm="SBO:0000299"><annotation><in:inchi xmlns:in="http://biomodels.net/inchi" metaid="metaid_M_m283_inchi">InChI=1/C9H15N2O15P3/c12-5-1-2-11(9(15)10-5)8-7(14)6(13)4(24-8)3-23-28(19,20)26-29(21,22)25-27(16,17)18/h1-2,4,6-8,13-14H,3H2,(H,19,20)(H,21,22)(H,10,12,15)(H2,16,17,18)/t4-,6-,7-,8-/m1/s1</in:inchi><rdf:RDF xmlns:rdf="http://www.w3.org/1999/02/22-rdf-syntax-ns#" xmlns:dc="http://purl.org/dc/elements/1.1/" xmlns:dcterms="http://purl.org/dc/terms/" xmlns:vCard="http://www.w3.org/2001/vcard-rdf/3.0#" xmlns:bqbiol="http://biomodels.net/biology-qualifiers/" xmlns:bqmodel="http://biomodels.net/model-qualifiers/"><rdf:Description rdf:about="#metaid_M_m283"><bqbiol:is><rdf:Bag><rdf:li rdf:resource="#metaid_M_m283_inchi" /><rdf:li rdf:resource="urn:miriam:obo.chebi:CHEBI:15713"/></rdf:Bag></bqbiol:is></rdf:Description></rdf:RDF></annotation></species>
<species metaid="metaid_M_m284" id="M_m284" name="CTP" compartment="C_c" boundaryCondition="false" sboTerm="SBO:0000299"><annotation><in:inchi xmlns:in="http://biomodels.net/inchi" metaid="metaid_M_m284_inchi">InChI=1/C9H16N3O14P3/c10-5-1-2-12(9(15)11-5)8-7(14)6(13)4(24-8)3-23-28(19,20)26-29(21,22)25-27(16,17)18/h1-2,4,6-8,13-14H,3H2,(H,19,20)(H,21,22)(H2,10,11,15)(H2,16,17,18)/t4-,6-,7-,8-/m1/s1</in:inchi><rdf:RDF xmlns:rdf="http://www.w3.org/1999/02/22-rdf-syntax-ns#" xmlns:dc="http://purl.org/dc/elements/1.1/" xmlns:dcterms="http://purl.org/dc/terms/" xmlns:vCard="http://www.w3.org/2001/vcard-rdf/3.0#" xmlns:bqbiol="http://biomodels.net/biology-qualifiers/" xmlns:bqmodel="http://biomodels.net/model-qualifiers/"><rdf:Description rdf:about="#metaid_M_m284"><bqbiol:is><rdf:Bag><rdf:li rdf:resource="#metaid_M_m284_inchi" /><rdf:li rdf:resource="urn:miriam:obo.chebi:CHEBI:17677"/></rdf:Bag></bqbiol:is></rdf:Description></rdf:RDF></annotation></species>
<species metaid="metaid_M_m285" id="M_m285" name="dCTP" compartment="C_c" boundaryCondition="false" sboTerm="SBO:0000299"><annotation><in:inchi xmlns:in="http://biomodels.net/inchi" metaid="metaid_M_m285_inchi">InChI=1/C9H16N3O13P3/c10-7-1-2-12(9(14)11-7)8-3-5(13)6(23-8)4-22-27(18,19)25-28(20,21)24-26(15,16)17/h1-2,5-6,8,13H,3-4H2,(H,18,19)(H,20,21)(H2,10,11,14)(H2,15,16,17)/t5-,6+,8+/m0/s1</in:inchi><rdf:RDF xmlns:rdf="http://www.w3.org/1999/02/22-rdf-syntax-ns#" xmlns:dc="http://purl.org/dc/elements/1.1/" xmlns:dcterms="http://purl.org/dc/terms/" xmlns:vCard="http://www.w3.org/2001/vcard-rdf/3.0#" xmlns:bqbiol="http://biomodels.net/biology-qualifiers/" xmlns:bqmodel="http://biomodels.net/model-qualifiers/"><rdf:Description rdf:about="#metaid_M_m285"><bqbiol:is><rdf:Bag><rdf:li rdf:resource="#metaid_M_m285_inchi" /><rdf:li rdf:resource="urn:miriam:obo.chebi:CHEBI:16311"/></rdf:Bag></bqbiol:is></rdf:Description></rdf:RDF></annotation></species>
<species metaid="metaid_M_m286" id="M_m286" name="flavodoxin (oxidized)" compartment="C_c" boundaryCondition="false" sboTerm="SBO:0000299"><notes><body xmlns="http://www.w3.org/1999/xhtml"><p>FORMULA: X</p></body></notes><annotation><rdf:RDF xmlns:rdf="http://www.w3.org/1999/02/22-rdf-syntax-ns#" xmlns:dc="http://purl.org/dc/elements/1.1/" xmlns:dcterms="http://purl.org/dc/terms/" xmlns:vCard="http://www.w3.org/2001/vcard-rdf/3.0#" xmlns:bqbiol="http://biomodels.net/biology-qualifiers/" xmlns:bqmodel="http://biomodels.net/model-qualifiers/"><rdf:Description rdf:about="#metaid_M_m286"><bqbiol:is><rdf:Bag><rdf:li rdf:resource="urn:miriam:kegg.compound:C02869"/></rdf:Bag></bqbiol:is></rdf:Description></rdf:RDF></annotation></species>
<species metaid="metaid_M_m287" id="M_m287" name="flavodoxin (reduced)" compartment="C_c" boundaryCondition="false" sboTerm="SBO:0000299"><notes><body xmlns="http://www.w3.org/1999/xhtml"><p>FORMULA: XH2</p></body></notes><annotation><rdf:RDF xmlns:rdf="http://www.w3.org/1999/02/22-rdf-syntax-ns#" xmlns:dc="http://purl.org/dc/elements/1.1/" xmlns:dcterms="http://purl.org/dc/terms/" xmlns:vCard="http://www.w3.org/2001/vcard-rdf/3.0#" xmlns:bqbiol="http://biomodels.net/biology-qualifiers/" xmlns:bqmodel="http://biomodels.net/model-qualifiers/"><rdf:Description rdf:about="#metaid_M_m287"><bqbiol:is><rdf:Bag><rdf:li rdf:resource="urn:miriam:kegg.compound:C02745"/></rdf:Bag></bqbiol:is></rdf:Description></rdf:RDF></annotation></species>
<species metaid="metaid_M_m288" id="M_m288" name="5,10-Methylenetetrahydrofolate" compartment="C_c" boundaryCondition="false" sboTerm="SBO:0000299"><annotation><in:inchi xmlns:in="http://biomodels.net/inchi" metaid="metaid_M_m288_inchi">InChI=1/C20H23N7O6/c21-20-24-16-15(18(31)25-20)27-9-26(8-12(27)7-22-16)11-3-1-10(2-4-11)17(30)23-13(19(32)33)5-6-14(28)29/h1-4,12-13H,5-9H2,(H,23,30)(H,28,29)(H,32,33)(H4,21,22,24,25,31)/t12-,13?/m1/s1</in:inchi><rdf:RDF xmlns:rdf="http://www.w3.org/1999/02/22-rdf-syntax-ns#" xmlns:dc="http://purl.org/dc/elements/1.1/" xmlns:dcterms="http://purl.org/dc/terms/" xmlns:vCard="http://www.w3.org/2001/vcard-rdf/3.0#" xmlns:bqbiol="http://biomodels.net/biology-qualifiers/" xmlns:bqmodel="http://biomodels.net/model-qualifiers/"><rdf:Description rdf:about="#metaid_M_m288"><bqbiol:is><rdf:Bag><rdf:li rdf:resource="#metaid_M_m288_inchi" /><rdf:li rdf:resource="urn:miriam:obo.chebi:CHEBI:1989"/></rdf:Bag></bqbiol:is></rdf:Description></rdf:RDF></annotation></species>
<species metaid="metaid_M_m289" id="M_m289" name="dTMP" compartment="C_c" boundaryCondition="false" sboTerm="SBO:0000299"><annotation><in:inchi xmlns:in="http://biomodels.net/inchi" metaid="metaid_M_m289_inchi">InChI=1/C10H15N2O8P/c1-5-3-12(10(15)11-9(5)14)8-2-6(13)7(20-8)4-19-21(16,17)18/h3,6-8,13H,2,4H2,1H3,(H,11,14,15)(H2,16,17,18)/t6-,7+,8+/m0/s1</in:inchi><rdf:RDF xmlns:rdf="http://www.w3.org/1999/02/22-rdf-syntax-ns#" xmlns:dc="http://purl.org/dc/elements/1.1/" xmlns:dcterms="http://purl.org/dc/terms/" xmlns:vCard="http://www.w3.org/2001/vcard-rdf/3.0#" xmlns:bqbiol="http://biomodels.net/biology-qualifiers/" xmlns:bqmodel="http://biomodels.net/model-qualifiers/"><rdf:Description rdf:about="#metaid_M_m289"><bqbiol:is><rdf:Bag><rdf:li rdf:resource="#metaid_M_m289_inchi" /><rdf:li rdf:resource="urn:miriam:obo.chebi:CHEBI:17013"/></rdf:Bag></bqbiol:is></rdf:Description></rdf:RDF></annotation></species>
<species metaid="metaid_M_m290" id="M_m290" name="dUMP" compartment="C_c" boundaryCondition="false" sboTerm="SBO:0000299"><annotation><in:inchi xmlns:in="http://biomodels.net/inchi" metaid="metaid_M_m290_inchi">InChI=1/C9H13N2O8P/c12-5-3-8(11-2-1-7(13)10-9(11)14)19-6(5)4-18-20(15,16)17/h1-2,5-6,8,12H,3-4H2,(H,10,13,14)(H2,15,16,17)/t5-,6+,8+/m0/s1</in:inchi><rdf:RDF xmlns:rdf="http://www.w3.org/1999/02/22-rdf-syntax-ns#" xmlns:dc="http://purl.org/dc/elements/1.1/" xmlns:dcterms="http://purl.org/dc/terms/" xmlns:vCard="http://www.w3.org/2001/vcard-rdf/3.0#" xmlns:bqbiol="http://biomodels.net/biology-qualifiers/" xmlns:bqmodel="http://biomodels.net/model-qualifiers/"><rdf:Description rdf:about="#metaid_M_m290"><bqbiol:is><rdf:Bag><rdf:li rdf:resource="#metaid_M_m290_inchi" /><rdf:li rdf:resource="urn:miriam:obo.chebi:CHEBI:17622"/></rdf:Bag></bqbiol:is></rdf:Description></rdf:RDF></annotation></species>
<species metaid="metaid_M_m291" id="M_m291" name="Uracil" compartment="C_c" boundaryCondition="false" sboTerm="SBO:0000299"><annotation><in:inchi xmlns:in="http://biomodels.net/inchi" metaid="metaid_M_m291_inchi">InChI=1/C4H4N2O2/c7-3-1-2-5-4(8)6-3/h1-2H,(H2,5,6,7,8)</in:inchi><rdf:RDF xmlns:rdf="http://www.w3.org/1999/02/22-rdf-syntax-ns#" xmlns:dc="http://purl.org/dc/elements/1.1/" xmlns:dcterms="http://purl.org/dc/terms/" xmlns:vCard="http://www.w3.org/2001/vcard-rdf/3.0#" xmlns:bqbiol="http://biomodels.net/biology-qualifiers/" xmlns:bqmodel="http://biomodels.net/model-qualifiers/"><rdf:Description rdf:about="#metaid_M_m291"><bqbiol:is><rdf:Bag><rdf:li rdf:resource="#metaid_M_m291_inchi" /><rdf:li rdf:resource="urn:miriam:obo.chebi:CHEBI:17568"/></rdf:Bag></bqbiol:is></rdf:Description></rdf:RDF></annotation></species>
<species metaid="metaid_M_m292" id="M_m292" name="2-(Formamido)-N1-(5-phospho-D-ribosyl)acetamidine" compartment="C_c" boundaryCondition="false" sboTerm="SBO:0000299"><annotation><in:inchi xmlns:in="http://biomodels.net/inchi" metaid="metaid_M_m292_inchi">InChI=1/C8H16N3O8P/c9-5(1-10-3-12)11-8-7(14)6(13)4(19-8)2-18-20(15,16)17/h3-4,6-8,13-14H,1-2H2,(H2,9,11)(H,10,12)(H2,15,16,17)/t4-,6-,7-,8-/m1/s1</in:inchi><rdf:RDF xmlns:rdf="http://www.w3.org/1999/02/22-rdf-syntax-ns#" xmlns:dc="http://purl.org/dc/elements/1.1/" xmlns:dcterms="http://purl.org/dc/terms/" xmlns:vCard="http://www.w3.org/2001/vcard-rdf/3.0#" xmlns:bqbiol="http://biomodels.net/biology-qualifiers/" xmlns:bqmodel="http://biomodels.net/model-qualifiers/"><rdf:Description rdf:about="#metaid_M_m292"><bqbiol:is><rdf:Bag><rdf:li rdf:resource="#metaid_M_m292_inchi" /><rdf:li rdf:resource="urn:miriam:obo.chebi:CHEBI:18413"/></rdf:Bag></bqbiol:is></rdf:Description></rdf:RDF></annotation></species>
<species metaid="metaid_M_m293" id="M_m293" name="5-amino-1-(5-phospho-D-ribosyl)imidazole" compartment="C_c" boundaryCondition="false" sboTerm="SBO:0000299"><annotation><in:inchi xmlns:in="http://biomodels.net/inchi" metaid="metaid_M_m293_inchi">InChI=1/C8H14N3O7P/c9-5-1-10-3-11(5)8-7(13)6(12)4(18-8)2-17-19(14,15)16/h1,3-4,6-8,12-13H,2,9H2,(H2,14,15,16)/t4-,6-,7-,8-/m1/s1</in:inchi><rdf:RDF xmlns:rdf="http://www.w3.org/1999/02/22-rdf-syntax-ns#" xmlns:dc="http://purl.org/dc/elements/1.1/" xmlns:dcterms="http://purl.org/dc/terms/" xmlns:vCard="http://www.w3.org/2001/vcard-rdf/3.0#" xmlns:bqbiol="http://biomodels.net/biology-qualifiers/" xmlns:bqmodel="http://biomodels.net/model-qualifiers/"><rdf:Description rdf:about="#metaid_M_m293"><bqbiol:is><rdf:Bag><rdf:li rdf:resource="#metaid_M_m293_inchi" /><rdf:li rdf:resource="urn:miriam:obo.chebi:CHEBI:28843"/></rdf:Bag></bqbiol:is></rdf:Description></rdf:RDF></annotation></species>
<species metaid="metaid_M_m294" id="M_m294" name="5-amino-1-(5-phospho-D-ribosyl)imidazole-4-carboxylate" compartment="C_c" boundaryCondition="false" sboTerm="SBO:0000299"><annotation><in:inchi xmlns:in="http://biomodels.net/inchi" metaid="metaid_M_m294_inchi">InChI=1/C9H14N3O9P/c10-7-4(9(15)16)11-2-12(7)8-6(14)5(13)3(21-8)1-20-22(17,18)19/h2-3,5-6,8,13-14H,1,10H2,(H,15,16)(H2,17,18,19)/t3-,5-,6-,8-/m1/s1</in:inchi><rdf:RDF xmlns:rdf="http://www.w3.org/1999/02/22-rdf-syntax-ns#" xmlns:dc="http://purl.org/dc/elements/1.1/" xmlns:dcterms="http://purl.org/dc/terms/" xmlns:vCard="http://www.w3.org/2001/vcard-rdf/3.0#" xmlns:bqbiol="http://biomodels.net/biology-qualifiers/" xmlns:bqmodel="http://biomodels.net/model-qualifiers/"><rdf:Description rdf:about="#metaid_M_m294"><bqbiol:is><rdf:Bag><rdf:li rdf:resource="#metaid_M_m294_inchi" /><rdf:li rdf:resource="urn:miriam:obo.chebi:CHEBI:28413"/></rdf:Bag></bqbiol:is></rdf:Description></rdf:RDF></annotation></species>
<species metaid="metaid_M_m295" id="M_m295" name="5-phosphoribosyl-5-carboxyaminoimidazole" compartment="C_c" boundaryCondition="false" sboTerm="SBO:0000299"><notes><body xmlns="http://www.w3.org/1999/xhtml"><p>FORMULA: C9H11N3O9P</p></body></notes></species>
<species metaid="metaid_M_m296" id="M_m296" name="(S)-2-[5-Amino-1-(5-phospho-D-ribosyl)imidazole-4-carboxamido]succinate" compartment="C_c" boundaryCondition="false" sboTerm="SBO:0000299"><annotation><in:inchi xmlns:in="http://biomodels.net/inchi" metaid="metaid_M_m296_inchi">InChI=1/C13H19N4O12P/c14-10-7(11(22)16-4(13(23)24)1-6(18)19)15-3-17(10)12-9(21)8(20)5(29-12)2-28-30(25,26)27/h3-5,8-9,12,20-21H,1-2,14H2,(H,16,22)(H,18,19)(H,23,24)(H2,25,26,27)/t4-,5+,8+,9+,12+/m0/s1</in:inchi><rdf:RDF xmlns:rdf="http://www.w3.org/1999/02/22-rdf-syntax-ns#" xmlns:dc="http://purl.org/dc/elements/1.1/" xmlns:dcterms="http://purl.org/dc/terms/" xmlns:vCard="http://www.w3.org/2001/vcard-rdf/3.0#" xmlns:bqbiol="http://biomodels.net/biology-qualifiers/" xmlns:bqmodel="http://biomodels.net/model-qualifiers/"><rdf:Description rdf:about="#metaid_M_m296"><bqbiol:is><rdf:Bag><rdf:li rdf:resource="#metaid_M_m296_inchi" /><rdf:li rdf:resource="urn:miriam:obo.chebi:CHEBI:18319"/></rdf:Bag></bqbiol:is></rdf:Description></rdf:RDF></annotation></species>
<species metaid="metaid_M_m297" id="M_m297" name="N6-(1,2-Dicarboxyethyl)-AMP" compartment="C_c" boundaryCondition="false" sboTerm="SBO:0000299"><annotation><in:inchi xmlns:in="http://biomodels.net/inchi" metaid="metaid_M_m297_inchi">InChI=1/C14H18N5O11P/c20-7(21)1-5(14(24)25)18-11-8-12(16-3-15-11)19(4-17-8)13-10(23)9(22)6(30-13)2-29-31(26,27)28/h3-6,9-10,13,22-23H,1-2H2,(H,20,21)(H,24,25)(H,15,16,18)(H2,26,27,28)/t5-,6+,9+,10+,13+/m0/s1</in:inchi><rdf:RDF xmlns:rdf="http://www.w3.org/1999/02/22-rdf-syntax-ns#" xmlns:dc="http://purl.org/dc/elements/1.1/" xmlns:dcterms="http://purl.org/dc/terms/" xmlns:vCard="http://www.w3.org/2001/vcard-rdf/3.0#" xmlns:bqbiol="http://biomodels.net/biology-qualifiers/" xmlns:bqmodel="http://biomodels.net/model-qualifiers/"><rdf:Description rdf:about="#metaid_M_m297"><bqbiol:is><rdf:Bag><rdf:li rdf:resource="#metaid_M_m297_inchi" /><rdf:li rdf:resource="urn:miriam:obo.chebi:CHEBI:15919"/></rdf:Bag></bqbiol:is></rdf:Description></rdf:RDF></annotation></species>
<species metaid="metaid_M_m298" id="M_m298" name="dIMP" compartment="C_c" boundaryCondition="false" sboTerm="SBO:0000299"><annotation><in:inchi xmlns:in="http://biomodels.net/inchi" metaid="metaid_M_m298_inchi">InChI=1/C10H13N4O7P/c15-5-1-7(21-6(5)2-20-22(17,18)19)14-4-13-8-9(14)11-3-12-10(8)16/h3-7,15H,1-2H2,(H,11,12,16)(H2,17,18,19)/t5-,6+,7+/m0/s1</in:inchi><rdf:RDF xmlns:rdf="http://www.w3.org/1999/02/22-rdf-syntax-ns#" xmlns:dc="http://purl.org/dc/elements/1.1/" xmlns:dcterms="http://purl.org/dc/terms/" xmlns:vCard="http://www.w3.org/2001/vcard-rdf/3.0#" xmlns:bqbiol="http://biomodels.net/biology-qualifiers/" xmlns:bqmodel="http://biomodels.net/model-qualifiers/"><rdf:Description rdf:about="#metaid_M_m298"><bqbiol:is><rdf:Bag><rdf:li rdf:resource="#metaid_M_m298_inchi" /><rdf:li rdf:resource="urn:miriam:obo.chebi:CHEBI:28806"/></rdf:Bag></bqbiol:is></rdf:Description></rdf:RDF></annotation></species>
<species metaid="metaid_M_m299" id="M_m299" name="dITP" compartment="C_c" boundaryCondition="false" sboTerm="SBO:0000299"><annotation><in:inchi xmlns:in="http://biomodels.net/inchi" metaid="metaid_M_m299_inchi">InChI=1/C10H15N4O13P3/c15-5-1-7(14-4-13-8-9(14)11-3-12-10(8)16)25-6(5)2-24-29(20,21)27-30(22,23)26-28(17,18)19/h3-7,15H,1-2H2,(H,20,21)(H,22,23)(H,11,12,16)(H2,17,18,19)/t5-,6+,7+/m0/s1</in:inchi><rdf:RDF xmlns:rdf="http://www.w3.org/1999/02/22-rdf-syntax-ns#" xmlns:dc="http://purl.org/dc/elements/1.1/" xmlns:dcterms="http://purl.org/dc/terms/" xmlns:vCard="http://www.w3.org/2001/vcard-rdf/3.0#" xmlns:bqbiol="http://biomodels.net/biology-qualifiers/" xmlns:bqmodel="http://biomodels.net/model-qualifiers/"><rdf:Description rdf:about="#metaid_M_m299"><bqbiol:is><rdf:Bag><rdf:li rdf:resource="#metaid_M_m299_inchi" /><rdf:li rdf:resource="urn:miriam:obo.chebi:CHEBI:28807"/></rdf:Bag></bqbiol:is></rdf:Description></rdf:RDF></annotation></species>
<species metaid="metaid_M_m300" id="M_m300" name="XTP" compartment="C_c" boundaryCondition="false" sboTerm="SBO:0000299"><annotation><in:inchi xmlns:in="http://biomodels.net/inchi" metaid="metaid_M_m300_inchi">InChI=1/C10H15N4O15P3/c15-5-3(1-26-31(22,23)29-32(24,25)28-30(19,20)21)27-9(6(5)16)14-2-11-4-7(14)12-10(18)13-8(4)17/h2-3,5-6,9,15-16H,1H2,(H,22,23)(H,24,25)(H2,19,20,21)(H2,12,13,17,18)/t3-,5-,6-,9-/m1/s1</in:inchi><rdf:RDF xmlns:rdf="http://www.w3.org/1999/02/22-rdf-syntax-ns#" xmlns:dc="http://purl.org/dc/elements/1.1/" xmlns:dcterms="http://purl.org/dc/terms/" xmlns:vCard="http://www.w3.org/2001/vcard-rdf/3.0#" xmlns:bqbiol="http://biomodels.net/biology-qualifiers/" xmlns:bqmodel="http://biomodels.net/model-qualifiers/"><rdf:Description rdf:about="#metaid_M_m300"><bqbiol:is><rdf:Bag><rdf:li rdf:resource="#metaid_M_m300_inchi" /><rdf:li rdf:resource="urn:miriam:kegg.compound:C00700"/></rdf:Bag></bqbiol:is></rdf:Description></rdf:RDF></annotation></species>
<species metaid="metaid_M_m301" id="M_m301" name="GTP" compartment="C_c" boundaryCondition="false" sboTerm="SBO:0000299"><annotation><in:inchi xmlns:in="http://biomodels.net/inchi" metaid="metaid_M_m301_inchi">InChI=1/C10H16N5O14P3/c11-10-13-7-4(8(18)14-10)12-2-15(7)9-6(17)5(16)3(27-9)1-26-31(22,23)29-32(24,25)28-30(19,20)21/h2-3,5-6,9,16-17H,1H2,(H,22,23)(H,24,25)(H2,19,20,21)(H3,11,13,14,18)/t3-,5-,6-,9-/m1/s1</in:inchi><rdf:RDF xmlns:rdf="http://www.w3.org/1999/02/22-rdf-syntax-ns#" xmlns:dc="http://purl.org/dc/elements/1.1/" xmlns:dcterms="http://purl.org/dc/terms/" xmlns:vCard="http://www.w3.org/2001/vcard-rdf/3.0#" xmlns:bqbiol="http://biomodels.net/biology-qualifiers/" xmlns:bqmodel="http://biomodels.net/model-qualifiers/"><rdf:Description rdf:about="#metaid_M_m301"><bqbiol:is><rdf:Bag><rdf:li rdf:resource="#metaid_M_m301_inchi" /><rdf:li rdf:resource="urn:miriam:obo.chebi:CHEBI:15996"/></rdf:Bag></bqbiol:is></rdf:Description></rdf:RDF></annotation></species>
<species metaid="metaid_M_m302" id="M_m302" name="ITP" compartment="C_c" boundaryCondition="false" sboTerm="SBO:0000299"><annotation><in:inchi xmlns:in="http://biomodels.net/inchi" metaid="metaid_M_m302_inchi">InChI=1/C10H15N4O14P3/c15-6-4(1-25-30(21,22)28-31(23,24)27-29(18,19)20)26-10(7(6)16)14-3-13-5-8(14)11-2-12-9(5)17/h2-4,6-7,10,15-16H,1H2,(H,21,22)(H,23,24)(H,11,12,17)(H2,18,19,20)/t4-,6-,7-,10-/m1/s1</in:inchi><rdf:RDF xmlns:rdf="http://www.w3.org/1999/02/22-rdf-syntax-ns#" xmlns:dc="http://purl.org/dc/elements/1.1/" xmlns:dcterms="http://purl.org/dc/terms/" xmlns:vCard="http://www.w3.org/2001/vcard-rdf/3.0#" xmlns:bqbiol="http://biomodels.net/biology-qualifiers/" xmlns:bqmodel="http://biomodels.net/model-qualifiers/"><rdf:Description rdf:about="#metaid_M_m302"><bqbiol:is><rdf:Bag><rdf:li rdf:resource="#metaid_M_m302_inchi" /><rdf:li rdf:resource="urn:miriam:obo.chebi:CHEBI:16039"/></rdf:Bag></bqbiol:is></rdf:Description></rdf:RDF></annotation></species>
<species metaid="metaid_M_m303" id="M_m303" name="dGMP" compartment="C_c" boundaryCondition="false" sboTerm="SBO:0000299"><annotation><in:inchi xmlns:in="http://biomodels.net/inchi" metaid="metaid_M_m303_inchi">InChI=1/C10H14N5O7P/c11-10-13-8-7(9(17)14-10)12-3-15(8)6-1-4(16)5(22-6)2-21-23(18,19)20/h3-6,16H,1-2H2,(H2,18,19,20)(H3,11,13,14,17)/t4-,5+,6+/m0/s1</in:inchi><rdf:RDF xmlns:rdf="http://www.w3.org/1999/02/22-rdf-syntax-ns#" xmlns:dc="http://purl.org/dc/elements/1.1/" xmlns:dcterms="http://purl.org/dc/terms/" xmlns:vCard="http://www.w3.org/2001/vcard-rdf/3.0#" xmlns:bqbiol="http://biomodels.net/biology-qualifiers/" xmlns:bqmodel="http://biomodels.net/model-qualifiers/"><rdf:Description rdf:about="#metaid_M_m303"><bqbiol:is><rdf:Bag><rdf:li rdf:resource="#metaid_M_m303_inchi" /><rdf:li rdf:resource="urn:miriam:obo.chebi:CHEBI:16192"/></rdf:Bag></bqbiol:is></rdf:Description></rdf:RDF></annotation></species>
<species metaid="metaid_M_m304" id="M_m304" name="dGTP" compartment="C_c" boundaryCondition="false" sboTerm="SBO:0000299"><annotation><in:inchi xmlns:in="http://biomodels.net/inchi" metaid="metaid_M_m304_inchi">InChI=1/C10H16N5O13P3/c11-10-13-8-7(9(17)14-10)12-3-15(8)6-1-4(16)5(26-6)2-25-30(21,22)28-31(23,24)27-29(18,19)20/h3-6,16H,1-2H2,(H,21,22)(H,23,24)(H2,18,19,20)(H3,11,13,14,17)/t4-,5+,6+/m0/s1</in:inchi><rdf:RDF xmlns:rdf="http://www.w3.org/1999/02/22-rdf-syntax-ns#" xmlns:dc="http://purl.org/dc/elements/1.1/" xmlns:dcterms="http://purl.org/dc/terms/" xmlns:vCard="http://www.w3.org/2001/vcard-rdf/3.0#" xmlns:bqbiol="http://biomodels.net/biology-qualifiers/" xmlns:bqmodel="http://biomodels.net/model-qualifiers/"><rdf:Description rdf:about="#metaid_M_m304"><bqbiol:is><rdf:Bag><rdf:li rdf:resource="#metaid_M_m304_inchi" /><rdf:li rdf:resource="urn:miriam:obo.chebi:CHEBI:16497"/></rdf:Bag></bqbiol:is></rdf:Description></rdf:RDF></annotation></species>
<species metaid="metaid_M_m305" id="M_m305" name="dGDP" compartment="C_c" boundaryCondition="false" sboTerm="SBO:0000299"><annotation><in:inchi xmlns:in="http://biomodels.net/inchi" metaid="metaid_M_m305_inchi">InChI=1/C10H15N5O10P2/c11-10-13-8-7(9(17)14-10)12-3-15(8)6-1-4(16)5(24-6)2-23-27(21,22)25-26(18,19)20/h3-6,16H,1-2H2,(H,21,22)(H2,18,19,20)(H3,11,13,14,17)/t4-,5+,6+/m0/s1</in:inchi><rdf:RDF xmlns:rdf="http://www.w3.org/1999/02/22-rdf-syntax-ns#" xmlns:dc="http://purl.org/dc/elements/1.1/" xmlns:dcterms="http://purl.org/dc/terms/" xmlns:vCard="http://www.w3.org/2001/vcard-rdf/3.0#" xmlns:bqbiol="http://biomodels.net/biology-qualifiers/" xmlns:bqmodel="http://biomodels.net/model-qualifiers/"><rdf:Description rdf:about="#metaid_M_m305"><bqbiol:is><rdf:Bag><rdf:li rdf:resource="#metaid_M_m305_inchi" /><rdf:li rdf:resource="urn:miriam:obo.chebi:CHEBI:28862"/></rdf:Bag></bqbiol:is></rdf:Description></rdf:RDF></annotation></species>
<species metaid="metaid_M_m306" id="M_m306" name="Guanosine 3'-diphosphate 5'-triphosphate" compartment="C_c" boundaryCondition="false" sboTerm="SBO:0000299"><annotation><in:inchi xmlns:in="http://biomodels.net/inchi" metaid="metaid_M_m306_inchi">InChI=1/C10H18N5O20P5/c11-10-13-7-4(8(17)14-10)12-2-15(7)9-5(16)6(32-39(26,27)33-36(18,19)20)3(31-9)1-30-38(24,25)35-40(28,29)34-37(21,22)23/h2-3,5-6,9,16H,1H2,(H,24,25)(H,26,27)(H,28,29)(H2,18,19,20)(H2,21,22,23)(H3,11,13,14,17)/t3-,5-,6-,9-/m1/s1</in:inchi><rdf:RDF xmlns:rdf="http://www.w3.org/1999/02/22-rdf-syntax-ns#" xmlns:dc="http://purl.org/dc/elements/1.1/" xmlns:dcterms="http://purl.org/dc/terms/" xmlns:vCard="http://www.w3.org/2001/vcard-rdf/3.0#" xmlns:bqbiol="http://biomodels.net/biology-qualifiers/" xmlns:bqmodel="http://biomodels.net/model-qualifiers/"><rdf:Description rdf:about="#metaid_M_m306"><bqbiol:is><rdf:Bag><rdf:li rdf:resource="#metaid_M_m306_inchi" /><rdf:li rdf:resource="urn:miriam:obo.chebi:CHEBI:16690"/></rdf:Bag></bqbiol:is></rdf:Description></rdf:RDF></annotation></species>
<species metaid="metaid_M_m307" id="M_m307" name="GDP" compartment="C_c" boundaryCondition="false" sboTerm="SBO:0000299"><annotation><in:inchi xmlns:in="http://biomodels.net/inchi" metaid="metaid_M_m307_inchi">InChI=1/C10H15N5O11P2/c11-10-13-7-4(8(18)14-10)12-2-15(7)9-6(17)5(16)3(25-9)1-24-28(22,23)26-27(19,20)21/h2-3,5-6,9,16-17H,1H2,(H,22,23)(H2,19,20,21)(H3,11,13,14,18)/t3-,5-,6-,9-/m1/s1</in:inchi><rdf:RDF xmlns:rdf="http://www.w3.org/1999/02/22-rdf-syntax-ns#" xmlns:dc="http://purl.org/dc/elements/1.1/" xmlns:dcterms="http://purl.org/dc/terms/" xmlns:vCard="http://www.w3.org/2001/vcard-rdf/3.0#" xmlns:bqbiol="http://biomodels.net/biology-qualifiers/" xmlns:bqmodel="http://biomodels.net/model-qualifiers/"><rdf:Description rdf:about="#metaid_M_m307"><bqbiol:is><rdf:Bag><rdf:li rdf:resource="#metaid_M_m307_inchi" /><rdf:li rdf:resource="urn:miriam:obo.chebi:CHEBI:17552"/></rdf:Bag></bqbiol:is></rdf:Description></rdf:RDF></annotation></species>
<species metaid="metaid_M_m308" id="M_m308" name="Inorganic triphosphate" compartment="C_c" boundaryCondition="false" sboTerm="SBO:0000299"><notes><body xmlns="http://www.w3.org/1999/xhtml"><p>FORMULA: O10P3</p></body></notes><annotation><rdf:RDF xmlns:rdf="http://www.w3.org/1999/02/22-rdf-syntax-ns#" xmlns:dc="http://purl.org/dc/elements/1.1/" xmlns:dcterms="http://purl.org/dc/terms/" xmlns:vCard="http://www.w3.org/2001/vcard-rdf/3.0#" xmlns:bqbiol="http://biomodels.net/biology-qualifiers/" xmlns:bqmodel="http://biomodels.net/model-qualifiers/"><rdf:Description rdf:about="#metaid_M_m308"><bqbiol:is><rdf:Bag><rdf:li rdf:resource="urn:miriam:obo.chebi:CHEBI:18036"/></rdf:Bag></bqbiol:is></rdf:Description></rdf:RDF></annotation></species>
<species metaid="metaid_M_m309" id="M_m309" name="dUTP" compartment="C_c" boundaryCondition="false" sboTerm="SBO:0000299"><annotation><in:inchi xmlns:in="http://biomodels.net/inchi" metaid="metaid_M_m309_inchi">InChI=1/C9H15N2O14P3/c12-5-3-8(11-2-1-7(13)10-9(11)14)23-6(5)4-22-27(18,19)25-28(20,21)24-26(15,16)17/h1-2,5-6,8,12H,3-4H2,(H,18,19)(H,20,21)(H,10,13,14)(H2,15,16,17)/t5-,6+,8+/m0/s1</in:inchi><rdf:RDF xmlns:rdf="http://www.w3.org/1999/02/22-rdf-syntax-ns#" xmlns:dc="http://purl.org/dc/elements/1.1/" xmlns:dcterms="http://purl.org/dc/terms/" xmlns:vCard="http://www.w3.org/2001/vcard-rdf/3.0#" xmlns:bqbiol="http://biomodels.net/biology-qualifiers/" xmlns:bqmodel="http://biomodels.net/model-qualifiers/"><rdf:Description rdf:about="#metaid_M_m309"><bqbiol:is><rdf:Bag><rdf:li rdf:resource="#metaid_M_m309_inchi" /><rdf:li rdf:resource="urn:miriam:obo.chebi:CHEBI:17625"/></rdf:Bag></bqbiol:is></rdf:Description></rdf:RDF></annotation></species>
<species metaid="metaid_M_m310" id="M_m310" name="dADP" compartment="C_c" boundaryCondition="false" sboTerm="SBO:0000299"><annotation><in:inchi xmlns:in="http://biomodels.net/inchi" metaid="metaid_M_m310_inchi">InChI=1/C10H15N5O9P2/c11-9-8-10(13-3-12-9)15(4-14-8)7-1-5(16)6(23-7)2-22-26(20,21)24-25(17,18)19/h3-7,16H,1-2H2,(H,20,21)(H2,11,12,13)(H2,17,18,19)/t5-,6+,7+/m0/s1</in:inchi><rdf:RDF xmlns:rdf="http://www.w3.org/1999/02/22-rdf-syntax-ns#" xmlns:dc="http://purl.org/dc/elements/1.1/" xmlns:dcterms="http://purl.org/dc/terms/" xmlns:vCard="http://www.w3.org/2001/vcard-rdf/3.0#" xmlns:bqbiol="http://biomodels.net/biology-qualifiers/" xmlns:bqmodel="http://biomodels.net/model-qualifiers/"><rdf:Description rdf:about="#metaid_M_m310"><bqbiol:is><rdf:Bag><rdf:li rdf:resource="#metaid_M_m310_inchi" /><rdf:li rdf:resource="urn:miriam:obo.chebi:CHEBI:16174"/></rdf:Bag></bqbiol:is></rdf:Description></rdf:RDF></annotation></species>
<species metaid="metaid_M_m311" id="M_m311" name="dATP" compartment="C_c" boundaryCondition="false" sboTerm="SBO:0000299"><annotation><in:inchi xmlns:in="http://biomodels.net/inchi" metaid="metaid_M_m311_inchi">InChI=1/C10H16N5O12P3/c11-9-8-10(13-3-12-9)15(4-14-8)7-1-5(16)6(25-7)2-24-29(20,21)27-30(22,23)26-28(17,18)19/h3-7,16H,1-2H2,(H,20,21)(H,22,23)(H2,11,12,13)(H2,17,18,19)/t5-,6+,7+/m0/s1</in:inchi><rdf:RDF xmlns:rdf="http://www.w3.org/1999/02/22-rdf-syntax-ns#" xmlns:dc="http://purl.org/dc/elements/1.1/" xmlns:dcterms="http://purl.org/dc/terms/" xmlns:vCard="http://www.w3.org/2001/vcard-rdf/3.0#" xmlns:bqbiol="http://biomodels.net/biology-qualifiers/" xmlns:bqmodel="http://biomodels.net/model-qualifiers/"><rdf:Description rdf:about="#metaid_M_m311"><bqbiol:is><rdf:Bag><rdf:li rdf:resource="#metaid_M_m311_inchi" /><rdf:li rdf:resource="urn:miriam:obo.chebi:CHEBI:16284"/></rdf:Bag></bqbiol:is></rdf:Description></rdf:RDF></annotation></species>
<species metaid="metaid_M_m312" id="M_m312" name="dAMP" compartment="C_c" boundaryCondition="false" sboTerm="SBO:0000299"><annotation><in:inchi xmlns:in="http://biomodels.net/inchi" metaid="metaid_M_m312_inchi">InChI=1/C10H14N5O6P/c11-9-8-10(13-3-12-9)15(4-14-8)7-1-5(16)6(21-7)2-20-22(17,18)19/h3-7,16H,1-2H2,(H2,11,12,13)(H2,17,18,19)/t5-,6+,7+/m0/s1</in:inchi><rdf:RDF xmlns:rdf="http://www.w3.org/1999/02/22-rdf-syntax-ns#" xmlns:dc="http://purl.org/dc/elements/1.1/" xmlns:dcterms="http://purl.org/dc/terms/" xmlns:vCard="http://www.w3.org/2001/vcard-rdf/3.0#" xmlns:bqbiol="http://biomodels.net/biology-qualifiers/" xmlns:bqmodel="http://biomodels.net/model-qualifiers/"><rdf:Description rdf:about="#metaid_M_m312"><bqbiol:is><rdf:Bag><rdf:li rdf:resource="#metaid_M_m312_inchi" /><rdf:li rdf:resource="urn:miriam:obo.chebi:CHEBI:17713"/></rdf:Bag></bqbiol:is></rdf:Description></rdf:RDF></annotation></species>
<species metaid="metaid_M_m313" id="M_m313" name="Deoxycytidine" compartment="C_c" boundaryCondition="false" sboTerm="SBO:0000299"><annotation><in:inchi xmlns:in="http://biomodels.net/inchi" metaid="metaid_M_m313_inchi">InChI=1/C9H13N3O4/c10-7-1-2-12(9(15)11-7)8-3-5(14)6(4-13)16-8/h1-2,5-6,8,13-14H,3-4H2,(H2,10,11,15)/t5?,6-,8-/m1/s1</in:inchi><rdf:RDF xmlns:rdf="http://www.w3.org/1999/02/22-rdf-syntax-ns#" xmlns:dc="http://purl.org/dc/elements/1.1/" xmlns:dcterms="http://purl.org/dc/terms/" xmlns:vCard="http://www.w3.org/2001/vcard-rdf/3.0#" xmlns:bqbiol="http://biomodels.net/biology-qualifiers/" xmlns:bqmodel="http://biomodels.net/model-qualifiers/"><rdf:Description rdf:about="#metaid_M_m313"><bqbiol:is><rdf:Bag><rdf:li rdf:resource="#metaid_M_m313_inchi" /><rdf:li rdf:resource="urn:miriam:obo.chebi:CHEBI:15698"/></rdf:Bag></bqbiol:is></rdf:Description></rdf:RDF></annotation></species>
<species metaid="metaid_M_m314" id="M_m314" name="Deoxyuridine" compartment="C_c" boundaryCondition="false" sboTerm="SBO:0000299"><annotation><in:inchi xmlns:in="http://biomodels.net/inchi" metaid="metaid_M_m314_inchi">InChI=1/C9H12N2O5/c12-4-6-5(13)3-8(16-6)11-2-1-7(14)10-9(11)15/h1-2,5-6,8,12-13H,3-4H2,(H,10,14,15)/t5-,6+,8+/m0/s1</in:inchi><rdf:RDF xmlns:rdf="http://www.w3.org/1999/02/22-rdf-syntax-ns#" xmlns:dc="http://purl.org/dc/elements/1.1/" xmlns:dcterms="http://purl.org/dc/terms/" xmlns:vCard="http://www.w3.org/2001/vcard-rdf/3.0#" xmlns:bqbiol="http://biomodels.net/biology-qualifiers/" xmlns:bqmodel="http://biomodels.net/model-qualifiers/"><rdf:Description rdf:about="#metaid_M_m314"><bqbiol:is><rdf:Bag><rdf:li rdf:resource="#metaid_M_m314_inchi" /><rdf:li rdf:resource="urn:miriam:obo.chebi:CHEBI:16450"/></rdf:Bag></bqbiol:is></rdf:Description></rdf:RDF></annotation></species>
<species metaid="metaid_M_m315" id="M_m315" name="dTDP" compartment="C_c" boundaryCondition="false" sboTerm="SBO:0000299"><annotation><in:inchi xmlns:in="http://biomodels.net/inchi" metaid="metaid_M_m315_inchi">InChI=1/C10H16N2O11P2/c1-5-3-12(10(15)11-9(5)14)8-2-6(13)7(22-8)4-21-25(19,20)23-24(16,17)18/h3,6-8,13H,2,4H2,1H3,(H,19,20)(H,11,14,15)(H2,16,17,18)/t6-,7+,8+/m0/s1</in:inchi><rdf:RDF xmlns:rdf="http://www.w3.org/1999/02/22-rdf-syntax-ns#" xmlns:dc="http://purl.org/dc/elements/1.1/" xmlns:dcterms="http://purl.org/dc/terms/" xmlns:vCard="http://www.w3.org/2001/vcard-rdf/3.0#" xmlns:bqbiol="http://biomodels.net/biology-qualifiers/" xmlns:bqmodel="http://biomodels.net/model-qualifiers/"><rdf:Description rdf:about="#metaid_M_m315"><bqbiol:is><rdf:Bag><rdf:li rdf:resource="#metaid_M_m315_inchi" /><rdf:li rdf:resource="urn:miriam:obo.chebi:CHEBI:18075"/></rdf:Bag></bqbiol:is></rdf:Description></rdf:RDF></annotation></species>
<species metaid="metaid_M_m316" id="M_m316" name="Thymidine" compartment="C_c" boundaryCondition="false" sboTerm="SBO:0000299"><annotation><in:inchi xmlns:in="http://biomodels.net/inchi" metaid="metaid_M_m316_inchi">InChI=1/C10H14N2O5/c1-5-3-12(10(16)11-9(5)15)8-2-6(14)7(4-13)17-8/h3,6-8,13-14H,2,4H2,1H3,(H,11,15,16)/t6-,7+,8+/m0/s1/f/h11H</in:inchi><rdf:RDF xmlns:rdf="http://www.w3.org/1999/02/22-rdf-syntax-ns#" xmlns:dc="http://purl.org/dc/elements/1.1/" xmlns:dcterms="http://purl.org/dc/terms/" xmlns:vCard="http://www.w3.org/2001/vcard-rdf/3.0#" xmlns:bqbiol="http://biomodels.net/biology-qualifiers/" xmlns:bqmodel="http://biomodels.net/model-qualifiers/"><rdf:Description rdf:about="#metaid_M_m316"><bqbiol:is><rdf:Bag><rdf:li rdf:resource="#metaid_M_m316_inchi" /><rdf:li rdf:resource="urn:miriam:obo.chebi:CHEBI:17748"/></rdf:Bag></bqbiol:is></rdf:Description></rdf:RDF></annotation></species>
<species metaid="metaid_M_m317" id="M_m317" name="Uridine" compartment="C_c" boundaryCondition="false" sboTerm="SBO:0000299"><annotation><in:inchi xmlns:in="http://biomodels.net/inchi" metaid="metaid_M_m317_inchi">InChI=1/C9H12N2O6/c12-3-4-6(14)7(15)8(17-4)11-2-1-5(13)10-9(11)16/h1-2,4,6-8,12,14-15H,3H2,(H,10,13,16)/t4-,6-,7-,8-/m1/s1/f/h10H</in:inchi><rdf:RDF xmlns:rdf="http://www.w3.org/1999/02/22-rdf-syntax-ns#" xmlns:dc="http://purl.org/dc/elements/1.1/" xmlns:dcterms="http://purl.org/dc/terms/" xmlns:vCard="http://www.w3.org/2001/vcard-rdf/3.0#" xmlns:bqbiol="http://biomodels.net/biology-qualifiers/" xmlns:bqmodel="http://biomodels.net/model-qualifiers/"><rdf:Description rdf:about="#metaid_M_m317"><bqbiol:is><rdf:Bag><rdf:li rdf:resource="#metaid_M_m317_inchi" /><rdf:li rdf:resource="urn:miriam:obo.chebi:CHEBI:16704"/></rdf:Bag></bqbiol:is></rdf:Description></rdf:RDF></annotation></species>
<species metaid="metaid_M_m318" id="M_m318" name="Cytidine" compartment="C_c" boundaryCondition="false" sboTerm="SBO:0000299"><annotation><in:inchi xmlns:in="http://biomodels.net/inchi" metaid="metaid_M_m318_inchi">InChI=1/C9H13N3O5/c10-5-1-2-12(9(16)11-5)8-7(15)6(14)4(3-13)17-8/h1-2,4,6-8,13-15H,3H2,(H2,10,11,16)/t4-,6-,7-,8-/m1/s1/f/h10H2</in:inchi><rdf:RDF xmlns:rdf="http://www.w3.org/1999/02/22-rdf-syntax-ns#" xmlns:dc="http://purl.org/dc/elements/1.1/" xmlns:dcterms="http://purl.org/dc/terms/" xmlns:vCard="http://www.w3.org/2001/vcard-rdf/3.0#" xmlns:bqbiol="http://biomodels.net/biology-qualifiers/" xmlns:bqmodel="http://biomodels.net/model-qualifiers/"><rdf:Description rdf:about="#metaid_M_m318"><bqbiol:is><rdf:Bag><rdf:li rdf:resource="#metaid_M_m318_inchi" /><rdf:li rdf:resource="urn:miriam:obo.chebi:CHEBI:17562"/></rdf:Bag></bqbiol:is></rdf:Description></rdf:RDF></annotation></species>
<species metaid="metaid_M_m319" id="M_m319" name="IDP" compartment="C_c" boundaryCondition="false" sboTerm="SBO:0000299"><annotation><in:inchi xmlns:in="http://biomodels.net/inchi" metaid="metaid_M_m319_inchi">InChI=1/C10H14N4O11P2/c15-6-4(1-23-27(21,22)25-26(18,19)20)24-10(7(6)16)14-3-13-5-8(14)11-2-12-9(5)17/h2-4,6-7,10,15-16H,1H2,(H,21,22)(H,11,12,17)(H2,18,19,20)/t4-,6-,7-,10-/m1/s1</in:inchi><rdf:RDF xmlns:rdf="http://www.w3.org/1999/02/22-rdf-syntax-ns#" xmlns:dc="http://purl.org/dc/elements/1.1/" xmlns:dcterms="http://purl.org/dc/terms/" xmlns:vCard="http://www.w3.org/2001/vcard-rdf/3.0#" xmlns:bqbiol="http://biomodels.net/biology-qualifiers/" xmlns:bqmodel="http://biomodels.net/model-qualifiers/"><rdf:Description rdf:about="#metaid_M_m319"><bqbiol:is><rdf:Bag><rdf:li rdf:resource="#metaid_M_m319_inchi" /><rdf:li rdf:resource="urn:miriam:obo.chebi:CHEBI:17808"/></rdf:Bag></bqbiol:is></rdf:Description></rdf:RDF></annotation></species>
<species metaid="metaid_M_m320" id="M_m320" name="dUDP" compartment="C_c" boundaryCondition="false" sboTerm="SBO:0000299"><annotation><in:inchi xmlns:in="http://biomodels.net/inchi" metaid="metaid_M_m320_inchi">InChI=1/C9H14N2O11P2/c12-5-3-8(11-2-1-7(13)10-9(11)14)21-6(5)4-20-24(18,19)22-23(15,16)17/h1-2,5-6,8,12H,3-4H2,(H,18,19)(H,10,13,14)(H2,15,16,17)/t5-,6+,8+/m0/s1</in:inchi><rdf:RDF xmlns:rdf="http://www.w3.org/1999/02/22-rdf-syntax-ns#" xmlns:dc="http://purl.org/dc/elements/1.1/" xmlns:dcterms="http://purl.org/dc/terms/" xmlns:vCard="http://www.w3.org/2001/vcard-rdf/3.0#" xmlns:bqbiol="http://biomodels.net/biology-qualifiers/" xmlns:bqmodel="http://biomodels.net/model-qualifiers/"><rdf:Description rdf:about="#metaid_M_m320"><bqbiol:is><rdf:Bag><rdf:li rdf:resource="#metaid_M_m320_inchi" /><rdf:li rdf:resource="urn:miriam:obo.chebi:CHEBI:28850"/></rdf:Bag></bqbiol:is></rdf:Description></rdf:RDF></annotation></species>
<species metaid="metaid_M_m321" id="M_m321" name="N-Acetyl-D-glucosamine" compartment="C_e" boundaryCondition="false" sboTerm="SBO:0000299"><annotation><in:inchi xmlns:in="http://biomodels.net/inchi" metaid="metaid_M_m321_inchi">InChI=1/C8H15NO6/c1-3(11)9-5-7(13)6(12)4(2-10)15-8(5)14/h4-8,10,12-14H,2H2,1H3,(H,9,11)/t4-,5-,6-,7-,8u/m1/s1</in:inchi><rdf:RDF xmlns:rdf="http://www.w3.org/1999/02/22-rdf-syntax-ns#" xmlns:dc="http://purl.org/dc/elements/1.1/" xmlns:dcterms="http://purl.org/dc/terms/" xmlns:vCard="http://www.w3.org/2001/vcard-rdf/3.0#" xmlns:bqbiol="http://biomodels.net/biology-qualifiers/" xmlns:bqmodel="http://biomodels.net/model-qualifiers/"><rdf:Description rdf:about="#metaid_M_m321"><bqbiol:is><rdf:Bag><rdf:li rdf:resource="#metaid_M_m321_inchi" /><rdf:li rdf:resource="urn:miriam:obo.chebi:CHEBI:506227"/></rdf:Bag></bqbiol:is></rdf:Description></rdf:RDF></annotation></species>
<species metaid="metaid_M_m322" id="M_m322" name="N-Acetyl-D-glucosamine" compartment="C_b" boundaryCondition="false" sboTerm="SBO:0000299"><annotation><in:inchi xmlns:in="http://biomodels.net/inchi" metaid="metaid_M_m322_inchi">InChI=1/C8H15NO6/c1-3(11)9-5-7(13)6(12)4(2-10)15-8(5)14/h4-8,10,12-14H,2H2,1H3,(H,9,11)/t4-,5-,6-,7-,8u/m1/s1</in:inchi><rdf:RDF xmlns:rdf="http://www.w3.org/1999/02/22-rdf-syntax-ns#" xmlns:dc="http://purl.org/dc/elements/1.1/" xmlns:dcterms="http://purl.org/dc/terms/" xmlns:vCard="http://www.w3.org/2001/vcard-rdf/3.0#" xmlns:bqbiol="http://biomodels.net/biology-qualifiers/" xmlns:bqmodel="http://biomodels.net/model-qualifiers/"><rdf:Description rdf:about="#metaid_M_m322"><bqbiol:is><rdf:Bag><rdf:li rdf:resource="#metaid_M_m322_inchi" /><rdf:li rdf:resource="urn:miriam:obo.chebi:CHEBI:506227"/></rdf:Bag></bqbiol:is></rdf:Description></rdf:RDF></annotation></species>
<species metaid="metaid_M_m323" id="M_m323" name="N-Acetylmuramate" compartment="C_e" boundaryCondition="false" sboTerm="SBO:0000299"><annotation><in:inchi xmlns:in="http://biomodels.net/inchi" metaid="metaid_M_m323_inchi">InChI=1/C11H19NO8/c1-4(10(16)17)19-9-7(12-5(2)14)11(18)20-6(3-13)8(9)15/h4,6-9,11,13,15,18H,3H2,1-2H3,(H,12,14)(H,16,17)/t4-,6-,7-,8-,9-,11u/m1/s1</in:inchi><rdf:RDF xmlns:rdf="http://www.w3.org/1999/02/22-rdf-syntax-ns#" xmlns:dc="http://purl.org/dc/elements/1.1/" xmlns:dcterms="http://purl.org/dc/terms/" xmlns:vCard="http://www.w3.org/2001/vcard-rdf/3.0#" xmlns:bqbiol="http://biomodels.net/biology-qualifiers/" xmlns:bqmodel="http://biomodels.net/model-qualifiers/"><rdf:Description rdf:about="#metaid_M_m323"><bqbiol:is><rdf:Bag><rdf:li rdf:resource="#metaid_M_m323_inchi" /><rdf:li rdf:resource="urn:miriam:obo.chebi:CHEBI:21615, 28881"/></rdf:Bag></bqbiol:is></rdf:Description></rdf:RDF></annotation></species>
<species metaid="metaid_M_m324" id="M_m324" name="N-Acetylmuramate" compartment="C_b" boundaryCondition="false" sboTerm="SBO:0000299"><annotation><in:inchi xmlns:in="http://biomodels.net/inchi" metaid="metaid_M_m324_inchi">InChI=1/C11H19NO8/c1-4(10(16)17)19-9-7(12-5(2)14)11(18)20-6(3-13)8(9)15/h4,6-9,11,13,15,18H,3H2,1-2H3,(H,12,14)(H,16,17)/t4-,6-,7-,8-,9-,11u/m1/s1</in:inchi><rdf:RDF xmlns:rdf="http://www.w3.org/1999/02/22-rdf-syntax-ns#" xmlns:dc="http://purl.org/dc/elements/1.1/" xmlns:dcterms="http://purl.org/dc/terms/" xmlns:vCard="http://www.w3.org/2001/vcard-rdf/3.0#" xmlns:bqbiol="http://biomodels.net/biology-qualifiers/" xmlns:bqmodel="http://biomodels.net/model-qualifiers/"><rdf:Description rdf:about="#metaid_M_m324"><bqbiol:is><rdf:Bag><rdf:li rdf:resource="#metaid_M_m324_inchi" /><rdf:li rdf:resource="urn:miriam:obo.chebi:CHEBI:21615, 28881"/></rdf:Bag></bqbiol:is></rdf:Description></rdf:RDF></annotation></species>
<species metaid="metaid_M_m325" id="M_m325" name="N-acetylmuramate 6-phosphate" compartment="C_c" boundaryCondition="false" sboTerm="SBO:0000299"><notes><body xmlns="http://www.w3.org/1999/xhtml"><p>FORMULA: C11H17NO11P</p></body></notes></species>
<species metaid="metaid_M_m326" id="M_m326" name="N-Acetyl-D-glucosamine 6-phosphate" compartment="C_c" boundaryCondition="false" sboTerm="SBO:0000299"><annotation><in:inchi xmlns:in="http://biomodels.net/inchi" metaid="metaid_M_m326_inchi">InChI=1/C8H16NO9P/c1-3(10)9-5-7(12)6(11)4(18-8(5)13)2-17-19(14,15)16/h4-8,11-13H,2H2,1H3,(H,9,10)(H2,14,15,16)/t4-,5-,6-,7-,8u/m1/s1</in:inchi><rdf:RDF xmlns:rdf="http://www.w3.org/1999/02/22-rdf-syntax-ns#" xmlns:dc="http://purl.org/dc/elements/1.1/" xmlns:dcterms="http://purl.org/dc/terms/" xmlns:vCard="http://www.w3.org/2001/vcard-rdf/3.0#" xmlns:bqbiol="http://biomodels.net/biology-qualifiers/" xmlns:bqmodel="http://biomodels.net/model-qualifiers/"><rdf:Description rdf:about="#metaid_M_m326"><bqbiol:is><rdf:Bag><rdf:li rdf:resource="#metaid_M_m326_inchi" /><rdf:li rdf:resource="urn:miriam:obo.chebi:CHEBI:15784"/></rdf:Bag></bqbiol:is></rdf:Description></rdf:RDF></annotation></species>
<species metaid="metaid_M_m327" id="M_m327" name="D-Glucosamine 6-phosphate" compartment="C_c" boundaryCondition="false" sboTerm="SBO:0000299"><annotation><in:inchi xmlns:in="http://biomodels.net/inchi" metaid="metaid_M_m327_inchi">InChI=1/C6H14NO8P/c7-3-5(9)4(8)2(15-6(3)10)1-14-16(11,12)13/h2-6,8-10H,1,7H2,(H2,11,12,13)/t2-,3-,4-,5-,6u/m1/s1</in:inchi><rdf:RDF xmlns:rdf="http://www.w3.org/1999/02/22-rdf-syntax-ns#" xmlns:dc="http://purl.org/dc/elements/1.1/" xmlns:dcterms="http://purl.org/dc/terms/" xmlns:vCard="http://www.w3.org/2001/vcard-rdf/3.0#" xmlns:bqbiol="http://biomodels.net/biology-qualifiers/" xmlns:bqmodel="http://biomodels.net/model-qualifiers/"><rdf:Description rdf:about="#metaid_M_m327"><bqbiol:is><rdf:Bag><rdf:li rdf:resource="#metaid_M_m327_inchi" /><rdf:li rdf:resource="urn:miriam:obo.chebi:CHEBI:15873"/></rdf:Bag></bqbiol:is></rdf:Description></rdf:RDF></annotation></species>
<species metaid="metaid_M_m328" id="M_m328" name="D-Glucosamine 1-phosphate" compartment="C_c" boundaryCondition="false" sboTerm="SBO:0000299"><annotation><in:inchi xmlns:in="http://biomodels.net/inchi" metaid="metaid_M_m328_inchi">InChI=1/C6H14NO8P/c7-3-5(10)4(9)2(1-8)14-6(3)15-16(11,12)13/h2-6,8-10H,1,7H2,(H2,11,12,13)/t2-,3-,4-,5-,6-/m1/s1</in:inchi><rdf:RDF xmlns:rdf="http://www.w3.org/1999/02/22-rdf-syntax-ns#" xmlns:dc="http://purl.org/dc/elements/1.1/" xmlns:dcterms="http://purl.org/dc/terms/" xmlns:vCard="http://www.w3.org/2001/vcard-rdf/3.0#" xmlns:bqbiol="http://biomodels.net/biology-qualifiers/" xmlns:bqmodel="http://biomodels.net/model-qualifiers/"><rdf:Description rdf:about="#metaid_M_m328"><bqbiol:is><rdf:Bag><rdf:li rdf:resource="#metaid_M_m328_inchi" /><rdf:li rdf:resource="urn:miriam:obo.chebi:CHEBI:27625"/></rdf:Bag></bqbiol:is></rdf:Description></rdf:RDF></annotation></species>
<species metaid="metaid_M_m329" id="M_m329" name="UDP-N-acetyl-3-O-(1-carboxyvinyl)-D-glucosamine" compartment="C_c" boundaryCondition="false" sboTerm="SBO:0000299"><annotation><in:inchi xmlns:in="http://biomodels.net/inchi" metaid="metaid_M_m329_inchi">InChI=1/C20H29N3O19P2/c1-7(18(30)31)38-16-12(21-8(2)25)19(40-9(5-24)14(16)28)41-44(35,36)42-43(33,34)37-6-10-13(27)15(29)17(39-10)23-4-3-11(26)22-20(23)32/h3-4,9-10,12-17,19,24,27-29H,1,5-6H2,2H3,(H,21,25)(H,30,31)(H,33,34)(H,35,36)(H,22,26,32)/t9-,10-,12-,13-,14-,15-,16-,17-,19-/m1/s1</in:inchi><rdf:RDF xmlns:rdf="http://www.w3.org/1999/02/22-rdf-syntax-ns#" xmlns:dc="http://purl.org/dc/elements/1.1/" xmlns:dcterms="http://purl.org/dc/terms/" xmlns:vCard="http://www.w3.org/2001/vcard-rdf/3.0#" xmlns:bqbiol="http://biomodels.net/biology-qualifiers/" xmlns:bqmodel="http://biomodels.net/model-qualifiers/"><rdf:Description rdf:about="#metaid_M_m329"><bqbiol:is><rdf:Bag><rdf:li rdf:resource="#metaid_M_m329_inchi" /><rdf:li rdf:resource="urn:miriam:obo.chebi:CHEBI:16435"/></rdf:Bag></bqbiol:is></rdf:Description></rdf:RDF></annotation></species>
<species metaid="metaid_M_m330" id="M_m330" name="UDP-N-acetyl-D-glucosamine" compartment="C_c" boundaryCondition="false" sboTerm="SBO:0000299"><annotation><in:inchi xmlns:in="http://biomodels.net/inchi" metaid="metaid_M_m330_inchi">InChI=1/C17H27N3O17P2/c1-6(22)18-10-13(26)11(24)7(4-21)35-16(10)36-39(31,32)37-38(29,30)33-5-8-12(25)14(27)15(34-8)20-3-2-9(23)19-17(20)28/h2-3,7-8,10-16,21,24-27H,4-5H2,1H3,(H,18,22)(H,29,30)(H,31,32)(H,19,23,28)/t7-,8-,10-,11-,12-,13-,14-,15-,16-/m1/s1</in:inchi><rdf:RDF xmlns:rdf="http://www.w3.org/1999/02/22-rdf-syntax-ns#" xmlns:dc="http://purl.org/dc/elements/1.1/" xmlns:dcterms="http://purl.org/dc/terms/" xmlns:vCard="http://www.w3.org/2001/vcard-rdf/3.0#" xmlns:bqbiol="http://biomodels.net/biology-qualifiers/" xmlns:bqmodel="http://biomodels.net/model-qualifiers/"><rdf:Description rdf:about="#metaid_M_m330"><bqbiol:is><rdf:Bag><rdf:li rdf:resource="#metaid_M_m330_inchi" /><rdf:li rdf:resource="urn:miriam:obo.chebi:CHEBI:16264"/></rdf:Bag></bqbiol:is></rdf:Description></rdf:RDF></annotation></species>
<species metaid="metaid_M_m331" id="M_m331" name="UDP-N-acetylmuramate" compartment="C_c" boundaryCondition="false" sboTerm="SBO:0000299"><annotation><in:inchi xmlns:in="http://biomodels.net/inchi" metaid="metaid_M_m331_inchi">InChI=1/C20H31N3O19P2/c1-7(18(30)31)38-16-12(21-8(2)25)19(40-9(5-24)14(16)28)41-44(35,36)42-43(33,34)37-6-10-13(27)15(29)17(39-10)23-4-3-11(26)22-20(23)32/h3-4,7,9-10,12-17,19,24,27-29H,5-6H2,1-2H3,(H,21,25)(H,30,31)(H,33,34)(H,35,36)(H,22,26,32)/t7-,9-,10-,12-,13-,14-,15-,16-,17-,19-/m1/s1</in:inchi><rdf:RDF xmlns:rdf="http://www.w3.org/1999/02/22-rdf-syntax-ns#" xmlns:dc="http://purl.org/dc/elements/1.1/" xmlns:dcterms="http://purl.org/dc/terms/" xmlns:vCard="http://www.w3.org/2001/vcard-rdf/3.0#" xmlns:bqbiol="http://biomodels.net/biology-qualifiers/" xmlns:bqmodel="http://biomodels.net/model-qualifiers/"><rdf:Description rdf:about="#metaid_M_m331"><bqbiol:is><rdf:Bag><rdf:li rdf:resource="#metaid_M_m331_inchi" /><rdf:li rdf:resource="urn:miriam:obo.chebi:CHEBI:17882"/></rdf:Bag></bqbiol:is></rdf:Description></rdf:RDF></annotation></species>
<species metaid="metaid_M_m332" id="M_m332" name="N-Acetyl-D-mannosamine 6-phosphate" compartment="C_c" boundaryCondition="false" sboTerm="SBO:0000299"><annotation><in:inchi xmlns:in="http://biomodels.net/inchi" metaid="metaid_M_m332_inchi">InChI=1/C8H16NO9P/c1-3(10)9-5-7(12)6(11)4(18-8(5)13)2-17-19(14,15)16/h4-8,11-13H,2H2,1H3,(H,9,10)(H2,14,15,16)/t4-,5+,6-,7-,8u/m1/s1</in:inchi><rdf:RDF xmlns:rdf="http://www.w3.org/1999/02/22-rdf-syntax-ns#" xmlns:dc="http://purl.org/dc/elements/1.1/" xmlns:dcterms="http://purl.org/dc/terms/" xmlns:vCard="http://www.w3.org/2001/vcard-rdf/3.0#" xmlns:bqbiol="http://biomodels.net/biology-qualifiers/" xmlns:bqmodel="http://biomodels.net/model-qualifiers/"><rdf:Description rdf:about="#metaid_M_m332"><bqbiol:is><rdf:Bag><rdf:li rdf:resource="#metaid_M_m332_inchi" /><rdf:li rdf:resource="urn:miriam:obo.chebi:CHEBI:28273"/></rdf:Bag></bqbiol:is></rdf:Description></rdf:RDF></annotation></species>
<species metaid="metaid_M_m333" id="M_m333" name="N-Acetyl-D-mannosamine" compartment="C_c" boundaryCondition="false" sboTerm="SBO:0000299"><annotation><in:inchi xmlns:in="http://biomodels.net/inchi" metaid="metaid_M_m333_inchi">InChI=1/C8H15NO6/c1-3(11)9-5-7(13)6(12)4(2-10)15-8(5)14/h4-8,10,12-14H,2H2,1H3,(H,9,11)/t4-,5+,6-,7-,8u/m1/s1</in:inchi><rdf:RDF xmlns:rdf="http://www.w3.org/1999/02/22-rdf-syntax-ns#" xmlns:dc="http://purl.org/dc/elements/1.1/" xmlns:dcterms="http://purl.org/dc/terms/" xmlns:vCard="http://www.w3.org/2001/vcard-rdf/3.0#" xmlns:bqbiol="http://biomodels.net/biology-qualifiers/" xmlns:bqmodel="http://biomodels.net/model-qualifiers/"><rdf:Description rdf:about="#metaid_M_m333"><bqbiol:is><rdf:Bag><rdf:li rdf:resource="#metaid_M_m333_inchi" /><rdf:li rdf:resource="urn:miriam:obo.chebi:CHEBI:17122"/></rdf:Bag></bqbiol:is></rdf:Description></rdf:RDF></annotation></species>
<species metaid="metaid_M_m334" id="M_m334" name="N-Acetylneuraminate" compartment="C_c" boundaryCondition="false" sboTerm="SBO:0000299"><annotation><in:inchi xmlns:in="http://biomodels.net/inchi" metaid="metaid_M_m334_inchi">InChI=1/C11H19NO9/c1-4(14)12-7-5(15)2-11(20,10(18)19)21-9(7)8(17)6(16)3-13/h5-9,13,15-17,20H,2-3H2,1H3,(H,12,14)(H,18,19)/t5-,6+,7+,8?,9+,11u/m0/s1</in:inchi><rdf:RDF xmlns:rdf="http://www.w3.org/1999/02/22-rdf-syntax-ns#" xmlns:dc="http://purl.org/dc/elements/1.1/" xmlns:dcterms="http://purl.org/dc/terms/" xmlns:vCard="http://www.w3.org/2001/vcard-rdf/3.0#" xmlns:bqbiol="http://biomodels.net/biology-qualifiers/" xmlns:bqmodel="http://biomodels.net/model-qualifiers/"><rdf:Description rdf:about="#metaid_M_m334"><bqbiol:is><rdf:Bag><rdf:li rdf:resource="#metaid_M_m334_inchi" /><rdf:li rdf:resource="urn:miriam:obo.chebi:CHEBI:17012"/></rdf:Bag></bqbiol:is></rdf:Description></rdf:RDF></annotation></species>
<species metaid="metaid_M_m335" id="M_m335" name="UDPglucose" compartment="C_c" boundaryCondition="false" sboTerm="SBO:0000299"><annotation><in:inchi xmlns:in="http://biomodels.net/inchi" metaid="metaid_M_m335_inchi">InChI=1/C15H24N2O17P2/c18-3-5-8(20)10(22)12(24)14(32-5)33-36(28,29)34-35(26,27)30-4-6-9(21)11(23)13(31-6)17-2-1-7(19)16-15(17)25/h1-2,5-6,8-14,18,20-24H,3-4H2,(H,26,27)(H,28,29)(H,16,19,25)/t5-,6-,8-,9-,10+,11-,12-,13-,14-/m1/s1</in:inchi><rdf:RDF xmlns:rdf="http://www.w3.org/1999/02/22-rdf-syntax-ns#" xmlns:dc="http://purl.org/dc/elements/1.1/" xmlns:dcterms="http://purl.org/dc/terms/" xmlns:vCard="http://www.w3.org/2001/vcard-rdf/3.0#" xmlns:bqbiol="http://biomodels.net/biology-qualifiers/" xmlns:bqmodel="http://biomodels.net/model-qualifiers/"><rdf:Description rdf:about="#metaid_M_m335"><bqbiol:is><rdf:Bag><rdf:li rdf:resource="#metaid_M_m335_inchi" /><rdf:li rdf:resource="urn:miriam:obo.chebi:CHEBI:18066, 52249"/></rdf:Bag></bqbiol:is></rdf:Description></rdf:RDF></annotation></species>
<species metaid="metaid_M_m336" id="M_m336" name="1-deoxy-D-xylulose 5-phosphate" compartment="C_c" boundaryCondition="false" sboTerm="SBO:0000299"><annotation><in:inchi xmlns:in="http://biomodels.net/inchi" metaid="metaid_M_m336_inchi">InChI=1/C5H11O7P/c1-3(6)5(8)4(7)2-12-13(9,10)11/h4-5,7-8H,2H2,1H3,(H2,9,10,11)/t4-,5-/m1/s1</in:inchi><rdf:RDF xmlns:rdf="http://www.w3.org/1999/02/22-rdf-syntax-ns#" xmlns:dc="http://purl.org/dc/elements/1.1/" xmlns:dcterms="http://purl.org/dc/terms/" xmlns:vCard="http://www.w3.org/2001/vcard-rdf/3.0#" xmlns:bqbiol="http://biomodels.net/biology-qualifiers/" xmlns:bqmodel="http://biomodels.net/model-qualifiers/"><rdf:Description rdf:about="#metaid_M_m336"><bqbiol:is><rdf:Bag><rdf:li rdf:resource="#metaid_M_m336_inchi" /><rdf:li rdf:resource="urn:miriam:obo.chebi:CHEBI:16493"/></rdf:Bag></bqbiol:is></rdf:Description></rdf:RDF></annotation></species>
<species metaid="metaid_M_m337" id="M_m337" name="2-phospho-4-(cytidine 5'-diphospho)-2-C-methyl-D-erythritol" compartment="C_c" boundaryCondition="false" sboTerm="SBO:0000299"><notes><body xmlns="http://www.w3.org/1999/xhtml"><p>FORMULA: C14H22N3O17P3</p></body></notes></species>
<species metaid="metaid_M_m338" id="M_m338" name="4-(cytidine 5'-diphospho)-2-C-methyl-D-erythritol" compartment="C_c" boundaryCondition="false" sboTerm="SBO:0000299"><annotation><in:inchi xmlns:in="http://biomodels.net/inchi" metaid="metaid_M_m338_inchi">InChI=1/C14H25N3O14P2/c1-14(23,6-18)8(19)5-29-33(26,27)31-32(24,25)28-4-7-10(20)11(21)12(30-7)17-3-2-9(15)16-13(17)22/h2-3,7-8,10-12,18-21,23H,4-6H2,1H3,(H,24,25)(H,26,27)(H2,15,16,22)/t7-,8-,10-,11-,12-,14+/m1/s1</in:inchi><rdf:RDF xmlns:rdf="http://www.w3.org/1999/02/22-rdf-syntax-ns#" xmlns:dc="http://purl.org/dc/elements/1.1/" xmlns:dcterms="http://purl.org/dc/terms/" xmlns:vCard="http://www.w3.org/2001/vcard-rdf/3.0#" xmlns:bqbiol="http://biomodels.net/biology-qualifiers/" xmlns:bqmodel="http://biomodels.net/model-qualifiers/"><rdf:Description rdf:about="#metaid_M_m338"><bqbiol:is><rdf:Bag><rdf:li rdf:resource="#metaid_M_m338_inchi" /><rdf:li rdf:resource="urn:miriam:obo.chebi:CHEBI:16578"/></rdf:Bag></bqbiol:is></rdf:Description></rdf:RDF></annotation></species>
<species metaid="metaid_M_m339" id="M_m339" name="1-hydroxy-2-methyl-2-(E)-butenyl 4-diphosphate" compartment="C_c" boundaryCondition="false" sboTerm="SBO:0000299"><annotation><in:inchi xmlns:in="http://biomodels.net/inchi" metaid="metaid_M_m339_inchi">InChI=1/C5H12O8P2/c1-5(4-6)2-3-12-15(10,11)13-14(7,8)9/h2,6H,3-4H2,1H3,(H,10,11)(H2,7,8,9)/b5-2+</in:inchi><rdf:RDF xmlns:rdf="http://www.w3.org/1999/02/22-rdf-syntax-ns#" xmlns:dc="http://purl.org/dc/elements/1.1/" xmlns:dcterms="http://purl.org/dc/terms/" xmlns:vCard="http://www.w3.org/2001/vcard-rdf/3.0#" xmlns:bqbiol="http://biomodels.net/biology-qualifiers/" xmlns:bqmodel="http://biomodels.net/model-qualifiers/"><rdf:Description rdf:about="#metaid_M_m339"><bqbiol:is><rdf:Bag><rdf:li rdf:resource="#metaid_M_m339_inchi" /><rdf:li rdf:resource="urn:miriam:obo.chebi:CHEBI:15664"/></rdf:Bag></bqbiol:is></rdf:Description></rdf:RDF></annotation></species>
<species metaid="metaid_M_m340" id="M_m340" name="2-C-methyl-D-erythritol 2,4-cyclodiphosphate" compartment="C_c" boundaryCondition="false" sboTerm="SBO:0000299"><annotation><in:inchi xmlns:in="http://biomodels.net/inchi" metaid="metaid_M_m340_inchi">InChI=1/C5H12O9P2/c1-5(3-6)4(7)2-12-15(8,9)14-16(10,11)13-5/h4,6-7H,2-3H2,1H3,(H,8,9)(H,10,11)/t4-,5+/m1/s1</in:inchi><rdf:RDF xmlns:rdf="http://www.w3.org/1999/02/22-rdf-syntax-ns#" xmlns:dc="http://purl.org/dc/elements/1.1/" xmlns:dcterms="http://purl.org/dc/terms/" xmlns:vCard="http://www.w3.org/2001/vcard-rdf/3.0#" xmlns:bqbiol="http://biomodels.net/biology-qualifiers/" xmlns:bqmodel="http://biomodels.net/model-qualifiers/"><rdf:Description rdf:about="#metaid_M_m340"><bqbiol:is><rdf:Bag><rdf:li rdf:resource="#metaid_M_m340_inchi" /><rdf:li rdf:resource="urn:miriam:obo.chebi:CHEBI:18425"/></rdf:Bag></bqbiol:is></rdf:Description></rdf:RDF></annotation></species>
<species metaid="metaid_M_m341" id="M_m341" name="Dimethylallyl diphosphate" compartment="C_c" boundaryCondition="false" sboTerm="SBO:0000299"><annotation><in:inchi xmlns:in="http://biomodels.net/inchi" metaid="metaid_M_m341_inchi">InChI=1/C5H12O7P2/c1-5(2)3-4-11-14(9,10)12-13(6,7)8/h3H,4H2,1-2H3,(H,9,10)(H2,6,7,8)</in:inchi><rdf:RDF xmlns:rdf="http://www.w3.org/1999/02/22-rdf-syntax-ns#" xmlns:dc="http://purl.org/dc/elements/1.1/" xmlns:dcterms="http://purl.org/dc/terms/" xmlns:vCard="http://www.w3.org/2001/vcard-rdf/3.0#" xmlns:bqbiol="http://biomodels.net/biology-qualifiers/" xmlns:bqmodel="http://biomodels.net/model-qualifiers/"><rdf:Description rdf:about="#metaid_M_m341"><bqbiol:is><rdf:Bag><rdf:li rdf:resource="#metaid_M_m341_inchi" /><rdf:li rdf:resource="urn:miriam:obo.chebi:CHEBI:16057"/></rdf:Bag></bqbiol:is></rdf:Description></rdf:RDF></annotation></species>
<species metaid="metaid_M_m342" id="M_m342" name="Isopentenyl diphosphate" compartment="C_c" boundaryCondition="false" sboTerm="SBO:0000299"><annotation><in:inchi xmlns:in="http://biomodels.net/inchi" metaid="metaid_M_m342_inchi">InChI=1/C5H12O7P2/c1-5(2)3-4-11-14(9,10)12-13(6,7)8/h1,3-4H2,2H3,(H,9,10)(H2,6,7,8)</in:inchi><rdf:RDF xmlns:rdf="http://www.w3.org/1999/02/22-rdf-syntax-ns#" xmlns:dc="http://purl.org/dc/elements/1.1/" xmlns:dcterms="http://purl.org/dc/terms/" xmlns:vCard="http://www.w3.org/2001/vcard-rdf/3.0#" xmlns:bqbiol="http://biomodels.net/biology-qualifiers/" xmlns:bqmodel="http://biomodels.net/model-qualifiers/"><rdf:Description rdf:about="#metaid_M_m342"><bqbiol:is><rdf:Bag><rdf:li rdf:resource="#metaid_M_m342_inchi" /><rdf:li rdf:resource="urn:miriam:obo.chebi:CHEBI:16584"/></rdf:Bag></bqbiol:is></rdf:Description></rdf:RDF></annotation></species>
<species metaid="metaid_M_m343" id="M_m343" name="Geranyl diphosphate" compartment="C_c" boundaryCondition="false" sboTerm="SBO:0000299"><notes><body xmlns="http://www.w3.org/1999/xhtml"><p>FORMULA: C10H17O7P2</p></body></notes></species>
<species metaid="metaid_M_m344" id="M_m344" name="Farnesyl diphosphate" compartment="C_c" boundaryCondition="false" sboTerm="SBO:0000299"><annotation><in:inchi xmlns:in="http://biomodels.net/inchi" metaid="metaid_M_m344_inchi">InChI=1/C15H28O7P2/c1-13(2)7-5-8-14(3)9-6-10-15(4)11-12-21-24(19,20)22-23(16,17)18/h7,9,11H,5-6,8,10,12H2,1-4H3,(H,19,20)(H2,16,17,18)/b14-9+,15-11+</in:inchi><rdf:RDF xmlns:rdf="http://www.w3.org/1999/02/22-rdf-syntax-ns#" xmlns:dc="http://purl.org/dc/elements/1.1/" xmlns:dcterms="http://purl.org/dc/terms/" xmlns:vCard="http://www.w3.org/2001/vcard-rdf/3.0#" xmlns:bqbiol="http://biomodels.net/biology-qualifiers/" xmlns:bqmodel="http://biomodels.net/model-qualifiers/"><rdf:Description rdf:about="#metaid_M_m344"><bqbiol:is><rdf:Bag><rdf:li rdf:resource="#metaid_M_m344_inchi" /><rdf:li rdf:resource="urn:miriam:obo.chebi:CHEBI:17407"/></rdf:Bag></bqbiol:is></rdf:Description></rdf:RDF></annotation></species>
<species metaid="metaid_M_m345" id="M_m345" name="Undecaprenyl diphosphate" compartment="C_c" boundaryCondition="false" sboTerm="SBO:0000299"><annotation><in:inchi xmlns:in="http://biomodels.net/inchi" metaid="metaid_M_m345_inchi">InChI=1/C55H92O7P2/c1-45(2)23-13-24-46(3)25-14-26-47(4)27-15-28-48(5)29-16-30-49(6)31-17-32-50(7)33-18-34-51(8)35-19-36-52(9)37-20-38-53(10)39-21-40-54(11)41-22-42-55(12)43-44-61-64(59,60)62-63(56,57)58/h23,25,27,29,31,33,35,37,39,41,43H,13-22,24,26,28,30,32,34,36,38,40,42,44H2,1-12H3,(H,59,60)(H2,56,57,58)/b46-25+,47-27+,48-29-,49-31-,50-33-,51-35-,52-37-,53-39-,54-41-,55-43-</in:inchi><rdf:RDF xmlns:rdf="http://www.w3.org/1999/02/22-rdf-syntax-ns#" xmlns:dc="http://purl.org/dc/elements/1.1/" xmlns:dcterms="http://purl.org/dc/terms/" xmlns:vCard="http://www.w3.org/2001/vcard-rdf/3.0#" xmlns:bqbiol="http://biomodels.net/biology-qualifiers/" xmlns:bqmodel="http://biomodels.net/model-qualifiers/"><rdf:Description rdf:about="#metaid_M_m345"><bqbiol:is><rdf:Bag><rdf:li rdf:resource="#metaid_M_m345_inchi" /><rdf:li rdf:resource="urn:miriam:kegg.compound:C04574"/></rdf:Bag></bqbiol:is></rdf:Description></rdf:RDF></annotation></species>
<species metaid="metaid_M_m346" id="M_m346" name="all-trans-Heptaprenyl diphosphate" compartment="C_c" boundaryCondition="false" sboTerm="SBO:0000299"><annotation><in:inchi xmlns:in="http://biomodels.net/inchi" metaid="metaid_M_m346_inchi">InChI=1S/C35H60O7P2/c1-29(2)15-9-16-30(3)17-10-18-31(4)19-11-20-32(5)21-12-22-33(6)23-13-24-34(7)25-14-26-35(8)27-28-41-44(39,40)42-43(36,37)38/h15,17,19,21,23,25,27H,9-14,16,18,20,22,24,26,28H2,1-8H3,(H,39,40)(H2,36,37,38)/b30-17+,31-19+,32-21+,33-23+,34-25+,35-27+</in:inchi><rdf:RDF xmlns:rdf="http://www.w3.org/1999/02/22-rdf-syntax-ns#" xmlns:dc="http://purl.org/dc/elements/1.1/" xmlns:dcterms="http://purl.org/dc/terms/" xmlns:vCard="http://www.w3.org/2001/vcard-rdf/3.0#" xmlns:bqbiol="http://biomodels.net/biology-qualifiers/" xmlns:bqmodel="http://biomodels.net/model-qualifiers/"><rdf:Description rdf:about="#metaid_M_m346"><bqbiol:is><rdf:Bag><rdf:li rdf:resource="#metaid_M_m346_inchi" /><rdf:li rdf:resource="urn:miriam:obo.chebi:CHEBI:17613"/></rdf:Bag></bqbiol:is></rdf:Description></rdf:RDF></annotation></species>
<species metaid="metaid_M_m347" id="M_m347" name="all-trans-Hexaprenyl diphosphate" compartment="C_c" boundaryCondition="false" sboTerm="SBO:0000299"><notes><body xmlns="http://www.w3.org/1999/xhtml"><p>FORMULA: C30H49O7P2</p></body></notes></species>
<species metaid="metaid_M_m348" id="M_m348" name="D-Alanine" compartment="C_c" boundaryCondition="false" sboTerm="SBO:0000299"><annotation><in:inchi xmlns:in="http://biomodels.net/inchi" metaid="metaid_M_m348_inchi">InChI=1/C3H7NO2/c1-2(4)3(5)6/h2H,4H2,1H3,(H,5,6)/t2-/m1/s1</in:inchi><rdf:RDF xmlns:rdf="http://www.w3.org/1999/02/22-rdf-syntax-ns#" xmlns:dc="http://purl.org/dc/elements/1.1/" xmlns:dcterms="http://purl.org/dc/terms/" xmlns:vCard="http://www.w3.org/2001/vcard-rdf/3.0#" xmlns:bqbiol="http://biomodels.net/biology-qualifiers/" xmlns:bqmodel="http://biomodels.net/model-qualifiers/"><rdf:Description rdf:about="#metaid_M_m348"><bqbiol:is><rdf:Bag><rdf:li rdf:resource="#metaid_M_m348_inchi" /><rdf:li rdf:resource="urn:miriam:obo.chebi:CHEBI:15570"/></rdf:Bag></bqbiol:is></rdf:Description></rdf:RDF></annotation></species>
<species metaid="metaid_M_m349" id="M_m349" name="D-Glutamate" compartment="C_c" boundaryCondition="false" sboTerm="SBO:0000299"><annotation><in:inchi xmlns:in="http://biomodels.net/inchi" metaid="metaid_M_m349_inchi">InChI=1/C5H9NO4/c6-3(5(9)10)1-2-4(7)8/h3H,1-2,6H2,(H,7,8)(H,9,10)/t3-/m1/s1</in:inchi><rdf:RDF xmlns:rdf="http://www.w3.org/1999/02/22-rdf-syntax-ns#" xmlns:dc="http://purl.org/dc/elements/1.1/" xmlns:dcterms="http://purl.org/dc/terms/" xmlns:vCard="http://www.w3.org/2001/vcard-rdf/3.0#" xmlns:bqbiol="http://biomodels.net/biology-qualifiers/" xmlns:bqmodel="http://biomodels.net/model-qualifiers/"><rdf:Description rdf:about="#metaid_M_m349"><bqbiol:is><rdf:Bag><rdf:li rdf:resource="#metaid_M_m349_inchi" /><rdf:li rdf:resource="urn:miriam:obo.chebi:CHEBI:15966"/></rdf:Bag></bqbiol:is></rdf:Description></rdf:RDF></annotation></species>
<species metaid="metaid_M_m350" id="M_m350" name="UDP-N-acetylmuramoyl-L-alanine" compartment="C_c" boundaryCondition="false" sboTerm="SBO:0000299"><annotation><in:inchi xmlns:in="http://biomodels.net/inchi" metaid="metaid_M_m350_inchi">InChI=1/C23H36N4O20P2/c1-8(21(35)36)24-19(34)9(2)43-18-14(25-10(3)29)22(45-11(6-28)16(18)32)46-49(40,41)47-48(38,39)42-7-12-15(31)17(33)20(44-12)27-5-4-13(30)26-23(27)37/h4-5,8-9,11-12,14-18,20,22,28,31-33H,6-7H2,1-3H3,(H,24,34)(H,25,29)(H,35,36)(H,38,39)(H,40,41)(H,26,30,37)/t8-,9+,11+,12+,14+,15+,16+,17+,18+,20+,22+/m0/s1</in:inchi><rdf:RDF xmlns:rdf="http://www.w3.org/1999/02/22-rdf-syntax-ns#" xmlns:dc="http://purl.org/dc/elements/1.1/" xmlns:dcterms="http://purl.org/dc/terms/" xmlns:vCard="http://www.w3.org/2001/vcard-rdf/3.0#" xmlns:bqbiol="http://biomodels.net/biology-qualifiers/" xmlns:bqmodel="http://biomodels.net/model-qualifiers/"><rdf:Description rdf:about="#metaid_M_m350"><bqbiol:is><rdf:Bag><rdf:li rdf:resource="#metaid_M_m350_inchi" /><rdf:li rdf:resource="urn:miriam:obo.chebi:CHEBI:16932"/></rdf:Bag></bqbiol:is></rdf:Description></rdf:RDF></annotation></species>
<species metaid="metaid_M_m351" id="M_m351" name="UDP-N-acetylmuramoyl-L-alanyl-D-glutamate" compartment="C_c" boundaryCondition="false" sboTerm="SBO:0000299"><annotation><in:inchi xmlns:in="http://biomodels.net/inchi" metaid="metaid_M_m351_inchi">InChI=1/C28H43N5O23P2/c1-10(23(42)31-13(26(44)45)4-5-17(37)38)29-24(43)11(2)52-22-18(30-12(3)35)27(54-14(8-34)20(22)40)55-58(49,50)56-57(47,48)51-9-15-19(39)21(41)25(53-15)33-7-6-16(36)32-28(33)46/h6-7,10-11,13-15,18-22,25,27,34,39-41H,4-5,8-9H2,1-3H3,(H,29,43)(H,30,35)(H,31,42)(H,37,38)(H,44,45)(H,47,48)(H,49,50)(H,32,36,46)/t10-,11+,13+,14+,15+,18+,19+,20+,21+,22+,25+,27+/m0/s1</in:inchi><rdf:RDF xmlns:rdf="http://www.w3.org/1999/02/22-rdf-syntax-ns#" xmlns:dc="http://purl.org/dc/elements/1.1/" xmlns:dcterms="http://purl.org/dc/terms/" xmlns:vCard="http://www.w3.org/2001/vcard-rdf/3.0#" xmlns:bqbiol="http://biomodels.net/biology-qualifiers/" xmlns:bqmodel="http://biomodels.net/model-qualifiers/"><rdf:Description rdf:about="#metaid_M_m351"><bqbiol:is><rdf:Bag><rdf:li rdf:resource="#metaid_M_m351_inchi" /><rdf:li rdf:resource="urn:miriam:obo.chebi:CHEBI:16970"/></rdf:Bag></bqbiol:is></rdf:Description></rdf:RDF></annotation></species>
<species metaid="metaid_M_m352" id="M_m352" name="UDP-N-acetylmuramoyl-L-alanyl-D-gamma-glutamyl-meso-2,6-diaminopimelate" compartment="C_c" boundaryCondition="false" sboTerm="SBO:0000299"><annotation><in:inchi xmlns:in="http://biomodels.net/inchi" metaid="metaid_M_m352_inchi">InChI=1/C35H55N7O26P2/c1-13(28(50)40-18(33(56)57)7-8-21(45)39-17(32(54)55)6-4-5-16(36)31(52)53)37-29(51)14(2)64-27-23(38-15(3)44)34(66-19(11-43)25(27)48)67-70(61,62)68-69(59,60)63-12-20-24(47)26(49)30(65-20)42-10-9-22(46)41-35(42)58/h9-10,13-14,16-20,23-27,30,34,43,47-49H,4-8,11-12,36H2,1-3H3,(H,37,51)(H,38,44)(H,39,45)(H,40,50)(H,52,53)(H,54,55)(H,56,57)(H,59,60)(H,61,62)(H,41,46,58)/t13-,14-,16-,17+,18?,19-,20-,23-,24-,25-,26-,27-,30-,34-/m1/s1</in:inchi><rdf:RDF xmlns:rdf="http://www.w3.org/1999/02/22-rdf-syntax-ns#" xmlns:dc="http://purl.org/dc/elements/1.1/" xmlns:dcterms="http://purl.org/dc/terms/" xmlns:vCard="http://www.w3.org/2001/vcard-rdf/3.0#" xmlns:bqbiol="http://biomodels.net/biology-qualifiers/" xmlns:bqmodel="http://biomodels.net/model-qualifiers/"><rdf:Description rdf:about="#metaid_M_m352"><bqbiol:is><rdf:Bag><rdf:li rdf:resource="#metaid_M_m352_inchi" /><rdf:li rdf:resource="urn:miriam:obo.chebi:CHEBI:28639"/></rdf:Bag></bqbiol:is></rdf:Description></rdf:RDF></annotation></species>
<species metaid="metaid_M_m353" id="M_m353" name="D-Alanyl-D-alanine" compartment="C_c" boundaryCondition="false" sboTerm="SBO:0000299"><annotation><in:inchi xmlns:in="http://biomodels.net/inchi" metaid="metaid_M_m353_inchi">InChI=1/C6H12N2O3/c1-3(7)5(9)8-4(2)6(10)11/h3-4H,7H2,1-2H3,(H,8,9)(H,10,11)/t3-,4+/m1/s1</in:inchi><rdf:RDF xmlns:rdf="http://www.w3.org/1999/02/22-rdf-syntax-ns#" xmlns:dc="http://purl.org/dc/elements/1.1/" xmlns:dcterms="http://purl.org/dc/terms/" xmlns:vCard="http://www.w3.org/2001/vcard-rdf/3.0#" xmlns:bqbiol="http://biomodels.net/biology-qualifiers/" xmlns:bqmodel="http://biomodels.net/model-qualifiers/"><rdf:Description rdf:about="#metaid_M_m353"><bqbiol:is><rdf:Bag><rdf:li rdf:resource="#metaid_M_m353_inchi" /><rdf:li rdf:resource="urn:miriam:obo.chebi:CHEBI:16576"/></rdf:Bag></bqbiol:is></rdf:Description></rdf:RDF></annotation></species>
<species metaid="metaid_M_m354" id="M_m354" name="UDP-N-acetylmuramoyl-L-alanyl-D-glutamyl-meso-2,6-diaminopimeloyl-D-alanyl-D-alanine" compartment="C_c" boundaryCondition="false" sboTerm="SBO:0000299"><annotation><in:inchi xmlns:in="http://biomodels.net/inchi" metaid="metaid_M_m354_inchi">InChI=1/C41H65N9O28P2/c1-15(32(58)45-17(3)37(62)63)44-35(61)21(8-6-7-20(42)38(64)65)47-25(53)10-9-22(39(66)67)48-33(59)16(2)43-34(60)18(4)74-31-27(46-19(5)52)40(76-23(13-51)29(31)56)77-80(71,72)78-79(69,70)73-14-24-28(55)30(57)36(75-24)50-12-11-26(54)49-41(50)68/h11-12,15-18,20-24,27-31,36,40,51,55-57H,6-10,13-14,42H2,1-5H3,(H,43,60)(H,44,61)(H,45,58)(H,46,52)(H,47,53)(H,48,59)(H,62,63)(H,64,65)(H,66,67)(H,69,70)(H,71,72)(H,49,54,68)/t15-,16-,17-,18-,20-,21-,22?,23-,24-,27-,28-,29-,30-,31-,36-,40-/m1/s1</in:inchi><rdf:RDF xmlns:rdf="http://www.w3.org/1999/02/22-rdf-syntax-ns#" xmlns:dc="http://purl.org/dc/elements/1.1/" xmlns:dcterms="http://purl.org/dc/terms/" xmlns:vCard="http://www.w3.org/2001/vcard-rdf/3.0#" xmlns:bqbiol="http://biomodels.net/biology-qualifiers/" xmlns:bqmodel="http://biomodels.net/model-qualifiers/"><rdf:Description rdf:about="#metaid_M_m354"><bqbiol:is><rdf:Bag><rdf:li rdf:resource="#metaid_M_m354_inchi" /><rdf:li rdf:resource="urn:miriam:obo.chebi:CHEBI:18199"/></rdf:Bag></bqbiol:is></rdf:Description></rdf:RDF></annotation></species>
<species metaid="metaid_M_m355" id="M_m355" name="Undecaprenyl phosphate" compartment="C_c" boundaryCondition="false" sboTerm="SBO:0000299"><annotation><in:inchi xmlns:in="http://biomodels.net/inchi" metaid="metaid_M_m355_inchi">InChI=1/C55H91O4P/c1-45(2)23-13-24-46(3)25-14-26-47(4)27-15-28-48(5)29-16-30-49(6)31-17-32-50(7)33-18-34-51(8)35-19-36-52(9)37-20-38-53(10)39-21-40-54(11)41-22-42-55(12)43-44-59-60(56,57)58/h23,25,27,29,31,33,35,37,39,41,43H,13-22,24,26,28,30,32,34,36,38,40,42,44H2,1-12H3,(H2,56,57,58)/b46-25+,47-27+,48-29+,49-31+,50-33+,51-35+,52-37+,53-39+,54-41+,55-43+</in:inchi><rdf:RDF xmlns:rdf="http://www.w3.org/1999/02/22-rdf-syntax-ns#" xmlns:dc="http://purl.org/dc/elements/1.1/" xmlns:dcterms="http://purl.org/dc/terms/" xmlns:vCard="http://www.w3.org/2001/vcard-rdf/3.0#" xmlns:bqbiol="http://biomodels.net/biology-qualifiers/" xmlns:bqmodel="http://biomodels.net/model-qualifiers/"><rdf:Description rdf:about="#metaid_M_m355"><bqbiol:is><rdf:Bag><rdf:li rdf:resource="#metaid_M_m355_inchi" /><rdf:li rdf:resource="urn:miriam:obo.chebi:CHEBI:16141"/></rdf:Bag></bqbiol:is></rdf:Description></rdf:RDF></annotation></species>
<species metaid="metaid_M_m356" id="M_m356" name="Undecaprenyl-diphospho-N-acetylmuramoyl-L-alanyl-D-glutamyl-meso-2,6-diaminopimeloyl-D-alanyl-D-alanine" compartment="C_c" boundaryCondition="false" sboTerm="SBO:0000299"><annotation><in:inchi xmlns:in="http://biomodels.net/inchi" metaid="metaid_M_m356_inchi">InChI=1/C87H143N7O23P2/c1-56(2)29-18-30-57(3)31-19-32-58(4)33-20-34-59(5)35-21-36-60(6)37-22-38-61(7)39-23-40-62(8)41-24-42-63(9)43-25-44-64(10)45-26-46-65(11)47-27-48-66(12)53-54-113-118(109,110)117-119(111,112)116-87-77(92-71(17)96)79(78(98)75(55-95)115-87)114-70(16)82(101)89-68(14)81(100)94-74(86(107)108)51-52-76(97)93-73(50-28-49-72(88)85(105)106)83(102)90-67(13)80(99)91-69(15)84(103)104/h29,31,33,35,37,39,41,43,45,47,53,67-70,72-75,77-79,87,95,98H,18-28,30,32,34,36,38,40,42,44,46,48-52,54-55,88H2,1-17H3,(H,89,101)(H,90,102)(H,91,99)(H,92,96)(H,93,97)(H,94,100)(H,103,104)(H,105,106)(H,107,108)(H,109,110)(H,111,112)/b57-31+,58-33+,59-35-,60-37-,61-39-,62-41-,63-43-,64-45-,65-47-,66-53-/t67-,68+,69-,70-,72-,73+,74-,75-,77-,78-,79-,87-/m1/s1</in:inchi><rdf:RDF xmlns:rdf="http://www.w3.org/1999/02/22-rdf-syntax-ns#" xmlns:dc="http://purl.org/dc/elements/1.1/" xmlns:dcterms="http://purl.org/dc/terms/" xmlns:vCard="http://www.w3.org/2001/vcard-rdf/3.0#" xmlns:bqbiol="http://biomodels.net/biology-qualifiers/" xmlns:bqmodel="http://biomodels.net/model-qualifiers/"><rdf:Description rdf:about="#metaid_M_m356"><bqbiol:is><rdf:Bag><rdf:li rdf:resource="#metaid_M_m356_inchi" /><rdf:li rdf:resource="urn:miriam:kegg.compound:C05897"/></rdf:Bag></bqbiol:is></rdf:Description></rdf:RDF></annotation></species>
<species metaid="metaid_M_m357" id="M_m357" name="Undecaprenyl-diphospho-N-acetylmuramoyl-(N-acetylglucosamine)-L-ala-D-glu-meso-2,6-diaminopimeloyl-D-ala-D-ala" compartment="C_c" boundaryCondition="false" sboTerm="SBO:0000299"><annotation><in:inchi xmlns:in="http://biomodels.net/inchi" metaid="metaid_M_m357_inchi">InChI=1/C95H156N8O28P2/c1-58(2)30-19-31-59(3)32-20-33-60(4)34-21-35-61(5)36-22-37-62(6)38-23-39-63(7)40-24-41-64(8)42-25-43-65(9)44-26-45-66(10)46-27-47-67(11)48-28-49-68(12)54-55-125-132(121,122)131-133(123,124)130-95-82(101-74(18)107)86(85(79(57-105)128-95)129-94-81(100-73(17)106)84(110)83(109)78(56-104)127-94)126-72(16)89(113)97-70(14)88(112)103-77(93(119)120)52-53-80(108)102-76(51-29-50-75(96)92(117)118)90(114)98-69(13)87(111)99-71(15)91(115)116/h30,32,34,36,38,40,42,44,46,48,54,69-72,75-79,81-86,94-95,104-105,109-110H,19-29,31,33,35,37,39,41,43,45,47,49-53,55-57,96H2,1-18H3,(H,97,113)(H,98,114)(H,99,111)(H,100,106)(H,101,107)(H,102,108)(H,103,112)(H,115,116)(H,117,118)(H,119,120)(H,121,122)(H,123,124)/b59-32+,60-34+,61-36-,62-38-,63-40-,64-42-,65-44-,66-46-,67-48-,68-54-/t69-,70+,71-,72-,75-,76+,77-,78-,79-,81-,82-,83-,84-,85-,86-,94+,95-/m1/s1</in:inchi><rdf:RDF xmlns:rdf="http://www.w3.org/1999/02/22-rdf-syntax-ns#" xmlns:dc="http://purl.org/dc/elements/1.1/" xmlns:dcterms="http://purl.org/dc/terms/" xmlns:vCard="http://www.w3.org/2001/vcard-rdf/3.0#" xmlns:bqbiol="http://biomodels.net/biology-qualifiers/" xmlns:bqmodel="http://biomodels.net/model-qualifiers/"><rdf:Description rdf:about="#metaid_M_m357"><bqbiol:is><rdf:Bag><rdf:li rdf:resource="#metaid_M_m357_inchi" /><rdf:li rdf:resource="urn:miriam:obo.chebi:CHEBI:28138"/></rdf:Bag></bqbiol:is></rdf:Description></rdf:RDF></annotation></species>
<species metaid="metaid_M_m358" id="M_m358" name="Crosslinked peptideglycan" compartment="C_c" boundaryCondition="false" sboTerm="SBO:0000299"><notes><body xmlns="http://www.w3.org/1999/xhtml"><p>FORMULA: C203H318N28O87P2</p></body></notes><annotation><rdf:RDF xmlns:rdf="http://www.w3.org/1999/02/22-rdf-syntax-ns#" xmlns:dc="http://purl.org/dc/elements/1.1/" xmlns:dcterms="http://purl.org/dc/terms/" xmlns:vCard="http://www.w3.org/2001/vcard-rdf/3.0#" xmlns:bqbiol="http://biomodels.net/biology-qualifiers/" xmlns:bqmodel="http://biomodels.net/model-qualifiers/"><rdf:Description rdf:about="#metaid_M_m358"><bqbiol:is><rdf:Bag><rdf:li rdf:resource="urn:miriam:obo.PubChem.PubChem:46173105"/></rdf:Bag></bqbiol:is></rdf:Description></rdf:RDF></annotation></species>
<species metaid="metaid_M_m360" id="M_m360" name="L-alanine-D-glutamate-meso-2,6-diaminoheptanedioate" compartment="C_c" boundaryCondition="false" sboTerm="SBO:0000299"><notes><body xmlns="http://www.w3.org/1999/xhtml"><p>FORMULA: C15H25N4O8</p></body></notes></species>
<species metaid="metaid_M_m361" id="M_m361" name="L-alanine-D-glutamate-meso-2,6-diaminoheptanedioate" compartment="C_e" boundaryCondition="false" sboTerm="SBO:0000299"><notes><body xmlns="http://www.w3.org/1999/xhtml"><p>FORMULA: C15H25N4O8</p></body></notes></species>
<species metaid="metaid_M_m362" id="M_m362" name="L-alanine-D-glutamate-meso-2,6-diaminoheptanedioate-D-alanine" compartment="C_c" boundaryCondition="false" sboTerm="SBO:0000299"><notes><body xmlns="http://www.w3.org/1999/xhtml"><p>FORMULA: C18H30N5O9</p></body></notes></species>
<species metaid="metaid_M_m363" id="M_m363" name="L-alanine-D-glutamate-meso-2,6-diaminoheptanedioate-D-alanine" compartment="C_e" boundaryCondition="false" sboTerm="SBO:0000299"><notes><body xmlns="http://www.w3.org/1999/xhtml"><p>FORMULA: C18H30N5O9</p></body></notes></species>
<species metaid="metaid_M_m364" id="M_m364" name="(R)-Pantoate" compartment="C_c" boundaryCondition="false" sboTerm="SBO:0000299"><annotation><in:inchi xmlns:in="http://biomodels.net/inchi" metaid="metaid_M_m364_inchi">InChI=1/C6H12O4/c1-6(2,3-7)4(8)5(9)10/h4,7-8H,3H2,1-2H3,(H,9,10)/t4-/m0/s1</in:inchi><rdf:RDF xmlns:rdf="http://www.w3.org/1999/02/22-rdf-syntax-ns#" xmlns:dc="http://purl.org/dc/elements/1.1/" xmlns:dcterms="http://purl.org/dc/terms/" xmlns:vCard="http://www.w3.org/2001/vcard-rdf/3.0#" xmlns:bqbiol="http://biomodels.net/biology-qualifiers/" xmlns:bqmodel="http://biomodels.net/model-qualifiers/"><rdf:Description rdf:about="#metaid_M_m364"><bqbiol:is><rdf:Bag><rdf:li rdf:resource="#metaid_M_m364_inchi" /><rdf:li rdf:resource="urn:miriam:obo.chebi:CHEBI:14737, 15980"/></rdf:Bag></bqbiol:is></rdf:Description></rdf:RDF></annotation></species>
<species metaid="metaid_M_m365" id="M_m365" name="2-Dehydropantoate" compartment="C_c" boundaryCondition="false" sboTerm="SBO:0000299"><annotation><in:inchi xmlns:in="http://biomodels.net/inchi" metaid="metaid_M_m365_inchi">InChI=1/C6H10O4/c1-6(2,3-7)4(8)5(9)10/h7H,3H2,1-2H3,(H,9,10)</in:inchi><rdf:RDF xmlns:rdf="http://www.w3.org/1999/02/22-rdf-syntax-ns#" xmlns:dc="http://purl.org/dc/elements/1.1/" xmlns:dcterms="http://purl.org/dc/terms/" xmlns:vCard="http://www.w3.org/2001/vcard-rdf/3.0#" xmlns:bqbiol="http://biomodels.net/biology-qualifiers/" xmlns:bqmodel="http://biomodels.net/model-qualifiers/"><rdf:Description rdf:about="#metaid_M_m365"><bqbiol:is><rdf:Bag><rdf:li rdf:resource="#metaid_M_m365_inchi" /><rdf:li rdf:resource="urn:miriam:obo.chebi:CHEBI:11561, 17094"/></rdf:Bag></bqbiol:is></rdf:Description></rdf:RDF></annotation></species>
<species metaid="metaid_M_m366" id="M_m366" name="(R)-Pantothenate" compartment="C_c" boundaryCondition="false" sboTerm="SBO:0000299"><annotation><in:inchi xmlns:in="http://biomodels.net/inchi" metaid="metaid_M_m366_inchi">InChI=1/C9H17NO5/c1-9(2,5-11)7(14)8(15)10-4-3-6(12)13/h7,11,14H,3-5H2,1-2H3,(H,10,15)(H,12,13)/t7-/m0/s1</in:inchi><rdf:RDF xmlns:rdf="http://www.w3.org/1999/02/22-rdf-syntax-ns#" xmlns:dc="http://purl.org/dc/elements/1.1/" xmlns:dcterms="http://purl.org/dc/terms/" xmlns:vCard="http://www.w3.org/2001/vcard-rdf/3.0#" xmlns:bqbiol="http://biomodels.net/biology-qualifiers/" xmlns:bqmodel="http://biomodels.net/model-qualifiers/"><rdf:Description rdf:about="#metaid_M_m366"><bqbiol:is><rdf:Bag><rdf:li rdf:resource="#metaid_M_m366_inchi" /><rdf:li rdf:resource="urn:miriam:obo.chebi:CHEBI:29032, 46905, 7916"/></rdf:Bag></bqbiol:is></rdf:Description></rdf:RDF></annotation></species>
<species metaid="metaid_M_m367" id="M_m367" name="D-4'-Phosphopantothenate" compartment="C_c" boundaryCondition="false" sboTerm="SBO:0000299"><annotation><in:inchi xmlns:in="http://biomodels.net/inchi" metaid="metaid_M_m367_inchi">InChI=1/C9H18NO8P/c1-9(2,5-18-19(15,16)17)7(13)8(14)10-4-3-6(11)12/h7,13H,3-5H2,1-2H3,(H,10,14)(H,11,12)(H2,15,16,17)/t7-/m0/s1</in:inchi><rdf:RDF xmlns:rdf="http://www.w3.org/1999/02/22-rdf-syntax-ns#" xmlns:dc="http://purl.org/dc/elements/1.1/" xmlns:dcterms="http://purl.org/dc/terms/" xmlns:vCard="http://www.w3.org/2001/vcard-rdf/3.0#" xmlns:bqbiol="http://biomodels.net/biology-qualifiers/" xmlns:bqmodel="http://biomodels.net/model-qualifiers/"><rdf:Description rdf:about="#metaid_M_m367"><bqbiol:is><rdf:Bag><rdf:li rdf:resource="#metaid_M_m367_inchi" /><rdf:li rdf:resource="urn:miriam:obo.chebi:CHEBI:15905"/></rdf:Bag></bqbiol:is></rdf:Description></rdf:RDF></annotation></species>
<species metaid="metaid_M_m368" id="M_m368" name="N-((R)-4-Phosphopantothenoyl)-L-cysteine" compartment="C_c" boundaryCondition="false" sboTerm="SBO:0000299"><annotation><in:inchi xmlns:in="http://biomodels.net/inchi" metaid="metaid_M_m368_inchi">InChI=1/C12H23N2O9PS/c1-12(2,6-23-24(20,21)22)9(16)10(17)13-4-3-8(15)14-7(5-25)11(18)19/h7,9,16,25H,3-6H2,1-2H3,(H,13,17)(H,14,15)(H,18,19)(H2,20,21,22)/t7-,9-/m0/s1</in:inchi><rdf:RDF xmlns:rdf="http://www.w3.org/1999/02/22-rdf-syntax-ns#" xmlns:dc="http://purl.org/dc/elements/1.1/" xmlns:dcterms="http://purl.org/dc/terms/" xmlns:vCard="http://www.w3.org/2001/vcard-rdf/3.0#" xmlns:bqbiol="http://biomodels.net/biology-qualifiers/" xmlns:bqmodel="http://biomodels.net/model-qualifiers/"><rdf:Description rdf:about="#metaid_M_m368"><bqbiol:is><rdf:Bag><rdf:li rdf:resource="#metaid_M_m368_inchi" /><rdf:li rdf:resource="urn:miriam:obo.chebi:CHEBI:15769"/></rdf:Bag></bqbiol:is></rdf:Description></rdf:RDF></annotation></species>
<species metaid="metaid_M_m369" id="M_m369" name="Pantetheine 4'-phosphate" compartment="C_c" boundaryCondition="false" sboTerm="SBO:0000299"><annotation><in:inchi xmlns:in="http://biomodels.net/inchi" metaid="metaid_M_m369_inchi">InChI=1/C11H23N2O7PS/c1-11(2,7-20-21(17,18)19)9(15)10(16)13-4-3-8(14)12-5-6-22/h9,15,22H,3-7H2,1-2H3,(H,12,14)(H,13,16)(H2,17,18,19)/t9-/m0/s1</in:inchi><rdf:RDF xmlns:rdf="http://www.w3.org/1999/02/22-rdf-syntax-ns#" xmlns:dc="http://purl.org/dc/elements/1.1/" xmlns:dcterms="http://purl.org/dc/terms/" xmlns:vCard="http://www.w3.org/2001/vcard-rdf/3.0#" xmlns:bqbiol="http://biomodels.net/biology-qualifiers/" xmlns:bqmodel="http://biomodels.net/model-qualifiers/"><rdf:Description rdf:about="#metaid_M_m369"><bqbiol:is><rdf:Bag><rdf:li rdf:resource="#metaid_M_m369_inchi" /><rdf:li rdf:resource="urn:miriam:obo.chebi:CHEBI:16858, 4222"/></rdf:Bag></bqbiol:is></rdf:Description></rdf:RDF></annotation></species>
<species metaid="metaid_M_m370" id="M_m370" name="Dephospho-CoA" compartment="C_c" boundaryCondition="false" sboTerm="SBO:0000299"><annotation><in:inchi xmlns:in="http://biomodels.net/inchi" metaid="metaid_M_m370_inchi">InChI=1/C21H35N7O13P2S/c1-21(2,16(32)19(33)24-4-3-12(29)23-5-6-44)8-39-43(36,37)41-42(34,35)38-7-11-14(30)15(31)20(40-11)28-10-27-13-17(22)25-9-26-18(13)28/h9-11,14-16,20,30-32,44H,3-8H2,1-2H3,(H,23,29)(H,24,33)(H,34,35)(H,36,37)(H2,22,25,26)/t11-,14-,15-,16+,20-/m1/s1</in:inchi><rdf:RDF xmlns:rdf="http://www.w3.org/1999/02/22-rdf-syntax-ns#" xmlns:dc="http://purl.org/dc/elements/1.1/" xmlns:dcterms="http://purl.org/dc/terms/" xmlns:vCard="http://www.w3.org/2001/vcard-rdf/3.0#" xmlns:bqbiol="http://biomodels.net/biology-qualifiers/" xmlns:bqmodel="http://biomodels.net/model-qualifiers/"><rdf:Description rdf:about="#metaid_M_m370"><bqbiol:is><rdf:Bag><rdf:li rdf:resource="#metaid_M_m370_inchi" /><rdf:li rdf:resource="urn:miriam:obo.chebi:CHEBI:15468"/></rdf:Bag></bqbiol:is></rdf:Description></rdf:RDF></annotation></species>
<species metaid="metaid_M_m371" id="M_m371" name="Adenosine 3',5'-bisphosphate" compartment="C_c" boundaryCondition="false" sboTerm="SBO:0000299"><annotation><in:inchi xmlns:in="http://biomodels.net/inchi" metaid="metaid_M_m371_inchi">InChI=1/C10H15N5O10P2/c11-8-5-9(13-2-12-8)15(3-14-5)10-6(16)7(25-27(20,21)22)4(24-10)1-23-26(17,18)19/h2-4,6-7,10,16H,1H2,(H2,11,12,13)(H2,17,18,19)(H2,20,21,22)/t4-,6-,7-,10-/m1/s1</in:inchi><rdf:RDF xmlns:rdf="http://www.w3.org/1999/02/22-rdf-syntax-ns#" xmlns:dc="http://purl.org/dc/elements/1.1/" xmlns:dcterms="http://purl.org/dc/terms/" xmlns:vCard="http://www.w3.org/2001/vcard-rdf/3.0#" xmlns:bqbiol="http://biomodels.net/biology-qualifiers/" xmlns:bqmodel="http://biomodels.net/model-qualifiers/"><rdf:Description rdf:about="#metaid_M_m371"><bqbiol:is><rdf:Bag><rdf:li rdf:resource="#metaid_M_m371_inchi" /><rdf:li rdf:resource="urn:miriam:obo.chebi:CHEBI:17985"/></rdf:Bag></bqbiol:is></rdf:Description></rdf:RDF></annotation></species>
<species metaid="metaid_M_m372" id="M_m372" name="acyl carrier protein" compartment="C_c" boundaryCondition="false" sboTerm="SBO:0000299"><notes><body xmlns="http://www.w3.org/1999/xhtml"><p>FORMULA: C11H21N2O7PRS</p></body></notes></species>
<species metaid="metaid_M_m373" id="M_m373" name="apoprotein [acyl carrier protein]" compartment="C_c" boundaryCondition="false" sboTerm="SBO:0000299"><notes><body xmlns="http://www.w3.org/1999/xhtml"><p>FORMULA: RHO</p></body></notes></species>
<species metaid="metaid_M_m374" id="M_m374" name="Deamino-NAD+" compartment="C_c" boundaryCondition="false" sboTerm="SBO:0000299"><annotation><in:inchi xmlns:in="http://biomodels.net/inchi" metaid="metaid_M_m374_inchi">InChI=1/C21H26N6O15P2/c22-17-12-18(24-7-23-17)27(8-25-12)20-16(31)14(29)11(41-20)6-39-44(36,37)42-43(34,35)38-5-10-13(28)15(30)19(40-10)26-3-1-2-9(4-26)21(32)33/h1-4,7-8,10-11,13-16,19-20,28-31H,5-6H2,(H4-,22,23,24,32,33,34,35,36,37)/p+1/t10-,11-,13-,14-,15-,16-,19-,20-/m1/s1</in:inchi><rdf:RDF xmlns:rdf="http://www.w3.org/1999/02/22-rdf-syntax-ns#" xmlns:dc="http://purl.org/dc/elements/1.1/" xmlns:dcterms="http://purl.org/dc/terms/" xmlns:vCard="http://www.w3.org/2001/vcard-rdf/3.0#" xmlns:bqbiol="http://biomodels.net/biology-qualifiers/" xmlns:bqmodel="http://biomodels.net/model-qualifiers/"><rdf:Description rdf:about="#metaid_M_m374"><bqbiol:is><rdf:Bag><rdf:li rdf:resource="#metaid_M_m374_inchi" /><rdf:li rdf:resource="urn:miriam:obo.chebi:CHEBI:18304"/></rdf:Bag></bqbiol:is></rdf:Description></rdf:RDF></annotation></species>
<species metaid="metaid_M_m375" id="M_m375" name="Nicotinate D-ribonucleotide" compartment="C_c" boundaryCondition="false" sboTerm="SBO:0000299"><annotation><in:inchi xmlns:in="http://biomodels.net/inchi" metaid="metaid_M_m375_inchi">InChI=1/C11H14NO9P/c13-8-7(5-20-22(17,18)19)21-10(9(8)14)12-3-1-2-6(4-12)11(15)16/h1-4,7-10,13-14H,5H2,(H2-,15,16,17,18,19)/p+1/t7-,8-,9-,10-/m1/s1</in:inchi><rdf:RDF xmlns:rdf="http://www.w3.org/1999/02/22-rdf-syntax-ns#" xmlns:dc="http://purl.org/dc/elements/1.1/" xmlns:dcterms="http://purl.org/dc/terms/" xmlns:vCard="http://www.w3.org/2001/vcard-rdf/3.0#" xmlns:bqbiol="http://biomodels.net/biology-qualifiers/" xmlns:bqmodel="http://biomodels.net/model-qualifiers/"><rdf:Description rdf:about="#metaid_M_m375"><bqbiol:is><rdf:Bag><rdf:li rdf:resource="#metaid_M_m375_inchi" /><rdf:li rdf:resource="urn:miriam:obo.chebi:CHEBI:15763"/></rdf:Bag></bqbiol:is></rdf:Description></rdf:RDF></annotation></species>
<species metaid="metaid_M_m376" id="M_m376" name="Nicotinate" compartment="C_c" boundaryCondition="false" sboTerm="SBO:0000299"><annotation><in:inchi xmlns:in="http://biomodels.net/inchi" metaid="metaid_M_m376_inchi">InChI=1/C6H5NO2/c8-6(9)5-2-1-3-7-4-5/h1-4H,(H,8,9)</in:inchi><rdf:RDF xmlns:rdf="http://www.w3.org/1999/02/22-rdf-syntax-ns#" xmlns:dc="http://purl.org/dc/elements/1.1/" xmlns:dcterms="http://purl.org/dc/terms/" xmlns:vCard="http://www.w3.org/2001/vcard-rdf/3.0#" xmlns:bqbiol="http://biomodels.net/biology-qualifiers/" xmlns:bqmodel="http://biomodels.net/model-qualifiers/"><rdf:Description rdf:about="#metaid_M_m376"><bqbiol:is><rdf:Bag><rdf:li rdf:resource="#metaid_M_m376_inchi" /><rdf:li rdf:resource="urn:miriam:obo.chebi:CHEBI:15940"/></rdf:Bag></bqbiol:is></rdf:Description></rdf:RDF></annotation></species>
<species metaid="metaid_M_m377" id="M_m377" name="Nicotinate" compartment="C_e" boundaryCondition="false" sboTerm="SBO:0000299"><annotation><in:inchi xmlns:in="http://biomodels.net/inchi" metaid="metaid_M_m377_inchi">InChI=1/C6H5NO2/c8-6(9)5-2-1-3-7-4-5/h1-4H,(H,8,9)</in:inchi><rdf:RDF xmlns:rdf="http://www.w3.org/1999/02/22-rdf-syntax-ns#" xmlns:dc="http://purl.org/dc/elements/1.1/" xmlns:dcterms="http://purl.org/dc/terms/" xmlns:vCard="http://www.w3.org/2001/vcard-rdf/3.0#" xmlns:bqbiol="http://biomodels.net/biology-qualifiers/" xmlns:bqmodel="http://biomodels.net/model-qualifiers/"><rdf:Description rdf:about="#metaid_M_m377"><bqbiol:is><rdf:Bag><rdf:li rdf:resource="#metaid_M_m377_inchi" /><rdf:li rdf:resource="urn:miriam:obo.chebi:CHEBI:15940"/></rdf:Bag></bqbiol:is></rdf:Description></rdf:RDF></annotation></species>
<species metaid="metaid_M_m378" id="M_m378" name="Nicotinate" compartment="C_b" boundaryCondition="true" sboTerm="SBO:0000299"><annotation><in:inchi xmlns:in="http://biomodels.net/inchi" metaid="metaid_M_m378_inchi">InChI=1/C6H5NO2/c8-6(9)5-2-1-3-7-4-5/h1-4H,(H,8,9)</in:inchi><rdf:RDF xmlns:rdf="http://www.w3.org/1999/02/22-rdf-syntax-ns#" xmlns:dc="http://purl.org/dc/elements/1.1/" xmlns:dcterms="http://purl.org/dc/terms/" xmlns:vCard="http://www.w3.org/2001/vcard-rdf/3.0#" xmlns:bqbiol="http://biomodels.net/biology-qualifiers/" xmlns:bqmodel="http://biomodels.net/model-qualifiers/"><rdf:Description rdf:about="#metaid_M_m378"><bqbiol:is><rdf:Bag><rdf:li rdf:resource="#metaid_M_m378_inchi" /><rdf:li rdf:resource="urn:miriam:obo.chebi:CHEBI:15940"/></rdf:Bag></bqbiol:is></rdf:Description></rdf:RDF></annotation></species>
<species metaid="metaid_M_m379" id="M_m379" name="Oxidized thioredoxin" compartment="C_c" boundaryCondition="false" sboTerm="SBO:0000299"><notes><body xmlns="http://www.w3.org/1999/xhtml"><p>FORMULA: X</p></body></notes><annotation><rdf:RDF xmlns:rdf="http://www.w3.org/1999/02/22-rdf-syntax-ns#" xmlns:dc="http://purl.org/dc/elements/1.1/" xmlns:dcterms="http://purl.org/dc/terms/" xmlns:vCard="http://www.w3.org/2001/vcard-rdf/3.0#" xmlns:bqbiol="http://biomodels.net/biology-qualifiers/" xmlns:bqmodel="http://biomodels.net/model-qualifiers/"><rdf:Description rdf:about="#metaid_M_m379"><bqbiol:is><rdf:Bag><rdf:li rdf:resource="urn:miriam:obo.chebi:CHEBI:18191"/></rdf:Bag></bqbiol:is></rdf:Description></rdf:RDF></annotation></species>
<species metaid="metaid_M_m380" id="M_m380" name="Reduced thioredoxin" compartment="C_c" boundaryCondition="false" sboTerm="SBO:0000299"><notes><body xmlns="http://www.w3.org/1999/xhtml"><p>FORMULA: XH2</p></body></notes><annotation><rdf:RDF xmlns:rdf="http://www.w3.org/1999/02/22-rdf-syntax-ns#" xmlns:dc="http://purl.org/dc/elements/1.1/" xmlns:dcterms="http://purl.org/dc/terms/" xmlns:vCard="http://www.w3.org/2001/vcard-rdf/3.0#" xmlns:bqbiol="http://biomodels.net/biology-qualifiers/" xmlns:bqmodel="http://biomodels.net/model-qualifiers/"><rdf:Description rdf:about="#metaid_M_m380"><bqbiol:is><rdf:Bag><rdf:li rdf:resource="urn:miriam:obo.chebi:CHEBI:15967"/></rdf:Bag></bqbiol:is></rdf:Description></rdf:RDF></annotation></species>
<species metaid="metaid_M_m381" id="M_m381" name="Propanoyl phosphate" compartment="C_c" boundaryCondition="false" sboTerm="SBO:0000299"><annotation><in:inchi xmlns:in="http://biomodels.net/inchi" metaid="metaid_M_m381_inchi">InChI=1/C3H7O5P/c1-2-3(4)8-9(5,6)7/h2H2,1H3,(H2,5,6,7)</in:inchi><rdf:RDF xmlns:rdf="http://www.w3.org/1999/02/22-rdf-syntax-ns#" xmlns:dc="http://purl.org/dc/elements/1.1/" xmlns:dcterms="http://purl.org/dc/terms/" xmlns:vCard="http://www.w3.org/2001/vcard-rdf/3.0#" xmlns:bqbiol="http://biomodels.net/biology-qualifiers/" xmlns:bqmodel="http://biomodels.net/model-qualifiers/"><rdf:Description rdf:about="#metaid_M_m381"><bqbiol:is><rdf:Bag><rdf:li rdf:resource="#metaid_M_m381_inchi" /><rdf:li rdf:resource="urn:miriam:obo.chebi:CHEBI:8478"/></rdf:Bag></bqbiol:is></rdf:Description></rdf:RDF></annotation></species>
<species metaid="metaid_M_m382" id="M_m382" name="Propionate (n-C3:0)" compartment="C_c" boundaryCondition="false" sboTerm="SBO:0000299"><notes><body xmlns="http://www.w3.org/1999/xhtml"><p>FORMULA: C3H5O2</p></body></notes></species>
<species metaid="metaid_M_m383" id="M_m383" name="Propanoyl-CoA" compartment="C_c" boundaryCondition="false" sboTerm="SBO:0000299"><notes><body xmlns="http://www.w3.org/1999/xhtml"><p>FORMULA: C24H36N7O17P3S</p></body></notes><annotation><rdf:RDF xmlns:rdf="http://www.w3.org/1999/02/22-rdf-syntax-ns#" xmlns:dc="http://purl.org/dc/elements/1.1/" xmlns:dcterms="http://purl.org/dc/terms/" xmlns:vCard="http://www.w3.org/2001/vcard-rdf/3.0#" xmlns:bqbiol="http://biomodels.net/biology-qualifiers/" xmlns:bqmodel="http://biomodels.net/model-qualifiers/"><rdf:Description rdf:about="#metaid_M_m383"><bqbiol:is><rdf:Bag><rdf:li rdf:resource="urn:miriam:obo.chebi:CHEBI:57392"/></rdf:Bag></bqbiol:is></rdf:Description></rdf:RDF></annotation></species>
<species metaid="metaid_M_m384" id="M_m384" name="Acetoacetyl-CoA" compartment="C_c" boundaryCondition="false" sboTerm="SBO:0000299"><annotation><in:inchi xmlns:in="http://biomodels.net/inchi" metaid="metaid_M_m384_inchi">InChI=1S/C25H40N7O18P3S/c1-13(33)8-16(35)54-7-6-27-15(34)4-5-28-23(38)20(37)25(2,3)10-47-53(44,45)50-52(42,43)46-9-14-19(49-51(39,40)41)18(36)24(48-14)32-12-31-17-21(26)29-11-30-22(17)32/h11-12,14,18-20,24,36-37H,4-10H2,1-3H3,(H,27,34)(H,28,38)(H,42,43)(H,44,45)(H2,26,29,30)(H2,39,40,41)/t14-,18-,19-,20+,24-/m1/s1</in:inchi><rdf:RDF xmlns:rdf="http://www.w3.org/1999/02/22-rdf-syntax-ns#" xmlns:dc="http://purl.org/dc/elements/1.1/" xmlns:dcterms="http://purl.org/dc/terms/" xmlns:vCard="http://www.w3.org/2001/vcard-rdf/3.0#" xmlns:bqbiol="http://biomodels.net/biology-qualifiers/" xmlns:bqmodel="http://biomodels.net/model-qualifiers/"><rdf:Description rdf:about="#metaid_M_m384"><bqbiol:is><rdf:Bag><rdf:li rdf:resource="#metaid_M_m384_inchi" /><rdf:li rdf:resource="urn:miriam:obo.chebi:CHEBI:15345"/></rdf:Bag></bqbiol:is></rdf:Description></rdf:RDF></annotation></species>
<species metaid="metaid_M_m385" id="M_m385" name="Butanoyl-CoA" compartment="C_c" boundaryCondition="false" sboTerm="SBO:0000299"><annotation><in:inchi xmlns:in="http://biomodels.net/inchi" metaid="metaid_M_m385_inchi">InChI=1S/C25H42N7O17P3S/c1-4-5-16(34)53-9-8-27-15(33)6-7-28-23(37)20(36)25(2,3)11-46-52(43,44)49-51(41,42)45-10-14-19(48-50(38,39)40)18(35)24(47-14)32-13-31-17-21(26)29-12-30-22(17)32/h12-14,18-20,24,35-36H,4-11H2,1-3H3,(H,27,33)(H,28,37)(H,41,42)(H,43,44)(H2,26,29,30)(H2,38,39,40)/t14-,18-,19-,20+,24-/m1/s1</in:inchi><rdf:RDF xmlns:rdf="http://www.w3.org/1999/02/22-rdf-syntax-ns#" xmlns:dc="http://purl.org/dc/elements/1.1/" xmlns:dcterms="http://purl.org/dc/terms/" xmlns:vCard="http://www.w3.org/2001/vcard-rdf/3.0#" xmlns:bqbiol="http://biomodels.net/biology-qualifiers/" xmlns:bqmodel="http://biomodels.net/model-qualifiers/"><rdf:Description rdf:about="#metaid_M_m385"><bqbiol:is><rdf:Bag><rdf:li rdf:resource="#metaid_M_m385_inchi" /><rdf:li rdf:resource="urn:miriam:obo.chebi:CHEBI:15517"/></rdf:Bag></bqbiol:is></rdf:Description></rdf:RDF></annotation></species>
<species metaid="metaid_M_m386" id="M_m386" name="Crotonoyl-CoA" compartment="C_c" boundaryCondition="false" sboTerm="SBO:0000299"><annotation><in:inchi xmlns:in="http://biomodels.net/inchi" metaid="metaid_M_m386_inchi">InChI=1S/C25H40N7O17P3S/c1-4-5-16(34)53-9-8-27-15(33)6-7-28-23(37)20(36)25(2,3)11-46-52(43,44)49-51(41,42)45-10-14-19(48-50(38,39)40)18(35)24(47-14)32-13-31-17-21(26)29-12-30-22(17)32/h4-5,12-14,18-20,24,35-36H,6-11H2,1-3H3,(H,27,33)(H,28,37)(H,41,42)(H,43,44)(H2,26,29,30)(H2,38,39,40)/b5-4+/t14-,18-,19-,20+,24-/m1/s1</in:inchi><rdf:RDF xmlns:rdf="http://www.w3.org/1999/02/22-rdf-syntax-ns#" xmlns:dc="http://purl.org/dc/elements/1.1/" xmlns:dcterms="http://purl.org/dc/terms/" xmlns:vCard="http://www.w3.org/2001/vcard-rdf/3.0#" xmlns:bqbiol="http://biomodels.net/biology-qualifiers/" xmlns:bqmodel="http://biomodels.net/model-qualifiers/"><rdf:Description rdf:about="#metaid_M_m386"><bqbiol:is><rdf:Bag><rdf:li rdf:resource="#metaid_M_m386_inchi" /><rdf:li rdf:resource="urn:miriam:obo.chebi:CHEBI:15473"/></rdf:Bag></bqbiol:is></rdf:Description></rdf:RDF></annotation></species>
<species metaid="metaid_M_m389" id="M_m389" name="Acetyl-ACP" compartment="C_c" boundaryCondition="false" sboTerm="SBO:0000299"><notes><body xmlns="http://www.w3.org/1999/xhtml"><p>FORMULA: C13H23N2O8PRS</p></body></notes><annotation><rdf:RDF xmlns:rdf="http://www.w3.org/1999/02/22-rdf-syntax-ns#" xmlns:dc="http://purl.org/dc/elements/1.1/" xmlns:dcterms="http://purl.org/dc/terms/" xmlns:vCard="http://www.w3.org/2001/vcard-rdf/3.0#" xmlns:bqbiol="http://biomodels.net/biology-qualifiers/" xmlns:bqmodel="http://biomodels.net/model-qualifiers/"><rdf:Description rdf:about="#metaid_M_m389"><bqbiol:is><rdf:Bag><rdf:li rdf:resource="urn:miriam:obo.chebi:CHEBI:17093"/></rdf:Bag></bqbiol:is></rdf:Description></rdf:RDF></annotation></species>
<species metaid="metaid_M_m390" id="M_m390" name="Malonyl-CoA" compartment="C_c" boundaryCondition="false" sboTerm="SBO:0000299"><notes><body xmlns="http://www.w3.org/1999/xhtml"><p>FORMULA: C24H33N7O19P3S</p></body></notes><annotation><rdf:RDF xmlns:rdf="http://www.w3.org/1999/02/22-rdf-syntax-ns#" xmlns:dc="http://purl.org/dc/elements/1.1/" xmlns:dcterms="http://purl.org/dc/terms/" xmlns:vCard="http://www.w3.org/2001/vcard-rdf/3.0#" xmlns:bqbiol="http://biomodels.net/biology-qualifiers/" xmlns:bqmodel="http://biomodels.net/model-qualifiers/"><rdf:Description rdf:about="#metaid_M_m390"><bqbiol:is><rdf:Bag><rdf:li rdf:resource="urn:miriam:obo.chebi:CHEBI:15531"/></rdf:Bag></bqbiol:is></rdf:Description></rdf:RDF></annotation></species>
<species metaid="metaid_M_m391" id="M_m391" name="Malonyl-[acyl-carrier protein]" compartment="C_c" boundaryCondition="false" sboTerm="SBO:0000299"><notes><body xmlns="http://www.w3.org/1999/xhtml"><p>FORMULA: C14H22N2O10PRS</p></body></notes><annotation><rdf:RDF xmlns:rdf="http://www.w3.org/1999/02/22-rdf-syntax-ns#" xmlns:dc="http://purl.org/dc/elements/1.1/" xmlns:dcterms="http://purl.org/dc/terms/" xmlns:vCard="http://www.w3.org/2001/vcard-rdf/3.0#" xmlns:bqbiol="http://biomodels.net/biology-qualifiers/" xmlns:bqmodel="http://biomodels.net/model-qualifiers/"><rdf:Description rdf:about="#metaid_M_m391"><bqbiol:is><rdf:Bag><rdf:li rdf:resource="urn:miriam:obo.chebi:CHEBI:17330"/></rdf:Bag></bqbiol:is></rdf:Description></rdf:RDF></annotation></species>
<species metaid="metaid_M_m392" id="M_m392" name="Acetoacetyl-ACP" compartment="C_c" boundaryCondition="false" sboTerm="SBO:0000299"><notes><body xmlns="http://www.w3.org/1999/xhtml"><p>FORMULA: C15H25N2O9PRS</p></body></notes><annotation><rdf:RDF xmlns:rdf="http://www.w3.org/1999/02/22-rdf-syntax-ns#" xmlns:dc="http://purl.org/dc/elements/1.1/" xmlns:dcterms="http://purl.org/dc/terms/" xmlns:vCard="http://www.w3.org/2001/vcard-rdf/3.0#" xmlns:bqbiol="http://biomodels.net/biology-qualifiers/" xmlns:bqmodel="http://biomodels.net/model-qualifiers/"><rdf:Description rdf:about="#metaid_M_m392"><bqbiol:is><rdf:Bag><rdf:li rdf:resource="urn:miriam:obo.chebi:CHEBI:2393"/></rdf:Bag></bqbiol:is></rdf:Description></rdf:RDF></annotation></species>
<species metaid="metaid_M_m393" id="M_m393" name="(3R)-3-Hydroxyacyl-[acyl-carrier protein]" compartment="C_c" boundaryCondition="false" sboTerm="SBO:0000299"><notes><body xmlns="http://www.w3.org/1999/xhtml"><p>FORMULA: C15H27N2O9PRS</p></body></notes><annotation><rdf:RDF xmlns:rdf="http://www.w3.org/1999/02/22-rdf-syntax-ns#" xmlns:dc="http://purl.org/dc/elements/1.1/" xmlns:dcterms="http://purl.org/dc/terms/" xmlns:vCard="http://www.w3.org/2001/vcard-rdf/3.0#" xmlns:bqbiol="http://biomodels.net/biology-qualifiers/" xmlns:bqmodel="http://biomodels.net/model-qualifiers/"><rdf:Description rdf:about="#metaid_M_m393"><bqbiol:is><rdf:Bag><rdf:li rdf:resource="urn:miriam:kegg.compound:C01271"/></rdf:Bag></bqbiol:is></rdf:Description></rdf:RDF></annotation></species>
<species metaid="metaid_M_m394" id="M_m394" name="But-2-enoyl-[acyl-carrier protein]" compartment="C_c" boundaryCondition="false" sboTerm="SBO:0000299"><notes><body xmlns="http://www.w3.org/1999/xhtml"><p>FORMULA: C15H25N2O8PRS</p></body></notes><annotation><rdf:RDF xmlns:rdf="http://www.w3.org/1999/02/22-rdf-syntax-ns#" xmlns:dc="http://purl.org/dc/elements/1.1/" xmlns:dcterms="http://purl.org/dc/terms/" xmlns:vCard="http://www.w3.org/2001/vcard-rdf/3.0#" xmlns:bqbiol="http://biomodels.net/biology-qualifiers/" xmlns:bqmodel="http://biomodels.net/model-qualifiers/"><rdf:Description rdf:about="#metaid_M_m394"><bqbiol:is><rdf:Bag><rdf:li rdf:resource="urn:miriam:kegg.compound:C04246"/></rdf:Bag></bqbiol:is></rdf:Description></rdf:RDF></annotation></species>
<species metaid="metaid_M_m395" id="M_m395" name="Butyryl-ACP (n-C4:0ACP)" compartment="C_c" boundaryCondition="false" sboTerm="SBO:0000299"><notes><body xmlns="http://www.w3.org/1999/xhtml"><p>FORMULA: C15H27N2O8PRS</p></body></notes><annotation><rdf:RDF xmlns:rdf="http://www.w3.org/1999/02/22-rdf-syntax-ns#" xmlns:dc="http://purl.org/dc/elements/1.1/" xmlns:dcterms="http://purl.org/dc/terms/" xmlns:vCard="http://www.w3.org/2001/vcard-rdf/3.0#" xmlns:bqbiol="http://biomodels.net/biology-qualifiers/" xmlns:bqmodel="http://biomodels.net/model-qualifiers/"><rdf:Description rdf:about="#metaid_M_m395"><bqbiol:is><rdf:Bag><rdf:li rdf:resource="urn:miriam:kegg.compound:C05745"/></rdf:Bag></bqbiol:is></rdf:Description></rdf:RDF></annotation></species>
<species metaid="metaid_M_m396" id="M_m396" name="3-Oxohexanoyl-[acyl-carrier protein]" compartment="C_c" boundaryCondition="false" sboTerm="SBO:0000299"><notes><body xmlns="http://www.w3.org/1999/xhtml"><p>FORMULA: C17H29N2O9PRS</p></body></notes><annotation><rdf:RDF xmlns:rdf="http://www.w3.org/1999/02/22-rdf-syntax-ns#" xmlns:dc="http://purl.org/dc/elements/1.1/" xmlns:dcterms="http://purl.org/dc/terms/" xmlns:vCard="http://www.w3.org/2001/vcard-rdf/3.0#" xmlns:bqbiol="http://biomodels.net/biology-qualifiers/" xmlns:bqmodel="http://biomodels.net/model-qualifiers/"><rdf:Description rdf:about="#metaid_M_m396"><bqbiol:is><rdf:Bag><rdf:li rdf:resource="urn:miriam:kegg.compound:C05746"/></rdf:Bag></bqbiol:is></rdf:Description></rdf:RDF></annotation></species>
<species metaid="metaid_M_m397" id="M_m397" name="(R)-3-Hydroxyhexanoyl-[acyl-carrier protein]" compartment="C_c" boundaryCondition="false" sboTerm="SBO:0000299"><notes><body xmlns="http://www.w3.org/1999/xhtml"><p>FORMULA: C17H31N2O9PRS</p></body></notes><annotation><rdf:RDF xmlns:rdf="http://www.w3.org/1999/02/22-rdf-syntax-ns#" xmlns:dc="http://purl.org/dc/elements/1.1/" xmlns:dcterms="http://purl.org/dc/terms/" xmlns:vCard="http://www.w3.org/2001/vcard-rdf/3.0#" xmlns:bqbiol="http://biomodels.net/biology-qualifiers/" xmlns:bqmodel="http://biomodels.net/model-qualifiers/"><rdf:Description rdf:about="#metaid_M_m397"><bqbiol:is><rdf:Bag><rdf:li rdf:resource="urn:miriam:kegg.compound:C05747"/></rdf:Bag></bqbiol:is></rdf:Description></rdf:RDF></annotation></species>
<species metaid="metaid_M_m398" id="M_m398" name="trans-Hex-2-enoyl-[acyl-carrier protein]" compartment="C_c" boundaryCondition="false" sboTerm="SBO:0000299"><notes><body xmlns="http://www.w3.org/1999/xhtml"><p>FORMULA: C17H29N2O8PRS</p></body></notes><annotation><rdf:RDF xmlns:rdf="http://www.w3.org/1999/02/22-rdf-syntax-ns#" xmlns:dc="http://purl.org/dc/elements/1.1/" xmlns:dcterms="http://purl.org/dc/terms/" xmlns:vCard="http://www.w3.org/2001/vcard-rdf/3.0#" xmlns:bqbiol="http://biomodels.net/biology-qualifiers/" xmlns:bqmodel="http://biomodels.net/model-qualifiers/"><rdf:Description rdf:about="#metaid_M_m398"><bqbiol:is><rdf:Bag><rdf:li rdf:resource="urn:miriam:kegg.compound:C05748"/></rdf:Bag></bqbiol:is></rdf:Description></rdf:RDF></annotation></species>
<species metaid="metaid_M_m399" id="M_m399" name="Hexanoyl-ACP (n-C6:0ACP)" compartment="C_c" boundaryCondition="false" sboTerm="SBO:0000299"><notes><body xmlns="http://www.w3.org/1999/xhtml"><p>FORMULA: C17H31N2O8PRS</p></body></notes><annotation><rdf:RDF xmlns:rdf="http://www.w3.org/1999/02/22-rdf-syntax-ns#" xmlns:dc="http://purl.org/dc/elements/1.1/" xmlns:dcterms="http://purl.org/dc/terms/" xmlns:vCard="http://www.w3.org/2001/vcard-rdf/3.0#" xmlns:bqbiol="http://biomodels.net/biology-qualifiers/" xmlns:bqmodel="http://biomodels.net/model-qualifiers/"><rdf:Description rdf:about="#metaid_M_m399"><bqbiol:is><rdf:Bag><rdf:li rdf:resource="urn:miriam:kegg.compound:C05749"/></rdf:Bag></bqbiol:is></rdf:Description></rdf:RDF></annotation></species>
<species metaid="metaid_M_m400" id="M_m400" name="3-Oxooctanoyl-[acyl-carrier protein]" compartment="C_c" boundaryCondition="false" sboTerm="SBO:0000299"><notes><body xmlns="http://www.w3.org/1999/xhtml"><p>FORMULA: C19H33N2O9PRS</p></body></notes><annotation><rdf:RDF xmlns:rdf="http://www.w3.org/1999/02/22-rdf-syntax-ns#" xmlns:dc="http://purl.org/dc/elements/1.1/" xmlns:dcterms="http://purl.org/dc/terms/" xmlns:vCard="http://www.w3.org/2001/vcard-rdf/3.0#" xmlns:bqbiol="http://biomodels.net/biology-qualifiers/" xmlns:bqmodel="http://biomodels.net/model-qualifiers/"><rdf:Description rdf:about="#metaid_M_m400"><bqbiol:is><rdf:Bag><rdf:li rdf:resource="urn:miriam:kegg.compound:C05750"/></rdf:Bag></bqbiol:is></rdf:Description></rdf:RDF></annotation></species>
<species metaid="metaid_M_m401" id="M_m401" name="(R)-3-Hydroxyoctanoyl-[acyl-carrier protein]" compartment="C_c" boundaryCondition="false" sboTerm="SBO:0000299"><notes><body xmlns="http://www.w3.org/1999/xhtml"><p>FORMULA: C19H35N2O9PRS</p></body></notes><annotation><rdf:RDF xmlns:rdf="http://www.w3.org/1999/02/22-rdf-syntax-ns#" xmlns:dc="http://purl.org/dc/elements/1.1/" xmlns:dcterms="http://purl.org/dc/terms/" xmlns:vCard="http://www.w3.org/2001/vcard-rdf/3.0#" xmlns:bqbiol="http://biomodels.net/biology-qualifiers/" xmlns:bqmodel="http://biomodels.net/model-qualifiers/"><rdf:Description rdf:about="#metaid_M_m401"><bqbiol:is><rdf:Bag><rdf:li rdf:resource="urn:miriam:kegg.compound:C04620"/></rdf:Bag></bqbiol:is></rdf:Description></rdf:RDF></annotation></species>
<species metaid="metaid_M_m402" id="M_m402" name="trans-Oct-2-enoyl-[acyl-carrier protein]" compartment="C_c" boundaryCondition="false" sboTerm="SBO:0000299"><notes><body xmlns="http://www.w3.org/1999/xhtml"><p>FORMULA: C19H33N2O8PRS</p></body></notes><annotation><rdf:RDF xmlns:rdf="http://www.w3.org/1999/02/22-rdf-syntax-ns#" xmlns:dc="http://purl.org/dc/elements/1.1/" xmlns:dcterms="http://purl.org/dc/terms/" xmlns:vCard="http://www.w3.org/2001/vcard-rdf/3.0#" xmlns:bqbiol="http://biomodels.net/biology-qualifiers/" xmlns:bqmodel="http://biomodels.net/model-qualifiers/"><rdf:Description rdf:about="#metaid_M_m402"><bqbiol:is><rdf:Bag><rdf:li rdf:resource="urn:miriam:kegg.compound:C05751"/></rdf:Bag></bqbiol:is></rdf:Description></rdf:RDF></annotation></species>
<species metaid="metaid_M_m403" id="M_m403" name="Octanoyl-ACP (n-C8:0ACP)" compartment="C_c" boundaryCondition="false" sboTerm="SBO:0000299"><notes><body xmlns="http://www.w3.org/1999/xhtml"><p>FORMULA: C19H35N2O8PRS</p></body></notes><annotation><rdf:RDF xmlns:rdf="http://www.w3.org/1999/02/22-rdf-syntax-ns#" xmlns:dc="http://purl.org/dc/elements/1.1/" xmlns:dcterms="http://purl.org/dc/terms/" xmlns:vCard="http://www.w3.org/2001/vcard-rdf/3.0#" xmlns:bqbiol="http://biomodels.net/biology-qualifiers/" xmlns:bqmodel="http://biomodels.net/model-qualifiers/"><rdf:Description rdf:about="#metaid_M_m403"><bqbiol:is><rdf:Bag><rdf:li rdf:resource="urn:miriam:obo.chebi:CHEBI:7725"/></rdf:Bag></bqbiol:is></rdf:Description></rdf:RDF></annotation></species>
<species metaid="metaid_M_m404" id="M_m404" name="3-Oxodecanoyl-[acyl-carrier protein]" compartment="C_c" boundaryCondition="false" sboTerm="SBO:0000299"><notes><body xmlns="http://www.w3.org/1999/xhtml"><p>FORMULA: C21H37N2O9PRS</p></body></notes><annotation><rdf:RDF xmlns:rdf="http://www.w3.org/1999/02/22-rdf-syntax-ns#" xmlns:dc="http://purl.org/dc/elements/1.1/" xmlns:dcterms="http://purl.org/dc/terms/" xmlns:vCard="http://www.w3.org/2001/vcard-rdf/3.0#" xmlns:bqbiol="http://biomodels.net/biology-qualifiers/" xmlns:bqmodel="http://biomodels.net/model-qualifiers/"><rdf:Description rdf:about="#metaid_M_m404"><bqbiol:is><rdf:Bag><rdf:li rdf:resource="urn:miriam:kegg.compound:C05753"/></rdf:Bag></bqbiol:is></rdf:Description></rdf:RDF></annotation></species>
<species metaid="metaid_M_m405" id="M_m405" name="(R)-3-Hydroxydecanoyl-[acyl-carrier protein]" compartment="C_c" boundaryCondition="false" sboTerm="SBO:0000299"><notes><body xmlns="http://www.w3.org/1999/xhtml"><p>FORMULA: C21H39N2O9PRS</p></body></notes><annotation><rdf:RDF xmlns:rdf="http://www.w3.org/1999/02/22-rdf-syntax-ns#" xmlns:dc="http://purl.org/dc/elements/1.1/" xmlns:dcterms="http://purl.org/dc/terms/" xmlns:vCard="http://www.w3.org/2001/vcard-rdf/3.0#" xmlns:bqbiol="http://biomodels.net/biology-qualifiers/" xmlns:bqmodel="http://biomodels.net/model-qualifiers/"><rdf:Description rdf:about="#metaid_M_m405"><bqbiol:is><rdf:Bag><rdf:li rdf:resource="urn:miriam:kegg.compound:C04619"/></rdf:Bag></bqbiol:is></rdf:Description></rdf:RDF></annotation></species>
<species metaid="metaid_M_m406" id="M_m406" name="trans-Dec-2-enoyl-[acyl-carrier protein]" compartment="C_c" boundaryCondition="false" sboTerm="SBO:0000299"><notes><body xmlns="http://www.w3.org/1999/xhtml"><p>FORMULA: C21H37N2O8PRS</p></body></notes><annotation><rdf:RDF xmlns:rdf="http://www.w3.org/1999/02/22-rdf-syntax-ns#" xmlns:dc="http://purl.org/dc/elements/1.1/" xmlns:dcterms="http://purl.org/dc/terms/" xmlns:vCard="http://www.w3.org/2001/vcard-rdf/3.0#" xmlns:bqbiol="http://biomodels.net/biology-qualifiers/" xmlns:bqmodel="http://biomodels.net/model-qualifiers/"><rdf:Description rdf:about="#metaid_M_m406"><bqbiol:is><rdf:Bag><rdf:li rdf:resource="urn:miriam:kegg.compound:C05754"/></rdf:Bag></bqbiol:is></rdf:Description></rdf:RDF></annotation></species>
<species metaid="metaid_M_m407" id="M_m407" name="Decanoyl-ACP (n-C10:0ACP)" compartment="C_c" boundaryCondition="false" sboTerm="SBO:0000299"><notes><body xmlns="http://www.w3.org/1999/xhtml"><p>FORMULA: C21H39N2O8PRS</p></body></notes><annotation><rdf:RDF xmlns:rdf="http://www.w3.org/1999/02/22-rdf-syntax-ns#" xmlns:dc="http://purl.org/dc/elements/1.1/" xmlns:dcterms="http://purl.org/dc/terms/" xmlns:vCard="http://www.w3.org/2001/vcard-rdf/3.0#" xmlns:bqbiol="http://biomodels.net/biology-qualifiers/" xmlns:bqmodel="http://biomodels.net/model-qualifiers/"><rdf:Description rdf:about="#metaid_M_m407"><bqbiol:is><rdf:Bag><rdf:li rdf:resource="urn:miriam:obo.chebi:CHEBI:4349"/></rdf:Bag></bqbiol:is></rdf:Description></rdf:RDF></annotation></species>
<species metaid="metaid_M_m408" id="M_m408" name="3-Oxododecanoyl-[acyl-carrier protein]" compartment="C_c" boundaryCondition="false" sboTerm="SBO:0000299"><notes><body xmlns="http://www.w3.org/1999/xhtml"><p>FORMULA: C23H41N2O9PRS</p></body></notes><annotation><rdf:RDF xmlns:rdf="http://www.w3.org/1999/02/22-rdf-syntax-ns#" xmlns:dc="http://purl.org/dc/elements/1.1/" xmlns:dcterms="http://purl.org/dc/terms/" xmlns:vCard="http://www.w3.org/2001/vcard-rdf/3.0#" xmlns:bqbiol="http://biomodels.net/biology-qualifiers/" xmlns:bqmodel="http://biomodels.net/model-qualifiers/"><rdf:Description rdf:about="#metaid_M_m408"><bqbiol:is><rdf:Bag><rdf:li rdf:resource="urn:miriam:kegg.compound:C05756"/></rdf:Bag></bqbiol:is></rdf:Description></rdf:RDF></annotation></species>
<species metaid="metaid_M_m409" id="M_m409" name="(R)-3-Hydroxydodecanoyl-[acyl-carrier protein]" compartment="C_c" boundaryCondition="false" sboTerm="SBO:0000299"><notes><body xmlns="http://www.w3.org/1999/xhtml"><p>FORMULA: C23H43N2O9PRS</p></body></notes><annotation><rdf:RDF xmlns:rdf="http://www.w3.org/1999/02/22-rdf-syntax-ns#" xmlns:dc="http://purl.org/dc/elements/1.1/" xmlns:dcterms="http://purl.org/dc/terms/" xmlns:vCard="http://www.w3.org/2001/vcard-rdf/3.0#" xmlns:bqbiol="http://biomodels.net/biology-qualifiers/" xmlns:bqmodel="http://biomodels.net/model-qualifiers/"><rdf:Description rdf:about="#metaid_M_m409"><bqbiol:is><rdf:Bag><rdf:li rdf:resource="urn:miriam:kegg.compound:C05757"/></rdf:Bag></bqbiol:is></rdf:Description></rdf:RDF></annotation></species>
<species metaid="metaid_M_m410" id="M_m410" name="trans-Dodec-2-enoyl-[acyl-carrier protein]" compartment="C_c" boundaryCondition="false" sboTerm="SBO:0000299"><notes><body xmlns="http://www.w3.org/1999/xhtml"><p>FORMULA: C23H41N2O8PRS</p></body></notes><annotation><rdf:RDF xmlns:rdf="http://www.w3.org/1999/02/22-rdf-syntax-ns#" xmlns:dc="http://purl.org/dc/elements/1.1/" xmlns:dcterms="http://purl.org/dc/terms/" xmlns:vCard="http://www.w3.org/2001/vcard-rdf/3.0#" xmlns:bqbiol="http://biomodels.net/biology-qualifiers/" xmlns:bqmodel="http://biomodels.net/model-qualifiers/"><rdf:Description rdf:about="#metaid_M_m410"><bqbiol:is><rdf:Bag><rdf:li rdf:resource="urn:miriam:kegg.compound:C05758"/></rdf:Bag></bqbiol:is></rdf:Description></rdf:RDF></annotation></species>
<species metaid="metaid_M_m411" id="M_m411" name="Dodecanoyl-ACP (n-C12:0ACP)" compartment="C_c" boundaryCondition="false" sboTerm="SBO:0000299"><notes><body xmlns="http://www.w3.org/1999/xhtml"><p>FORMULA: C23H43N2O8PRS</p></body></notes><annotation><rdf:RDF xmlns:rdf="http://www.w3.org/1999/02/22-rdf-syntax-ns#" xmlns:dc="http://purl.org/dc/elements/1.1/" xmlns:dcterms="http://purl.org/dc/terms/" xmlns:vCard="http://www.w3.org/2001/vcard-rdf/3.0#" xmlns:bqbiol="http://biomodels.net/biology-qualifiers/" xmlns:bqmodel="http://biomodels.net/model-qualifiers/"><rdf:Description rdf:about="#metaid_M_m411"><bqbiol:is><rdf:Bag><rdf:li rdf:resource="urn:miriam:obo.chebi:CHEBI:16759"/></rdf:Bag></bqbiol:is></rdf:Description></rdf:RDF></annotation></species>
<species metaid="metaid_M_m412" id="M_m412" name="3-Oxotetradecanoyl-[acyl-carrier protein]" compartment="C_c" boundaryCondition="false" sboTerm="SBO:0000299"><notes><body xmlns="http://www.w3.org/1999/xhtml"><p>FORMULA: C25H45N2O9PRS</p></body></notes><annotation><rdf:RDF xmlns:rdf="http://www.w3.org/1999/02/22-rdf-syntax-ns#" xmlns:dc="http://purl.org/dc/elements/1.1/" xmlns:dcterms="http://purl.org/dc/terms/" xmlns:vCard="http://www.w3.org/2001/vcard-rdf/3.0#" xmlns:bqbiol="http://biomodels.net/biology-qualifiers/" xmlns:bqmodel="http://biomodels.net/model-qualifiers/"><rdf:Description rdf:about="#metaid_M_m412"><bqbiol:is><rdf:Bag><rdf:li rdf:resource="urn:miriam:kegg.compound:C05759"/></rdf:Bag></bqbiol:is></rdf:Description></rdf:RDF></annotation></species>
<species metaid="metaid_M_m413" id="M_m413" name="(R)-3-Hydroxytetradecanoyl-[acyl-carrier protein]" compartment="C_c" boundaryCondition="false" sboTerm="SBO:0000299"><notes><body xmlns="http://www.w3.org/1999/xhtml"><p>FORMULA: C25H47N2O9PRS</p></body></notes><annotation><rdf:RDF xmlns:rdf="http://www.w3.org/1999/02/22-rdf-syntax-ns#" xmlns:dc="http://purl.org/dc/elements/1.1/" xmlns:dcterms="http://purl.org/dc/terms/" xmlns:vCard="http://www.w3.org/2001/vcard-rdf/3.0#" xmlns:bqbiol="http://biomodels.net/biology-qualifiers/" xmlns:bqmodel="http://biomodels.net/model-qualifiers/"><rdf:Description rdf:about="#metaid_M_m413"><bqbiol:is><rdf:Bag><rdf:li rdf:resource="urn:miriam:kegg.compound:C04688"/></rdf:Bag></bqbiol:is></rdf:Description></rdf:RDF></annotation></species>
<species metaid="metaid_M_m414" id="M_m414" name="trans-Tetradec-2-enoyl-[acyl-carrier protein]" compartment="C_c" boundaryCondition="false" sboTerm="SBO:0000299"><notes><body xmlns="http://www.w3.org/1999/xhtml"><p>FORMULA: C25H45N2O8PRS</p></body></notes><annotation><rdf:RDF xmlns:rdf="http://www.w3.org/1999/02/22-rdf-syntax-ns#" xmlns:dc="http://purl.org/dc/elements/1.1/" xmlns:dcterms="http://purl.org/dc/terms/" xmlns:vCard="http://www.w3.org/2001/vcard-rdf/3.0#" xmlns:bqbiol="http://biomodels.net/biology-qualifiers/" xmlns:bqmodel="http://biomodels.net/model-qualifiers/"><rdf:Description rdf:about="#metaid_M_m414"><bqbiol:is><rdf:Bag><rdf:li rdf:resource="urn:miriam:kegg.compound:C05760"/></rdf:Bag></bqbiol:is></rdf:Description></rdf:RDF></annotation></species>
<species metaid="metaid_M_m415" id="M_m415" name="Myristoyl-ACP (n-C14:0ACP)" compartment="C_c" boundaryCondition="false" sboTerm="SBO:0000299"><notes><body xmlns="http://www.w3.org/1999/xhtml"><p>FORMULA: C25H47N2O8PRS</p></body></notes><annotation><rdf:RDF xmlns:rdf="http://www.w3.org/1999/02/22-rdf-syntax-ns#" xmlns:dc="http://purl.org/dc/elements/1.1/" xmlns:dcterms="http://purl.org/dc/terms/" xmlns:vCard="http://www.w3.org/2001/vcard-rdf/3.0#" xmlns:bqbiol="http://biomodels.net/biology-qualifiers/" xmlns:bqmodel="http://biomodels.net/model-qualifiers/"><rdf:Description rdf:about="#metaid_M_m415"><bqbiol:is><rdf:Bag><rdf:li rdf:resource="urn:miriam:obo.chebi:CHEBI:50651"/></rdf:Bag></bqbiol:is></rdf:Description></rdf:RDF></annotation></species>
<species metaid="metaid_M_m416" id="M_m416" name="3-Oxohexadecanoyl-[acyl-carrier protein]" compartment="C_c" boundaryCondition="false" sboTerm="SBO:0000299"><notes><body xmlns="http://www.w3.org/1999/xhtml"><p>FORMULA: C27H49N2O9PRS</p></body></notes><annotation><rdf:RDF xmlns:rdf="http://www.w3.org/1999/02/22-rdf-syntax-ns#" xmlns:dc="http://purl.org/dc/elements/1.1/" xmlns:dcterms="http://purl.org/dc/terms/" xmlns:vCard="http://www.w3.org/2001/vcard-rdf/3.0#" xmlns:bqbiol="http://biomodels.net/biology-qualifiers/" xmlns:bqmodel="http://biomodels.net/model-qualifiers/"><rdf:Description rdf:about="#metaid_M_m416"><bqbiol:is><rdf:Bag><rdf:li rdf:resource="urn:miriam:kegg.compound:C05762"/></rdf:Bag></bqbiol:is></rdf:Description></rdf:RDF></annotation></species>
<species metaid="metaid_M_m417" id="M_m417" name="R-3-hydroxypalmitoyl-[acyl-carrier protein]" compartment="C_c" boundaryCondition="false" sboTerm="SBO:0000299"><notes><body xmlns="http://www.w3.org/1999/xhtml"><p>FORMULA: C27H51N2O9PRS</p></body></notes><annotation><rdf:RDF xmlns:rdf="http://www.w3.org/1999/02/22-rdf-syntax-ns#" xmlns:dc="http://purl.org/dc/elements/1.1/" xmlns:dcterms="http://purl.org/dc/terms/" xmlns:vCard="http://www.w3.org/2001/vcard-rdf/3.0#" xmlns:bqbiol="http://biomodels.net/biology-qualifiers/" xmlns:bqmodel="http://biomodels.net/model-qualifiers/"><rdf:Description rdf:about="#metaid_M_m417"><bqbiol:is><rdf:Bag><rdf:li rdf:resource="urn:miriam:kegg.compound:C04633"/></rdf:Bag></bqbiol:is></rdf:Description></rdf:RDF></annotation></species>
<species metaid="metaid_M_m418" id="M_m418" name="trans-Hexadec-2-enoyl-[acyl-carrier protein]" compartment="C_c" boundaryCondition="false" sboTerm="SBO:0000299"><notes><body xmlns="http://www.w3.org/1999/xhtml"><p>FORMULA: C27H49N2O8PRS</p></body></notes><annotation><rdf:RDF xmlns:rdf="http://www.w3.org/1999/02/22-rdf-syntax-ns#" xmlns:dc="http://purl.org/dc/elements/1.1/" xmlns:dcterms="http://purl.org/dc/terms/" xmlns:vCard="http://www.w3.org/2001/vcard-rdf/3.0#" xmlns:bqbiol="http://biomodels.net/biology-qualifiers/" xmlns:bqmodel="http://biomodels.net/model-qualifiers/"><rdf:Description rdf:about="#metaid_M_m418"><bqbiol:is><rdf:Bag><rdf:li rdf:resource="urn:miriam:kegg.compound:C05763"/></rdf:Bag></bqbiol:is></rdf:Description></rdf:RDF></annotation></species>
<species metaid="metaid_M_m419" id="M_m419" name="Palmitoyl-ACP (n-C16:0ACP)" compartment="C_c" boundaryCondition="false" sboTerm="SBO:0000299"><notes><body xmlns="http://www.w3.org/1999/xhtml"><p>FORMULA: C27H51N2O8PRS</p></body></notes><annotation><rdf:RDF xmlns:rdf="http://www.w3.org/1999/02/22-rdf-syntax-ns#" xmlns:dc="http://purl.org/dc/elements/1.1/" xmlns:dcterms="http://purl.org/dc/terms/" xmlns:vCard="http://www.w3.org/2001/vcard-rdf/3.0#" xmlns:bqbiol="http://biomodels.net/biology-qualifiers/" xmlns:bqmodel="http://biomodels.net/model-qualifiers/"><rdf:Description rdf:about="#metaid_M_m419"><bqbiol:is><rdf:Bag><rdf:li rdf:resource="urn:miriam:obo.chebi:CHEBI:5697"/></rdf:Bag></bqbiol:is></rdf:Description></rdf:RDF></annotation></species>
<species metaid="metaid_M_m420" id="M_m420" name="3-Oxooctadecanoyl-[acyl-carrier protein]" compartment="C_c" boundaryCondition="false" sboTerm="SBO:0000299"><notes><body xmlns="http://www.w3.org/1999/xhtml"><p>FORMULA: C29H53N2O9PRS</p></body></notes></species>
<species metaid="metaid_M_m421" id="M_m421" name="(R)-3-Hydroxyoctadecanoyl-[acyl-carrier protein]" compartment="C_c" boundaryCondition="false" sboTerm="SBO:0000299"><notes><body xmlns="http://www.w3.org/1999/xhtml"><p>FORMULA: C29H55N2O9PRS</p></body></notes></species>
<species metaid="metaid_M_m422" id="M_m422" name="trans-octadec-2-enoyl-[acyl-carrier protein]" compartment="C_c" boundaryCondition="false" sboTerm="SBO:0000299"><notes><body xmlns="http://www.w3.org/1999/xhtml"><p>FORMULA: C29H53N2O8PRS</p></body></notes></species>
<species metaid="metaid_M_m423" id="M_m423" name="Octadecanoyl-ACP (n-C18:0ACP)" compartment="C_c" boundaryCondition="false" sboTerm="SBO:0000299"><notes><body xmlns="http://www.w3.org/1999/xhtml"><p>FORMULA: C29H55N2O8PRS</p></body></notes></species>
<species metaid="metaid_M_m424" id="M_m424" name="cis-dec-3-enoyl-[acyl-carrier protein] (n-C10:1)" compartment="C_c" boundaryCondition="false" sboTerm="SBO:0000299"><notes><body xmlns="http://www.w3.org/1999/xhtml"><p>FORMULA: C21H37N2O8PRS</p></body></notes></species>
<species metaid="metaid_M_m425" id="M_m425" name="3-oxo-cis-dodec-5-enoyl-[acyl-carrier protein]" compartment="C_c" boundaryCondition="false" sboTerm="SBO:0000299"><notes><body xmlns="http://www.w3.org/1999/xhtml"><p>FORMULA: C23H39N2O9PRS</p></body></notes></species>
<species metaid="metaid_M_m426" id="M_m426" name="(R)-3-hydroxy-cis-dodec-5-enoyl-[acyl-carrier protein]" compartment="C_c" boundaryCondition="false" sboTerm="SBO:0000299"><notes><body xmlns="http://www.w3.org/1999/xhtml"><p>FORMULA: C23H41N2O9PRS</p></body></notes></species>
<species metaid="metaid_M_m427" id="M_m427" name="trans-3-cis-5-dodecenoyl-[acyl-carrier protein]" compartment="C_c" boundaryCondition="false" sboTerm="SBO:0000299"><notes><body xmlns="http://www.w3.org/1999/xhtml"><p>FORMULA: C23H39N2O8PRS</p></body></notes></species>
<species metaid="metaid_M_m428" id="M_m428" name="cis-dodec-5-enoyl-[acyl-carrier protein] (n-C12:1)" compartment="C_c" boundaryCondition="false" sboTerm="SBO:0000299"><notes><body xmlns="http://www.w3.org/1999/xhtml"><p>FORMULA: C23H41N2O8PRS</p></body></notes></species>
<species metaid="metaid_M_m429" id="M_m429" name="3-oxo-cis-myristol-7-eoyl-[acyl-carrier protein]" compartment="C_c" boundaryCondition="false" sboTerm="SBO:0000299"><notes><body xmlns="http://www.w3.org/1999/xhtml"><p>FORMULA: C25H43N2O9PRS</p></body></notes></species>
<species metaid="metaid_M_m430" id="M_m430" name="(R)-3-hydroxy-cis-myristol-7-eoyl-[acyl-carrier protein]" compartment="C_c" boundaryCondition="false" sboTerm="SBO:0000299"><notes><body xmlns="http://www.w3.org/1999/xhtml"><p>FORMULA: C25H45N2O9PRS</p></body></notes></species>
<species metaid="metaid_M_m431" id="M_m431" name="trans-3-cis-7-myristoleoyl-[acyl-carrier protein]" compartment="C_c" boundaryCondition="false" sboTerm="SBO:0000299"><notes><body xmlns="http://www.w3.org/1999/xhtml"><p>FORMULA: C25H43N2O8PRS</p></body></notes></species>
<species metaid="metaid_M_m432" id="M_m432" name="cis-tetradec-7-enoyl-[acyl-carrier protein] (n-C14:1)" compartment="C_c" boundaryCondition="false" sboTerm="SBO:0000299"><notes><body xmlns="http://www.w3.org/1999/xhtml"><p>FORMULA: C25H45N2O8PRS</p></body></notes></species>
<species metaid="metaid_M_m433" id="M_m433" name="3-oxo-cis-palm-9-eoyl-[acyl-carrier protein]" compartment="C_c" boundaryCondition="false" sboTerm="SBO:0000299"><notes><body xmlns="http://www.w3.org/1999/xhtml"><p>FORMULA: C27H47N2O9PRS</p></body></notes></species>
<species metaid="metaid_M_m434" id="M_m434" name="(R)-3-hydroxy-cis-palm-9-eoyl-[acyl-carrier protein]" compartment="C_c" boundaryCondition="false" sboTerm="SBO:0000299"><notes><body xmlns="http://www.w3.org/1999/xhtml"><p>FORMULA: C27H49N2O9PRS</p></body></notes></species>
<species metaid="metaid_M_m435" id="M_m435" name="trans-3-cis-9-palmitoleoyl-[acyl-carrier protein]" compartment="C_c" boundaryCondition="false" sboTerm="SBO:0000299"><notes><body xmlns="http://www.w3.org/1999/xhtml"><p>FORMULA: C27H47N2O8PRS</p></body></notes></species>
<species metaid="metaid_M_m436" id="M_m436" name="cis-hexadec-9-enoyl-[acyl-carrier protein] (n-C16:1)" compartment="C_c" boundaryCondition="false" sboTerm="SBO:0000299"><notes><body xmlns="http://www.w3.org/1999/xhtml"><p>FORMULA: C27H49N2O8PRS</p></body></notes></species>
<species metaid="metaid_M_m437" id="M_m437" name="3-oxo-cis-vacc-11-enoyl-[acyl-carrier protein]" compartment="C_c" boundaryCondition="false" sboTerm="SBO:0000299"><notes><body xmlns="http://www.w3.org/1999/xhtml"><p>FORMULA: C29H51N2O9PRS</p></body></notes></species>
<species metaid="metaid_M_m438" id="M_m438" name="(R)-3-hydroxy-cis-vacc-11-enoyl-[acyl-carrier protein]" compartment="C_c" boundaryCondition="false" sboTerm="SBO:0000299"><notes><body xmlns="http://www.w3.org/1999/xhtml"><p>FORMULA: C29H53N2O9PRS</p></body></notes></species>
<species metaid="metaid_M_m439" id="M_m439" name="trans-3-cis-11-vacceoyl-[acyl-carrier protein]" compartment="C_c" boundaryCondition="false" sboTerm="SBO:0000299"><notes><body xmlns="http://www.w3.org/1999/xhtml"><p>FORMULA: C29H51N2O8PRS</p></body></notes></species>
<species metaid="metaid_M_m440" id="M_m440" name="cis-octadec-11-enoyl-[acyl-carrier protein] (n-C18:1)" compartment="C_c" boundaryCondition="false" sboTerm="SBO:0000299"><notes><body xmlns="http://www.w3.org/1999/xhtml"><p>FORMULA: C29H53N2O8PRS</p></body></notes></species>
<species metaid="metaid_M_m441" id="M_m441" name="Glycerol 3-phosphate" compartment="C_c" boundaryCondition="false" sboTerm="SBO:0000299"><annotation><in:inchi xmlns:in="http://biomodels.net/inchi" metaid="metaid_M_m441_inchi">InChI=1/C3H9O6P/c4-1-3(5)2-9-10(6,7)8/h3-5H,1-2H2,(H2,6,7,8)/t3-/m1/s1</in:inchi><rdf:RDF xmlns:rdf="http://www.w3.org/1999/02/22-rdf-syntax-ns#" xmlns:dc="http://purl.org/dc/elements/1.1/" xmlns:dcterms="http://purl.org/dc/terms/" xmlns:vCard="http://www.w3.org/2001/vcard-rdf/3.0#" xmlns:bqbiol="http://biomodels.net/biology-qualifiers/" xmlns:bqmodel="http://biomodels.net/model-qualifiers/"><rdf:Description rdf:about="#metaid_M_m441"><bqbiol:is><rdf:Bag><rdf:li rdf:resource="#metaid_M_m441_inchi" /><rdf:li rdf:resource="urn:miriam:obo.chebi:CHEBI:15978"/></rdf:Bag></bqbiol:is></rdf:Description></rdf:RDF></annotation></species>
<species metaid="metaid_M_m442" id="M_m442" name="1-dodecanoyl-sn-glycerol 3-phosphate" compartment="C_c" boundaryCondition="false" sboTerm="SBO:0000299"><notes><body xmlns="http://www.w3.org/1999/xhtml"><p>FORMULA: C15H29O7P1</p></body></notes></species>
<species metaid="metaid_M_m443" id="M_m443" name="1-tetradecanoyl-sn-glycerol 3-phosphate" compartment="C_c" boundaryCondition="false" sboTerm="SBO:0000299"><notes><body xmlns="http://www.w3.org/1999/xhtml"><p>FORMULA: C17H33O7P1</p></body></notes></species>
<species metaid="metaid_M_m444" id="M_m444" name="1-tetradec-7-enoyl-sn-glycerol 3-phosphate" compartment="C_c" boundaryCondition="false" sboTerm="SBO:0000299"><notes><body xmlns="http://www.w3.org/1999/xhtml"><p>FORMULA: C17H31O7P1</p></body></notes></species>
<species metaid="metaid_M_m445" id="M_m445" name="1-hexadecanoyl-sn-glycerol 3-phosphate" compartment="C_c" boundaryCondition="false" sboTerm="SBO:0000299"><notes><body xmlns="http://www.w3.org/1999/xhtml"><p>FORMULA: C19H37O7P1</p></body></notes></species>
<species metaid="metaid_M_m446" id="M_m446" name="1-hexadec-9-enoyl-sn-glycerol 3-phosphate" compartment="C_c" boundaryCondition="false" sboTerm="SBO:0000299"><notes><body xmlns="http://www.w3.org/1999/xhtml"><p>FORMULA: C19H35O7P1</p></body></notes></species>
<species metaid="metaid_M_m447" id="M_m447" name="1-octadecanoyl-sn-glycerol 3-phosphate" compartment="C_c" boundaryCondition="false" sboTerm="SBO:0000299"><notes><body xmlns="http://www.w3.org/1999/xhtml"><p>FORMULA: C21H41O7P1</p></body></notes></species>
<species metaid="metaid_M_m448" id="M_m448" name="1-octadec-11-enoyl-sn-glycerol 3-phosphate" compartment="C_c" boundaryCondition="false" sboTerm="SBO:0000299"><notes><body xmlns="http://www.w3.org/1999/xhtml"><p>FORMULA: C21H39O7P1</p></body></notes></species>
<species metaid="metaid_M_m449" id="M_m449" name="1,2-didodecanoyl-sn-glycerol 3-phosphate" compartment="C_c" boundaryCondition="false" sboTerm="SBO:0000299"><notes><body xmlns="http://www.w3.org/1999/xhtml"><p>FORMULA: C27H51O8P1</p></body></notes><annotation><rdf:RDF xmlns:rdf="http://www.w3.org/1999/02/22-rdf-syntax-ns#" xmlns:dc="http://purl.org/dc/elements/1.1/" xmlns:dcterms="http://purl.org/dc/terms/" xmlns:vCard="http://www.w3.org/2001/vcard-rdf/3.0#" xmlns:bqbiol="http://biomodels.net/biology-qualifiers/" xmlns:bqmodel="http://biomodels.net/model-qualifiers/"><rdf:Description rdf:about="#metaid_M_m449"><bqbiol:is><rdf:Bag><rdf:li rdf:resource="urn:miriam:obo.chebi:CHEBI:16337"/></rdf:Bag></bqbiol:is></rdf:Description></rdf:RDF></annotation></species>
<species metaid="metaid_M_m450" id="M_m450" name="1,2-ditetradecanoyl-sn-glycerol 3-phosphate" compartment="C_c" boundaryCondition="false" sboTerm="SBO:0000299"><notes><body xmlns="http://www.w3.org/1999/xhtml"><p>FORMULA: C31H59O8P1</p></body></notes><annotation><rdf:RDF xmlns:rdf="http://www.w3.org/1999/02/22-rdf-syntax-ns#" xmlns:dc="http://purl.org/dc/elements/1.1/" xmlns:dcterms="http://purl.org/dc/terms/" xmlns:vCard="http://www.w3.org/2001/vcard-rdf/3.0#" xmlns:bqbiol="http://biomodels.net/biology-qualifiers/" xmlns:bqmodel="http://biomodels.net/model-qualifiers/"><rdf:Description rdf:about="#metaid_M_m450"><bqbiol:is><rdf:Bag><rdf:li rdf:resource="urn:miriam:obo.chebi:CHEBI:16337"/></rdf:Bag></bqbiol:is></rdf:Description></rdf:RDF></annotation></species>
<species metaid="metaid_M_m451" id="M_m451" name="1,2-ditetradec-7-enoyl-sn-glycerol 3-phosphate" compartment="C_c" boundaryCondition="false" sboTerm="SBO:0000299"><notes><body xmlns="http://www.w3.org/1999/xhtml"><p>FORMULA: C31H55O8P1</p></body></notes><annotation><rdf:RDF xmlns:rdf="http://www.w3.org/1999/02/22-rdf-syntax-ns#" xmlns:dc="http://purl.org/dc/elements/1.1/" xmlns:dcterms="http://purl.org/dc/terms/" xmlns:vCard="http://www.w3.org/2001/vcard-rdf/3.0#" xmlns:bqbiol="http://biomodels.net/biology-qualifiers/" xmlns:bqmodel="http://biomodels.net/model-qualifiers/"><rdf:Description rdf:about="#metaid_M_m451"><bqbiol:is><rdf:Bag><rdf:li rdf:resource="urn:miriam:obo.chebi:CHEBI:16337"/></rdf:Bag></bqbiol:is></rdf:Description></rdf:RDF></annotation></species>
<species metaid="metaid_M_m452" id="M_m452" name="1,2-dihexadecanoyl-sn-glycerol 3-phosphate" compartment="C_c" boundaryCondition="false" sboTerm="SBO:0000299"><notes><body xmlns="http://www.w3.org/1999/xhtml"><p>FORMULA: C35H67O8P1</p></body></notes><annotation><rdf:RDF xmlns:rdf="http://www.w3.org/1999/02/22-rdf-syntax-ns#" xmlns:dc="http://purl.org/dc/elements/1.1/" xmlns:dcterms="http://purl.org/dc/terms/" xmlns:vCard="http://www.w3.org/2001/vcard-rdf/3.0#" xmlns:bqbiol="http://biomodels.net/biology-qualifiers/" xmlns:bqmodel="http://biomodels.net/model-qualifiers/"><rdf:Description rdf:about="#metaid_M_m452"><bqbiol:is><rdf:Bag><rdf:li rdf:resource="urn:miriam:obo.chebi:CHEBI:16337"/></rdf:Bag></bqbiol:is></rdf:Description></rdf:RDF></annotation></species>
<species metaid="metaid_M_m453" id="M_m453" name="1,2-dihexadec-9-enoyl-sn-glycerol 3-phosphate" compartment="C_c" boundaryCondition="false" sboTerm="SBO:0000299"><notes><body xmlns="http://www.w3.org/1999/xhtml"><p>FORMULA: C35H63O8P1</p></body></notes><annotation><rdf:RDF xmlns:rdf="http://www.w3.org/1999/02/22-rdf-syntax-ns#" xmlns:dc="http://purl.org/dc/elements/1.1/" xmlns:dcterms="http://purl.org/dc/terms/" xmlns:vCard="http://www.w3.org/2001/vcard-rdf/3.0#" xmlns:bqbiol="http://biomodels.net/biology-qualifiers/" xmlns:bqmodel="http://biomodels.net/model-qualifiers/"><rdf:Description rdf:about="#metaid_M_m453"><bqbiol:is><rdf:Bag><rdf:li rdf:resource="urn:miriam:obo.chebi:CHEBI:16337"/></rdf:Bag></bqbiol:is></rdf:Description></rdf:RDF></annotation></species>
<species metaid="metaid_M_m454" id="M_m454" name="1,2-dioctadecanoyl-sn-glycerol 3-phosphate" compartment="C_c" boundaryCondition="false" sboTerm="SBO:0000299"><notes><body xmlns="http://www.w3.org/1999/xhtml"><p>FORMULA: C39H75O8P1</p></body></notes><annotation><rdf:RDF xmlns:rdf="http://www.w3.org/1999/02/22-rdf-syntax-ns#" xmlns:dc="http://purl.org/dc/elements/1.1/" xmlns:dcterms="http://purl.org/dc/terms/" xmlns:vCard="http://www.w3.org/2001/vcard-rdf/3.0#" xmlns:bqbiol="http://biomodels.net/biology-qualifiers/" xmlns:bqmodel="http://biomodels.net/model-qualifiers/"><rdf:Description rdf:about="#metaid_M_m454"><bqbiol:is><rdf:Bag><rdf:li rdf:resource="urn:miriam:obo.chebi:CHEBI:16337"/></rdf:Bag></bqbiol:is></rdf:Description></rdf:RDF></annotation></species>
<species metaid="metaid_M_m455" id="M_m455" name="1,2-dioctadec-11-enoyl-sn-glycerol 3-phosphate" compartment="C_c" boundaryCondition="false" sboTerm="SBO:0000299"><notes><body xmlns="http://www.w3.org/1999/xhtml"><p>FORMULA: C39H71O8P1</p></body></notes><annotation><rdf:RDF xmlns:rdf="http://www.w3.org/1999/02/22-rdf-syntax-ns#" xmlns:dc="http://purl.org/dc/elements/1.1/" xmlns:dcterms="http://purl.org/dc/terms/" xmlns:vCard="http://www.w3.org/2001/vcard-rdf/3.0#" xmlns:bqbiol="http://biomodels.net/biology-qualifiers/" xmlns:bqmodel="http://biomodels.net/model-qualifiers/"><rdf:Description rdf:about="#metaid_M_m455"><bqbiol:is><rdf:Bag><rdf:li rdf:resource="urn:miriam:obo.chebi:CHEBI:16337"/></rdf:Bag></bqbiol:is></rdf:Description></rdf:RDF></annotation></species>
<species metaid="metaid_M_m456" id="M_m456" name="CDP-1,2-didodecanoylglycerol" compartment="C_c" boundaryCondition="false" sboTerm="SBO:0000299"><notes><body xmlns="http://www.w3.org/1999/xhtml"><p>FORMULA: C36H63N3O15P2</p></body></notes></species>
<species metaid="metaid_M_m457" id="M_m457" name="CDP-1,2-ditetradecanoylglycerol" compartment="C_c" boundaryCondition="false" sboTerm="SBO:0000299"><notes><body xmlns="http://www.w3.org/1999/xhtml"><p>FORMULA: C40H71N3O15P2</p></body></notes></species>
<species metaid="metaid_M_m458" id="M_m458" name="CDP-1,2-ditetradec-7-enoylglycerol" compartment="C_c" boundaryCondition="false" sboTerm="SBO:0000299"><notes><body xmlns="http://www.w3.org/1999/xhtml"><p>FORMULA: C40H67N3O15P2</p></body></notes></species>
<species metaid="metaid_M_m459" id="M_m459" name="CDP-1,2-dihexadecanoylglycerol" compartment="C_c" boundaryCondition="false" sboTerm="SBO:0000299"><notes><body xmlns="http://www.w3.org/1999/xhtml"><p>FORMULA: C44H79N3O15P2</p></body></notes></species>
<species metaid="metaid_M_m460" id="M_m460" name="CDP-1,2-dihexadec-9-enoylglycerol" compartment="C_c" boundaryCondition="false" sboTerm="SBO:0000299"><notes><body xmlns="http://www.w3.org/1999/xhtml"><p>FORMULA: C44H75N3O15P2</p></body></notes></species>
<species metaid="metaid_M_m461" id="M_m461" name="CDP-1,2-dioctadecanoylglycerol" compartment="C_c" boundaryCondition="false" sboTerm="SBO:0000299"><notes><body xmlns="http://www.w3.org/1999/xhtml"><p>FORMULA: C48H87N3O15P2</p></body></notes></species>
<species metaid="metaid_M_m462" id="M_m462" name="CDP-1,2-dioctadec-11-enoylglycerol" compartment="C_c" boundaryCondition="false" sboTerm="SBO:0000299"><notes><body xmlns="http://www.w3.org/1999/xhtml"><p>FORMULA: C48H83N3O15P2</p></body></notes></species>
<species metaid="metaid_M_m463" id="M_m463" name="Phosphatidylglycerophosphate (didodecanoyl, n-C12:0)" compartment="C_c" boundaryCondition="false" sboTerm="SBO:0000299"><notes><body xmlns="http://www.w3.org/1999/xhtml"><p>FORMULA: C30H57O13P2</p></body></notes><annotation><rdf:RDF xmlns:rdf="http://www.w3.org/1999/02/22-rdf-syntax-ns#" xmlns:dc="http://purl.org/dc/elements/1.1/" xmlns:dcterms="http://purl.org/dc/terms/" xmlns:vCard="http://www.w3.org/2001/vcard-rdf/3.0#" xmlns:bqbiol="http://biomodels.net/biology-qualifiers/" xmlns:bqmodel="http://biomodels.net/model-qualifiers/"><rdf:Description rdf:about="#metaid_M_m463"><bqbiol:is><rdf:Bag><rdf:li rdf:resource="urn:miriam:obo.chebi:CHEBI:37393"/></rdf:Bag></bqbiol:is></rdf:Description></rdf:RDF></annotation></species>
<species metaid="metaid_M_m464" id="M_m464" name="Phosphatidylglycerophosphate (ditetradecanoyl, n-C14:0)" compartment="C_c" boundaryCondition="false" sboTerm="SBO:0000299"><notes><body xmlns="http://www.w3.org/1999/xhtml"><p>FORMULA: C34H65O13P2</p></body></notes><annotation><rdf:RDF xmlns:rdf="http://www.w3.org/1999/02/22-rdf-syntax-ns#" xmlns:dc="http://purl.org/dc/elements/1.1/" xmlns:dcterms="http://purl.org/dc/terms/" xmlns:vCard="http://www.w3.org/2001/vcard-rdf/3.0#" xmlns:bqbiol="http://biomodels.net/biology-qualifiers/" xmlns:bqmodel="http://biomodels.net/model-qualifiers/"><rdf:Description rdf:about="#metaid_M_m464"><bqbiol:is><rdf:Bag><rdf:li rdf:resource="urn:miriam:obo.chebi:CHEBI:37393"/></rdf:Bag></bqbiol:is></rdf:Description></rdf:RDF></annotation></species>
<species metaid="metaid_M_m465" id="M_m465" name="Phosphatidylglycerophosphate (ditetradec-7-enoyl, n-C14:1)" compartment="C_c" boundaryCondition="false" sboTerm="SBO:0000299"><notes><body xmlns="http://www.w3.org/1999/xhtml"><p>FORMULA: C34H61O13P2</p></body></notes><annotation><rdf:RDF xmlns:rdf="http://www.w3.org/1999/02/22-rdf-syntax-ns#" xmlns:dc="http://purl.org/dc/elements/1.1/" xmlns:dcterms="http://purl.org/dc/terms/" xmlns:vCard="http://www.w3.org/2001/vcard-rdf/3.0#" xmlns:bqbiol="http://biomodels.net/biology-qualifiers/" xmlns:bqmodel="http://biomodels.net/model-qualifiers/"><rdf:Description rdf:about="#metaid_M_m465"><bqbiol:is><rdf:Bag><rdf:li rdf:resource="urn:miriam:obo.chebi:CHEBI:37393"/></rdf:Bag></bqbiol:is></rdf:Description></rdf:RDF></annotation></species>
<species metaid="metaid_M_m466" id="M_m466" name="Phosphatidylglycerophosphate (dihexadecanoyl, n-C16:0)" compartment="C_c" boundaryCondition="false" sboTerm="SBO:0000299"><notes><body xmlns="http://www.w3.org/1999/xhtml"><p>FORMULA: C38H73O13P2</p></body></notes><annotation><rdf:RDF xmlns:rdf="http://www.w3.org/1999/02/22-rdf-syntax-ns#" xmlns:dc="http://purl.org/dc/elements/1.1/" xmlns:dcterms="http://purl.org/dc/terms/" xmlns:vCard="http://www.w3.org/2001/vcard-rdf/3.0#" xmlns:bqbiol="http://biomodels.net/biology-qualifiers/" xmlns:bqmodel="http://biomodels.net/model-qualifiers/"><rdf:Description rdf:about="#metaid_M_m466"><bqbiol:is><rdf:Bag><rdf:li rdf:resource="urn:miriam:obo.chebi:CHEBI:37393"/></rdf:Bag></bqbiol:is></rdf:Description></rdf:RDF></annotation></species>
<species metaid="metaid_M_m467" id="M_m467" name="Phosphatidylglycerophosphate (dihexadec-9-enoyl, n-C16:1)" compartment="C_c" boundaryCondition="false" sboTerm="SBO:0000299"><notes><body xmlns="http://www.w3.org/1999/xhtml"><p>FORMULA: C38H69O13P2</p></body></notes></species>
<species metaid="metaid_M_m468" id="M_m468" name="Phosphatidylglycerophosphate (dioctadecanoyl, n-C18:0)" compartment="C_c" boundaryCondition="false" sboTerm="SBO:0000299"><notes><body xmlns="http://www.w3.org/1999/xhtml"><p>FORMULA: C42H81O13P2</p></body></notes><annotation><rdf:RDF xmlns:rdf="http://www.w3.org/1999/02/22-rdf-syntax-ns#" xmlns:dc="http://purl.org/dc/elements/1.1/" xmlns:dcterms="http://purl.org/dc/terms/" xmlns:vCard="http://www.w3.org/2001/vcard-rdf/3.0#" xmlns:bqbiol="http://biomodels.net/biology-qualifiers/" xmlns:bqmodel="http://biomodels.net/model-qualifiers/"><rdf:Description rdf:about="#metaid_M_m468"><bqbiol:is><rdf:Bag><rdf:li rdf:resource="urn:miriam:obo.chebi:CHEBI:37393"/></rdf:Bag></bqbiol:is></rdf:Description></rdf:RDF></annotation></species>
<species metaid="metaid_M_m469" id="M_m469" name="Phosphatidylglycerophosphate (dioctadec-11-enoyl, n-C18:1)" compartment="C_c" boundaryCondition="false" sboTerm="SBO:0000299"><notes><body xmlns="http://www.w3.org/1999/xhtml"><p>FORMULA: C42H77O13P2</p></body></notes><annotation><rdf:RDF xmlns:rdf="http://www.w3.org/1999/02/22-rdf-syntax-ns#" xmlns:dc="http://purl.org/dc/elements/1.1/" xmlns:dcterms="http://purl.org/dc/terms/" xmlns:vCard="http://www.w3.org/2001/vcard-rdf/3.0#" xmlns:bqbiol="http://biomodels.net/biology-qualifiers/" xmlns:bqmodel="http://biomodels.net/model-qualifiers/"><rdf:Description rdf:about="#metaid_M_m469"><bqbiol:is><rdf:Bag><rdf:li rdf:resource="urn:miriam:obo.chebi:CHEBI:37393"/></rdf:Bag></bqbiol:is></rdf:Description></rdf:RDF></annotation></species>
<species metaid="metaid_M_m470" id="M_m470" name="Choline" compartment="C_c" boundaryCondition="false" sboTerm="SBO:0000299"><annotation><in:inchi xmlns:in="http://biomodels.net/inchi" metaid="metaid_M_m470_inchi">InChI=1/C5H14NO/c1-6(2,3)4-5-7/h7H,4-5H2,1-3H3/q+1</in:inchi><rdf:RDF xmlns:rdf="http://www.w3.org/1999/02/22-rdf-syntax-ns#" xmlns:dc="http://purl.org/dc/elements/1.1/" xmlns:dcterms="http://purl.org/dc/terms/" xmlns:vCard="http://www.w3.org/2001/vcard-rdf/3.0#" xmlns:bqbiol="http://biomodels.net/biology-qualifiers/" xmlns:bqmodel="http://biomodels.net/model-qualifiers/"><rdf:Description rdf:about="#metaid_M_m470"><bqbiol:is><rdf:Bag><rdf:li rdf:resource="#metaid_M_m470_inchi" /><rdf:li rdf:resource="urn:miriam:obo.chebi:CHEBI:15354"/></rdf:Bag></bqbiol:is></rdf:Description></rdf:RDF></annotation></species>
<species metaid="metaid_M_m471" id="M_m471" name="sn-Glycero-3-phosphocholine" compartment="C_c" boundaryCondition="false" sboTerm="SBO:0000299"><annotation><in:inchi xmlns:in="http://biomodels.net/inchi" metaid="metaid_M_m471_inchi">InChI=1S/C8H20NO6P/c1-9(2,3)4-5-14-16(12,13)15-7-8(11)6-10/h8,10-11H,4-7H2,1-3H3/p+1/t8-/m1/s1</in:inchi><rdf:RDF xmlns:rdf="http://www.w3.org/1999/02/22-rdf-syntax-ns#" xmlns:dc="http://purl.org/dc/elements/1.1/" xmlns:dcterms="http://purl.org/dc/terms/" xmlns:vCard="http://www.w3.org/2001/vcard-rdf/3.0#" xmlns:bqbiol="http://biomodels.net/biology-qualifiers/" xmlns:bqmodel="http://biomodels.net/model-qualifiers/"><rdf:Description rdf:about="#metaid_M_m471"><bqbiol:is><rdf:Bag><rdf:li rdf:resource="#metaid_M_m471_inchi" /><rdf:li rdf:resource="urn:miriam:obo.chebi:CHEBI:16870"/></rdf:Bag></bqbiol:is></rdf:Description></rdf:RDF></annotation></species>
<species metaid="metaid_M_m472" id="M_m472" name="Ethanolamine" compartment="C_c" boundaryCondition="false" sboTerm="SBO:0000299"><annotation><in:inchi xmlns:in="http://biomodels.net/inchi" metaid="metaid_M_m472_inchi">InChI=1S/C2H7NO/c3-1-2-4/h4H,1-3H2</in:inchi><rdf:RDF xmlns:rdf="http://www.w3.org/1999/02/22-rdf-syntax-ns#" xmlns:dc="http://purl.org/dc/elements/1.1/" xmlns:dcterms="http://purl.org/dc/terms/" xmlns:vCard="http://www.w3.org/2001/vcard-rdf/3.0#" xmlns:bqbiol="http://biomodels.net/biology-qualifiers/" xmlns:bqmodel="http://biomodels.net/model-qualifiers/"><rdf:Description rdf:about="#metaid_M_m472"><bqbiol:is><rdf:Bag><rdf:li rdf:resource="#metaid_M_m472_inchi" /><rdf:li rdf:resource="urn:miriam:obo.chebi:CHEBI:16000"/></rdf:Bag></bqbiol:is></rdf:Description></rdf:RDF></annotation></species>
<species metaid="metaid_M_m473" id="M_m473" name="sn-Glycero-3-phosphoethanolamine" compartment="C_c" boundaryCondition="false" sboTerm="SBO:0000299"><annotation><in:inchi xmlns:in="http://biomodels.net/inchi" metaid="metaid_M_m473_inchi">InChI=1S/C5H14NO6P/c6-1-2-11-13(9,10)12-4-5(8)3-7/h5,7-8H,1-4,6H2,(H,9,10)/t5-/m0/s1</in:inchi><rdf:RDF xmlns:rdf="http://www.w3.org/1999/02/22-rdf-syntax-ns#" xmlns:dc="http://purl.org/dc/elements/1.1/" xmlns:dcterms="http://purl.org/dc/terms/" xmlns:vCard="http://www.w3.org/2001/vcard-rdf/3.0#" xmlns:bqbiol="http://biomodels.net/biology-qualifiers/" xmlns:bqmodel="http://biomodels.net/model-qualifiers/"><rdf:Description rdf:about="#metaid_M_m473"><bqbiol:is><rdf:Bag><rdf:li rdf:resource="#metaid_M_m473_inchi" /><rdf:li rdf:resource="urn:miriam:obo.chebi:CHEBI:16929"/></rdf:Bag></bqbiol:is></rdf:Description></rdf:RDF></annotation></species>
<species metaid="metaid_M_m474" id="M_m474" name="Glycerophosphoserine" compartment="C_c" boundaryCondition="false" sboTerm="SBO:0000299"><notes><body xmlns="http://www.w3.org/1999/xhtml"><p>FORMULA: C6H13NO8P</p></body></notes></species>
<species metaid="metaid_M_m475" id="M_m475" name="Glycerol" compartment="C_c" boundaryCondition="false" sboTerm="SBO:0000299"><annotation><in:inchi xmlns:in="http://biomodels.net/inchi" metaid="metaid_M_m475_inchi">InChI=1/C3H8O3/c4-1-3(6)2-5/h3-6H,1-2H2</in:inchi><rdf:RDF xmlns:rdf="http://www.w3.org/1999/02/22-rdf-syntax-ns#" xmlns:dc="http://purl.org/dc/elements/1.1/" xmlns:dcterms="http://purl.org/dc/terms/" xmlns:vCard="http://www.w3.org/2001/vcard-rdf/3.0#" xmlns:bqbiol="http://biomodels.net/biology-qualifiers/" xmlns:bqmodel="http://biomodels.net/model-qualifiers/"><rdf:Description rdf:about="#metaid_M_m475"><bqbiol:is><rdf:Bag><rdf:li rdf:resource="#metaid_M_m475_inchi" /><rdf:li rdf:resource="urn:miriam:obo.chebi:CHEBI:17754"/></rdf:Bag></bqbiol:is></rdf:Description></rdf:RDF></annotation></species>
<species metaid="metaid_M_m476" id="M_m476" name="Glycerophosphoglycerol" compartment="C_c" boundaryCondition="false" sboTerm="SBO:0000299"><annotation><in:inchi xmlns:in="http://biomodels.net/inchi" metaid="metaid_M_m476_inchi">InChI=1S/C6H15O8P/c7-1-5(9)3-13-15(11,12)14-4-6(10)2-8/h5-10H,1-4H2,(H,11,12)</in:inchi><rdf:RDF xmlns:rdf="http://www.w3.org/1999/02/22-rdf-syntax-ns#" xmlns:dc="http://purl.org/dc/elements/1.1/" xmlns:dcterms="http://purl.org/dc/terms/" xmlns:vCard="http://www.w3.org/2001/vcard-rdf/3.0#" xmlns:bqbiol="http://biomodels.net/biology-qualifiers/" xmlns:bqmodel="http://biomodels.net/model-qualifiers/"><rdf:Description rdf:about="#metaid_M_m476"><bqbiol:is><rdf:Bag><rdf:li rdf:resource="#metaid_M_m476_inchi" /><rdf:li rdf:resource="urn:miriam:obo.chebi:CHEBI:5457"/></rdf:Bag></bqbiol:is></rdf:Description></rdf:RDF></annotation></species>
<species metaid="metaid_M_m477" id="M_m477" name="myo-Inositol" compartment="C_c" boundaryCondition="false" sboTerm="SBO:0000299"><annotation><in:inchi xmlns:in="http://biomodels.net/inchi" metaid="metaid_M_m477_inchi">InChI=1/C6H12O6/c7-1-2(8)4(10)6(12)5(11)3(1)9/h1-12H/t1-,2-,3-,4+,5-,6-</in:inchi><rdf:RDF xmlns:rdf="http://www.w3.org/1999/02/22-rdf-syntax-ns#" xmlns:dc="http://purl.org/dc/elements/1.1/" xmlns:dcterms="http://purl.org/dc/terms/" xmlns:vCard="http://www.w3.org/2001/vcard-rdf/3.0#" xmlns:bqbiol="http://biomodels.net/biology-qualifiers/" xmlns:bqmodel="http://biomodels.net/model-qualifiers/"><rdf:Description rdf:about="#metaid_M_m477"><bqbiol:is><rdf:Bag><rdf:li rdf:resource="#metaid_M_m477_inchi" /><rdf:li rdf:resource="urn:miriam:obo.chebi:CHEBI:17268"/></rdf:Bag></bqbiol:is></rdf:Description></rdf:RDF></annotation></species>
<species metaid="metaid_M_m478" id="M_m478" name="sn-Glycero-3-phospho-1-inositol" compartment="C_c" boundaryCondition="false" sboTerm="SBO:0000299"><annotation><in:inchi xmlns:in="http://biomodels.net/inchi" metaid="metaid_M_m478_inchi">InChI=1S/C9H19O11P/c10-1-3(11)2-19-21(17,18)20-9-7(15)5(13)4(12)6(14)8(9)16/h3-16H,1-2H2,(H,17,18)/t3-,4-,5-,6+,7-,8-,9-/m1/s1</in:inchi><rdf:RDF xmlns:rdf="http://www.w3.org/1999/02/22-rdf-syntax-ns#" xmlns:dc="http://purl.org/dc/elements/1.1/" xmlns:dcterms="http://purl.org/dc/terms/" xmlns:vCard="http://www.w3.org/2001/vcard-rdf/3.0#" xmlns:bqbiol="http://biomodels.net/biology-qualifiers/" xmlns:bqmodel="http://biomodels.net/model-qualifiers/"><rdf:Description rdf:about="#metaid_M_m478"><bqbiol:is><rdf:Bag><rdf:li rdf:resource="#metaid_M_m478_inchi" /><rdf:li rdf:resource="urn:miriam:obo.chebi:CHEBI:18321"/></rdf:Bag></bqbiol:is></rdf:Description></rdf:RDF></annotation></species>
<species metaid="metaid_M_m479" id="M_m479" name="Hexanoyl-CoA (n-C6:0CoA)" compartment="C_c" boundaryCondition="false" sboTerm="SBO:0000299"><annotation><in:inchi xmlns:in="http://biomodels.net/inchi" metaid="metaid_M_m479_inchi">InChI=1/C27H46N7O17P3S/c1-4-5-6-7-18(36)55-11-10-29-17(35)8-9-30-25(39)22(38)27(2,3)13-48-54(45,46)51-53(43,44)47-12-16-21(50-52(40,41)42)20(37)26(49-16)34-15-33-19-23(28)31-14-32-24(19)34/h14-16,20-22,26,37-38H,4-13H2,1-3H3,(H,29,35)(H,30,39)(H,43,44)(H,45,46)(H2,28,31,32)(H2,40,41,42)/t16-,20-,21-,22?,26-/m1/s1</in:inchi><rdf:RDF xmlns:rdf="http://www.w3.org/1999/02/22-rdf-syntax-ns#" xmlns:dc="http://purl.org/dc/elements/1.1/" xmlns:dcterms="http://purl.org/dc/terms/" xmlns:vCard="http://www.w3.org/2001/vcard-rdf/3.0#" xmlns:bqbiol="http://biomodels.net/biology-qualifiers/" xmlns:bqmodel="http://biomodels.net/model-qualifiers/"><rdf:Description rdf:about="#metaid_M_m479"><bqbiol:is><rdf:Bag><rdf:li rdf:resource="#metaid_M_m479_inchi" /><rdf:li rdf:resource="urn:miriam:obo.chebi:CHEBI:27540"/></rdf:Bag></bqbiol:is></rdf:Description></rdf:RDF></annotation></species>
<species metaid="metaid_M_m480" id="M_m480" name="trans-Hex-2-enoyl-CoA" compartment="C_c" boundaryCondition="false" sboTerm="SBO:0000299"><annotation><in:inchi xmlns:in="http://biomodels.net/inchi" metaid="metaid_M_m480_inchi">InChI=1S/C27H44N7O17P3S/c1-4-5-6-7-18(36)55-11-10-29-17(35)8-9-30-25(39)22(38)27(2,3)13-48-54(45,46)51-53(43,44)47-12-16-21(50-52(40,41)42)20(37)26(49-16)34-15-33-19-23(28)31-14-32-24(19)34/h6-7,14-16,20-22,26,37-38H,4-5,8-13H2,1-3H3,(H,29,35)(H,30,39)(H,43,44)(H,45,46)(H2,28,31,32)(H2,40,41,42)/b7-6+/t16-,20-,21-,22+,26-/m1/s1</in:inchi><rdf:RDF xmlns:rdf="http://www.w3.org/1999/02/22-rdf-syntax-ns#" xmlns:dc="http://purl.org/dc/elements/1.1/" xmlns:dcterms="http://purl.org/dc/terms/" xmlns:vCard="http://www.w3.org/2001/vcard-rdf/3.0#" xmlns:bqbiol="http://biomodels.net/biology-qualifiers/" xmlns:bqmodel="http://biomodels.net/model-qualifiers/"><rdf:Description rdf:about="#metaid_M_m480"><bqbiol:is><rdf:Bag><rdf:li rdf:resource="#metaid_M_m480_inchi" /><rdf:li rdf:resource="urn:miriam:obo.chebi:CHEBI:28706"/></rdf:Bag></bqbiol:is></rdf:Description></rdf:RDF></annotation></species>
<species metaid="metaid_M_m481" id="M_m481" name="Octanoyl-CoA (n-C8:0CoA)" compartment="C_c" boundaryCondition="false" sboTerm="SBO:0000299"><annotation><in:inchi xmlns:in="http://biomodels.net/inchi" metaid="metaid_M_m481_inchi">InChI=1/C29H50N7O17P3S/c1-4-5-6-7-8-9-20(38)57-13-12-31-19(37)10-11-32-27(41)24(40)29(2,3)15-50-56(47,48)53-55(45,46)49-14-18-23(52-54(42,43)44)22(39)28(51-18)36-17-35-21-25(30)33-16-34-26(21)36/h16-18,22-24,28,39-40H,4-15H2,1-3H3,(H,31,37)(H,32,41)(H,45,46)(H,47,48)(H2,30,33,34)(H2,42,43,44)/t18-,22-,23-,24?,28-/m1/s1</in:inchi><rdf:RDF xmlns:rdf="http://www.w3.org/1999/02/22-rdf-syntax-ns#" xmlns:dc="http://purl.org/dc/elements/1.1/" xmlns:dcterms="http://purl.org/dc/terms/" xmlns:vCard="http://www.w3.org/2001/vcard-rdf/3.0#" xmlns:bqbiol="http://biomodels.net/biology-qualifiers/" xmlns:bqmodel="http://biomodels.net/model-qualifiers/"><rdf:Description rdf:about="#metaid_M_m481"><bqbiol:is><rdf:Bag><rdf:li rdf:resource="#metaid_M_m481_inchi" /><rdf:li rdf:resource="urn:miriam:obo.chebi:CHEBI:15533"/></rdf:Bag></bqbiol:is></rdf:Description></rdf:RDF></annotation></species>
<species metaid="metaid_M_m482" id="M_m482" name="trans-Oct-2-enoyl-CoA" compartment="C_c" boundaryCondition="false" sboTerm="SBO:0000299"><annotation><in:inchi xmlns:in="http://biomodels.net/inchi" metaid="metaid_M_m482_inchi">InChI=1S/C29H48N7O17P3S/c1-4-5-6-7-8-9-20(38)57-13-12-31-19(37)10-11-32-27(41)24(40)29(2,3)15-50-56(47,48)53-55(45,46)49-14-18-23(52-54(42,43)44)22(39)28(51-18)36-17-35-21-25(30)33-16-34-26(21)36/h8-9,16-18,22-24,28,39-40H,4-7,10-15H2,1-3H3,(H,31,37)(H,32,41)(H,45,46)(H,47,48)(H2,30,33,34)(H2,42,43,44)/b9-8+/t18-,22-,23-,24+,28-/m1/s1</in:inchi><rdf:RDF xmlns:rdf="http://www.w3.org/1999/02/22-rdf-syntax-ns#" xmlns:dc="http://purl.org/dc/elements/1.1/" xmlns:dcterms="http://purl.org/dc/terms/" xmlns:vCard="http://www.w3.org/2001/vcard-rdf/3.0#" xmlns:bqbiol="http://biomodels.net/biology-qualifiers/" xmlns:bqmodel="http://biomodels.net/model-qualifiers/"><rdf:Description rdf:about="#metaid_M_m482"><bqbiol:is><rdf:Bag><rdf:li rdf:resource="#metaid_M_m482_inchi" /><rdf:li rdf:resource="urn:miriam:obo.chebi:CHEBI:27537"/></rdf:Bag></bqbiol:is></rdf:Description></rdf:RDF></annotation></species>
<species metaid="metaid_M_m483" id="M_m483" name="Decanoyl-CoA (n-C10:0CoA)" compartment="C_c" boundaryCondition="false" sboTerm="SBO:0000299"><annotation><in:inchi xmlns:in="http://biomodels.net/inchi" metaid="metaid_M_m483_inchi">InChI=1/C31H54N7O17P3S/c1-4-5-6-7-8-9-10-11-22(40)59-15-14-33-21(39)12-13-34-29(43)26(42)31(2,3)17-52-58(49,50)55-57(47,48)51-16-20-25(54-56(44,45)46)24(41)30(53-20)38-19-37-23-27(32)35-18-36-28(23)38/h18-20,24-26,30,41-42H,4-17H2,1-3H3,(H,33,39)(H,34,43)(H,47,48)(H,49,50)(H2,32,35,36)(H2,44,45,46)/t20-,24-,25-,26?,30-/m1/s1</in:inchi><rdf:RDF xmlns:rdf="http://www.w3.org/1999/02/22-rdf-syntax-ns#" xmlns:dc="http://purl.org/dc/elements/1.1/" xmlns:dcterms="http://purl.org/dc/terms/" xmlns:vCard="http://www.w3.org/2001/vcard-rdf/3.0#" xmlns:bqbiol="http://biomodels.net/biology-qualifiers/" xmlns:bqmodel="http://biomodels.net/model-qualifiers/"><rdf:Description rdf:about="#metaid_M_m483"><bqbiol:is><rdf:Bag><rdf:li rdf:resource="#metaid_M_m483_inchi" /><rdf:li rdf:resource="urn:miriam:obo.chebi:CHEBI:28493"/></rdf:Bag></bqbiol:is></rdf:Description></rdf:RDF></annotation></species>
<species metaid="metaid_M_m484" id="M_m484" name="trans-Dec-2-enoyl-CoA" compartment="C_c" boundaryCondition="false" sboTerm="SBO:0000299"><annotation><in:inchi xmlns:in="http://biomodels.net/inchi" metaid="metaid_M_m484_inchi">InChI=1S/C31H52N7O17P3S/c1-4-5-6-7-8-9-10-11-22(40)59-15-14-33-21(39)12-13-34-29(43)26(42)31(2,3)17-52-58(49,50)55-57(47,48)51-16-20-25(54-56(44,45)46)24(41)30(53-20)38-19-37-23-27(32)35-18-36-28(23)38/h10-11,18-20,24-26,30,41-42H,4-9,12-17H2,1-3H3,(H,33,39)(H,34,43)(H,47,48)(H,49,50)(H2,32,35,36)(H2,44,45,46)/b11-10+/t20-,24-,25-,26+,30-/m1/s1</in:inchi><rdf:RDF xmlns:rdf="http://www.w3.org/1999/02/22-rdf-syntax-ns#" xmlns:dc="http://purl.org/dc/elements/1.1/" xmlns:dcterms="http://purl.org/dc/terms/" xmlns:vCard="http://www.w3.org/2001/vcard-rdf/3.0#" xmlns:bqbiol="http://biomodels.net/biology-qualifiers/" xmlns:bqmodel="http://biomodels.net/model-qualifiers/"><rdf:Description rdf:about="#metaid_M_m484"><bqbiol:is><rdf:Bag><rdf:li rdf:resource="#metaid_M_m484_inchi" /><rdf:li rdf:resource="urn:miriam:obo.chebi:CHEBI:10723"/></rdf:Bag></bqbiol:is></rdf:Description></rdf:RDF></annotation></species>
<species metaid="metaid_M_m485" id="M_m485" name="Dodecanoyl-CoA (n-C12:0CoA)" compartment="C_c" boundaryCondition="false" sboTerm="SBO:0000299"><annotation><in:inchi xmlns:in="http://biomodels.net/inchi" metaid="metaid_M_m485_inchi">InChI=1/C33H58N7O17P3S/c1-4-5-6-7-8-9-10-11-12-13-24(42)61-17-16-35-23(41)14-15-36-31(45)28(44)33(2,3)19-54-60(51,52)57-59(49,50)53-18-22-27(56-58(46,47)48)26(43)32(55-22)40-21-39-25-29(34)37-20-38-30(25)40/h20-22,26-28,32,43-44H,4-19H2,1-3H3,(H,35,41)(H,36,45)(H,49,50)(H,51,52)(H2,34,37,38)(H2,46,47,48)/t22-,26-,27-,28?,32-/m1/s1</in:inchi><rdf:RDF xmlns:rdf="http://www.w3.org/1999/02/22-rdf-syntax-ns#" xmlns:dc="http://purl.org/dc/elements/1.1/" xmlns:dcterms="http://purl.org/dc/terms/" xmlns:vCard="http://www.w3.org/2001/vcard-rdf/3.0#" xmlns:bqbiol="http://biomodels.net/biology-qualifiers/" xmlns:bqmodel="http://biomodels.net/model-qualifiers/"><rdf:Description rdf:about="#metaid_M_m485"><bqbiol:is><rdf:Bag><rdf:li rdf:resource="#metaid_M_m485_inchi" /><rdf:li rdf:resource="urn:miriam:obo.chebi:CHEBI:15521"/></rdf:Bag></bqbiol:is></rdf:Description></rdf:RDF></annotation></species>
<species metaid="metaid_M_m486" id="M_m486" name="trans-Dodec-2-enoyl-CoA" compartment="C_c" boundaryCondition="false" sboTerm="SBO:0000299"><annotation><in:inchi xmlns:in="http://biomodels.net/inchi" metaid="metaid_M_m486_inchi">InChI=1S/C33H56N7O17P3S/c1-4-5-6-7-8-9-10-11-12-13-24(42)61-17-16-35-23(41)14-15-36-31(45)28(44)33(2,3)19-54-60(51,52)57-59(49,50)53-18-22-27(56-58(46,47)48)26(43)32(55-22)40-21-39-25-29(34)37-20-38-30(25)40/h12-13,20-22,26-28,32,43-44H,4-11,14-19H2,1-3H3,(H,35,41)(H,36,45)(H,49,50)(H,51,52)(H2,34,37,38)(H2,46,47,48)/b13-12+/t22-,26-,27-,28+,32-/m1/s1</in:inchi><rdf:RDF xmlns:rdf="http://www.w3.org/1999/02/22-rdf-syntax-ns#" xmlns:dc="http://purl.org/dc/elements/1.1/" xmlns:dcterms="http://purl.org/dc/terms/" xmlns:vCard="http://www.w3.org/2001/vcard-rdf/3.0#" xmlns:bqbiol="http://biomodels.net/biology-qualifiers/" xmlns:bqmodel="http://biomodels.net/model-qualifiers/"><rdf:Description rdf:about="#metaid_M_m486"><bqbiol:is><rdf:Bag><rdf:li rdf:resource="#metaid_M_m486_inchi" /><rdf:li rdf:resource="urn:miriam:obo.chebi:CHEBI:15471"/></rdf:Bag></bqbiol:is></rdf:Description></rdf:RDF></annotation></species>
<species metaid="metaid_M_m487" id="M_m487" name="Tetradecanoyl-CoA (n-C14:0CoA)" compartment="C_c" boundaryCondition="false" sboTerm="SBO:0000299"><annotation><in:inchi xmlns:in="http://biomodels.net/inchi" metaid="metaid_M_m487_inchi">InChI=1/C35H62N7O17P3S/c1-4-5-6-7-8-9-10-11-12-13-14-15-26(44)63-19-18-37-25(43)16-17-38-33(47)30(46)35(2,3)21-56-62(53,54)59-61(51,52)55-20-24-29(58-60(48,49)50)28(45)34(57-24)42-23-41-27-31(36)39-22-40-32(27)42/h22-24,28-30,34,45-46H,4-21H2,1-3H3,(H,37,43)(H,38,47)(H,51,52)(H,53,54)(H2,36,39,40)(H2,48,49,50)/t24-,28-,29-,30?,34-/m1/s1</in:inchi><rdf:RDF xmlns:rdf="http://www.w3.org/1999/02/22-rdf-syntax-ns#" xmlns:dc="http://purl.org/dc/elements/1.1/" xmlns:dcterms="http://purl.org/dc/terms/" xmlns:vCard="http://www.w3.org/2001/vcard-rdf/3.0#" xmlns:bqbiol="http://biomodels.net/biology-qualifiers/" xmlns:bqmodel="http://biomodels.net/model-qualifiers/"><rdf:Description rdf:about="#metaid_M_m487"><bqbiol:is><rdf:Bag><rdf:li rdf:resource="#metaid_M_m487_inchi" /><rdf:li rdf:resource="urn:miriam:obo.chebi:CHEBI:15532"/></rdf:Bag></bqbiol:is></rdf:Description></rdf:RDF></annotation></species>
<species metaid="metaid_M_m488" id="M_m488" name="trans-Tetradec-2-enoyl-CoA" compartment="C_c" boundaryCondition="false" sboTerm="SBO:0000299"><annotation><in:inchi xmlns:in="http://biomodels.net/inchi" metaid="metaid_M_m488_inchi">InChI=1S/C35H60N7O17P3S/c1-4-5-6-7-8-9-10-11-12-13-14-15-26(44)63-19-18-37-25(43)16-17-38-33(47)30(46)35(2,3)21-56-62(53,54)59-61(51,52)55-20-24-29(58-60(48,49)50)28(45)34(57-24)42-23-41-27-31(36)39-22-40-32(27)42/h14-15,22-24,28-30,34,45-46H,4-13,16-21H2,1-3H3,(H,37,43)(H,38,47)(H,51,52)(H,53,54)(H2,36,39,40)(H2,48,49,50)/b15-14+/t24-,28-,29-,30+,34-/m1/s1</in:inchi><rdf:RDF xmlns:rdf="http://www.w3.org/1999/02/22-rdf-syntax-ns#" xmlns:dc="http://purl.org/dc/elements/1.1/" xmlns:dcterms="http://purl.org/dc/terms/" xmlns:vCard="http://www.w3.org/2001/vcard-rdf/3.0#" xmlns:bqbiol="http://biomodels.net/biology-qualifiers/" xmlns:bqmodel="http://biomodels.net/model-qualifiers/"><rdf:Description rdf:about="#metaid_M_m488"><bqbiol:is><rdf:Bag><rdf:li rdf:resource="#metaid_M_m488_inchi" /><rdf:li rdf:resource="urn:miriam:obo.chebi:CHEBI:27721"/></rdf:Bag></bqbiol:is></rdf:Description></rdf:RDF></annotation></species>
<species metaid="metaid_M_m489" id="M_m489" name="Palmitoyl-CoA (n-C16:0CoA)" compartment="C_c" boundaryCondition="false" sboTerm="SBO:0000299"><annotation><in:inchi xmlns:in="http://biomodels.net/inchi" metaid="metaid_M_m489_inchi">InChI=1/C37H66N7O17P3S/c1-4-5-6-7-8-9-10-11-12-13-14-15-16-17-28(46)65-21-20-39-27(45)18-19-40-35(49)32(48)37(2,3)23-58-64(55,56)61-63(53,54)57-22-26-31(60-62(50,51)52)30(47)36(59-26)44-25-43-29-33(38)41-24-42-34(29)44/h24-26,30-32,36,47-48H,4-23H2,1-3H3,(H,39,45)(H,40,49)(H,53,54)(H,55,56)(H2,38,41,42)(H2,50,51,52)/t26-,30-,31-,32?,36-/m1/s1</in:inchi><rdf:RDF xmlns:rdf="http://www.w3.org/1999/02/22-rdf-syntax-ns#" xmlns:dc="http://purl.org/dc/elements/1.1/" xmlns:dcterms="http://purl.org/dc/terms/" xmlns:vCard="http://www.w3.org/2001/vcard-rdf/3.0#" xmlns:bqbiol="http://biomodels.net/biology-qualifiers/" xmlns:bqmodel="http://biomodels.net/model-qualifiers/"><rdf:Description rdf:about="#metaid_M_m489"><bqbiol:is><rdf:Bag><rdf:li rdf:resource="#metaid_M_m489_inchi" /><rdf:li rdf:resource="urn:miriam:obo.chebi:CHEBI:15525"/></rdf:Bag></bqbiol:is></rdf:Description></rdf:RDF></annotation></species>
<species metaid="metaid_M_m490" id="M_m490" name="trans-Hexadec-2-enoyl-CoA" compartment="C_c" boundaryCondition="false" sboTerm="SBO:0000299"><annotation><in:inchi xmlns:in="http://biomodels.net/inchi" metaid="metaid_M_m490_inchi">InChI=1S/C37H64N7O17P3S/c1-4-5-6-7-8-9-10-11-12-13-14-15-16-17-28(46)65-21-20-39-27(45)18-19-40-35(49)32(48)37(2,3)23-58-64(55,56)61-63(53,54)57-22-26-31(60-62(50,51)52)30(47)36(59-26)44-25-43-29-33(38)41-24-42-34(29)44/h16-17,24-26,30-32,36,47-48H,4-15,18-23H2,1-3H3,(H,39,45)(H,40,49)(H,53,54)(H,55,56)(H2,38,41,42)(H2,50,51,52)/b17-16+/t26-,30-,31-,32+,36-/m1/s1</in:inchi><rdf:RDF xmlns:rdf="http://www.w3.org/1999/02/22-rdf-syntax-ns#" xmlns:dc="http://purl.org/dc/elements/1.1/" xmlns:dcterms="http://purl.org/dc/terms/" xmlns:vCard="http://www.w3.org/2001/vcard-rdf/3.0#" xmlns:bqbiol="http://biomodels.net/biology-qualifiers/" xmlns:bqmodel="http://biomodels.net/model-qualifiers/"><rdf:Description rdf:about="#metaid_M_m490"><bqbiol:is><rdf:Bag><rdf:li rdf:resource="#metaid_M_m490_inchi" /><rdf:li rdf:resource="urn:miriam:obo.chebi:CHEBI:28935"/></rdf:Bag></bqbiol:is></rdf:Description></rdf:RDF></annotation></species>
<species metaid="metaid_M_m491" id="M_m491" name="Stearoyl-CoA (n-C18:0CoA)" compartment="C_c" boundaryCondition="false" sboTerm="SBO:0000299"><annotation><in:inchi xmlns:in="http://biomodels.net/inchi" metaid="metaid_M_m491_inchi">InChI=1/C39H70N7O17P3S/c1-4-5-6-7-8-9-10-11-12-13-14-15-16-17-18-19-30(48)67-23-22-41-29(47)20-21-42-37(51)34(50)39(2,3)25-60-66(57,58)63-65(55,56)59-24-28-33(62-64(52,53)54)32(49)38(61-28)46-27-45-31-35(40)43-26-44-36(31)46/h26-28,32-34,38,49-50H,4-25H2,1-3H3,(H,41,47)(H,42,51)(H,55,56)(H,57,58)(H2,40,43,44)(H2,52,53,54)/t28-,32-,33-,34?,38-/m1/s1</in:inchi><rdf:RDF xmlns:rdf="http://www.w3.org/1999/02/22-rdf-syntax-ns#" xmlns:dc="http://purl.org/dc/elements/1.1/" xmlns:dcterms="http://purl.org/dc/terms/" xmlns:vCard="http://www.w3.org/2001/vcard-rdf/3.0#" xmlns:bqbiol="http://biomodels.net/biology-qualifiers/" xmlns:bqmodel="http://biomodels.net/model-qualifiers/"><rdf:Description rdf:about="#metaid_M_m491"><bqbiol:is><rdf:Bag><rdf:li rdf:resource="#metaid_M_m491_inchi" /><rdf:li rdf:resource="urn:miriam:obo.chebi:CHEBI:15541"/></rdf:Bag></bqbiol:is></rdf:Description></rdf:RDF></annotation></species>
<species metaid="metaid_M_m492" id="M_m492" name="trans-Octadec-2-enoyl-CoA" compartment="C_c" boundaryCondition="false" sboTerm="SBO:0000299"><notes><body xmlns="http://www.w3.org/1999/xhtml"><p>FORMULA: C39H64N7O17P3S</p></body></notes></species>
<species metaid="metaid_M_m493" id="M_m493" name="3-Oxohexanoyl-CoA" compartment="C_c" boundaryCondition="false" sboTerm="SBO:0000299"><annotation><in:inchi xmlns:in="http://biomodels.net/inchi" metaid="metaid_M_m493_inchi">InChI=1S/C27H44N7O18P3S/c1-4-5-15(35)10-18(37)56-9-8-29-17(36)6-7-30-25(40)22(39)27(2,3)12-49-55(46,47)52-54(44,45)48-11-16-21(51-53(41,42)43)20(38)26(50-16)34-14-33-19-23(28)31-13-32-24(19)34/h13-14,16,20-22,26,38-39H,4-12H2,1-3H3,(H,29,36)(H,30,40)(H,44,45)(H,46,47)(H2,28,31,32)(H2,41,42,43)/t16-,20-,21-,22+,26-/m1/s1</in:inchi><rdf:RDF xmlns:rdf="http://www.w3.org/1999/02/22-rdf-syntax-ns#" xmlns:dc="http://purl.org/dc/elements/1.1/" xmlns:dcterms="http://purl.org/dc/terms/" xmlns:vCard="http://www.w3.org/2001/vcard-rdf/3.0#" xmlns:bqbiol="http://biomodels.net/biology-qualifiers/" xmlns:bqmodel="http://biomodels.net/model-qualifiers/"><rdf:Description rdf:about="#metaid_M_m493"><bqbiol:is><rdf:Bag><rdf:li rdf:resource="#metaid_M_m493_inchi" /><rdf:li rdf:resource="urn:miriam:obo.chebi:CHEBI:27648"/></rdf:Bag></bqbiol:is></rdf:Description></rdf:RDF></annotation></species>
<species metaid="metaid_M_m494" id="M_m494" name="Decanoate (n-C10:0)" compartment="C_e" boundaryCondition="false" sboTerm="SBO:0000299"><annotation><in:inchi xmlns:in="http://biomodels.net/inchi" metaid="metaid_M_m494_inchi">InChI=1/C10H20O2/c1-2-3-4-5-6-7-8-9-10(11)12/h2-9H2,1H3,(H,11,12)</in:inchi><rdf:RDF xmlns:rdf="http://www.w3.org/1999/02/22-rdf-syntax-ns#" xmlns:dc="http://purl.org/dc/elements/1.1/" xmlns:dcterms="http://purl.org/dc/terms/" xmlns:vCard="http://www.w3.org/2001/vcard-rdf/3.0#" xmlns:bqbiol="http://biomodels.net/biology-qualifiers/" xmlns:bqmodel="http://biomodels.net/model-qualifiers/"><rdf:Description rdf:about="#metaid_M_m494"><bqbiol:is><rdf:Bag><rdf:li rdf:resource="#metaid_M_m494_inchi" /><rdf:li rdf:resource="urn:miriam:obo.chebi:CHEBI:30813"/></rdf:Bag></bqbiol:is></rdf:Description></rdf:RDF></annotation></species>
<species metaid="metaid_M_m495" id="M_m495" name="Dodecanoate (n-C12:0)" compartment="C_e" boundaryCondition="false" sboTerm="SBO:0000299"><annotation><in:inchi xmlns:in="http://biomodels.net/inchi" metaid="metaid_M_m495_inchi">InChI=1/C12H24O2/c1-2-3-4-5-6-7-8-9-10-11-12(13)14/h2-11H2,1H3,(H,13,14)</in:inchi><rdf:RDF xmlns:rdf="http://www.w3.org/1999/02/22-rdf-syntax-ns#" xmlns:dc="http://purl.org/dc/elements/1.1/" xmlns:dcterms="http://purl.org/dc/terms/" xmlns:vCard="http://www.w3.org/2001/vcard-rdf/3.0#" xmlns:bqbiol="http://biomodels.net/biology-qualifiers/" xmlns:bqmodel="http://biomodels.net/model-qualifiers/"><rdf:Description rdf:about="#metaid_M_m495"><bqbiol:is><rdf:Bag><rdf:li rdf:resource="#metaid_M_m495_inchi" /><rdf:li rdf:resource="urn:miriam:obo.chebi:CHEBI:30805"/></rdf:Bag></bqbiol:is></rdf:Description></rdf:RDF></annotation></species>
<species metaid="metaid_M_m496" id="M_m496" name="tetradecanoate (n-C14:0)" compartment="C_e" boundaryCondition="false" sboTerm="SBO:0000299"><annotation><in:inchi xmlns:in="http://biomodels.net/inchi" metaid="metaid_M_m496_inchi">InChI=1/C14H28O2/c1-2-3-4-5-6-7-8-9-10-11-12-13-14(15)16/h2-13H2,1H3,(H,15,16)</in:inchi><rdf:RDF xmlns:rdf="http://www.w3.org/1999/02/22-rdf-syntax-ns#" xmlns:dc="http://purl.org/dc/elements/1.1/" xmlns:dcterms="http://purl.org/dc/terms/" xmlns:vCard="http://www.w3.org/2001/vcard-rdf/3.0#" xmlns:bqbiol="http://biomodels.net/biology-qualifiers/" xmlns:bqmodel="http://biomodels.net/model-qualifiers/"><rdf:Description rdf:about="#metaid_M_m496"><bqbiol:is><rdf:Bag><rdf:li rdf:resource="#metaid_M_m496_inchi" /><rdf:li rdf:resource="urn:miriam:obo.chebi:CHEBI:28875, 30807"/></rdf:Bag></bqbiol:is></rdf:Description></rdf:RDF></annotation></species>
<species metaid="metaid_M_m497" id="M_m497" name="Tetradecenoyl-CoA (n-C14:1CoA)" compartment="C_c" boundaryCondition="false" sboTerm="SBO:0000299"><notes><body xmlns="http://www.w3.org/1999/xhtml"><p>FORMULA: C35H56N7O17P3S</p></body></notes></species>
<species metaid="metaid_M_m498" id="M_m498" name="tetradecenoate (n-C14:1)" compartment="C_e" boundaryCondition="false" sboTerm="SBO:0000299"><notes><body xmlns="http://www.w3.org/1999/xhtml"><p>FORMULA: C14H25O2</p></body></notes></species>
<species metaid="metaid_M_m499" id="M_m499" name="Hexadecanoate (n-C16:0)" compartment="C_e" boundaryCondition="false" sboTerm="SBO:0000299"><annotation><in:inchi xmlns:in="http://biomodels.net/inchi" metaid="metaid_M_m499_inchi">InChI=1/C16H32O2/c1-2-3-4-5-6-7-8-9-10-11-12-13-14-15-16(17)18/h2-15H2,1H3,(H,17,18)</in:inchi><rdf:RDF xmlns:rdf="http://www.w3.org/1999/02/22-rdf-syntax-ns#" xmlns:dc="http://purl.org/dc/elements/1.1/" xmlns:dcterms="http://purl.org/dc/terms/" xmlns:vCard="http://www.w3.org/2001/vcard-rdf/3.0#" xmlns:bqbiol="http://biomodels.net/biology-qualifiers/" xmlns:bqmodel="http://biomodels.net/model-qualifiers/"><rdf:Description rdf:about="#metaid_M_m499"><bqbiol:is><rdf:Bag><rdf:li rdf:resource="#metaid_M_m499_inchi" /><rdf:li rdf:resource="urn:miriam:obo.chebi:CHEBI:15756"/></rdf:Bag></bqbiol:is></rdf:Description></rdf:RDF></annotation></species>
<species metaid="metaid_M_m500" id="M_m500" name="Hexadecenoate (n-C16:1)" compartment="C_e" boundaryCondition="false" sboTerm="SBO:0000299"><notes><body xmlns="http://www.w3.org/1999/xhtml"><p>FORMULA: C16H29O2</p></body></notes></species>
<species metaid="metaid_M_m501" id="M_m501" name="Hexadecenoyl-CoA (n-C16:1CoA)" compartment="C_c" boundaryCondition="false" sboTerm="SBO:0000299"><notes><body xmlns="http://www.w3.org/1999/xhtml"><p>FORMULA: C37H60N7O17P3S</p></body></notes></species>
<species metaid="metaid_M_m502" id="M_m502" name="octadecanoate (n-C18:0)" compartment="C_e" boundaryCondition="false" sboTerm="SBO:0000299"><annotation><in:inchi xmlns:in="http://biomodels.net/inchi" metaid="metaid_M_m502_inchi">InChI=1/C18H36O2/c1-2-3-4-5-6-7-8-9-10-11-12-13-14-15-16-17-18(19)20/h2-17H2,1H3,(H,19,20)</in:inchi><rdf:RDF xmlns:rdf="http://www.w3.org/1999/02/22-rdf-syntax-ns#" xmlns:dc="http://purl.org/dc/elements/1.1/" xmlns:dcterms="http://purl.org/dc/terms/" xmlns:vCard="http://www.w3.org/2001/vcard-rdf/3.0#" xmlns:bqbiol="http://biomodels.net/biology-qualifiers/" xmlns:bqmodel="http://biomodels.net/model-qualifiers/"><rdf:Description rdf:about="#metaid_M_m502"><bqbiol:is><rdf:Bag><rdf:li rdf:resource="#metaid_M_m502_inchi" /><rdf:li rdf:resource="urn:miriam:obo.chebi:CHEBI:25629"/></rdf:Bag></bqbiol:is></rdf:Description></rdf:RDF></annotation></species>
<species metaid="metaid_M_m503" id="M_m503" name="Octadecenoyl-CoA (n-C18:1CoA)" compartment="C_c" boundaryCondition="false" sboTerm="SBO:0000299"><notes><body xmlns="http://www.w3.org/1999/xhtml"><p>FORMULA: C39H64N7O17P3S</p></body></notes></species>
<species metaid="metaid_M_m504" id="M_m504" name="octadecenoate (n-C18:1)" compartment="C_e" boundaryCondition="false" sboTerm="SBO:0000299"><notes><body xmlns="http://www.w3.org/1999/xhtml"><p>FORMULA: C18H33O2</p></body></notes></species>
<species metaid="metaid_M_m505" id="M_m505" name="Hexanoate (n-C6:0)" compartment="C_e" boundaryCondition="false" sboTerm="SBO:0000299"><annotation><in:inchi xmlns:in="http://biomodels.net/inchi" metaid="metaid_M_m505_inchi">InChI=1/C6H12O2/c1-2-3-4-5-6(7)8/h2-5H2,1H3,(H,7,8)</in:inchi><rdf:RDF xmlns:rdf="http://www.w3.org/1999/02/22-rdf-syntax-ns#" xmlns:dc="http://purl.org/dc/elements/1.1/" xmlns:dcterms="http://purl.org/dc/terms/" xmlns:vCard="http://www.w3.org/2001/vcard-rdf/3.0#" xmlns:bqbiol="http://biomodels.net/biology-qualifiers/" xmlns:bqmodel="http://biomodels.net/model-qualifiers/"><rdf:Description rdf:about="#metaid_M_m505"><bqbiol:is><rdf:Bag><rdf:li rdf:resource="#metaid_M_m505_inchi" /><rdf:li rdf:resource="urn:miriam:obo.chebi:CHEBI:30776"/></rdf:Bag></bqbiol:is></rdf:Description></rdf:RDF></annotation></species>
<species metaid="metaid_M_m506" id="M_m506" name="octanoate (n-C8:0)" compartment="C_e" boundaryCondition="false" sboTerm="SBO:0000299"><annotation><in:inchi xmlns:in="http://biomodels.net/inchi" metaid="metaid_M_m506_inchi">InChI=1/C8H16O2/c1-2-3-4-5-6-7-8(9)10/h2-7H2,1H3,(H,9,10)</in:inchi><rdf:RDF xmlns:rdf="http://www.w3.org/1999/02/22-rdf-syntax-ns#" xmlns:dc="http://purl.org/dc/elements/1.1/" xmlns:dcterms="http://purl.org/dc/terms/" xmlns:vCard="http://www.w3.org/2001/vcard-rdf/3.0#" xmlns:bqbiol="http://biomodels.net/biology-qualifiers/" xmlns:bqmodel="http://biomodels.net/model-qualifiers/"><rdf:Description rdf:about="#metaid_M_m506"><bqbiol:is><rdf:Bag><rdf:li rdf:resource="#metaid_M_m506_inchi" /><rdf:li rdf:resource="urn:miriam:obo.chebi:CHEBI:28837"/></rdf:Bag></bqbiol:is></rdf:Description></rdf:RDF></annotation></species>
<species metaid="metaid_M_m507" id="M_m507" name="UDP-D-galacto-1,4-furanose" compartment="C_c" boundaryCondition="false" sboTerm="SBO:0000299"><notes><body xmlns="http://www.w3.org/1999/xhtml"><p>FORMULA: C15H22N2O17P2</p></body></notes></species>
<species metaid="metaid_M_m508" id="M_m508" name="UDPgalactose" compartment="C_c" boundaryCondition="false" sboTerm="SBO:0000299"><annotation><in:inchi xmlns:in="http://biomodels.net/inchi" metaid="metaid_M_m508_inchi">InChI=1/C15H24N2O17P2/c18-3-5-8(20)10(22)12(24)14(32-5)33-36(28,29)34-35(26,27)30-4-6-9(21)11(23)13(31-6)17-2-1-7(19)16-15(17)25/h1-2,5-6,8-14,18,20-24H,3-4H2,(H,26,27)(H,28,29)(H,16,19,25)/t5-,6-,8+,9-,10+,11-,12-,13?,14-/m1/s1</in:inchi><rdf:RDF xmlns:rdf="http://www.w3.org/1999/02/22-rdf-syntax-ns#" xmlns:dc="http://purl.org/dc/elements/1.1/" xmlns:dcterms="http://purl.org/dc/terms/" xmlns:vCard="http://www.w3.org/2001/vcard-rdf/3.0#" xmlns:bqbiol="http://biomodels.net/biology-qualifiers/" xmlns:bqmodel="http://biomodels.net/model-qualifiers/"><rdf:Description rdf:about="#metaid_M_m508"><bqbiol:is><rdf:Bag><rdf:li rdf:resource="#metaid_M_m508_inchi" /><rdf:li rdf:resource="urn:miriam:obo.chebi:CHEBI:18307"/></rdf:Bag></bqbiol:is></rdf:Description></rdf:RDF></annotation></species>
<species metaid="metaid_M_m509" id="M_m509" name="dTDPglucose" compartment="C_c" boundaryCondition="false" sboTerm="SBO:0000299"><annotation><in:inchi xmlns:in="http://biomodels.net/inchi" metaid="metaid_M_m509_inchi">InChI=1/C16H26N2O16P2/c1-6-3-18(16(25)17-14(6)24)10-2-7(20)9(31-10)5-30-35(26,27)34-36(28,29)33-15-13(23)12(22)11(21)8(4-19)32-15/h3,7-13,15,19-23H,2,4-5H2,1H3,(H,26,27)(H,28,29)(H,17,24,25)/t7-,8+,9+,10+,11+,12-,13+,15+/m0/s1</in:inchi><rdf:RDF xmlns:rdf="http://www.w3.org/1999/02/22-rdf-syntax-ns#" xmlns:dc="http://purl.org/dc/elements/1.1/" xmlns:dcterms="http://purl.org/dc/terms/" xmlns:vCard="http://www.w3.org/2001/vcard-rdf/3.0#" xmlns:bqbiol="http://biomodels.net/biology-qualifiers/" xmlns:bqmodel="http://biomodels.net/model-qualifiers/"><rdf:Description rdf:about="#metaid_M_m509"><bqbiol:is><rdf:Bag><rdf:li rdf:resource="#metaid_M_m509_inchi" /><rdf:li rdf:resource="urn:miriam:obo.chebi:CHEBI:15700"/></rdf:Bag></bqbiol:is></rdf:Description></rdf:RDF></annotation></species>
<species metaid="metaid_M_m510" id="M_m510" name="dTTP" compartment="C_c" boundaryCondition="false" sboTerm="SBO:0000299"><annotation><in:inchi xmlns:in="http://biomodels.net/inchi" metaid="metaid_M_m510_inchi">InChI=1/C10H17N2O14P3/c1-5-3-12(10(15)11-9(5)14)8-2-6(13)7(24-8)4-23-28(19,20)26-29(21,22)25-27(16,17)18/h3,6-8,13H,2,4H2,1H3,(H,19,20)(H,21,22)(H,11,14,15)(H2,16,17,18)/t6-,7+,8+/m0/s1</in:inchi><rdf:RDF xmlns:rdf="http://www.w3.org/1999/02/22-rdf-syntax-ns#" xmlns:dc="http://purl.org/dc/elements/1.1/" xmlns:dcterms="http://purl.org/dc/terms/" xmlns:vCard="http://www.w3.org/2001/vcard-rdf/3.0#" xmlns:bqbiol="http://biomodels.net/biology-qualifiers/" xmlns:bqmodel="http://biomodels.net/model-qualifiers/"><rdf:Description rdf:about="#metaid_M_m510"><bqbiol:is><rdf:Bag><rdf:li rdf:resource="#metaid_M_m510_inchi" /><rdf:li rdf:resource="urn:miriam:obo.chebi:CHEBI:18077"/></rdf:Bag></bqbiol:is></rdf:Description></rdf:RDF></annotation></species>
<species metaid="metaid_M_m511" id="M_m511" name="dTDP-4-dehydro-6-deoxy-D-glucose" compartment="C_c" boundaryCondition="false" sboTerm="SBO:0000299"><notes><body xmlns="http://www.w3.org/1999/xhtml"><p>FORMULA: C16H22N2O15P2</p></body></notes><annotation><rdf:RDF xmlns:rdf="http://www.w3.org/1999/02/22-rdf-syntax-ns#" xmlns:dc="http://purl.org/dc/elements/1.1/" xmlns:dcterms="http://purl.org/dc/terms/" xmlns:vCard="http://www.w3.org/2001/vcard-rdf/3.0#" xmlns:bqbiol="http://biomodels.net/biology-qualifiers/" xmlns:bqmodel="http://biomodels.net/model-qualifiers/"><rdf:Description rdf:about="#metaid_M_m511"><bqbiol:is><rdf:Bag><rdf:li rdf:resource="urn:miriam:kegg.compound:C00687"/></rdf:Bag></bqbiol:is></rdf:Description></rdf:RDF></annotation></species>
<species metaid="metaid_M_m512" id="M_m512" name="dTDP-4-dehydro-6-deoxy-L-mannose" compartment="C_c" boundaryCondition="false" sboTerm="SBO:0000299"><annotation><in:inchi xmlns:in="http://biomodels.net/inchi" metaid="metaid_M_m512_inchi">InChI=1/C16H24N2O15P2/c1-6-4-18(16(24)17-14(6)23)10-3-8(19)9(31-10)5-29-34(25,26)33-35(27,28)32-15-13(22)12(21)11(20)7(2)30-15/h4,7-10,12-13,15,19,21-22H,3,5H2,1-2H3,(H,25,26)(H,27,28)(H,17,23,24)/t7-,8-,9+,10+,12+,13+,15+/m0/s1</in:inchi><rdf:RDF xmlns:rdf="http://www.w3.org/1999/02/22-rdf-syntax-ns#" xmlns:dc="http://purl.org/dc/elements/1.1/" xmlns:dcterms="http://purl.org/dc/terms/" xmlns:vCard="http://www.w3.org/2001/vcard-rdf/3.0#" xmlns:bqbiol="http://biomodels.net/biology-qualifiers/" xmlns:bqmodel="http://biomodels.net/model-qualifiers/"><rdf:Description rdf:about="#metaid_M_m512"><bqbiol:is><rdf:Bag><rdf:li rdf:resource="#metaid_M_m512_inchi" /><rdf:li rdf:resource="urn:miriam:obo.chebi:CHEBI:15744"/></rdf:Bag></bqbiol:is></rdf:Description></rdf:RDF></annotation></species>
<species metaid="metaid_M_m513" id="M_m513" name="dTDP-L-rhamnose" compartment="C_c" boundaryCondition="false" sboTerm="SBO:0000299"><annotation><in:inchi xmlns:in="http://biomodels.net/inchi" metaid="metaid_M_m513_inchi">InChI=1/C16H26N2O15P2/c1-6-4-18(16(24)17-14(6)23)10-3-8(19)9(31-10)5-29-34(25,26)33-35(27,28)32-15-13(22)12(21)11(20)7(2)30-15/h4,7-13,15,19-22H,3,5H2,1-2H3,(H,25,26)(H,27,28)(H,17,23,24)/t7-,8-,9+,10+,11-,12+,13+,15+/m0/s1</in:inchi><rdf:RDF xmlns:rdf="http://www.w3.org/1999/02/22-rdf-syntax-ns#" xmlns:dc="http://purl.org/dc/elements/1.1/" xmlns:dcterms="http://purl.org/dc/terms/" xmlns:vCard="http://www.w3.org/2001/vcard-rdf/3.0#" xmlns:bqbiol="http://biomodels.net/biology-qualifiers/" xmlns:bqmodel="http://biomodels.net/model-qualifiers/"><rdf:Description rdf:about="#metaid_M_m513"><bqbiol:is><rdf:Bag><rdf:li rdf:resource="#metaid_M_m513_inchi" /><rdf:li rdf:resource="urn:miriam:obo.chebi:CHEBI:15774"/></rdf:Bag></bqbiol:is></rdf:Description></rdf:RDF></annotation></species>
<species metaid="metaid_M_m514" id="M_m514" name="L-Alanyl-tRNA(Ala)" compartment="C_c" boundaryCondition="false" sboTerm="SBO:0000299"><notes><body xmlns="http://www.w3.org/1999/xhtml"><p>FORMULA: C3H6NOR</p></body></notes><annotation><rdf:RDF xmlns:rdf="http://www.w3.org/1999/02/22-rdf-syntax-ns#" xmlns:dc="http://purl.org/dc/elements/1.1/" xmlns:dcterms="http://purl.org/dc/terms/" xmlns:vCard="http://www.w3.org/2001/vcard-rdf/3.0#" xmlns:bqbiol="http://biomodels.net/biology-qualifiers/" xmlns:bqmodel="http://biomodels.net/model-qualifiers/"><rdf:Description rdf:about="#metaid_M_m514"><bqbiol:is><rdf:Bag><rdf:li rdf:resource="urn:miriam:obo.chebi:CHEBI:17732"/></rdf:Bag></bqbiol:is></rdf:Description></rdf:RDF></annotation></species>
<species metaid="metaid_M_m515" id="M_m515" name="tRNA(Ala)" compartment="C_c" boundaryCondition="false" sboTerm="SBO:0000299"><notes><body xmlns="http://www.w3.org/1999/xhtml"><p>FORMULA: R</p></body></notes><annotation><rdf:RDF xmlns:rdf="http://www.w3.org/1999/02/22-rdf-syntax-ns#" xmlns:dc="http://purl.org/dc/elements/1.1/" xmlns:dcterms="http://purl.org/dc/terms/" xmlns:vCard="http://www.w3.org/2001/vcard-rdf/3.0#" xmlns:bqbiol="http://biomodels.net/biology-qualifiers/" xmlns:bqmodel="http://biomodels.net/model-qualifiers/"><rdf:Description rdf:about="#metaid_M_m515"><bqbiol:is><rdf:Bag><rdf:li rdf:resource="urn:miriam:obo.chebi:CHEBI:29170"/></rdf:Bag></bqbiol:is></rdf:Description></rdf:RDF></annotation></species>
<species metaid="metaid_M_m516" id="M_m516" name="L-Arginyl-tRNA(Arg)" compartment="C_c" boundaryCondition="false" sboTerm="SBO:0000299"><notes><body xmlns="http://www.w3.org/1999/xhtml"><p>FORMULA: C6H14N4OR</p></body></notes><annotation><rdf:RDF xmlns:rdf="http://www.w3.org/1999/02/22-rdf-syntax-ns#" xmlns:dc="http://purl.org/dc/elements/1.1/" xmlns:dcterms="http://purl.org/dc/terms/" xmlns:vCard="http://www.w3.org/2001/vcard-rdf/3.0#" xmlns:bqbiol="http://biomodels.net/biology-qualifiers/" xmlns:bqmodel="http://biomodels.net/model-qualifiers/"><rdf:Description rdf:about="#metaid_M_m516"><bqbiol:is><rdf:Bag><rdf:li rdf:resource="urn:miriam:obo.chebi:CHEBI:18366"/></rdf:Bag></bqbiol:is></rdf:Description></rdf:RDF></annotation></species>
<species metaid="metaid_M_m517" id="M_m517" name="tRNA(Arg)" compartment="C_c" boundaryCondition="false" sboTerm="SBO:0000299"><notes><body xmlns="http://www.w3.org/1999/xhtml"><p>FORMULA: R</p></body></notes><annotation><rdf:RDF xmlns:rdf="http://www.w3.org/1999/02/22-rdf-syntax-ns#" xmlns:dc="http://purl.org/dc/elements/1.1/" xmlns:dcterms="http://purl.org/dc/terms/" xmlns:vCard="http://www.w3.org/2001/vcard-rdf/3.0#" xmlns:bqbiol="http://biomodels.net/biology-qualifiers/" xmlns:bqmodel="http://biomodels.net/model-qualifiers/"><rdf:Description rdf:about="#metaid_M_m517"><bqbiol:is><rdf:Bag><rdf:li rdf:resource="urn:miriam:obo.chebi:CHEBI:29171"/></rdf:Bag></bqbiol:is></rdf:Description></rdf:RDF></annotation></species>
<species metaid="metaid_M_m518" id="M_m518" name="L-Asparaginyl-tRNA(Asn)" compartment="C_c" boundaryCondition="false" sboTerm="SBO:0000299"><notes><body xmlns="http://www.w3.org/1999/xhtml"><p>FORMULA: C14H23N2O12PR2</p></body></notes><annotation><rdf:RDF xmlns:rdf="http://www.w3.org/1999/02/22-rdf-syntax-ns#" xmlns:dc="http://purl.org/dc/elements/1.1/" xmlns:dcterms="http://purl.org/dc/terms/" xmlns:vCard="http://www.w3.org/2001/vcard-rdf/3.0#" xmlns:bqbiol="http://biomodels.net/biology-qualifiers/" xmlns:bqmodel="http://biomodels.net/model-qualifiers/"><rdf:Description rdf:about="#metaid_M_m518"><bqbiol:is><rdf:Bag><rdf:li rdf:resource="urn:miriam:obo.chebi:CHEBI:29265"/></rdf:Bag></bqbiol:is></rdf:Description></rdf:RDF></annotation></species>
<species metaid="metaid_M_m519" id="M_m519" name="tRNA(Asn)" compartment="C_c" boundaryCondition="false" sboTerm="SBO:0000299"><notes><body xmlns="http://www.w3.org/1999/xhtml"><p>FORMULA: C10H17O10PR2</p></body></notes><annotation><rdf:RDF xmlns:rdf="http://www.w3.org/1999/02/22-rdf-syntax-ns#" xmlns:dc="http://purl.org/dc/elements/1.1/" xmlns:dcterms="http://purl.org/dc/terms/" xmlns:vCard="http://www.w3.org/2001/vcard-rdf/3.0#" xmlns:bqbiol="http://biomodels.net/biology-qualifiers/" xmlns:bqmodel="http://biomodels.net/model-qualifiers/"><rdf:Description rdf:about="#metaid_M_m519"><bqbiol:is><rdf:Bag><rdf:li rdf:resource="urn:miriam:obo.chebi:CHEBI:29172"/></rdf:Bag></bqbiol:is></rdf:Description></rdf:RDF></annotation></species>
<species metaid="metaid_M_m520" id="M_m520" name="L-Cysteinyl-tRNA(Cys)" compartment="C_c" boundaryCondition="false" sboTerm="SBO:0000299"><notes><body xmlns="http://www.w3.org/1999/xhtml"><p>FORMULA: C3H6NOSR</p></body></notes><annotation><rdf:RDF xmlns:rdf="http://www.w3.org/1999/02/22-rdf-syntax-ns#" xmlns:dc="http://purl.org/dc/elements/1.1/" xmlns:dcterms="http://purl.org/dc/terms/" xmlns:vCard="http://www.w3.org/2001/vcard-rdf/3.0#" xmlns:bqbiol="http://biomodels.net/biology-qualifiers/" xmlns:bqmodel="http://biomodels.net/model-qualifiers/"><rdf:Description rdf:about="#metaid_M_m520"><bqbiol:is><rdf:Bag><rdf:li rdf:resource="urn:miriam:obo.chebi:CHEBI:29152"/></rdf:Bag></bqbiol:is></rdf:Description></rdf:RDF></annotation></species>
<species metaid="metaid_M_m521" id="M_m521" name="tRNA(Cys)" compartment="C_c" boundaryCondition="false" sboTerm="SBO:0000299"><notes><body xmlns="http://www.w3.org/1999/xhtml"><p>FORMULA: R</p></body></notes><annotation><rdf:RDF xmlns:rdf="http://www.w3.org/1999/02/22-rdf-syntax-ns#" xmlns:dc="http://purl.org/dc/elements/1.1/" xmlns:dcterms="http://purl.org/dc/terms/" xmlns:vCard="http://www.w3.org/2001/vcard-rdf/3.0#" xmlns:bqbiol="http://biomodels.net/biology-qualifiers/" xmlns:bqmodel="http://biomodels.net/model-qualifiers/"><rdf:Description rdf:about="#metaid_M_m521"><bqbiol:is><rdf:Bag><rdf:li rdf:resource="urn:miriam:obo.chebi:CHEBI:29167"/></rdf:Bag></bqbiol:is></rdf:Description></rdf:RDF></annotation></species>
[truncated: 1,534,058 more chars]
