# Supplementary material for: Genome-scale metabolic reconstructions of Bifidobacterium adolescentis L2-32 and Faecalibacterium prausnitzii A2-165 and their interaction
Source: BMC Syst Biol. 2014 Apr 3;8:41. doi: 10.1186/1752-0509-8-41 (PMC4108055; doi:10.1186/1752-0509-8-41)
Supplement: Additional file 3: Table S1 — Genes with annotations: TIGRFAMs, KOs, SEED, TC number. [file 1752-0509-8-41-S3.xls]

## Sheet: bif_IMG_SEED
Gene ID	Locus Tag	Gene Product Name		SEED Product Name
641039559	BIFADO_00079	Mg2+ and Co2+ transporters	BIFADO_00079	Magnesium and cobalt transport protein CorA
641039564	BIFADO_00085	Fructose-2,6-bisphosphatase ( EC:5.4.2.1 )	BIFADO_00085	Phosphoglycerate mutase family
641039718	BIFADO_00238	amino acid/amide ABC transporter membrane protein 2, HAAT family (TC 3.A.1.4.-)	BIFADO_00238	Branched-chain amino acid transport system permease protein LivM (TC 3.A.1.4.1)
641039720	BIFADO_00240	amino acid/amide ABC transporter ATP-binding protein 2, HAAT family (TC 3.A.1.4.-)	BIFADO_00240	Branched-chain amino acid transport ATP-binding protein LivF (TC 3.A.1.4.1)
641039733	BIFADO_00253	ketol-acid reductoisomerase (EC 1.1.1.86) ( EC:1.1.1.86 )	BIFADO_00253	Ketol-acid reductoisomerase (EC 1.1.1.86)
641039749	BIFADO_00269	thiamine biosynthesis protein ThiF, family 2 ( EC:2.7.7.73 )	BIFADO_00269	Sulfur carrier protein adenylyltransferase ThiF
641039821	BIFADO_00341	aspartate kinase (EC 2.7.2.4) ( EC:2.7.2.4 )	BIFADO_00341	Aspartokinase (EC 2.7.2.4)
641039868	BIFADO_00388	3-isopropylmalate dehydratase, large subunit (EC 4.2.1.33) ( EC:4.2.1.35,EC:4.2.1.33 )	BIFADO_00388	3-isopropylmalate dehydratase large subunit (EC 4.2.1.33)
641039871	BIFADO_00391	Predicted transcriptional regulator containing an HTH domain and an uncharacterized domain shared with the mammalian protein Schlafen ( EC:3.6.4.12 )	BIFADO_00391	hypothetical protein
641039923	BIFADO_00443	acetolactate synthase, small subunit (EC 2.2.1.6) ( EC:2.2.1.6 )	BIFADO_00443	Acetolactate synthase small subunit (EC 2.2.1.6)
641039955	BIFADO_00475	glutamate 5-kinase (EC 2.7.2.11) ( EC:2.7.2.11 )	BIFADO_00475	Glutamate 5-kinase (EC 2.7.2.11)
641039991	BIFADO_00511	3-deoxy-D-arabinoheptulosonate-7-phosphate synthase (EC 2.5.1.54) ( EC:2.5.1.54 )	BIFADO_00511	2-keto-3-deoxy-D-arabino-heptulosonate-7-phosphate synthase I alpha (EC 2.5.1.54)
641039993	BIFADO_00513	methylthioadenosine nucleosidase (EC 3.2.2.16) ( EC:3.2.2.9 )	BIFADO_00513	5'-methylthioadenosine nucleosidase (EC 3.2.2.16) / S-adenosylhomocysteine nucleosidase (EC 3.2.2.9)
641040000	BIFADO_00520	phosphate ABC transporter ATP-binding protein, PhoT family (TC 3.A.1.7.1) ( EC:3.6.3.27 )	BIFADO_00520	Phosphate transport ATP-binding protein PstB (TC 3.A.1.7.1)
641040046	BIFADO_00566	Threonine dehydrogenase and related Zn-dependent dehydrogenases ( EC:1.1.1.9 )	BIFADO_00566	Xylitol dehydrogenase (EC 1.1.1.9)
641040073	BIFADO_00593	Adenylate kinase (EC 2.7.4.3) ( EC:2.7.4.3 )	BIFADO_00593	Adenylate kinase (EC 2.7.4.3)
641040121	BIFADO_00641	phosphoglycerate mutase (EC 5.4.2.1) ( EC:5.4.2.1 )	BIFADO_00641	Phosphoglycerate mutase (EC 5.4.2.1)
641040132	BIFADO_00652	dihydrofolate reductase (EC 1.5.1.3) ( EC:1.5.1.3 )	BIFADO_00652	Dihydrofolate reductase (EC 1.5.1.3)
641040142	BIFADO_00662	Alcohol dehydrogenase, class IV ( EC:1.1.1.77 )	BIFADO_00662	Lactaldehyde reductase (EC 1.1.1.77)
641040147	BIFADO_00667	hypoxanthine phosphoribosyltransferase (EC 2.4.2.8) ( EC:2.4.2.8 )	BIFADO_00667	Hypoxanthine-guanine phosphoribosyltransferase (EC 2.4.2.8)
641040153	BIFADO_00673	Acyl-CoA thioesterase ( EC:3.1.2.- )	BIFADO_00673	Acyl-CoA thioesterase II (EC 3.1.2.-)
641040162	BIFADO_00682	O-acetylhomoserine sulfhydrolase (EC 2.5.1.49) ( EC:2.5.1.49 )	BIFADO_00682	O-acetylhomoserine sulfhydrylase (EC 2.5.1.49) / O-succinylhomoserine sulfhydrylase (EC 2.5.1.48)
641040205	BIFADO_00725	amino acid/amide ABC transporter ATP-binding protein 2, HAAT family (TC 3.A.1.4.-)	BIFADO_00725	Branched-chain amino acid transport ATP-binding protein LivF (TC 3.A.1.4.1)
641040216	BIFADO_00736	prolyl-tRNA synthetase, family II ( EC:6.1.1.15 )	BIFADO_00736	Prolyl-tRNA synthetase (EC 6.1.1.15) ## Bacterial type
641040222	BIFADO_00742	Tetrahydrodipicolinate N-succinyltransferase ( EC:2.3.1.117 )	BIFADO_00742	2,3,4,5-tetrahydropyridine-2,6-dicarboxylate N-succinyltransferase (EC 2.3.1.117)
641040264	BIFADO_00784	Amino acid transporters	BIFADO_00784	Amino acid permease
641040308	BIFADO_00828	phosphoribosylamine--glycine ligase (EC 6.3.4.13) ( EC:6.3.4.13 )	BIFADO_00828	Phosphoribosylamine--glycine ligase (EC 6.3.4.13)
641040330	BIFADO_00850	orotidine 5'-phosphate decarboxylase, subfamily 2 ( EC:4.1.1.23 )	BIFADO_00850	Orotidine 5'-phosphate decarboxylase (EC 4.1.1.23)
641040332	BIFADO_00853	dihydroxyacid dehydratase (EC 4.2.1.9) ( EC:4.2.1.9 )	BIFADO_00853	Dihydroxy-acid dehydratase (EC 4.2.1.9)
641040373	BIFADO_00893	aspartyl-tRNA synthetase (EC 6.1.1.12) ( EC:6.1.1.12 )	BIFADO_00893	Aspartyl-tRNA synthetase (EC 6.1.1.12) @ Aspartyl-tRNA(Asn) synthetase (EC 6.1.1.23)
641040398	BIFADO_00918	Pyridoxal/pyridoxine/pyridoxamine kinase ( EC:2.7.1.35 )	BIFADO_00918	Pyridoxal kinase (EC 2.7.1.35)
641040400	BIFADO_00920	O-acetylhomoserine sulfhydrolase (EC 2.5.1.49) ( EC:2.5.1.49 )	BIFADO_00920	O-acetylhomoserine sulfhydrylase (EC 2.5.1.49) / O-succinylhomoserine sulfhydrylase (EC 2.5.1.48)
641040479	BIFADO_00999	Bifunctional PLP-dependent enzyme with beta-cystathionase and maltose regulon repressor activities ( EC:4.4.1.8 )	BIFADO_00999	Putative aminotransferase
641040490	BIFADO_01010	enolase (EC 4.2.1.11) ( EC:4.2.1.11 )	BIFADO_01010	Enolase (EC 4.2.1.11)
641040629	BIFADO_01149	phosphoglycerate kinase (EC 2.7.2.3) ( EC:2.7.2.3 )	BIFADO_01149	Phosphoglycerate kinase (EC 2.7.2.3)
641040633	BIFADO_01153	Aspartate/tyrosine/aromatic aminotransferase ( EC:2.6.1.2,EC:2.6.1.66 )	BIFADO_01153	Aspartate aminotransferase (EC 2.6.1.1)
641040636	BIFADO_01156	transketolase (EC 2.2.1.1) ( EC:2.2.1.1 )	BIFADO_01156	Transketolase (EC 2.2.1.1)
641040640	BIFADO_01160	Undecaprenyl-diphosphatase (EC 3.6.1.27) ( EC:3.6.1.27 )	BIFADO_01160	Undecaprenyl-diphosphatase (EC 3.6.1.27)
641040654	BIFADO_01174	Predicted phosphatases ( EC:3.1.3.18 )	BIFADO_01174	Phosphoglycolate phosphatase (EC 3.1.3.18)
641040679	BIFADO_01199	Phosphatidylglycerophosphate synthase ( EC:2.7.8.5 )	BIFADO_01199	CDP-diacylglycerol--glycerol-3-phosphate 3-phosphatidyltransferase (EC 2.7.8.5)
641040680	BIFADO_01200	threonyl-tRNA synthetase (EC 6.1.1.3)/Ser-tRNA(Thr) hydrolase (EC 3.1.1.-) ( EC:6.1.1.3 )	BIFADO_01200	Threonyl-tRNA synthetase (EC 6.1.1.3)
641040685	BIFADO_01205	ATP phosphoribosyltransferase (homohexameric) (EC 2.4.2.17) ( EC:2.4.2.17 )	BIFADO_01205	ATP phosphoribosyltransferase (EC 2.4.2.17)
641040686	BIFADO_01206	phosphoribosyl-ATP pyrophosphatase (EC 3.6.1.31) ( EC:3.6.1.31 )	BIFADO_01206	Phosphoribosyl-ATP pyrophosphatase (EC 3.6.1.31)
641040692	BIFADO_01212	phosphoribosyl-AMP cyclohydrolase (EC 3.5.4.19) ( EC:3.5.4.19 )	BIFADO_01212	Phosphoribosyl-AMP cyclohydrolase (EC 3.5.4.19)
641040693	BIFADO_01213	imidazole glycerol phosphate synthase subunit hisF (EC 4.1.3.-) ( EC:4.1.3.- )	BIFADO_01213	Imidazole glycerol phosphate synthase cyclase subunit (EC 4.1.3.-)
641040697	BIFADO_01217	uridylate kinase (EC 2.7.4.-) ( EC:2.7.4.22 )	BIFADO_01217	Uridylate kinase (EC 2.7.4.-)
641040705	BIFADO_01225	isocitrate dehydrogenase (NADP) (EC 1.1.1.42) ( EC:1.1.1.42 )	BIFADO_01225	Isocitrate dehydrogenase [NADP] (EC 1.1.1.42)
641040727	BIFADO_01247	aspartate carbamoyltransferase (EC 2.1.3.2) ( EC:2.1.3.2 )	BIFADO_01247	Aspartate carbamoyltransferase (EC 2.1.3.2)
641040744	BIFADO_01265	branched chain amino acid aminotransferase apoenzyme (EC 2.6.1.42) ( EC:2.6.1.42 )	BIFADO_01265	Branched-chain amino acid aminotransferase (EC 2.6.1.42)
641040765	BIFADO_01285	hypothetical protein ( EC:1.6.1.2 )	BIFADO_01285	NAD(P) transhydrogenase alpha subunit (EC 1.6.1.2)
641040766	BIFADO_01286	NAD/NADP transhydrogenase alpha subunit ( EC:1.6.1.2 )	BIFADO_01286	NAD(P) transhydrogenase alpha subunit (EC 1.6.1.2)
641040768	BIFADO_01288	Long-chain acyl-CoA synthetases (AMP-forming) ( EC:6.2.1.3 )	BIFADO_01288	Long-chain-fatty-acid--CoA ligase (EC 6.2.1.3)
641040777	BIFADO_01297	ADP-glucose pyrophosphorylase ( EC:2.7.7.27 )	BIFADO_01297	Glucose-1-phosphate adenylyltransferase (EC 2.7.7.27)
641040784	BIFADO_01304	CTP synthase (EC 6.3.4.2) ( EC:6.3.4.2 )	BIFADO_01304	CTP synthase (EC 6.3.4.2)
641040794	BIFADO_01314	alanyl-tRNA synthetase (EC 6.1.1.7) ( EC:6.1.1.7 )	BIFADO_01314	Alanyl-tRNA synthetase (EC 6.1.1.7)
641040811	BIFADO_01331	GMP synthase (glutamine-hydrolyzing) (EC 6.3.5.2) ( EC:6.3.5.2 )	BIFADO_01331	GMP synthase [glutamine-hydrolyzing] (EC 6.3.5.2)
641040816	BIFADO_01336	glycogen debranching enzyme GlgX ( EC:3.2.1.- )	BIFADO_01336	Glycogen debranching enzyme (EC 3.2.1.-)
641040832	BIFADO_01352	2C-methyl-D-erythritol 2,4-cyclodiphosphate synthase ( EC:4.6.1.12 )	BIFADO_01352	2-C-methyl-D-erythritol 2,4-cyclodiphosphate synthase (EC 4.6.1.12)
641041059	BIFADO_01579	L-arabinose isomerase (EC 5.3.1.4) ( EC:5.3.1.4 )	BIFADO_01579	L-arabinose isomerase (EC 5.3.1.4)
641041060	BIFADO_01580	Ribulose-5-phosphate 4-epimerase and related epimerases and aldolases ( EC:5.1.3.4 )	BIFADO_01580	L-ribulose-5-phosphate 4-epimerase (EC 5.1.3.4)
641041083	BIFADO_01603	ATP synthase F1 subcomplex alpha subunit ( EC:3.6.3.14 )	BIFADO_01603	ATP synthase alpha chain (EC 3.6.3.14)
641041086	BIFADO_01606	ATP synthase F0 subcomplex C subunit ( EC:3.6.3.14 )	BIFADO_01606	ATP synthase C chain (EC 3.6.3.14)
641041206	BIFADO_01726	Glycerol uptake facilitator and related permeases (Major Intrinsic Protein Family)	BIFADO_01726	Glycerol uptake facilitator protein
641041298	BIFADO_01818	dihydroorotate oxidase A (EC 1.3.3.1) ( EC:1.3.98.1 )	BIFADO_01818	Dihydroorotate dehydrogenase (EC 1.3.3.1)
641041311	BIFADO_01831	glycine cleavage system H protein	BIFADO_01831	Glycine cleavage system H protein
641041378	BIFADO_01898	ribose-phosphate pyrophosphokinase ( EC:2.7.6.1 )	BIFADO_01898	Ribose-phosphate pyrophosphokinase (EC 2.7.6.1)
641041435	BIFADO_01955	N-acetylglutamate kinase (EC 2.7.2.8) ( EC:2.7.2.8 )	BIFADO_01955	Acetylglutamate kinase (EC 2.7.2.8)
641041440	BIFADO_01960	phenylalanyl-tRNA synthetase, alpha subunit (EC 6.1.1.20) ( EC:6.1.1.20 )	BIFADO_01960	Phenylalanyl-tRNA synthetase alpha chain (EC 6.1.1.20)
641041449	BIFADO_01969	L-glutamine synthetase (EC 6.3.1.2) ( EC:6.3.1.2 )	BIFADO_01969	Glutamine synthetase type I (EC 6.3.1.2)
641041508	BIFADO_02028	ABC-type metal ion transport system, periplasmic component/surface antigen	BIFADO_02028	Methionine ABC transporter substrate-binding protein
641041510	BIFADO_02030	ABC-type metal ion transport system, permease component	BIFADO_02030	Methionine ABC transporter permease protein
641041583	BIFADO_02103	Geranylgeranyl pyrophosphate synthase ( EC:2.5.1.10,EC:2.5.1.1,EC:2.5.1.29 )	BIFADO_02103	Octaprenyl-diphosphate synthase (EC 2.5.1.-) / Dimethylallyltransferase (EC 2.5.1.1) / Geranyltranstransferase (farnesyldiphosphate synthase) (EC 2.5.1.10) / Geranylgeranyl pyrophosphate synthetase (EC 2.5.1.29)
641041658	BIFADO_02178	glyceraldehyde-3-phosphate dehydrogenase (EC 1.2.1.12) ( EC:1.2.1.12 )	BIFADO_02178	NAD-dependent glyceraldehyde-3-phosphate dehydrogenase (EC 1.2.1.12)
641041675	BIFADO_02195	Sugar kinases, ribokinase family ( EC:2.7.1.4 )	BIFADO_02195	Fructokinase (EC 2.7.1.4)
641041684	BIFADO_02204	Phospho-N-acetylmuramoyl-pentapeptide-transferase (EC 2.7.8.13) ( EC:2.7.8.13 )	BIFADO_02204	Phospho-N-acetylmuramoyl-pentapeptide-transferase (EC 2.7.8.13)
641041693	BIFADO_02213	Phosphoglycerate dehydrogenase and related dehydrogenases ( EC:1.1.1.95 )	BIFADO_02213	D-3-phosphoglycerate dehydrogenase (EC 1.1.1.95)
641041698	BIFADO_02218	malate dehydrogenase (NAD) (EC 1.1.1.37) ( EC:1.1.1.27 )	BIFADO_02218	L-lactate dehydrogenase (EC 1.1.1.27)
641041719	BIFADO_02239	1-(5-phosphoribosyl)-5-[(5-phosphoribosylamino)methylideneamino] imidazole-4-carboxamide isomerase (EC 5.3.1.16) ( EC:5.3.1.16 )	BIFADO_02239	Phosphoribosylformimino-5-aminoimidazole carboxamide ribotide isomerase (EC 5.3.1.16) / Acting phosphoribosylanthranilate isomerase (EC 5.3.1.24)
641041720	BIFADO_02240	imidazole glycerol phosphate synthase subunit hisH (EC 2.4.2.-) ( EC:2.4.2.- )	BIFADO_02240	Imidazole glycerol phosphate synthase amidotransferase subunit (EC 2.4.2.-)
641041758	BIFADO_02278	phosphomethylpyrimidine kinase ( EC:2.7.4.7,EC:2.7.1.49 )	BIFADO_02278	Phosphomethylpyrimidine kinase (EC 2.7.4.7)
641041768	BIFADO_02288	Undecaprenyl pyrophosphate synthetase (EC 2.5.1.31) ( EC:2.5.1.31 )	BIFADO_02288	Undecaprenyl pyrophosphate synthetase (EC 2.5.1.31)
641041968	BIFADO_02488	Glycosidases ( EC:3.2.1.20 )	BIFADO_02488	Alpha-glucosidase (EC 3.2.1.20)
641041976	BIFADO_02496	Fructose-2,6-bisphosphatase ( EC:5.4.2.1 )	BIFADO_02496	hypothetical
641039680	BIFADO_00200	Serine/threonine protein kinase ( EC:2.7.11.1 )	R00162	Protein kinase
641039484	BIFADO_00004	Chloramphenicol O-acetyltransferase ( EC:2.3.1.28 )	R03065	Chloramphenicol acetyltransferase (EC 2.3.1.28)
641039593	BIFADO_00113	hypothetical protein		hypothetical protein
641039620	BIFADO_00141	hypothetical protein		hypothetical protein
641039626	BIFADO_00146	chromosome segregation ATPase		Chromosome (plasmid) partitioning protein ParA / Sporulation initiation inhibitor protein Soj
641039632	BIFADO_00152	ribonuclease P protein component (EC 3.1.26.5) ( EC:3.1.26.5 )		Ribonuclease P protein component (EC 3.1.26.5)
641039633	BIFADO_00153	LSU ribosomal protein L34P		LSU ribosomal protein L34p
641039639	BIFADO_00159	Zn-ribbon-containing, possibly RNA-binding protein and truncated derivatives		Zn-ribbon-containing, possibly RNA-binding protein and truncated derivatives
641039642	BIFADO_00162	hypothetical protein		putative integral membrane protein
641039708	BIFADO_00228	Permeases of the drug/metabolite transporter (DMT) superfamily		Permease of the drug/metabolite transporter (DMT) superfamily
641039725	BIFADO_00245	hypothetical protein		hypothetical protein
641039736	BIFADO_00256	Gamma-aminobutyrate permease and related permeases		Aromatic amino acid transport protein AroP
641039750	BIFADO_00270	thiamine biosynthesis protein ThiS		Sulfur carrier protein ThiS
641039753	BIFADO_00273	hypothetical protein		hypothetical protein
641039775	BIFADO_00295	ribonucleoside-diphosphate reductase class Ib glutaredoxin subunit (EC 1.17.4.1)		Glutaredoxin-like protein NrdH, required for reduction of Ribonucleotide reductase class Ib
641039787	BIFADO_00307	hypothetical protein		hypothetical protein
641039789	BIFADO_00309	nitrogen regulatory protein P-II		Nitrogen regulatory protein P-II
641039810	BIFADO_00330	Bacterial type II secretion system protein F domain.		Type II secretion system protein precursor
641039812	BIFADO_00332	hypothetical protein		hypothetical protein
641039813	BIFADO_00333	TadE-like protein.		hypothetical protein
641039814	BIFADO_00334	hypothetical protein		hypothetical protein
641039816	BIFADO_00336	Transcriptional regulator		Transcriptional regulator, TetR family
641039841	BIFADO_00361	hypothetical protein		hypothetical protein
641039847	BIFADO_00367	Phosphotransferase System HPr (HPr) Family		Phosphocarrier protein of PTS system
641039858	BIFADO_00378	Fructose-2,6-bisphosphatase		Phosphoglycerate mutase family
641039867	BIFADO_00387	transcriptional regulator, IclR family		Transcriptional regulator, IclR family
641039882	BIFADO_00402	ABC-type uncharacterized transport system, permease component		IRON(III)-TRANSPORT SYSTEM PERMEASE PROTEIN SFUB
641039887	BIFADO_00407	Small-conductance mechanosensitive channel		hypothetical protein
641039888	BIFADO_00408	hypothetical protein		Esterase/lipase
641039889	BIFADO_00409	hypothetical protein		Esterase/lipase
641039895	BIFADO_00415	transcriptional regulator, GntR family		Transcriptional regulators
641039899	BIFADO_00419	LSU ribosomal protein L28P		LSU ribosomal protein L28p
641039904	BIFADO_00424	16S rRNA processing protein RimM		16S rRNA processing protein RimM
641039905	BIFADO_00425	Predicted RNA-binding protein (contains KH domain)		KH domain RNA binding protein YlqC
641039906	BIFADO_00426	SSU ribosomal protein S16P		SSU ribosomal protein S16p
641039927	BIFADO_00447	LSU ribosomal protein L32P		LSU ribosomal protein L32p
641039953	BIFADO_00473	LSU ribosomal protein L27P		LSU ribosomal protein L27p
641039958	BIFADO_00478	preprotein translocase, SecE subunit, bacterial		Preprotein translocase subunit SecE (TC 3.A.5.1.1)
641039961	BIFADO_00481	LSU ribosomal protein L11P		LSU ribosomal protein L11p (L12e)
641039962	BIFADO_00482	LSU ribosomal protein L1P		LSU ribosomal protein L1p (L10Ae)
641039963	BIFADO_00483	hypothetical protein		Regulator of polyketide synthase expression
641039967	BIFADO_00487	Uncharacterized conserved protein		Substrate-specific component BioY of biotin ECF transporter
641039975	BIFADO_00495	SSU ribosomal protein S15P		SSU ribosomal protein S15p (S13e)
641039976	BIFADO_00496	guanosine pentaphosphate synthetase I/polynucleotide phosphorylase ( EC:2.7.7.8 )		Polyribonucleotide nucleotidyltransferase (EC 2.7.7.8)
641039995	BIFADO_00515	Response regulators consisting of a CheY-like receiver domain and a winged-helix DNA-binding domain		Phosphate regulon transcriptional regulatory protein PhoB (SphR)
641040004	BIFADO_00524	LSU ribosomal protein L10P		LSU ribosomal protein L10p (P0)
641040005	BIFADO_00525	LSU ribosomal protein L12P		LSU ribosomal protein L7/L12 (P1/P2)
641040009	BIFADO_00529	hypothetical protein		hypothetical protein
641040012	BIFADO_00532	putative regulatory protein, FmdB family		Conserved protein
641040020	BIFADO_00540	LSU ribosomal protein L33P		LSU ribosomal protein L33p
641040035	BIFADO_00555	conserved hypothetical protein TIGR00257		FIG000605: protein co-occurring with transport systems (COG1739)
641040038	BIFADO_00558	LSU ribosomal protein L13P		LSU ribosomal protein L13p (L13Ae)
641040039	BIFADO_00559	SSU ribosomal protein S9P		SSU ribosomal protein S9p (S16e)
641040042	BIFADO_00562	Glyoxalase/Bleomycin resistance protein/Dioxygenase superfamily.		Lactoylglutathione lyase and related lyases
641040052	BIFADO_00572	LSU ribosomal protein L3P		LSU ribosomal protein L3p (L3e)
641040053	BIFADO_00573	LSU ribosomal protein L4P		LSU ribosomal protein L4p (L1e)
641040054	BIFADO_00574	LSU ribosomal protein L23P		LSU ribosomal protein L23p (L23Ae)
641040055	BIFADO_00575	LSU ribosomal protein L2P		LSU ribosomal protein L2p (L8e)
641040056	BIFADO_00576	SSU ribosomal protein S19P		SSU ribosomal protein S19p (S15e)
641040057	BIFADO_00577	LSU ribosomal protein L22P		LSU ribosomal protein L22p (L17e)
641040059	BIFADO_00579	LSU ribosomal protein L16P		LSU ribosomal protein L16p (L10e)
641040060	BIFADO_00580	LSU ribosomal protein L29P		LSU ribosomal protein L29p (L35e)
641040061	BIFADO_00581	SSU ribosomal protein S17P		SSU ribosomal protein S17p (S11e)
641040062	BIFADO_00582	LSU ribosomal protein L14P		LSU ribosomal protein L14p (L23e)
641040063	BIFADO_00583	LSU ribosomal protein L24P		LSU ribosomal protein L24p (L26e)
641040064	BIFADO_00584	LSU ribosomal protein L5P		LSU ribosomal protein L5p (L11e)
641040065	BIFADO_00585	SSU ribosomal protein S14P		SSU ribosomal protein S14p (S29e) ## Zinc-dependent
641040066	BIFADO_00586	SSU ribosomal protein S8P		SSU ribosomal protein S8p (S15Ae)
641040067	BIFADO_00587	LSU ribosomal protein L6P		LSU ribosomal protein L6p (L9e)
641040068	BIFADO_00588	LSU ribosomal protein L18P		LSU ribosomal protein L18p (L5e)
641040069	BIFADO_00589	SSU ribosomal protein S5P		SSU ribosomal protein S5p (S2e)
641040070	BIFADO_00590	LSU ribosomal protein L30P		LSU ribosomal protein L30p (L7e)
641040071	BIFADO_00591	LSU ribosomal protein L15P		LSU ribosomal protein L15p (L27Ae)
641040072	BIFADO_00592	protein translocase subunit secY/sec61 alpha		Preprotein translocase secY subunit (TC 3.A.5.1.1)
641040074	BIFADO_00594	bacterial translation initiation factor 1 (bIF-1)		Translation initiation factor 1
641040075	BIFADO_00595	LSU ribosomal protein L36P		LSU ribosomal protein L36p
641040076	BIFADO_00596	SSU ribosomal protein S13P		SSU ribosomal protein S13p (S18e)
641040077	BIFADO_00597	SSU ribosomal protein S11P		SSU ribosomal protein S11p (S14e)
641040079	BIFADO_00599	LSU ribosomal protein L17P		LSU ribosomal protein L17p
641040087	BIFADO_00606	transcription termination factor NusA		Transcription termination protein NusA
641040090	BIFADO_00610	ribosome-binding factor A		Ribosome-binding factor A
641040100	BIFADO_00620	hypothetical protein		hypothetical protein
641040111	BIFADO_00632	Putative stress-responsive transcriptional regulator/Signal transduction histidine kinase		Possible histidine kinase sensor of two component system
641040114	BIFADO_00634	hypothetical protein		hypothetical protein
641040125	BIFADO_00645	hypothetical protein		hypothetical protein
641040128	BIFADO_00648	Cell wall-associated hydrolases (invasion-associated proteins)		NLP/P60 family protein
641040130	BIFADO_00650	Predicted redox protein, regulator of disulfide bond formation		hypothetical protein
641040143	BIFADO_00663	Glycosyltransferases, probably involved in cell wall biogenesis		Probable glycosyltransferase
641040145	BIFADO_00665	Glycosyltransferases, probably involved in cell wall biogenesis		N-acetylglucosaminyltransferase (EC 2.4.1.-)
641040158	BIFADO_00678	N-formylmethionyl-tRNA deformylase ( EC:3.5.1.88 )		Peptide deformylase (EC 3.5.1.88)
641040171	BIFADO_00691	carbohydrate ABC transporter membrane protein 1, CUT1 family (TC 3.A.1.1.-)/carbohydrate ABC transporter membrane protein 2, CUT1 family (TC 3.A.1.1.-)		Maltose/maltodextrin ABC transporter, permease protein MalG
641040197	BIFADO_00717	LSU ribosomal protein L31P		LSU ribosomal protein L31p
641040199	BIFADO_00718	bacterial peptide chain release factor 1 (bRF-1)		Peptide chain release factor 1
641040206	BIFADO_00726	translation factor SUA5		YrdC/Sua5 family protein, required for threonylcarbamoyladenosine (t(6)A) formation in tRNA
641040212	BIFADO_00732	Oligoribonuclease (3'->5' exoribonuclease) ( EC:3.1.- )		3'-to-5' oligoribonuclease (orn)
641040223	BIFADO_00743	conserved hypothetical protein TIGR00246 ( EC:2.1.1.177 )		LSU m3Psi1915 methyltransferase RlmH ## ybeA
641040225	BIFADO_00745	bacterial peptide chain release factor 2 (bRF-2)		Peptide chain release factor 2
641040226	BIFADO_00746	cell division ATP-binding protein FtsE		Cell division transporter, ATP-binding protein FtsE (TC 3.A.5.1.1)
641040227	BIFADO_00747	cell division protein FtsX		Cell division protein FtsX
641040230	BIFADO_00750	SsrA-binding protein		tmRNA-binding protein SmpB
641040234	BIFADO_00754	amino acid ABC transporter membrane protein, PAAT family (TC 3.A.1.3.-)		ABC-type transporter, permease components
641040276	BIFADO_00796	amino acid ABC transporter membrane protein 1, PAAT family (TC 3.A.1.3.-)		Polar amino acid ABC uptake transporter membrane-spanning protein
641040277	BIFADO_00797	amino acid ABC transporter membrane protein 2, PAAT family (TC 3.A.1.3.-)		Glutamine transport system permease protein GlnP (TC 3.A.1.3.2)
641040278	BIFADO_00798	amino acid ABC transporter ATP-binding protein, PAAT family (TC 3.A.1.3.-) ( EC:3.6.3.21 )		Amino acid ABC transporter, ATP-binding protein
641040298	BIFADO_00818	ABC-type antimicrobial peptide transport system, ATPase component		Methionine ABC transporter ATP-binding protein
641040312	BIFADO_00832	hypothetical protein		hypothetical protein
641040321	BIFADO_00841	SSU ribosomal protein S12P		SSU ribosomal protein S12p (S23e)
641040322	BIFADO_00842	SSU ribosomal protein S7P		SSU ribosomal protein S7p (S5e)
641040323	BIFADO_00843	translation elongation factor 2 (EF-2/EF-G)		Translation elongation factor G
641040324	BIFADO_00844	translation elongation factor 1A (EF-1A/EF-Tu)		Translation elongation factor Tu
641040326	BIFADO_00846	translation elongation factor P (EF-P)		Translation elongation factor P
641040327	BIFADO_00847	transcription antitermination factor NusB		Transcription termination protein NusB
641040344	BIFADO_00864	hypothetical protein		probable enzyme with TIM-barrel fold
641040346	BIFADO_00866	Bacterial nucleoid DNA-binding protein		DNA-binding protein HU-alpha
641040353	BIFADO_00873	von Willebrand factor type A domain.		COG2304: Uncharacterized protein containing a von Willebrand factor type A (vWA) domain
641040355	BIFADO_00875	hypothetical protein		hypothetical protein
641040362	BIFADO_00882	Proteins of 100 residues with WXG.		Uncharacterized protein conserved in bacteria
641040364	BIFADO_00884	Response regulators consisting of a CheY-like receiver domain and a winged-helix DNA-binding domain		Response regulator receiver:Transcriptional regulatory protein, C- terminal
641040366	BIFADO_00886	cold-shock DNA-binding protein family		Cold shock protein CspC
641040376	BIFADO_00896	amino acid ABC transporter ATP-binding protein, PAAT family (TC 3.A.1.3.-) ( EC:3.6.3.21 )		Glutamine transport ATP-binding protein GlnQ (TC 3.A.1.3.2)
641040378	BIFADO_00898	amino acid ABC transporter substrate-binding protein, PAAT family (TC 3.A.1.3.-)		glutamate-binding protein of ABC transporter system
641040380	BIFADO_00900	amino acid ABC transporter membrane protein 2, PAAT family (TC 3.A.1.3.-)		ABC-type amino acid transport system, permease component
641040383	BIFADO_00903	Recombination protein MgsA		ATPase, AAA family
641040385	BIFADO_00905	Protease subunit of ATP-dependent Clp proteases ( EC:3.4.21.92 )		ATP-dependent Clp protease proteolytic subunit (EC 3.4.21.92)
641040397	BIFADO_00917	conserved hypothetical protein TIGR00252		Endonuclease (EC 3.1.-.-)
641040449	BIFADO_00969	hypothetical protein		hypothetical protein
641040465	BIFADO_00985	Short-chain alcohol dehydrogenase of unknown specificity		Oxidoreductase, short-chain dehydrogenase/reductase family
641040473	BIFADO_00993	Glucose-6-P dehydrogenase subunit		OpcA, an allosteric effector of glucose-6-phosphate dehydrogenase, actinobacterial
641040491	BIFADO_01011	Septum formation initiator.		hypothetical protein
641040492	BIFADO_01012	Uncharacterized conserved protein		hypothetical protein
641040612	BIFADO_01132	hypothetical protein		hypothetical protein
641040615	BIFADO_01135	Cupin domain.		Conserved protein
641040626	BIFADO_01146	Predicted P-loop-containing kinase		Hypothetical ATP-binding protein UPF0042, contains P-loop
641040627	BIFADO_01147	Uncharacterized protein conserved in bacteria		Cytoplasmic hypothetical protein DUF199, a subgroup
641040631	BIFADO_01151	protein translocase subunit secG		Preprotein translocase subunit SecG (TC 3.A.5.1.1)
641040649	BIFADO_01168	hypothetical protein		hypothetical protein
641040655	BIFADO_01175	hypothetical protein		Conserved protein
641040657	BIFADO_01177	hypothetical protein		hypothetical protein
641040660	BIFADO_01179	hypothetical protein		hypothetical protein
641040662	BIFADO_01182	hypothetical protein		hypothetical protein
641040676	BIFADO_01196	Holliday junction endonuclease RuvC (EC 3.1.22.4) ( EC:3.1.22.4 )		Crossover junction endodeoxyribonuclease RuvC (EC 3.1.22.4)
641040681	BIFADO_01201	Uncharacterized protein conserved in bacteria		Division initiation protein
641040682	BIFADO_01202	Uncharacterized conserved protein (small basic protein)		FIG025307: hypothetical protein
641040694	BIFADO_01214	23S rRNA m(2)A-2503 methyltransferase (EC 2.1.1.-) ( EC:2.1.1.192 )		Ribosomal RNA large subunit methyltransferase N (EC 2.1.1.-)
641040696	BIFADO_01216	ribosome recycling factor		Ribosome recycling factor
641040698	BIFADO_01218	translation elongation factor Ts (EF-Ts)		Translation elongation factor Ts
641040699	BIFADO_01220	SSU ribosomal protein S2P		SSU ribosomal protein S2p (SAe)
641040718	BIFADO_01238	haloacid dehalogenase superfamily, subfamily IA, variant 3 with third motif having DD or ED		Possible alpha beta hydrolase
641040742	BIFADO_01262	SSU ribosomal protein S20P		SSU ribosomal protein S20p
641040748	BIFADO_01268	Acetyltransferase (GNAT) family.		Histone acetyltransferase HPA2 and related acetyltransferases
641040752	BIFADO_01272	ABC-type cobalt transport system, permease component CbiQ and related transporters		Transmembrane component BL0694 of energizing module of predicted ECF transporter
641040759	BIFADO_01279	Predicted oxidoreductases (related to aryl-alcohol dehydrogenases)		oxidoreductase, aldo/keto reductase family
641040761	BIFADO_01281	putative efflux protein, MATE family		Na+ driven multidrug efflux pump
641040762	BIFADO_01282	hypothetical protein		hypothetical protein
641040763	BIFADO_01283	hypothetical protein		putative riboflavin-specific deaminase
641040769	BIFADO_01289	GTP-binding protein Era		GTP-binding protein Era
641040772	BIFADO_01292	Phosphate starvation-inducible protein PhoH, predicted ATPase		Phosphate starvation-inducible protein PhoH, predicted ATPase
641040776	BIFADO_01296	rRNA methylases		putative rRNA methylase
641040782	BIFADO_01302	Iron-regulated ABC transporter permease protein SufD		Iron-sulfur cluster assembly protein SufD
641040793	BIFADO_01313	conserved hypothetical protein TIGR00250 ( EC:3.1.- )		Putative Holliday junction resolvase (EC 3.1.-.-)
641040795	BIFADO_01315	hypothetical protein		hypothetical protein
641040799	BIFADO_01319	SSU ribosomal protein S4P		SSU ribosomal protein S4p (S9e)
641040827	BIFADO_01347	SSU ribosomal protein S1P		SSU ribosomal protein S1p
641040835	BIFADO_01355	Response regulators consisting of a CheY-like receiver domain and a winged-helix DNA-binding domain		Response regulator of two-component system
641040847	BIFADO_01367	transcription factor WhiB		WhiB-like transcription regulator
641040849	BIFADO_01369	Predicted membrane protein, hemolysin III homolog		hypothetical protein
641040850	BIFADO_01370	Transcription elongation factor		Transcription elongation factor GreA
641040851	BIFADO_01371	FKBP-type peptidyl-prolyl cis-trans isomerases 1 ( EC:5.2.1.8 )		Fk506-binding protein
641040912	BIFADO_01432	carbohydrate ABC transporter membrane protein 1, CUT1 family (TC 3.A.1.1.-)		Multiple sugar ABC transporter, membrane-spanning permease protein MsmF
641040930	BIFADO_01450	carbohydrate ABC transporter membrane protein 1, CUT1 family (TC 3.A.1.1.-)		Multiple sugar ABC transporter, membrane-spanning permease protein MsmF
641040931	BIFADO_01451	carbohydrate ABC transporter membrane protein 1, CUT1 family (TC 3.A.1.1.-)/carbohydrate ABC transporter membrane protein 2, CUT1 family (TC 3.A.1.1.-)		Multiple sugar ABC transporter, membrane-spanning permease protein MsmG
641040937	BIFADO_01458	carbohydrate ABC transporter ATP-binding protein, CUT1 family (TC 3.A.1.1.-)		Maltose/maltodextrin transport ATP-binding protein MalK (EC 3.6.3.19)
641040967	BIFADO_01486	hypothetical protein		hypothetical protein
641040986	BIFADO_01506	carbohydrate ABC transporter membrane protein 2, CUT1 family (TC 3.A.1.1.-)		N-Acetyl-D-glucosamine ABC transport system, permease protein 2
641041048	BIFADO_01568	carbohydrate ABC transporter membrane protein 1, CUT1 family (TC 3.A.1.1.-)/carbohydrate ABC transporter membrane protein 2, CUT1 family (TC 3.A.1.1.-)		Multiple sugar ABC transporter, membrane-spanning permease protein MsmG
641041049	BIFADO_01569	carbohydrate ABC transporter membrane protein 1, CUT1 family (TC 3.A.1.1.-)		Multiple sugar ABC transporter, membrane-spanning permease protein MsmF
641041054	BIFADO_01574	hypothetical protein		hypothetical protein
641041076	BIFADO_01596	hypothetical protein		hypothetical protein
641041077	BIFADO_01597	hypothetical protein		hypothetical protein
641041172	BIFADO_01692	transcriptional regulator, AsnC family		Transcriptional regulator, AsnC family
641041178	BIFADO_01697	hypothetical protein		hypothetical protein
641041192	BIFADO_01712	2-keto-4-pentenoate hydratase/2-oxohepta-3-ene-1,7-dioic acid hydratase (catechol pathway)		2-keto-4-pentenoate hydratase/2-oxohepta-3-ene-1,7-dioic acid hydratase (catechol pathway)
641041209	BIFADO_01729	LSU ribosomal protein L9P		LSU ribosomal protein L9p
641041210	BIFADO_01730	SSU ribosomal protein S18P		SSU ribosomal protein S18p
641041211	BIFADO_01731	single-strand binding protein		Single-stranded DNA-binding protein
641041212	BIFADO_01733	SSU ribosomal protein S6P		SSU ribosomal protein S6p
641041260	BIFADO_01780	N-formylmethionyl-tRNA deformylase ( EC:3.5.1.88 )		Peptide deformylase (EC 3.5.1.88)
641041270	BIFADO_01790	Uncharacterized protein conserved in bacteria		hypothetical protein
641041294	BIFADO_01814	ACT domain-containing protein		ACT domain protein
641041297	BIFADO_01817	Transcriptional regulators of sugar metabolism		Regulatory protein, DeoR
641041299	BIFADO_01819	NADH:flavin oxidoreductases, Old Yellow Enzyme family		probable NADH-dependent flavin oxidoreductase YqjM
641041317	BIFADO_01837	thioredoxin		Thioredoxin
641041432	BIFADO_01952	transcriptional regulator, ArgR family		Arginine pathway regulatory protein ArgR, repressor of arg regulon
641041450	BIFADO_01970	hypothetical protein		Transmembrane protein MT2276, clustered with lipoate gene
641041454	BIFADO_01974	ABC-type cobalt transport system, permease component CbiQ and related transporters		Transmembrane component YkoC of energizing module of thiamin-regulated ECF transporter for HydroxyMethylPyrimidine
641041470	BIFADO_01990	Predicted membrane protein		Substrate-specific component RibU of riboflavin ECF transporter
641041472	BIFADO_01992	aminopeptidase C. Cysteine peptidase. MEROPS family C01B ( EC:3.4.22.40 )		Aminopeptidase C (EC 3.4.22.40)
641041502	BIFADO_02022	pyruvate formate-lyase 1-activating enzyme ( EC:1.97.1.4 )		Pyruvate formate-lyase activating enzyme (EC 1.97.1.4)
641041504	BIFADO_02024	hypothetical protein		hypothetical protein
641041511	BIFADO_02031	Uncharacterized conserved protein		hypothetical protein
641041580	BIFADO_02100	DNA topoisomerase IV subunit B (EC 5.99.1.3) ( EC:5.99.1.3 )		Topoisomerase IV subunit B (EC 5.99.1.-)
641041584	BIFADO_02104	Serine/threonine protein kinase ( EC:2.7.11.1 )		Probable serine/threonine-protein kinase pknA2 (EC 2.7.11.1)
641041586	BIFADO_02106	hypothetical protein		hypothetical protein
641041592	BIFADO_02112	SSU ribosomal protein S30P/sigma 54 modulation protein		Ribosome-associated protein Y (PSrp-1)
641041595	BIFADO_02115	RecA protein		RecA protein
641041610	BIFADO_02130	Integral membrane protein, interacts with FtsH		Putative membrane protein
641041636	BIFADO_02156	exodeoxyribonuclease III (xth) ( EC:3.1.11.2 )		Exodeoxyribonuclease III (EC 3.1.11.2)
641041638	BIFADO_02158	ABC-type dipeptide/oligopeptide/nickel transport systems, permease components		Dipeptide transport system permease protein DppC (TC 3.A.1.5.2)
641041648	BIFADO_02168	GTP-binding protein TypA/BipA		GTP-binding protein TypA/BipA
641041652	BIFADO_02172	tyrosine recombinase XerD subunit		Site-specific recombinase XerD
641041653	BIFADO_02173	LSU ribosomal protein L20P		LSU ribosomal protein L20p
641041654	BIFADO_02174	LSU ribosomal protein L35P		LSU ribosomal protein L35p
641041659	BIFADO_02179	ybaK/ebsC protein		YbaK family protein
641041661	BIFADO_02181	Galactose mutarotase and related enzymes		Putative aldose-1-epimerase (EC 5.1.3.3)
641041662	BIFADO_02182	hypothetical protein		hypothetical protein
641041671	BIFADO_02191	ABC-type dipeptide/oligopeptide/nickel transport systems, permease components		Oligopeptide transport system permease protein OppC (TC 3.A.1.5.1)
641041678	BIFADO_02198	Predicted flavin-nucleotide-binding protein structurally related to pyridoxine 5'-phosphate oxidase		hypothetical protein
641041679	BIFADO_02199	cell division protein FtsQ		Cell division protein FtsQ homolog
641041686	BIFADO_02206	hypothetical protein		hypothetical protein
641041688	BIFADO_02208	hypothetical protein		hypothetical protein
641041721	BIFADO_02241	hypothetical protein		hypothetical protein
641041726	BIFADO_02246	ribosomal large subunit pseudouridine synthase D (EC 5.4.99.-) ( EC:5.4.99.23 )		Ribosomal large subunit pseudouridine synthase D (EC 4.2.1.70)
641041729	BIFADO_02248	hypothetical protein		hypothetical protein
641041759	BIFADO_02279	Uncharacterized conserved protein		hypothetical protein
641041770	BIFADO_02290	hypothetical protein		Hydrolases of the alpha/beta superfamily
641041775	BIFADO_02295	hypothetical protein		hypothetical protein
641041778	BIFADO_02298	Uncharacterised conserved protein (DUF2342).		hypothetical protein
641041781	BIFADO_02301	hypothetical protein		putative ATP-binding protein
641041801	BIFADO_02321	DNA replication protein		hypothetical protein
641041829	BIFADO_02349	CRISPR-associated protein, Cas1 family		CRISPR-associated protein Cas1
641041875	BIFADO_02395	Exonuclease VII small subunit. ( EC:3.1.11.6 )		Exodeoxyribonuclease VII small subunit (EC 3.1.11.6)
641041879	BIFADO_02399	hypothetical protein		hypothetical protein
641041911	BIFADO_02431	hypothetical protein		hypothetical protein
641041913	BIFADO_02433	Mg-dependent DNase ( EC:3.1.21.- )		Putative deoxyribonuclease YcfH
641041932	BIFADO_02452	conserved hypothetical protein TIGR00096 ( EC:2.1.1.198 )		rRNA small subunit methyltransferase I # 16S rRNA 2(prime)-O-ribose C1402 methyltransferase
641041979	BIFADO_02499	hypothetical protein		hypothetical protein

## Sheet: Bif_TIGRFAM
GENE	id	des	EC	REF
BIFADO_02022	TIGR02493	pyruvate formate-lyase 1-activating enzyme	1.97.1.4	R04710
BIFADO_02391	TIGR02491	anaerobic ribonucleoside-triphosphate reductase activating protein	1.97.1.4	R04710
BIFADO_02127	TIGR01574	tRNA-i(6)A37 thiotransferase enzyme MiaB	2.-.-.-	RXN0-5063
BIFADO_00743	TIGR00246	rRNA large subunit m3Psi methyltransferase RlmH	2.1.-.-	RXN-11592
BIFADO_00135	TIGR00755	dimethyladenosine transferase	2.1.1.-	RXN-11633
BIFADO_00422	TIGR00095	RNA methyltransferase, RsmD family	2.1.1.-	RXN0-6515
BIFADO_00720	TIGR03534	protein-(glutamine-N5) methyltransferase, release factor-specific	2.1.1.-	RXN0-1241
BIFADO_01214	TIGR00048	23S rRNA m2A2503 methyltransferase	2.1.1.-	RXN-11586
BIFADO_01294	TIGR00046	RNA methyltransferase, RsmE family	2.1.1.-	RXN-11598
BIFADO_00147	TIGR00138	16S rRNA (guanine(527)-N(7))-methyltransferase GidB	2.1.1.170	RXN-11578
BIFADO_02209	TIGR00006	16S rRNA (cytosine(1402)-N(4))-methyltransferase	2.1.1.199	RXN-11638
BIFADO_01812	TIGR00185	tRNA (cytidine(34)-2'-O)-methyltransferase	2.1.1.207	RXN-11865
BIFADO_00423	TIGR00088	tRNA (guanine(37)-N(1))-methyltransferase	2.1.1.228	RXN-12458
BIFADO_00657	TIGR00091	tRNA (guanine-N(7)-)-methyltransferase	2.1.1.33	RNA-GUANINE-N7--METHYLTRANSFERASE-RXN
BIFADO_00044	TIGR00675	DNA (cytosine-5-)-methyltransferase	2.1.1.37	DNA-CYTOSINE-5--METHYLTRANSFERASE-RXN
BIFADO_00997	TIGR00589	methylated-DNA-[protein]-cysteine S-methyltransferase	2.1.1.63	2.1.1.63-RXN
BIFADO_00973	TIGR00497	type I restriction-modification system, M subunit	2.1.1.72	3.1.21.3-RXN
BIFADO_00071	TIGR01575	ribosomal-protein-alanine acetyltransferase	2.3.1.128	K03789
BIFADO_00396	TIGR00530	1-acylglycerol-3-phosphate O-acyltransferases	2.3.1.51	R02241
BIFADO_00250	TIGR03852	sucrose phosphorylase	2.4.1.7	R00803	R06034
BIFADO_00216	TIGR00430	queuine tRNA-ribosyltransferase	2.4.2.29	R03789
BIFADO_01208	TIGR00544	prolipoprotein diacylglyceryl transferase	2.4.99.-	RXN0-20
BIFADO_02277	TIGR00693	thiamine-phosphate pyrophosphorylase	2.5.1.3	TMPPP
BIFADO_02126	TIGR00174	tRNA dimethylallyltransferase	2.5.1.75	R01122
BIFADO_01572	TIGR03800	pyridoxal 5'-phosphate synthase, glutaminase subunit Pdx2	2.6.-.-	RHEA_31510
BIFADO_00544	TIGR03539	succinyldiaminopimelate transaminase	2.6.1.17	SDPTA
BIFADO_00496	TIGR02696	guanosine pentaphosphate synthetase I/polyribonucleotide nucleotidyltransferase	2.7.-.- 2.7.7.8	R00437
BIFADO_00901	TIGR03709	polyphosphate:nucleotide phosphotransferase, PPK2 family	2.7.4.-	PPK2
BIFADO_01183	TIGR00017	cytidylate kinase	2.7.4.14	CYTK1	CYTK2	UMPK
BIFADO_00787	TIGR01391	DNA primase	2.7.7.-	RXN0-5021
BIFADO_00454	TIGR01966	ribonuclease PH	2.7.7.56	K00989
BIFADO_00310	TIGR01693	protein-P-II uridylyltransferase	2.7.7.59	URITRANS-RXN
BIFADO_00598	TIGR02027	DNA-directed RNA polymerase, alpha subunit	2.7.7.6	NA
BIFADO_00852	TIGR00690	DNA-directed RNA polymerase, omega subunit	2.7.7.6	rpoZ
BIFADO_01808	TIGR02386	DNA-directed RNA polymerase, beta' subunit	2.7.7.6	NA
BIFADO_01809	TIGR02013	DNA-directed RNA polymerase, beta subunit	2.7.7.6	NA
BIFADO_00074	TIGR01128	DNA polymerase III, delta subunit	2.7.7.7	NA
BIFADO_00156	TIGR00663	DNA polymerase III, beta subunit	2.7.7.7	NA
BIFADO_00338	TIGR02397	DNA polymerase III, subunit gamma and tau	2.7.7.7	NA
BIFADO_00941	TIGR00573	exonuclease, DNA polymerase III, epsilon subunit family	2.7.7.7	NA
BIFADO_01339	TIGR00593	DNA polymerase I	2.7.7.7	NA
BIFADO_02017	TIGR00573	exonuclease, DNA polymerase III, epsilon subunit family	2.7.7.7	NA
BIFADO_02245	TIGR00594	DNA polymerase III, alpha subunit	2.7.7.7	NA
BIFADO_00138	TIGR02692	CCA tRNA nucleotidyltransferase	2.7.7.72	R09382
BIFADO_01843	TIGR03022	undecaprenyl-phosphate galactose phosphotransferase WbaP	2.7.8.6	R01535
BIFADO_01996	TIGR00256	D-tyrosyl-tRNA(Tyr) deacylase	3.1.-.-	RXN0-1882
BIFADO_02352	TIGR01596	CRISPR-associated endonuclease Cas3-HD	3.1.-.-
BIFADO_02405	TIGR00632	DNA mismatch endonuclease Vsr	3.1.-.-	vsr
BIFADO_01008	TIGR00447	peptidyl-tRNA hydrolase	3.1.1.29	AMINOCYL-TRNA-HYDROLASE-RXN
BIFADO_02156	TIGR00195	exodeoxyribonuclease III	3.1.11.2	3.1.11.2-RXN
BIFADO_02394	TIGR00237	exodeoxyribonuclease VII, large subunit	3.1.11.6	3.1.11.6-RXN
BIFADO_02395	TIGR01280	exodeoxyribonuclease VII, small subunit	3.1.11.6	K03602
BIFADO_00980	TIGR00348	type I site-specific deoxyribonuclease, HsdR family	3.1.21.3	3.1.21.3-RXN
BIFADO_01196	TIGR00228	crossover junction endodeoxyribonuclease RuvC	3.1.22.4	3.1.22.4-RXN
BIFADO_01143	TIGR00630	excinuclease ABC subunit A	3.1.25.-	RXN0-2621
BIFADO_01144	TIGR00194	excinuclease ABC subunit C	3.1.25.-	RXN0-2621
BIFADO_01269	TIGR00630	excinuclease ABC subunit A	3.1.25.-	RXN0-2621
BIFADO_01344	TIGR00631	excinuclease ABC subunit B	3.1.25.-	RXN0-2621
BIFADO_00445	TIGR02191	ribonuclease III	3.1.26.3	3.1.26.3-RXN
BIFADO_00152	TIGR00188	ribonuclease P protein component	3.1.26.5	RXN0-6480
BIFADO_00470	TIGR00757	ribonuclease, Rne/Rng family	3.1.4.-	GO:0004540
BIFADO_01305	TIGR02104	pullulanase, type I	3.2.1.41	3.2.1.41
BIFADO_02481	TIGR02104	pullulanase, type I	3.2.1.41	3.2.1.41
BIFADO_01811	TIGR01084	A/G-specific adenine glycosylase	3.2.2.-	RXN0-2661
BIFADO_00879	TIGR00628	uracil-DNA glycosylase	3.2.2.27	K03648
BIFADO_01406	TIGR01543	phage prohead protease, HK97 family	3.4.-.-
BIFADO_00739	TIGR00500	methionine aminopeptidase, type I	3.4.11.18	3.4.11.18-RXN
BIFADO_00508	TIGR00504	pyroglutamyl-peptidase I	3.4.19.3	K01304
BIFADO_02216	TIGR00498	repressor LexA	3.4.21.88	LexA
BIFADO_00463	TIGR02227	signal peptidase I	3.4.21.89	3.4.21.89-RXN
BIFADO_00905	TIGR00493	ATP-dependent Clp endopeptidase, proteolytic subunit ClpP	3.4.21.92	3.4.21.92-RXN
BIFADO_00906	TIGR00493	ATP-dependent Clp endopeptidase, proteolytic subunit ClpP	3.4.21.92	3.4.21.92-RXN
BIFADO_00197	TIGR01076	sortase	3.4.22.-	NA
BIFADO_00260	TIGR01076	sortase	3.4.22.-	NA
BIFADO_00317	TIGR01076	sortase	3.4.22.-	NA
BIFADO_01718	TIGR01076	sortase	3.4.22.-	NA
BIFADO_02071	TIGR01076	sortase	3.4.22.-	NA
BIFADO_02470	TIGR01076	sortase	3.4.22.-	NA
BIFADO_02247	TIGR00077	signal peptidase II	3.4.23.36	3.4.23.36-RXN
BIFADO_00668	TIGR01241	ATP-dependent metallopeptidase HflB	3.4.24.-	RXN0-3221
BIFADO_00678	TIGR00079	peptide deformylase	3.5.1.88	3.5.1.88-RXN
BIFADO_01221	TIGR00079	peptide deformylase	3.5.1.88	3.5.1.88-RXN
BIFADO_01780	TIGR00079	peptide deformylase	3.5.1.88	3.5.1.88-RXN
BIFADO_01009	TIGR00580	transcription-repair coupling factor	3.6.1.-	K03723
BIFADO_02179	TIGR00011	Cys-tRNA(Pro) deacylase	3.6.1.-	K03976
BIFADO_02408	TIGR00586	mutator mutT protein	3.6.1.-	RXN-14002
BIFADO_00219	TIGR01525	heavy metal translocating P-type ATPase	3.6.3.-	GO:0042625
BIFADO_01443	TIGR01523	potassium/sodium efflux P-type ATPase, fungal-type	3.6.3.-	#N/A
BIFADO_02150	TIGR01494	HAD ATPase, P-type, family IC	3.6.3.-	pf00122	ATP + H2O + H+in => ADP + phosphate + H+out
BIFADO_01695	TIGR00767	transcription termination factor Rho	3.6.4.-	rho
BIFADO_00312	TIGR00665	replicative DNA helicase	3.6.4.12	RXN0-4261
BIFADO_00421	TIGR00643	ATP-dependent DNA helicase RecG	3.6.4.12	RXN0-2604
BIFADO_00781	TIGR00614	ATP-dependent DNA helicase, RecQ family	3.6.4.12	RXN0-4261
BIFADO_01194	TIGR00635	Holliday junction DNA helicase RuvB	3.6.4.12	3.1.22.4-RXN
BIFADO_01195	TIGR00084	Holliday junction DNA helicase RuvA	3.6.4.12	3.1.22.4-RXN
BIFADO_01324	TIGR01073	ATP-dependent DNA helicase PcrA	3.6.4.12	K03657
BIFADO_00859	TIGR03689	proteasome ATPase	3.6.4.8	K13527
BIFADO_01261	TIGR01393	GTP-binding protein LepA	3.6.5.-	K03596
BIFADO_01686	TIGR01083	endonuclease III	4.2.99.18	RXN0-2601
BIFADO_02018	TIGR00115	trigger factor	5.2.1.8	PEPTIDYLPROLYL-ISOMERASE-RXN
BIFADO_01184	TIGR00093	pseudouridine synthase	5.4.99.-	K06179
BIFADO_02246	TIGR00005	pseudouridine synthase, RluA family	5.4.99.-	K06179
BIFADO_00600	TIGR00071	tRNA pseudouridine(38-40) synthase	5.4.99.12	TRNA-PSEUDOURIDINE-SYNTHASE-I-RXN
BIFADO_00611	TIGR00431	tRNA pseudouridine(55) synthase	5.4.99.25	RXN-11839
BIFADO_00359	TIGR03450	inositol 1-phosphate synthase	5.5.1.-	R07324
BIFADO_00363	TIGR01051	DNA topoisomerase I	5.99.1.2	5.99.1.2-RXN
BIFADO_00160	TIGR01059	DNA gyrase, B subunit	5.99.1.3	5.99.1.3-RXN
BIFADO_00161	TIGR01063	DNA gyrase, A subunit	5.99.1.3	5.99.1.3-RXN
BIFADO_01423	TIGR00414	serine--tRNA ligase	6.1.1.11	R03662	R08218
BIFADO_00860	TIGR03688	proteasome accessory factor PafA2	6.3.2.-	K13571
BIFADO_00863	TIGR03686	proteasome accessory factor PafA	6.3.2.-	K13571
BIFADO_01881	TIGR01380	glutathione synthase	6.3.2.3	GTHS
BIFADO_01702	TIGR00133	aspartyl/glutamyl-tRNA(Asn/Gln) amidotransferase, B subunit	6.3.5.-	R03905	R04212
BIFADO_01703	TIGR00132	aspartyl/glutamyl-tRNA(Asn/Gln) amidotransferase, A subunit	6.3.5.-	R03905	R04212
BIFADO_01704	TIGR00135	aspartyl/glutamyl-tRNA(Asn/Gln) amidotransferase, C subunit	6.3.5.-	R03905	R04212
BIFADO_01979	TIGR00575	DNA ligase, NAD-dependent	6.5.1.2	PRFGS

## Sheet: KOs are in IMG but not in bif
Pathway Search Result
Sort by the pathway list
Hide all objects
ko03010 Ribosome (53)
ko:K02863 RP-L1; large subunit ribosomal protein L1
ko:K02864 RP-L10; large subunit ribosomal protein L10
ko:K02867 RP-L11; large subunit ribosomal protein L11
ko:K02871 RP-L13; large subunit ribosomal protein L13
ko:K02874 RP-L14; large subunit ribosomal protein L14
ko:K02876 RP-L15; large subunit ribosomal protein L15
ko:K02878 RP-L16; large subunit ribosomal protein L16
ko:K02879 RP-L17; large subunit ribosomal protein L17
ko:K02881 RP-L18; large subunit ribosomal protein L18
ko:K02884 RP-L19; large subunit ribosomal protein L19
ko:K02886 RP-L2; large subunit ribosomal protein L2
ko:K02887 RP-L20; large subunit ribosomal protein L20
ko:K02888 RP-L21; large subunit ribosomal protein L21
ko:K02890 RP-L22; large subunit ribosomal protein L22
ko:K02892 RP-L23; large subunit ribosomal protein L23
ko:K02895 RP-L24; large subunit ribosomal protein L24
ko:K02897 RP-L25; large subunit ribosomal protein L25
ko:K02899 RP-L27; large subunit ribosomal protein L27
ko:K02902 RP-L28; large subunit ribosomal protein L28
ko:K02904 RP-L29; large subunit ribosomal protein L29
ko:K02906 RP-L3; large subunit ribosomal protein L3
ko:K02907 RP-L30; large subunit ribosomal protein L30
ko:K02909 RP-L31; large subunit ribosomal protein L31
ko:K02911 RP-L32; large subunit ribosomal protein L32
ko:K02913 RP-L33; large subunit ribosomal protein L33
ko:K02914 RP-L34; large subunit ribosomal protein L34
ko:K02916 RP-L35; large subunit ribosomal protein L35
ko:K02919 RP-L36; large subunit ribosomal protein L36
ko:K02926 RP-L4; large subunit ribosomal protein L4
ko:K02931 RP-L5; large subunit ribosomal protein L5
ko:K02933 RP-L6; large subunit ribosomal protein L6
ko:K02935 RP-L7; large subunit ribosomal protein L7/L12
ko:K02939 RP-L9; large subunit ribosomal protein L9
ko:K02945 RP-S1; small subunit ribosomal protein S1
ko:K02946 RP-S10; small subunit ribosomal protein S10
ko:K02948 RP-S11; small subunit ribosomal protein S11
ko:K02950 RP-S12; small subunit ribosomal protein S12
ko:K02952 RP-S13; small subunit ribosomal protein S13
ko:K02954 RP-S14; small subunit ribosomal protein S14
ko:K02956 RP-S15; small subunit ribosomal protein S15
ko:K02959 RP-S16; small subunit ribosomal protein S16
ko:K02961 RP-S17; small subunit ribosomal protein S17
ko:K02963 RP-S18; small subunit ribosomal protein S18
ko:K02965 RP-S19; small subunit ribosomal protein S19
ko:K02967 RP-S2; small subunit ribosomal protein S2
ko:K02968 RP-S20; small subunit ribosomal protein S20
ko:K02982 RP-S3; small subunit ribosomal protein S3
ko:K02986 RP-S4; small subunit ribosomal protein S4
ko:K02988 RP-S5; small subunit ribosomal protein S5
ko:K02990 RP-S6; small subunit ribosomal protein S6
ko:K02992 RP-S7; small subunit ribosomal protein S7
ko:K02994 RP-S8; small subunit ribosomal protein S8
ko:K02996 RP-S9; small subunit ribosomal protein S9
ko01100 Metabolic pathways (19)
ko:K00558 DNMT1; DNA (cytosine-5)-methyltransferase 1 [EC:2.1.1.37]
ko:K00791 miaA; tRNA dimethylallyltransferase [EC:2.5.1.75]
ko:K01198 xynB; xylan 1,4-beta-xylosidase [EC:3.2.1.37]
ko:K01201 GBA; glucosylceramidase [EC:3.2.1.45]
ko:K01442 E3.5.1.24; choloylglycine hydrolase [EC:3.5.1.24]
ko:K01560 E3.8.1.2; 2-haloacid dehalogenase [EC:3.8.1.2]
ko:K01607 pcaC; 4-carboxymuconolactone decarboxylase [EC:4.1.1.44]
ko:K02335 DPO1; DNA polymerase I [EC:2.7.7.7]
ko:K02337 DPO3A1; DNA polymerase III subunit alpha [EC:2.7.7.7]
ko:K02338 DPO3B; DNA polymerase III subunit beta [EC:2.7.7.7]
ko:K02340 DPO3D1; DNA polymerase III subunit delta [EC:2.7.7.7]
ko:K02341 DPO3D2; DNA polymerase III subunit delta' [EC:2.7.7.7]
ko:K02342 DPO3E; DNA polymerase III subunit epsilon [EC:2.7.7.7]
ko:K02343 DPO3G; DNA polymerase III subunit gamma/tau [EC:2.7.7.7]
ko:K03040 rpoA; DNA-directed RNA polymerase subunit alpha [EC:2.7.7.6]
ko:K03043 rpoB; DNA-directed RNA polymerase subunit beta [EC:2.7.7.6]
ko:K03046 rpoC; DNA-directed RNA polymerase subunit beta' [EC:2.7.7.6]
ko:K03524 birA; BirA family transcriptional regulator, biotin operon repressor / biotin-[acetyl-CoA-carboxylase] ligase [EC:6.3.4.15]
ko:K03800 lplA; lipoate-protein ligase A [EC:2.7.7.63]
ko03440 Homologous recombination (14)
ko:K01159 ruvC; crossover junction endodeoxyribonuclease RuvC [EC:3.1.22.4]
ko:K03111 ssb; single-strand DNA-binding protein
ko:K03553 recA; recombination protein RecA
ko:K03584 recO; DNA repair protein RecO (recombination protein O)
ko:K03629 recF; DNA replication and repair protein RecF
ko:K04066 priA; primosomal protein N' (replication factor Y) (superfamily II helicase) [EC:3.6.4.-]
ko:K06187 recR; recombination protein RecR
ko03030 DNA replication (11)
ko:K02316 dnaG; DNA primase [EC:2.7.7.-]
ko:K03469 E3.1.26.4A; ribonuclease HI [EC:3.1.26.4]
ko:K03470 rnhB; ribonuclease HII [EC:3.1.26.4]
ko00240 Pyrimidine metabolism (11)
ko:K00962 pnp; polyribonucleotide nucleotidyltransferase [EC:2.7.7.8]
ko00230 Purine metabolism (11)
ko03060 Protein export (10)
ko:K03070 secA; preprotein translocase subunit SecA
ko:K03073 secE; preprotein translocase subunit SecE
ko:K03075 secG; preprotein translocase subunit SecG
ko:K03076 secY; preprotein translocase subunit SecY
ko:K03100 lepB; signal peptidase I [EC:3.4.21.89]
ko:K03101 lspA; signal peptidase II [EC:3.4.23.36]
ko:K03106 SRP54; signal recognition particle subunit SRP54
ko:K03110 ftsY; fused signal recognition particle receptor
ko:K03210 yajC; preprotein translocase subunit YajC
ko:K03217 yidC; preprotein translocase subunit YidC
ko03430 Mismatch repair (9)
ko:K03601 xseA; exodeoxyribonuclease VII large subunit [EC:3.1.11.6]
ko:K03602 xseB; exodeoxyribonuclease VII small subunit [EC:3.1.11.6]
ko03070 Bacterial secretion system (8)
ko02020 Two-component system (7)
ko:K00990 glnD; [protein-PII] uridylyltransferase [EC:2.7.7.59]
ko:K02313 dnaA; chromosomal replication initiator protein
ko:K02650 pilA; type IV pilus assembly protein PilA
ko:K04751 glnB; nitrogen regulatory protein P-II 1
ko:K07768 senX3; two-component system, OmpR family, sensor histidine kinase SenX3 [EC:2.7.13.3]
ko:K07776 regX3; two-component system, OmpR family, response regulator RegX3
ko:K08372 pepD; putative serine protease PepD [EC:3.4.21.-]
ko04112 Cell cycle - Caulobacter (6)
ko:K01358 clpP; ATP-dependent Clp protease, protease subunit [EC:3.4.21.92]
ko:K03531 ftsZ; cell division protein FtsZ
ko:K03544 clpX; ATP-dependent Clp protease ATP-binding subunit ClpX
ko:K03588 ftsW; cell division protein FtsW
ko:K03589 ftsQ; cell division protein FtsQ
ko03420 Nucleotide excision repair (5)
ko:K03701 uvrA; excinuclease ABC subunit A
ko:K03702 uvrB; excinuclease ABC subunit B
ko:K03703 uvrC; excinuclease ABC subunit C
ko:K03723 mfd; transcription-repair coupling factor (superfamily II helicase) [EC:3.6.4.-]
ko03018 RNA degradation (5)
ko:K00970 pcnB; poly(A) polymerase [EC:2.7.7.19]
ko:K04043 dnaK; molecular chaperone DnaK
ko:K04077 groEL; chaperonin GroEL
ko:K12574 rnj; ribonuclease J [EC:3.1.-.-]
ko03410 Base excision repair (5)
ko:K01142 E3.1.11.2; exodeoxyribonuclease III [EC:3.1.11.2]
ko:K03575 mutY; A/G-specific adenine glycosylase [EC:3.2.2.-]
ko:K03648 UNG; uracil-DNA glycosylase [EC:3.2.2.27]
ko:K10773 NTH; endonuclease III [EC:4.2.99.18]
ko02010 ABC transporters (5)
ko:K03523 bioY; biotin transport system substrate-specific component
ko:K06148 ABCC-BAC; ATP-binding cassette, subfamily C, bacterial
ko:K09810 ABC.LPT.A; lipoprotein-releasing system ATP-binding protein [EC:3.6.3.-]
ko:K09811 ftsX; cell division transport system permease protein
ko:K09812 ftsE; cell division transport system ATP-binding protein
ko00500 Starch and sucrose metabolism (4)
ko:K00690 E2.4.1.7; sucrose phosphorylase [EC:2.4.1.7]
ko:K01210 E3.2.1.58; glucan 1,3-beta-glucosidase [EC:3.2.1.58]
ko:K16147 glgE; starch synthase (maltosyl-transferring) [EC:2.4.99.16]
ko03020 RNA polymerase (3)
ko01120 Microbial metabolism in diverse environments (3)
ko:K01826 hpaF; 5-carboxymethyl-2-hydroxymuconate isomerase [EC:5.3.3.10]
ko05152 Tuberculosis (2)
ko05134 Legionellosis (2)
ko:K03596 lepA; GTP-binding protein LepA
ko00550 Peptidoglycan biosynthesis (2)
ko:K03980 mviN; virulence factor
ko:K05364 E2.4.1.129; peptidoglycan glycosyltransferase [EC:2.4.1.129]
ko01110 Biosynthesis of secondary metabolites (2)
ko:K03823 pat; phosphinothricin acetyltransferase [EC:2.3.1.183]
ko01220 Degradation of aromatic compounds (2)
ko03008 Ribosome biogenesis in eukaryotes (2)
ko:K03685 rnc; ribonuclease III [EC:3.1.26.3]
ko:K13288 orn; oligoribonuclease [EC:3.1.-.-]
ko00362 Benzoate degradation (1)
ko05206 MicroRNAs in cancer (1)
ko00908 Zeatin biosynthesis (1)
ko00361 Chlorocyclohexane and chlorobenzene degradation (1)
ko05143 African trypanosomiasis (1)
ko:K01354 ptrB; oligopeptidase B [EC:3.4.21.83]
ko02060 Phosphotransferase system (PTS) (1)
ko:K02757 PTS-Bgl-EIIC; PTS system, beta-glucosides-specific IIC component
ko04626 Plant-pathogen interaction (1)
ko:K02358 tuf; elongation factor Tu
ko00330 Arginine and proline metabolism (1)
ko:K01259 pip; proline iminopeptidase [EC:3.4.11.5]
ko00511 Other glycan degradation (1)
ko04940 Type I diabetes mellitus (1)
ko00120 Primary bile acid biosynthesis (1)
ko04122 Sulfur relay system (1)
ko:K03154 thiS; sulfur carrier protein
ko00350 Tyrosine metabolism (1)
ko05340 Primary immunodeficiency (1)
ko05120 Epithelial cell signaling in Helicobacter pylori infection (1)
ko:K08303 K08303; putative protease [EC:3.4.-.-]
ko04142 Lysosome (1)
ko04974 Protein digestion and absorption (1)
ko:K01278 DPP4; dipeptidyl-peptidase 4 [EC:3.4.14.5]
ko00440 Phosphonate and phosphinate metabolism (1)
ko00600 Sphingolipid metabolism (1)
ko00780 Biotin metabolism (1)
ko05142 Chagas disease (American trypanosomiasis) (1)
ko00052 Galactose metabolism (1)
ko:K12308 bgaB; beta-galactosidase [EC:3.2.1.23]
ko00520 Amino sugar and nucleotide sugar metabolism (1)
ko00785 Lipoic acid metabolism (1)
ko00270 Cysteine and methionine metabolism (1)
ko00625 Chloroalkane and chloroalkene degradation (1)
ko00121 Secondary bile acid biosynthesis (1)
ko03050 Proteasome (1)
ko:K13527 mpa; proteasome-associated ATPase
ko05205 Proteoglycans in cancer (1)

## Sheet: bif_TC
gene	TCDB
BIFADO_00079	gnl|TC-DB|Q58439 1.A.35.3.1 PUTATIVE MAGNESIUM AND COBALT TRANSPORT PROTEIN CORA - Methanococcus jannaschii.
BIFADO_00177	gnl|TC-DB|P07117 2.A.21.2.1 SODIUM/PROLINE SYMPORTER (PROLINE PERMEASE) - Escherichia coli.
BIFADO_00239	gnl|TC-DB|Q55164 3.A.1.4.2 HIGH-AFFINITY BRANCHED-CHAIN AMINO ACID TRANSPORT ATP-BINDING PROTEIN - Synechocystis sp. (strain PCC 6803).
BIFADO_00240	gnl|TC-DB|Q8YT15 3.A.1.4.6 ATP-binding protein of branched-chain amino acid ABC transporter - Anabaena sp. (strain PCC 7120)
BIFADO_00252	gnl|TC-DB|Q45082 2.A.1.6.5 MOPB PROTEIN - Burkholderia cepacia (Pseudomonas cepacia).
BIFADO_00308	gnl|TC-DB|Q79VF1 1.A.11.1.3 Ammonia permeases - Corynebacterium glutamicum (Brevibacterium flavum).
BIFADO_00369	gnl|TC-DB|P08839 8.A.7.1.1 PHOSPHOENOLPYRUVATE-PROTEIN PHOSPHOTRANSFERASE (EC 2.7.3.9) (PHOSPHOTRANSFERASE SYSTEM, ENZYME I) - Escherichia coli.
BIFADO_00516	gnl|TC-DB|Q7WTY8 3.A.1.7.2 PstS - Mycobacterium smegmatis.
BIFADO_00517	gnl|TC-DB|Q7WTY7 3.A.1.7.2 PstC - Mycobacterium smegmatis.
BIFADO_00519	gnl|TC-DB|Q7WTY6 3.A.1.7.2 PstA - Mycobacterium smegmatis.
BIFADO_00520	gnl|TC-DB|P0C560 3.A.1.7.2 Phosphate import ATP-binding protein pstB - Mycobacterium smegmatis.
BIFADO_00636	gnl|TC-DB|P23910 2.A.1.2.14 Protein ARAJ precursor - Escherichia coli.
BIFADO_00721	gnl|TC-DB|P04816 3.A.1.4.1 Leucine-specific binding protein precursor (LS-BP) (L-BP) - Escherichia coli.
BIFADO_00722	gnl|TC-DB|P0AEX7 3.A.1.4.1 High-affinity branched-chain amino acid transport system permease protein livH - Escherichia coli.
BIFADO_00723	gnl|TC-DB|P22729 3.A.1.4.1 High-affinity branched-chain amino acid transport system permease protein livM (LIV-I protein M) - Escherichia coli.
BIFADO_00724	gnl|TC-DB|P0A9S7 3.A.1.4.1 High-affinity branched-chain amino acid transport ATP-binding protein livG - Escherichia coli.
BIFADO_00725	gnl|TC-DB|P22731 3.A.1.4.1 High-affinity branched-chain amino acid transport ATP-binding protein livF (LIV-I protein F) - Escherichia coli.
BIFADO_00769	gnl|TC-DB|P0AGE4 2.A.23.4.1 Inner membrane symporter ygjU - Escherichia coli.
BIFADO_00811	gnl|TC-DB|P30750 3.A.1.24.1 D-methionine transport ATP-binding protein MetN - Escherichia coli.
BIFADO_00910	gnl|TC-DB|Q56725 2.A.33.1.2 Na+/H+ antiporter - Vibrio parahaemolyticus.
BIFADO_00914	gnl|TC-DB|Q65GF4 5.A.4.1.1 SdhA OS=Bacillus licheniformis (strain DSM 13 / ATCC 14580) GN=sdhA PE=4 SV=1
BIFADO_00962	gnl|TC-DB|Q7MV19 9.A.8.1.6 Ferrous iron transport protein B - Porphyromonas gingivalis (Bacteroides gingivalis).
BIFADO_01284	gnl|TC-DB|P0C188 3.D.2.2.1 NAD(P) transhydrogenase subunit beta - Rhodospirillum rubrum.
BIFADO_01558	gnl|TC-DB|P0A769 2.A.55.3.1 Manganese transport protein mntH - Escherichia coli.
BIFADO_01601	gnl|TC-DB|P29707 3.A.2.1.2 ATP synthase beta chain, sodium ion specific (EC 3.6.3.15) - Propionigenium modestum.
BIFADO_01602	gnl|TC-DB|P29710 3.A.2.1.2 ATP synthase gamma chain, sodium ion specific (EC 3.6.3.15) - Propionigenium modestum.
BIFADO_01603	gnl|TC-DB|P29706 3.A.2.1.2 ATP synthase alpha chain, sodium ion specific (EC 3.6.3.15) - Propionigenium modestum.
BIFADO_01726	gnl|TC-DB|P22094 1.A.8.2.2 HYPOTHETICAL 30.9 KDA PROTEIN IN PEPX 5REGION (ORF1) - Lactococcus lactis (subsp. cremoris) (Streptococcus cremoris).
BIFADO_01789	gnl|TC-DB|Q3MNJ6 3.A.3.5.15 Cation-transporting ATPase - Enterococcus faecium (Streptococcus faecium).
BIFADO_01994	gnl|TC-DB|P0A334 1.A.1.1.1 Voltage-gated potassium channel OS=Streptomyces lividans GN=kcsA PE=1 SV=1
BIFADO_02028	gnl|TC-DB|O32167 3.A.1.24.2 MetQ protein - Bacillus subtilis subsp. subtilis str. 168.
BIFADO_02030	gnl|TC-DB|P31547 3.A.1.24.1 D-methionine transport system permease protein MetI - Escherichia coli.
BIFADO_02235	gnl|TC-DB|Q797E3 2.A.1.2.25 2.A.1.2.25 Purine efflux pump pbuE
BIFADO_02432	gnl|TC-DB|P63183 2.A.72.1.1 Low affinity potassium transport system protein kup - Escherichia coli.
BIFADO_02482	gnl|TC-DB|Q8DT26 3.A.1.1.27 Putative maltose/maltodextrin ABC transporter, MalG permease - Streptococcus mutans.
BIFADO_02483	gnl|TC-DB|Q8DT27 3.A.1.1.27 Putative maltose/maltodextrin ABC transporter, permease protein MalF - Streptococcus mutans.
BIFADO_02484	gnl|TC-DB|Q8DT28 3.A.1.1.27 Putative maltose/maltodextrin ABC transporter, sugar-binding protein MalX - Streptococcus mutans.
BIFADO_01614	gnl|TC-DB|A7A6X9 1.E.24.1.5 Putative uncharacterized protein - Bifidobacterium adolescentis L2-32.
BIFADO_01233	gnl|TC-DB|A8TDW7 3.A.1.122.7 ABC transporter related - Methanococcus voltae A3.
BIFADO_01443	gnl|TC-DB|A9BJX0 3.A.3.2.21 Calcium-translocating P-type ATPase, PMCA-type OS=Petrotoga mobilis (strain DSM 10674 / SJ95) GN=Pmob_0991 PE=3 SV=1
BIFADO_00702	gnl|TC-DB|A9QDR8 3.A.1.1.29 UgpE - Paenibacillus sp. JDR-2.
BIFADO_02441	gnl|TC-DB|B3DPC5 3.A.1.106.3 ABC-type multidrug transport system ATPase and permease component OS=Bifidobacterium longum DJO10A GN=mdlB4 PE=4 SV=1
BIFADO_01792	gnl|TC-DB|D2PP09 2.A.1.67.1 Major facilitator superfamily MFS_1 OS=Kribbella flavida (strain DSM 17836 / JCM 10339 / NBRC 14399) GN=Kfla_3773 PE=4 SV=1
BIFADO_01004	gnl|TC-DB|O07923 2.A.78.1.1 Branched-chain amino acid transport protein azlD - Bacillus subtilis.
BIFADO_01002	gnl|TC-DB|O07942 2.A.78.1.1 Branched-chain amino acid transport protein azlC - Bacillus subtilis.
BIFADO_01940	gnl|TC-DB|O32081 2.A.38.4.3 YUBG protein - Bacillus subtilis.
BIFADO_01438	gnl|TC-DB|O32212 2.A.36.3.2 YvgP protein - Bacillus subtilis.
BIFADO_01975	gnl|TC-DB|O34362 3.A.1.30.1 Putative HMP/thiamine import ATP-binding protein ykoD OS=Bacillus subtilis GN=ykoD PE=1 SV=1
BIFADO_02169	gnl|TC-DB|O34691 2.A.1.15.7 Hypothetical metabolite transport protein yceI - Bacillus subtilis.
BIFADO_00954	gnl|TC-DB|O35018 2.A.1.3.30 Lincomycin resistance protein lmrB - Bacillus subtilis.
BIFADO_00565	gnl|TC-DB|O52717 2.A.1.18.2 Ribitol transporter - Klebsiella pneumoniae.
BIFADO_00433	gnl|TC-DB|O54396 3.A.1.121.2 PRISTINAMYCIN RESISTANCE PROTEIN VGAB - Staphylococcus aureus.
BIFADO_01879	gnl|TC-DB|O58099 2.A.67.4.2 Putative uncharacterized protein PH0361 OS=Pyrococcus horikoshii GN=PH0361 PE=4 SV=1
BIFADO_02310	gnl|TC-DB|P06202 3.A.1.5.1 Periplasmic oligopeptide-binding protein precursor - Salmonella typhimurium.
BIFADO_02202	gnl|TC-DB|P07373 9.B.3.1.3 STAGE V SPORULATION PROTEIN E - Bacillus subtilis.
BIFADO_01290	gnl|TC-DB|P0A2L3 9.A.40.1.2 Magnesium and cobalt efflux protein corC - Salmonella typhimurium.
BIFADO_02111	gnl|TC-DB|P0A5Y8 3.A.5.2.2 Protein translocase subunit secA 1 OS=Mycobacterium tuberculosis GN=secA1 PE=1 SV=1
BIFADO_00592	gnl|TC-DB|P0A5Z2 3.A.5.2.2 Preprotein translocase subunit secY OS=Mycobacterium tuberculosis GN=secY PE=3 SV=1
BIFADO_00746	gnl|TC-DB|P0A9R7 1.B.33.1.3 Cell division ATP-binding protein ftsE - Escherichia coli.
BIFADO_02130	gnl|TC-DB|P0AAC4 9.B.24.2.2 Inner membrane protein ybhL - Escherichia coli.
BIFADO_02455	gnl|TC-DB|P0ABP6 9.B.27.2.3 Protein dedA OS=Escherichia coli (strain K12) GN=dedA PE=1 SV=1
BIFADO_00413	gnl|TC-DB|P12012 2.A.8.1.1 GLUCONATE PERMEASE - Bacillus subtilis.
BIFADO_02217	gnl|TC-DB|P13512 2.A.4.1.1 COBALT-ZINC-CADMIUM RESISTANCE PROTEIN CZCD (CATION EFFLUX SYSTEM PROTEIN CZCD) - Alcaligenes eutrophus (Ralstonia eutropha).
BIFADO_00256	gnl|TC-DB|P15993 2.A.3.1.3 Aromatic amino acid transport protein aroP (General aromatic amino acid permease) - Escherichia coli.
BIFADO_02121	gnl|TC-DB|P21458 3.A.12.1.1 Stage III sporulation protein E - Bacillus subtilis.
BIFADO_02267	gnl|TC-DB|P22608 3.A.15.2.1 TYPE 4 FIMBRIAL ASSEMBLY PROTEIN PILB - Pseudomonas aeruginosa.
BIFADO_02262	gnl|TC-DB|P22609 3.A.15.2.1 TYPE 4 FIMBRIAL ASSEMBLY PROTEIN PILC - Pseudomonas aeruginosa.
BIFADO_00306	gnl|TC-DB|P26235 2.A.37.2.1 NA(+)/H(+) ANTIPORTER - Enterococcus hirae.
BIFADO_02160	gnl|TC-DB|P26906 3.A.1.5.2 Dipeptide-binding protein DPPE precursor - Bacillus subtilis.
BIFADO_02137	gnl|TC-DB|P32010 3.A.1.105.1 Daunorubicin resistance ATP-binding protein drrA - Streptomyces peucetius.
BIFADO_00234	gnl|TC-DB|P37019 2.A.49.5.1 Voltage-gated ClC-type chloride channel eriC - Escherichia coli.
BIFADO_00755	gnl|TC-DB|P39456 3.A.1.3.14 Probable amino-acid ABC transporter ATP-binding protein yckI - Bacillus subtilis.
BIFADO_01845	gnl|TC-DB|P39851 8.A.3.2.1 CAPB protein - Staphylococcus aureus.
BIFADO_00674	gnl|TC-DB|P43672 3.A.1.120.6 ABC transporter ATP-binding protein uup OS=Escherichia coli (strain K12) GN=uup PE=1 SV=2
BIFADO_02192	gnl|TC-DB|P45096 3.A.1.5.27 Dipeptide transport system permease protein dppB OS=Haemophilus influenzae GN=dppB PE=3 SV=1
BIFADO_00898	gnl|TC-DB|P48242 3.A.1.3.9 Glutamate-binding protein precursor - Corynebacterium glutamicum (Brevibacterium flavum).
BIFADO_00897	gnl|TC-DB|P48243 3.A.1.3.9 Glutamate transport ATP-binding protein gluA - Corynebacterium glutamicum (Brevibacterium flavum).
BIFADO_00899	gnl|TC-DB|P48244 3.A.1.3.9 Glutamate transport system permease protein gluC - Corynebacterium glutamicum (Brevibacterium flavum).
BIFADO_00900	gnl|TC-DB|P48245 3.A.1.3.9 Glutamate transport system permease protein gluD - Corynebacterium glutamicum (Brevibacterium flavum).
BIFADO_01326	gnl|TC-DB|P50487 2.A.40.2.1 HYPOTHETICAL PROTEIN IN CPE 5REGION (FRAGMENT) - Clostridium perfringens.
BIFADO_00170	gnl|TC-DB|P54428 9.A.40.2.1 HYPOTHETICAL 49.0 KDA PROTEIN IN BLTD-TRKA INTERGENIC REGION - Bacillus subtilis.
BIFADO_00966	gnl|TC-DB|P62723 2.A.98.1.3 Hypothetical UPF0324 membrane protein yeiH - Escherichia coli.
BIFADO_00305	gnl|TC-DB|P66842 3.A.5.2.2 Cell division protein ftsY homolog OS=Mycobacterium tuberculosis GN=ftsY PE=3 SV=1
BIFADO_02190	gnl|TC-DB|P75796 3.A.1.5.11 Hypothetical ABC transporter ATP-binding protein yliA - Escherichia coli.
BIFADO_00773	gnl|TC-DB|P75797 3.A.1.5.11 Putative binding protein yliB precursor - Escherichia coli.
BIFADO_02159	gnl|TC-DB|P75798 3.A.1.5.11 Inner membrane ABC transporter permease protein yliC - Escherichia coli.
BIFADO_00984	gnl|TC-DB|P75892 2.A.40.1.3 Putative pyrimidine permease rutG - Escherichia coli (strain K12).
BIFADO_01682	gnl|TC-DB|P76264 9.B.29.1.1 HYPOTHETICAL 22.1 KDA PROTEIN IN MANZ-CSPC INTERGENIC REGION - Escherichia coli.
BIFADO_00987	gnl|TC-DB|P77307 3.A.1.139.2 UPF0014 inner membrane protein ybbM OS=Escherichia coli (strain K12) GN=ybbM PE=1 SV=2
BIFADO_01506	gnl|TC-DB|P94530 3.A.1.1.34 L-arabinose transport system permease protein AraQ OS=Bacillus subtilis GN=araQ PE=2 SV=2
BIFADO_01350	gnl|TC-DB|P96117 3.A.1.15.8 Zinc transport system ATP-binding protein troB - Treponema pallidum.
BIFADO_01458	gnl|TC-DB|P96483 3.A.1.1.23 MsiK protein - Streptomyces reticuli.
BIFADO_01433	gnl|TC-DB|Q00749 3.A.1.1.28 Multiple sugar-binding protein precursor - Streptococcus mutans.
BIFADO_01432	gnl|TC-DB|Q00750 3.A.1.1.28 Multiple sugar-binding transport system permease protein msmF - Streptococcus mutans.
BIFADO_01431	gnl|TC-DB|Q00751 3.A.1.1.28 Multiple sugar-binding transport system permease protein msmG - Streptococcus mutans.
BIFADO_02464	gnl|TC-DB|Q02028 3.A.9.1.1 Stromal 70 kDa heat shock-related protein, chloroplast precursor - Pisum sativum (Garden pea).
BIFADO_02158	gnl|TC-DB|Q2FZR6 3.A.1.5.19 Putative uncharacterized protein - Staphylococcus aureus (strain NCTC 8325).
BIFADO_02163	gnl|TC-DB|Q2J9P4 3.A.1.125.3 Putative uncharacterized protein - Frankia sp. (strain CcI3).
BIFADO_00925	gnl|TC-DB|Q2J9P5 3.A.1.125.3 ABC transporter related - Frankia sp. (strain CcI3).
BIFADO_00487	gnl|TC-DB|Q2KUS5 2.A.88.2.1 BioY-family membrane protein - Bordetella avium (strain 197N).
BIFADO_00428	gnl|TC-DB|Q3C2E8 9.B.76.1.1 Goadsporin biosynthetic protein - Streptomyces sp. TP-A0584.
BIFADO_00789	gnl|TC-DB|Q3SAW5 2.A.7.21.4 Orotate transporter - Lactococcus lactis subsp. lactis bv. diacetylactis.
BIFADO_01589	gnl|TC-DB|Q47689 2.A.3.1.10 Probable S-methylmethionine permease - Escherichia coli.
BIFADO_01749	gnl|TC-DB|Q48476 3.A.1.103.1 O-antigen export system ATP-binding protein RFBB - Klebsiella pneumoniae.
BIFADO_01866	gnl|TC-DB|Q51340 3.A.1.113.2 PYOVERDINE SYNTHETASE E - Pseudomonas aeruginosa.
BIFADO_02285	gnl|TC-DB|Q57306 3.A.1.17.3 Probable ABC transporter permease protein HI0355 - Haemophilus influenzae.
BIFADO_00280	gnl|TC-DB|Q5HSD5 9.A.10.2.4 Iron permease, FTR1 family OS=Campylobacter jejuni (strain RM1221) GN=CJE1830 PE=4 SV=1
BIFADO_01737	gnl|TC-DB|Q5PU79 2.A.1.3.22 Tetracycline resistant protein Tet38 - Staphylococcus aureus.
BIFADO_01124	gnl|TC-DB|Q6PML9 2.A.4.6.1 Zinc transporter 9 - Homo sapiens (Human).
BIFADO_00690	gnl|TC-DB|Q72H67 3.A.1.1.25 Maltose transport system permease protein malF - Thermus thermophilus (strain HB27 / ATCC BAA-163 / DSM 7039).
BIFADO_00287	gnl|TC-DB|Q73MJ2 3.A.1.122.8 ABC transporter, ATP-binding protein, putative - Treponema denticola.
BIFADO_00286	gnl|TC-DB|Q73MJ3 3.A.1.122.8 Permease domain protein - Treponema denticola.
BIFADO_00285	gnl|TC-DB|Q73MJ4 3.A.1.122.8 Permease domain protein - Treponema denticola.
BIFADO_01343	gnl|TC-DB|Q7B1W8 9.A.30.1.1 Tellurite resistance (TerC) - Escherichia coli.
BIFADO_01507	gnl|TC-DB|Q7WWQ9 3.A.1.1.20 Transmembrane permease MsmF - Lactobacillus acidophilus.
BIFADO_00219	gnl|TC-DB|Q830Z1 3.A.3.25.3 Cadmium-translocating P-type ATPase - Enterococcus faecalis (Streptococcus faecalis).
BIFADO_01125	gnl|TC-DB|Q83XH1 3.A.1.121.4 ABC transporter - Clostridium hathewayi.
BIFADO_02444	gnl|TC-DB|Q8G3X1 2.A.1.1.42 D-Glucose-proton symporter - Bifidobacterium longum.
BIFADO_01272	gnl|TC-DB|Q8G6E8 3.A.1.31.1 Possible ABC transporter permease for cobalt OS=Bifidobacterium longum GN=BL0694 PE=4 SV=1
BIFADO_01271	gnl|TC-DB|Q8G6E9 3.A.1.31.1 ATP binding protein of ABC transporter OS=Bifidobacterium longum GN=BL0693 PE=3 SV=1
BIFADO_02440	gnl|TC-DB|Q8G7R7 3.A.1.106.3 Probable permease protein of ABC transporter system OS=Bifidobacterium longum GN=BL0180 PE=3 SV=1
BIFADO_00623	gnl|TC-DB|Q8GGK3 4.A.1.2.5 PTS enzyme II BCA protein - Corynebacterium glutamicum (Brevibacterium flavum).
BIFADO_00922	gnl|TC-DB|Q8R9L8 3.A.1.33.1 Putative ABC transporter ATP-binding protein TTE1589 OS=Thermoanaerobacter tengcongensis GN=TTE1589 PE=3 SV=1
BIFADO_00691	gnl|TC-DB|Q8RJU8 3.A.1.1.18 Transmembrane protein - Streptomyces olivaceoviridis (Streptomyces corchorusii).
BIFADO_01450	gnl|TC-DB|Q8RJU9 3.A.1.1.18 Transmembrane protein - Streptomyces olivaceoviridis (Streptomyces corchorusii).
BIFADO_01935	gnl|TC-DB|Q8RME1 3.A.1.126.1 ATP-binding protein - Bacillus thuringiensis serovar thuringiensis.
BIFADO_00818	gnl|TC-DB|Q8TM30 3.A.1.122.6 ABC transporter, ATP-binding protein - Methanosarcina acetivorans.
BIFADO_00895	gnl|TC-DB|Q8YSA2 3.A.1.3.17 Glutamine-binding periplasmic protein of glutamine ABC transporter - Anabaena sp. (strain PCC 7120).
BIFADO_00228	gnl|TC-DB|Q8ZPE4 2.A.7.17.1 Putative permease - Salmonella typhimurium.
BIFADO_01366	gnl|TC-DB|Q932J9 9.A.44.1.1 Protein essC - Staphylococcus aureus (strain Mu50 / ATCC 700699).
BIFADO_00804	gnl|TC-DB|Q93KB9 3.A.1.1.11 Inner membrane protein - Erwinia chrysanthemi.
BIFADO_00803	gnl|TC-DB|Q93KC0 3.A.1.1.11 Inner membrane protein - Erwinia chrysanthemi.
BIFADO_00275	gnl|TC-DB|Q9A1K4 3.A.1.135.2 Putative ABC transporter - Streptococcus pyogenes serotype M1.
BIFADO_00274	gnl|TC-DB|Q9A1K5 3.A.1.135.2 Putative ABC transporter, ATP-binding protein (Multidrug resistance ABC transporter ATP-binding and permease protein) - Streptococcus pyogenes serotype M1.
BIFADO_02150	gnl|TC-DB|Q9KXM5 3.A.3.23.1 Cation-transporting ATPase - Streptomyces coelicolor.
BIFADO_00689	gnl|TC-DB|Q9L027 3.A.1.1.21 Putative sugar-binding lipoprotein - Streptomyces coelicolor.
BIFADO_02356	gnl|TC-DB|Q9X761 2.A.2.2.3 Galactose permease - Lactococcus lactis.

## Sheet: fap_TIGRFAM
FAEPRAA2165_02185	TIGR01703	hydroxylamine reductase	1.-.-.-	R00284	HYDROXYLAMINE-REDUCTASE-RXN
FAEPRAA2165_00487	TIGR00069	histidinol dehydrogenase	1.1.1.23	HISTD
FAEPRAA2165_02168	TIGR00243	1-deoxy-D-xylulose 5-phosphate reductoisomerase	1.1.1.267	DXPRIi
FAEPRAA2165_01707	TIGR04105	[FeFe] hydrogenase, group B1/B3	1.12.-.-	na
FAEPRAA2165_00243	TIGR02176	pyruvate:ferredoxin (flavodoxin) oxidoreductase, homodimeric	1.2.7.1	POX1
FAEPRAA2165_01780	TIGR00357	methionine-R-sulfoxide reductase	1.8.4.-	R07607
FAEPRAA2165_02776	TIGR02491	anaerobic ribonucleoside-triphosphate reductase activating protein	1.97.1.4	R04710	GO:0008998	RNTR3c	RNTR1c	RNTR2c
FAEPRAA2165_02891	TIGR02493	pyruvate formate-lyase 1-activating enzyme	1.97.1.4	R04710
FAEPRAA2165_02410	TIGR01574	tRNA-N(6)-(isopentenyl)adenosine-37 thiotransferase enzyme MiaB	2.-.-.-	RXN0-5063
FAEPRAA2165_01827	TIGR00246	rRNA large subunit m3Psi methyltransferase RlmH	2.1.-.-	RXN-11592
FAEPRAA2165_00109	TIGR00406	ribosomal protein L11 methyltransferase	2.1.1.-	RXN0-5419
FAEPRAA2165_00110	TIGR00046	RNA methyltransferase, RsmE family	2.1.1.-	RXN-11598	GO:0016436
FAEPRAA2165_00420	TIGR00479	23S rRNA (uracil-5-)-methyltransferase RumA	2.1.1.-	RXN-11601
FAEPRAA2165_00635	TIGR00095	RNA methyltransferase, RsmD family	2.1.1.-	RXN0-6515
FAEPRAA2165_01374	TIGR00755	dimethyladenosine transferase	2.1.1.-	RXN-11633
FAEPRAA2165_01549	TIGR00563	ribosomal RNA small subunit methyltransferase RsmB	2.1.1.-	RXN-11591
FAEPRAA2165_01550	TIGR00048	23S rRNA m2A2503 methyltransferase	2.1.1.-	RXN-11586
FAEPRAA2165_02046	TIGR00479	23S rRNA (uracil-5-)-methyltransferase RumA	2.1.1.-	RXN-11601
FAEPRAA2165_02812	TIGR03534	protein-(glutamine-N5) methyltransferase, release factor-specific	2.1.1.-	RXN0-1241
FAEPRAA2165_02809	TIGR01125	ribosomal protein S12 methylthiotransferase RimO	2.1.1.- 2.8.1.-	RXN0-6366
FAEPRAA2165_00268	TIGR00138	16S rRNA (guanine(527)-N(7))-methyltransferase GidB	2.1.1.170	RXN-11578
FAEPRAA2165_00632	TIGR00006	S-adenosyl-methyltransferase MraW	2.1.1.199	RXN-11638
FAEPRAA2165_01702	TIGR00185	rRNA methylase, putative, group 2	2.1.1.207	RXN-11865
FAEPRAA2165_01223	TIGR00088	tRNA (guanine-N1)-methyltransferase	2.1.1.228	RXN-12458
FAEPRAA2165_02646	TIGR00091	tRNA (guanine-N(7)-)-methyltransferase	2.1.1.33	RNA-GUANINE-N7--METHYLTRANSFERASE-RXN
FAEPRAA2165_00380	TIGR00420	tRNA (5-methylaminomethyl-2-thiouridylate)-methyltransferase	2.1.1.61	RXN0-2023
FAEPRAA2165_00938	TIGR00589	O-6-methylguanine DNA methyltransferase	2.1.1.63	2.1.1.63-RXN
FAEPRAA2165_00817	TIGR00497	type I restriction system adenine methylase (hsdM)	2.1.1.72	3.1.21.3-RXN
FAEPRAA2165_01884	TIGR01712	phage N-6-adenine-methyltransferase	2.1.1.72	2.1.1.72-RXN
FAEPRAA2165_02694	TIGR00497	type I restriction system adenine methylase (hsdM)	2.1.1.72	3.1.21.3-RXN
FAEPRAA2165_03152	TIGR00137	tRNA:m(5)U-54 methyltransferase	2.1.1.74	R03704
FAEPRAA2165_01727	TIGR02336	1,3-beta-galactosyl-N-acetylhexosamine phosphorylase	2.4.1.211	RHEA_26474	RHEA_20288	R05326	R06057
FAEPRAA2165_00946	TIGR02644	pyrimidine-nucleoside phosphorylase	2.4.2.2	2.4.2.2
FAEPRAA2165_02317	TIGR00430	tRNA-guanine transglycosylase, queuosine-34-forming	2.4.2.29	R03789	R10209
FAEPRAA2165_02206	TIGR00544	prolipoprotein diacylglyceryl transferase	2.4.99.-	RXN0-20
FAEPRAA2165_02406	TIGR00174	tRNA dimethylallyltransferase	2.5.1.75	R01122
FAEPRAA2165_02364	TIGR00679	Hpr(Ser) kinase/phosphatase	2.7.1.-	GO:0004674	ATP + protein serine = ADP + protein serine phosphate, and ATP + protein threonine = ADP + protein threonine phosphate
FAEPRAA2165_03503	TIGR01925	anti-sigma F factor	2.7.11.1	R00162
FAEPRAA2165_00796	TIGR01391	DNA primase, catalytic core	2.7.7.-	RXN0-5021
FAEPRAA2165_00662	TIGR01173	UDP-N-acetylglucosamine diphosphorylase/glucosamine-1-phosphate N-acetyltransferase	2.7.7.23 2.3.1.157	UAGDP	G1PACT
FAEPRAA2165_00792	TIGR02386	DNA-directed RNA polymerase, beta subunit, predominant form	2.7.7.6	NA
FAEPRAA2165_00793	TIGR02013	DNA-directed RNA polymerase, beta subunit	2.7.7.6	NA
FAEPRAA2165_02818	TIGR02027	DNA-directed RNA polymerase, alpha subunit, bacterial and chloroplast-type	2.7.7.6	NA
FAEPRAA2165_01952	TIGR00453	2-C-methyl-D-erythritol 4-phosphate cytidylyltransferase	2.7.7.60	MEPCT
FAEPRAA2165_00254	TIGR00663	DNA polymerase III, beta subunit	2.7.7.7	NA
FAEPRAA2165_00775	TIGR01128	DNA polymerase III, delta subunit	2.7.7.7	NA
FAEPRAA2165_01005	TIGR00593	DNA polymerase I	2.7.7.7	NA
FAEPRAA2165_01149	TIGR02397	DNA polymerase III, subunit gamma and tau	2.7.7.7	NA
FAEPRAA2165_02162	TIGR00573	exonuclease, DNA polymerase III, epsilon subunit family	2.7.7.7	NA
FAEPRAA2165_02359	TIGR00594	DNA-directed DNA polymerase III (polc)	2.7.7.7	NA
FAEPRAA2165_01843	TIGR03591	polyribonucleotide nucleotidyltransferase	2.7.7.8	R07282
FAEPRAA2165_01575	TIGR03948	butyryl-CoA:acetate CoA-transferase	2.8.3.-	BUTCT
FAEPRAA2165_00229	TIGR00040	phosphoesterase, MJ0936 family	3.1.-.-	yfcE
FAEPRAA2165_01233	TIGR00040	phosphoesterase, MJ0936 family	3.1.-.-	yfcE
FAEPRAA2165_01510	TIGR02063	ribonuclease R	3.1.-.-	RXN0-7023
FAEPRAA2165_01959	TIGR00644	single-stranded-DNA-specific exonuclease RecJ	3.1.-.-	RXN0-2622
FAEPRAA2165_01961	TIGR00256	D-tyrosyl-tRNA(Tyr) deacylase	3.1.-.-	RXN0-1882
FAEPRAA2165_02802	TIGR03319	conserved hypothetical protein YmdA/YtgF	3.1.-.-	NA
FAEPRAA2165_03159	TIGR02785	helicase-exonuclease AddAB, AddA subunit, Firmicutes type	3.1.-.- 3.6.4.12	R00086
FAEPRAA2165_00665	TIGR00447	peptidyl-tRNA hydrolase	3.1.1.29	AMINOCYL-TRNA-HYDROLASE-RXN
FAEPRAA2165_01443	TIGR00283	peptidyl-tRNA hydrolase	3.1.1.29	NA
FAEPRAA2165_00340	TIGR00195	exodeoxyribonuclease III	3.1.11.2	3.1.11.2-RXN
FAEPRAA2165_02055	TIGR00237	exodeoxyribonuclease VII, large subunit	3.1.11.6	3.1.11.6-RXN
FAEPRAA2165_00809	TIGR00348	type I site-specific deoxyribonuclease, HsdR family	3.1.21.3	3.1.21.3-RXN
FAEPRAA2165_02702	TIGR00348	type I site-specific deoxyribonuclease, HsdR family	3.1.21.3	3.1.21.3-RXN
FAEPRAA2165_02794	TIGR00228	crossover junction endodeoxyribonuclease RuvC	3.1.22.4	3.1.22.4-RXN
FAEPRAA2165_00741	TIGR00630	excinuclease ABC, A subunit	3.1.25.-	RXN0-2621
FAEPRAA2165_00924	TIGR00630	excinuclease ABC, A subunit	3.1.25.-	RXN0-2621
FAEPRAA2165_00925	TIGR00631	excinuclease ABC, B subunit	3.1.25.-	RXN0-2621
FAEPRAA2165_01221	TIGR00194	excinuclease ABC, C subunit	3.1.25.-	RXN0-2621
FAEPRAA2165_00382	TIGR02651	ribonuclease Z	3.1.26.11	RXN0-6525
FAEPRAA2165_03150	TIGR02191	ribonuclease III, bacterial	3.1.26.3	3.1.26.3-RXN
FAEPRAA2165_00259	TIGR00188	ribonuclease P protein component, eubacterial	3.1.26.5	RXN0-6480
FAEPRAA2165_00776	TIGR00334	ribonuclease M5	3.1.26.8	GO:0043822	K05985
FAEPRAA2165_00010	TIGR02104	pullulanase, type I	3.2.1.41	3.2.1.41
FAEPRAA2165_00513	TIGR01084	A/G-specific adenine glycosylase	3.2.2.-	RXN0-2661
FAEPRAA2165_01227	TIGR00758	uracil-DNA glycosylase, family 4	3.2.2.-	NA
FAEPRAA2165_02741	TIGR00624	DNA-3-methyladenine glycosylase I	3.2.2.20	RXN0-5189
FAEPRAA2165_01797	TIGR01882	peptidase T	3.4.11.-	3.4.11.4-RXN
FAEPRAA2165_02825	TIGR00500	methionine aminopeptidase, type I	3.4.11.18	3.4.11.18-RXN
FAEPRAA2165_01372	TIGR00225	C-terminal peptidase (prc)	3.4.21.-	3.4.21.102-RXN
FAEPRAA2165_01613	TIGR02860	stage IV sporulation protein B	3.4.21.116	NA
FAEPRAA2165_01665	TIGR00763	ATP-dependent protease La	3.4.21.53	3.4.21.53-RXN
FAEPRAA2165_02389	TIGR02227	signal peptidase I, bacterial type	3.4.21.89	3.4.21.89-RXN
FAEPRAA2165_02996	TIGR02227	signal peptidase I, bacterial type	3.4.21.89	3.4.21.89-RXN
FAEPRAA2165_02380	TIGR00493	ATP-dependent Clp protease, proteolytic subunit ClpP	3.4.21.92	3.4.21.92-RXN
FAEPRAA2165_03000	TIGR01076	LPXTG-site transpeptidase (sortase) family protein	3.4.22.-	NA
FAEPRAA2165_02998	TIGR03064	sortase, SrtB family	3.4.22.71	NA
FAEPRAA2165_02399	TIGR00077	lipoprotein signal peptidase	3.4.23.36	3.4.23.36-RXN
FAEPRAA2165_01133	TIGR01241	ATP-dependent metalloprotease FtsH	3.4.24.-	RXN0-3221
FAEPRAA2165_01240	TIGR01241	ATP-dependent metalloprotease FtsH	3.4.24.-	RXN0-3221
FAEPRAA2165_02166	TIGR00054	RIP metalloprotease RseP	3.4.24.-	rseP
FAEPRAA2165_03062	TIGR02289	oligoendopeptidase, M3 family	3.4.24.-	NA
FAEPRAA2165_00507	TIGR01441	GPR endopeptidase	3.4.24.78	K06012
FAEPRAA2165_01547	TIGR00079	peptide deformylase	3.5.1.88	3.5.1.88-RXN
FAEPRAA2165_00265	TIGR00450	tRNA modification GTPase TrmE	3.6.-.-	K03650
FAEPRAA2165_01553	TIGR00157	ribosome small subunit-dependent GTPase A	3.6.-.-	K06949
FAEPRAA2165_00666	TIGR00580	transcription-repair coupling factor (mfd)	3.6.1.-	K03723
FAEPRAA2165_01353	TIGR00011	ybaK/ebsC protein	3.6.1.-	K03976
FAEPRAA2165_01546	TIGR00595	primosomal protein N	3.6.1.-	NA
FAEPRAA2165_03204	TIGR01525	heavy metal translocating P-type ATPase	3.6.3.-	GO:0042625	ATP + H2O = ADP + phosphate. [source: EC:3.6.1.3, GOC:jl, GOC:mtg_transport, ISBN:0815340729]
FAEPRAA2165_00705	TIGR01146	ATP synthase, F1 gamma subunit	3.6.3.14	ATPS4rpp
FAEPRAA2165_00706	TIGR01146	ATP synthase, F1 gamma subunit	3.6.3.14	ATPS4rpp
FAEPRAA2165_01244	TIGR00665	replicative DNA helicase	3.6.4.12	RXN0-4261
FAEPRAA2165_01818	TIGR00643	ATP-dependent DNA helicase RecG	3.6.4.12	RXN0-2604
FAEPRAA2165_02780	TIGR00614	ATP-dependent DNA helicase, RecQ family	3.6.4.12	RXN0-4261
FAEPRAA2165_02792	TIGR00635	Holliday junction DNA helicase, RuvB subunit	3.6.4.12	3.1.22.4-RXN
FAEPRAA2165_02793	TIGR00084	Holliday junction DNA helicase, RuvA subunit	3.6.4.12	3.1.22.4-RXN
FAEPRAA2165_00043	TIGR01928	o-succinylbenzoate synthase	4.2.1.113	SUCBZS
FAEPRAA2165_02414	TIGR01083	endonuclease III	4.2.99.18	RXN0-2601
FAEPRAA2165_01953	TIGR00151	2-C-methyl-D-erythritol 2,4-cyclodiphosphate synthase	4.6.1.12	MECDPS
FAEPRAA2165_02316	TIGR00113	S-adenosylmethionine:tRNA ribosyltransferase-isomerase	5.-.-.-	RXN0-1342
FAEPRAA2165_00211	TIGR00115	trigger factor	5.2.1.8	PEPTIDYLPROLYL-ISOMERASE-RXN
FAEPRAA2165_01811	TIGR00115	trigger factor	5.2.1.8	PEPTIDYLPROLYL-ISOMERASE-RXN
FAEPRAA2165_02381	TIGR00115	trigger factor	5.2.1.8	PEPTIDYLPROLYL-ISOMERASE-RXN
FAEPRAA2165_03474	TIGR00115	trigger factor	5.2.1.8	PEPTIDYLPROLYL-ISOMERASE-RXN
FAEPRAA2165_00928	TIGR00005	pseudouridine synthase, RluA family	5.4.99.-	K06179
FAEPRAA2165_00959	TIGR00005	pseudouridine synthase, RluA family	5.4.99.-	K06179K06179
FAEPRAA2165_01366	TIGR00093	pseudouridine synthase	5.4.99.-	K06179
FAEPRAA2165_01535	TIGR00093	pseudouridine synthase	5.4.99.-	K06179
FAEPRAA2165_01937	TIGR00005	pseudouridine synthase, RluA family	5.4.99.-	K06179
FAEPRAA2165_02398	TIGR00005	pseudouridine synthase, RluA family	5.4.99.-	K06179
FAEPRAA2165_02787	TIGR00071	pseudouridylate synthase I	5.4.99.12	TRNA-PSEUDOURIDINE-SYNTHASE-I-RXN
FAEPRAA2165_01840	TIGR00431	tRNA pseudouridine 55 synthase	5.4.99.25	RXN-11839
FAEPRAA2165_00063	TIGR01056	DNA topoisomerase III, bacteria and conjugative plasmid	5.99.1.2	5.99.1.2-RXN
FAEPRAA2165_00570	TIGR01056	DNA topoisomerase III, bacteria and conjugative plasmid	5.99.1.2	5.99.1.2-RXN
FAEPRAA2165_00871	TIGR01056	DNA topoisomerase III, bacteria and conjugative plasmid	5.99.1.2	5.99.1.2-RXN
FAEPRAA2165_02110	TIGR01056	DNA topoisomerase III, bacteria and conjugative plasmid	5.99.1.2	5.99.1.2-RXN
FAEPRAA2165_02713	TIGR01056	DNA topoisomerase III, bacteria and conjugative plasmid	5.99.1.2	5.99.1.2-RXN
FAEPRAA2165_02957	TIGR01056	DNA topoisomerase III, bacteria and conjugative plasmid	5.99.1.2	5.99.1.2-RXN
FAEPRAA2165_03148	TIGR01056	DNA topoisomerase III, bacteria and conjugative plasmid	5.99.1.2	5.99.1.2-RXN
FAEPRAA2165_03153	TIGR01051	DNA topoisomerase I, bacterial	5.99.1.2	5.99.1.2-RXN
FAEPRAA2165_00249	TIGR01063	DNA gyrase, A subunit	5.99.1.3	5.99.1.3-RXN
FAEPRAA2165_00250	TIGR01059	DNA gyrase, B subunit	5.99.1.3	5.99.1.3-RXN
FAEPRAA2165_01242	TIGR02433	tRNA(Ile)-lysidine synthetase, C-terminal domain	6.-.-.-	RXN-1961
FAEPRAA2165_01243	TIGR02432	tRNA(Ile)-lysidine synthetase, N-terminal domain	6.3.4.-	RXN-1961
FAEPRAA2165_00230	TIGR00121	birA, biotin-[acetyl-CoA-carboxylase] ligase region	6.3.4.15	R01074
FAEPRAA2165_02877	TIGR00121	birA, biotin-[acetyl-CoA-carboxylase] ligase region	6.3.4.15	R01074
FAEPRAA2165_01364	TIGR01857	phosphoribosylformylglycinamidine synthase, clade II	6.3.5.3	R04562
FAEPRAA2165_02351	TIGR00575	DNA ligase, NAD-dependent	6.5.1.2	PRFGS	GO:0004642	RHEA_17132
			6.5.1.2	DNA-LIGASE-NAD%2b-RXN

## Sheet: fap_TC
FAEPRAA2165_01174	gnl|TC-DB|P75797 3.A.1.5.11 Putative binding protein yliB precursor - Escherichia coli.
FAEPRAA2165_01663	gnl|TC-DB|Q83XH1 3.A.1.121.4 ABC transporter - Clostridium hathewayi.
FAEPRAA2165_03110	gnl|TC-DB|Q32AY2 3.A.1.14.19 Putative permease of iron compound ABC transport system OS=Shigella dysenteriae serotype 1 (strain Sd197) GN=shuU PE=4 SV=1
FAEPRAA2165_03316	gnl|TC-DB|Q2J9P5 3.A.1.125.3 ABC transporter related - Frankia sp. (strain CcI3).
FAEPRAA2165_00898	gnl|TC-DB|P42423 3.A.1.134.6 ABC transporter ATP-binding protein yxdL OS=Bacillus subtilis GN=yxdL PE=2 SV=2
FAEPRAA2165_01278	gnl|TC-DB|Q74I62 3.A.1.29.1 Putative ABC transporter ATP-binding protein LJ_1704 OS=Lactobacillus johnsonii GN=LJ_1704 PE=3 SV=1
FAEPRAA2165_01624	gnl|TC-DB|Q2SDB1 3.A.1.132.4 ABC-type multidrug transport system, ATPase component - Hahella chejuensis (strain KCTC 2396).
FAEPRAA2165_03445	gnl|TC-DB|Q99ZY3 3.A.1.34.1 Putative ABC transporter (ATP-binding protein) OS=Streptococcus pyogenes serotype M1 GN=SPy_1019 PE=4 SV=1
FAEPRAA2165_00950	gnl|TC-DB|Q8DU37 3.A.1.2.12 Putative sugar ABC transporter, ATP-binding protein - Streptococcus mutans.
FAEPRAA2165_02580	gnl|TC-DB|Q2G2M9 3.A.1.106.2 Putative multidrug export ATP-binding/permease protein SAOUHSC_02003 - Staphylococcus aureus (strain NCTC 8325).
FAEPRAA2165_02948	gnl|TC-DB|Q8G6E9 3.A.1.31.1 ATP binding protein of ABC transporter OS=Bifidobacterium longum GN=BL0693 PE=3 SV=1
FAEPRAA2165_03024	gnl|TC-DB|P33116 3.A.1.111.2 Subtilin transport ATP-binding protein spaT - Bacillus subtilis.
FAEPRAA2165_00949	gnl|TC-DB|Q8DU38 3.A.1.2.12 Putative sugar ABC transporter, permease protein - Streptococcus mutans.
FAEPRAA2165_01724	gnl|TC-DB|Q8RJU9 3.A.1.1.18 Transmembrane protein - Streptomyces olivaceoviridis (Streptomyces corchorusii).
FAEPRAA2165_00948	gnl|TC-DB|A2RKA5 3.A.1.2.17 Purine/cytidine ABC transporter permease protein OS=Lactococcus lactis subsp. cremoris (strain MG1363) GN=nupC PE=4 SV=1
FAEPRAA2165_02438	gnl|TC-DB|P94530 3.A.1.1.34 L-arabinose transport system permease protein AraQ OS=Bacillus subtilis GN=araQ PE=2 SV=2
FAEPRAA2165_02763	gnl|TC-DB|Q9KWT7 3.A.1.1.10 AlgM2 - Sphingomonas sp.
FAEPRAA2165_02764	gnl|TC-DB|Q9KWT8 3.A.1.1.10 AlgM1 - Sphingomonas sp.
FAEPRAA2165_03236	gnl|TC-DB|Q9R7V3 3.A.1.21.1 YBTP PROTEIN - Yersinia pestis.
FAEPRAA2165_01317	gnl|TC-DB|Q8G7R7 3.A.1.106.3 Probable permease protein of ABC transporter system OS=Bifidobacterium longum GN=BL0180 PE=3 SV=1
FAEPRAA2165_03008	gnl|TC-DB|Q9CIP6 3.A.1.135.1 ABC transporter ATP binding and permease protein - Lactococcus lactis (subsp. lactis) (Streptococcus lactis).
FAEPRAA2165_00725	gnl|TC-DB|O07550 3.A.1.106.8 Probable multidrug resistance ABC transporter ATP-binding/permease protein yheI OS=Bacillus subtilis GN=yheI PE=1 SV=1
FAEPRAA2165_02762	gnl|TC-DB|Q9KWT6 3.A.1.1.10 AlgQ1 - Sphingomonas sp.
FAEPRAA2165_01464	gnl|TC-DB|Q9RCF3 3.A.1.14.6 ATPASE - Vibrio cholerae.
FAEPRAA2165_01220	gnl|TC-DB|P42199 3.A.1.3.14 Probable amino-acid ABC transporter extracellular binding protein yckK precursor - Bacillus subtilis.
FAEPRAA2165_02611	gnl|TC-DB|Q6LX42 2.A.25.1.3 Sodium alanine symporter - Methanococcus maripaludis.
FAEPRAA2165_00412	gnl|TC-DB|P30145 2.A.25.1.2 SODIUM/PROTON-DEPENDENT ALANINE CARRIER PROTEIN - Bacillus PS3 (Thermophilic bacterium PS-3).
FAEPRAA2165_02660	gnl|TC-DB|O28528 1.A.11.2.7 Ammonium transporter (Amt-2) OS=Archaeoglobus fulgidus GN=AF_1746 PE=4 SV=1
FAEPRAA2165_01804	gnl|TC-DB|P21903 3.A.2.1.2 ATP synthase A chain, sodium ion specific (EC 3.6.3.15) (Protein 6) - Propionigenium modestum.
FAEPRAA2165_00707	gnl|TC-DB|P29706 3.A.2.1.2 ATP synthase alpha chain, sodium ion specific (EC 3.6.3.15) - Propionigenium modestum.
FAEPRAA2165_00704	gnl|TC-DB|P29707 3.A.2.1.2 ATP synthase beta chain, sodium ion specific (EC 3.6.3.15) - Propionigenium modestum.
FAEPRAA2165_01800	gnl|TC-DB|P29710 3.A.2.1.2 ATP synthase gamma chain, sodium ion specific (EC 3.6.3.15) - Propionigenium modestum.
FAEPRAA2165_02125	gnl|TC-DB|P42332 3.A.1.131.1 Bacitracin transport ATP-binding protein bcrA - Bacillus licheniformis.
FAEPRAA2165_01031	gnl|TC-DB|Q75V15 3.A.1.124.3 NukF - Staphylococcus warneri.
FAEPRAA2165_01068	gnl|TC-DB|P22731 3.A.1.4.1 High-affinity branched-chain amino acid transport ATP-binding protein livF (LIV-I protein F) - Escherichia coli.
FAEPRAA2165_02753	gnl|TC-DB|O07942 2.A.78.1.1 Branched-chain amino acid transport protein azlC - Bacillus subtilis.
FAEPRAA2165_02754	gnl|TC-DB|O07923 2.A.78.1.1 Branched-chain amino acid transport protein azlD - Bacillus subtilis.
FAEPRAA2165_01192	gnl|TC-DB|Q8ZKR9 2.A.56.1.6 Putative C4-dicarboxylate transport system OS=Salmonella typhimurium GN=STM4053 PE=4 SV=1
FAEPRAA2165_03256	gnl|TC-DB|O32219 3.A.3.6.10 Cation-transporting ATPase - Bacillus subtilis.
FAEPRAA2165_01653	gnl|TC-DB|Q5JIF7 9.B.59.1.3 Carbon starvation protein A OS=Pyrococcus kodakaraensis GN=TK0991 PE=4 SV=1
FAEPRAA2165_00672	gnl|TC-DB|P69380 2.A.4.7.1 Ferrous-iron efflux pump fieF - Escherichia coli.
FAEPRAA2165_03476	gnl|TC-DB|P54428 9.A.40.2.1 HYPOTHETICAL 49.0 KDA PROTEIN IN BLTD-TRKA INTERGENIC REGION - Bacillus subtilis.
FAEPRAA2165_01369	gnl|TC-DB|P0A9R7 1.B.33.1.3 Cell division ATP-binding protein ftsE - Escherichia coli.
FAEPRAA2165_03192	gnl|TC-DB|P07373 9.B.3.1.3 STAGE V SPORULATION PROTEIN E - Bacillus subtilis.
FAEPRAA2165_00498	gnl|TC-DB|P39580 2.A.50.2.1 Protein dltB - Bacillus subtilis.
FAEPRAA2165_02605	gnl|TC-DB|Q02028 3.A.9.1.1 Stromal 70 kDa heat shock-related protein, chloroplast precursor - Pisum sativum (Garden pea).
FAEPRAA2165_02788	gnl|TC-DB|Q839D3 3.A.1.26.7 Cobalt transport family protein OS=Enterococcus faecalis GN=EF_0239 PE=4 SV=1
FAEPRAA2165_02789	gnl|TC-DB|Q839D4 3.A.1.26.7 Cobalt import ATP-binding protein CbiO 2 OS=Enterococcus faecalis GN=cbiO2 PE=3 SV=2
FAEPRAA2165_02790	gnl|TC-DB|Q839D5 3.A.1.26.7 Cobalt import ATP-binding protein CbiO 1 OS=Enterococcus faecalis GN=cbiO1 PE=3 SV=1
FAEPRAA2165_01277	gnl|TC-DB|Q74I61 3.A.1.29.1 ABC transporter permease component OS=Lactobacillus johnsonii GN=LJ_1705 PE=4 SV=1
FAEPRAA2165_01126	gnl|TC-DB|C0C4M2 9.B.28.2.1 Putative uncharacterized protein OS=Clostridium hylemonae DSM 15053 GN=CLOHYLEM_07038 PE=4 SV=1
FAEPRAA2165_01523	gnl|TC-DB|Q3MNJ6 3.A.3.5.15 Cation-transporting ATPase - Enterococcus faecium (Streptococcus faecium).
FAEPRAA2165_03034	gnl|TC-DB|O32169 3.A.1.24.2 MetN protein - Bacillus subtilis subsp. subtilis str. 168.
FAEPRAA2165_03035	gnl|TC-DB|P31547 3.A.1.24.1 D-methionine transport system permease protein MetI - Escherichia coli.
FAEPRAA2165_00041	gnl|TC-DB|P0AGE4 2.A.23.4.1 Inner membrane symporter ygjU - Escherichia coli.
FAEPRAA2165_01172	gnl|TC-DB|P75799 3.A.1.5.11 Hypothetical ABC transporter permease protein yliD - Escherichia coli.
FAEPRAA2165_00027	gnl|TC-DB|Q93HR7 2.A.66.1.7 Na+-coupled multidrug efflux pump - Vibrio parahaemolyticus.
FAEPRAA2165_01154	gnl|TC-DB|P21458 3.A.12.1.1 Stage III sporulation protein E - Bacillus subtilis.
FAEPRAA2165_01463	gnl|TC-DB|Q9RCF4 3.A.1.14.6 CYTOPLASMIC MEMBRANE PERMEASE (FERRIC VIBRIOBACTIN ABC TRANSPORTER, PERMEASE PROTEIN) - Vibrio cholerae.
FAEPRAA2165_01462	gnl|TC-DB|Q9RK09 3.A.1.14.13 Putative iron-siderophore permease transmembrane protein - Streptomyces coelicolor.
FAEPRAA2165_00214	gnl|TC-DB|Q7MV19 9.A.8.1.6 Ferrous iron transport protein B - Porphyromonas gingivalis (Bacteroides gingivalis).
FAEPRAA2165_01139	gnl|TC-DB|P0AEE5 3.A.1.2.3 D-galactose-binding periplasmic protein - Escherichia coli.
FAEPRAA2165_01138	gnl|TC-DB|P0AAG8 3.A.1.2.3 Galactose/methyl galactoside import ATP-binding protein mglA - Escherichia coli.
FAEPRAA2165_01137	gnl|TC-DB|P23200 3.A.1.2.3 Galactoside transport system permease protein mglC - Escherichia coli.
FAEPRAA2165_00657	gnl|TC-DB|P69783 4.A.1.1.1 Glucose-specific phosphotransferase enzyme IIA component - Escherichia coli.
FAEPRAA2165_03088	gnl|TC-DB|P73721 3.A.1.3.12 ABC TRANSPORTER - Synechocystis sp. (strain PCC 6803).
FAEPRAA2165_03087	gnl|TC-DB|Q9A1H0 3.A.1.3.21 Putative glutamine-binding periplasmic protein OS=Streptococcus pyogenes serotype M1 GN=SPy_0277 PE=4 SV=1
FAEPRAA2165_03229	gnl|TC-DB|P33591 3.A.1.5.3 Nickel transport system permease protein nikB - Escherichia coli.
FAEPRAA2165_03204	gnl|TC-DB|A6NST6 3.A.3.32.3 Putative uncharacterized protein OS=Bacteroides capillosus ATCC 29799 GN=BACCAP_01265 PE=3 SV=1
FAEPRAA2165_01072	gnl|TC-DB|P0AD96 3.A.1.4.1 Leu/Ile/Val-binding protein - Escherichia coli.
FAEPRAA2165_01069	gnl|TC-DB|P0A9S7 3.A.1.4.1 High-affinity branched-chain amino acid transport ATP-binding protein livG - Escherichia coli.
FAEPRAA2165_01070	gnl|TC-DB|P22729 3.A.1.4.1 High-affinity branched-chain amino acid transport system permease protein livM (LIV-I protein M) - Escherichia coli.
FAEPRAA2165_01071	gnl|TC-DB|P0AEX7 3.A.1.4.1 High-affinity branched-chain amino acid transport system permease protein livH - Escherichia coli.
FAEPRAA2165_01461	gnl|TC-DB|Q9RK12 3.A.1.14.13 Putative iron-siderophore binding lipoprotein - Streptomyces coelicolor.
FAEPRAA2165_01854	gnl|TC-DB|P45394 2.A.19.5.1 HYPOTHETICAL 34.7 KDA PROTEIN IN MURA-RPON INTERGENIC REGION (O325) - Escherichia coli.
FAEPRAA2165_03374	gnl|TC-DB|P37774 3.A.1.3.10 Hypothetical amino-acid ABC transporter ATP-binding protein yecC - Escherichia coli.
FAEPRAA2165_01219	gnl|TC-DB|P39456 3.A.1.3.14 Probable amino-acid ABC transporter ATP-binding protein yckI - Bacillus subtilis.
FAEPRAA2165_01218	gnl|TC-DB|P42200 3.A.1.3.14 Probable amino-acid ABC transporter permease protein yckJ - Bacillus subtilis.
FAEPRAA2165_03033	gnl|TC-DB|P28635 3.A.1.24.1 D-methionine-binding lipoprotein MetQ precursor - Escherichia coli.
FAEPRAA2165_01215	gnl|TC-DB|P69451 4.C.1.1.4 Long-chain-fatty-acid--CoA ligase - Escherichia coli.
FAEPRAA2165_02920	gnl|TC-DB|A8TDW7 3.A.1.122.7 ABC transporter related - Methanococcus voltae A3.
FAEPRAA2165_00399	gnl|TC-DB|P95827 2.A.1.21.1 MACROLIDE-EFFLUX PROTEIN (MACROLIDE-EFFLUX PROTEIN A) - Streptococcus pyogenes, and Streptococcus pneumoniae.
FAEPRAA2165_00237	gnl|TC-DB|Q5SMG8 9.A.19.1.2 Mg2+ transporter MgtE - Thermus thermophilus (strain HB8 / ATCC 27634 / DSM 579).
FAEPRAA2165_02255	gnl|TC-DB|A7ZUZ0 2.A.2.1.1 Melibiose carrier protein OS=Escherichia coli O139 H28 (strain E24377A / ETEC) GN=melB PE=4 SV=1
FAEPRAA2165_00654	gnl|TC-DB|P62723 2.A.98.1.3 Hypothetical UPF0324 membrane protein yeiH - Escherichia coli.
FAEPRAA2165_01292	gnl|TC-DB|Q2G140 2.A.66.1.13 Multidrug export protein mepA - Staphylococcus aureus (strain NCTC 8325).
FAEPRAA2165_01259	gnl|TC-DB|Q8TJ86 3.A.1.8.2 Molybdenum ABC transporter, permease protein OS=Methanosarcina acetivorans GN=modB PE=3 SV=1
FAEPRAA2165_00127	gnl|TC-DB|Q6LZF0 2.A.35.2.1 Na+/H+ Antiporter related protein - Methanococcus maripaludis.
FAEPRAA2165_02160	gnl|TC-DB|P0AF43 2.A.58.2.1 Uncharacterized protein yjbB - Escherichia coli.
FAEPRAA2165_03230	gnl|TC-DB|P33590 3.A.1.5.3 Nickel-binding periplasmic protein precursor - Escherichia coli.
FAEPRAA2165_02980	gnl|TC-DB|Q48476 3.A.1.103.1 O-antigen export system ATP-binding protein RFBB - Klebsiella pneumoniae.
FAEPRAA2165_01381	gnl|TC-DB|Q9CIK8 3.A.1.5.25 Oligopeptide ABC trasporter ATP binding protein OS=Lactococcus lactis subsp. lactis GN=optF PE=4 SV=1
FAEPRAA2165_01380	gnl|TC-DB|Q9CIK9 3.A.1.5.25 Oligopeptide ABC trasporter ATP binding protein OS=Lactococcus lactis subsp. lactis GN=optD PE=4 SV=1
FAEPRAA2165_01211	gnl|TC-DB|Q2FZR6 3.A.1.5.19 Putative uncharacterized protein - Staphylococcus aureus (strain NCTC 8325).
FAEPRAA2165_01390	gnl|TC-DB|Q9V0A7 3.B.1.1.5 Methylmalonyl-CoA decarboxylase, beta subunit - Pyrococcus abyssi.
FAEPRAA2165_01170	gnl|TC-DB|Q9X272 3.A.1.5.15 Oligopeptide ABC transporter, ATP-binding protein - Thermotoga maritima
FAEPRAA2165_02866	gnl|TC-DB|Q93KB7 3.A.1.1.11 Periplasmic binding protein precursor - Erwinia chrysanthemi.
FAEPRAA2165_00098	gnl|TC-DB|P0AAH0 3.A.1.7.1 Phosphate import ATP-binding protein pstB - Escherichia coli.
FAEPRAA2165_00099	gnl|TC-DB|Q7WTY6 3.A.1.7.2 PstA - Mycobacterium smegmatis.
FAEPRAA2165_00100	gnl|TC-DB|P0AGH8 3.A.1.7.1 Phosphate transport system permease protein pstC - Escherichia coli.
FAEPRAA2165_00673	gnl|TC-DB|P08839 8.A.7.1.1 PHOSPHOENOLPYRUVATE-PROTEIN PHOSPHOTRANSFERASE (EC 2.7.3.9) (PHOSPHOTRANSFERASE SYSTEM, ENZYME I) - Escherichia coli.
FAEPRAA2165_03218	gnl|TC-DB|P43440 2.A.38.4.1 V-TYPE SODIUM ATP SYNTHASE SUBUNIT J (EC 3.6.1.34) (NA(+)- TRANSLOCATING ATPASE SUBUNIT J) - Enterococcus hirae.
FAEPRAA2165_01696	gnl|TC-DB|P0A5Y8 3.A.5.2.2 Protein translocase subunit secA 1 OS=Mycobacterium tuberculosis GN=secA1 PE=1 SV=1
FAEPRAA2165_02827	gnl|TC-DB|P0A5Z2 3.A.5.2.2 Preprotein translocase subunit secY OS=Mycobacterium tuberculosis GN=secY PE=3 SV=1
FAEPRAA2165_02376	gnl|TC-DB|P0AG93 2.A.6.4.1 Protein-export membrane protein secF - Escherichia coli.
FAEPRAA2165_00736	gnl|TC-DB|P71012 4.A.2.1.4 Phosphotransferase system (PTS) fructose-specific enzyme IIABC component (Fructose PTS IIABC) - Bacillus subtilis.
FAEPRAA2165_00107	gnl|TC-DB|P09323 4.A.1.1.2 PTS SYSTEM, N-ACETYLGLUCOSAMINE-SPECIFIC IIABC COMPONENT (EIIABC-NAG) (N-ACETYLGLUCOSAMINE-PERMEASE IIABC COMPONENT) (PHOSPHOTRANSFERASE ENZYME II, ABC COMPONENT) (EC 2.7.1.69) (EII-NAG) - Escherichia coli.
FAEPRAA2165_03527	gnl|TC-DB|P69797 4.A.6.1.1 PTS system mannose-specific EIIAB component - Escherichia coli.
FAEPRAA2165_01768	gnl|TC-DB|Q97N93 4.A.6.1.9 PTS system, IIC component OS=Streptococcus pneumoniae GN=SP_2162 PE=4 SV=1
FAEPRAA2165_01767	gnl|TC-DB|Q97N94 4.A.6.1.9 PTS system, IID component OS=Streptococcus pneumoniae GN=SP_2161 PE=4 SV=1
FAEPRAA2165_02869	gnl|TC-DB|Q93KB9 3.A.1.1.11 Inner membrane protein - Erwinia chrysanthemi.
FAEPRAA2165_01725	gnl|TC-DB|Q8RJU8 3.A.1.1.18 Transmembrane protein - Streptomyces olivaceoviridis (Streptomyces corchorusii).
FAEPRAA2165_00222	gnl|TC-DB|P25197 2.A.6.3.1 Nodulation protein nolG OS=Rhizobium meliloti GN=nolG PE=4 SV=2
FAEPRAA2165_01341	gnl|TC-DB|Q03727 3.A.1.112.1 Transport ATP-binding protein comA - Streptococcus pneumoniae.
FAEPRAA2165_00309	gnl|TC-DB|C7RGN6 9.B.59.1.2 Carbon starvation protein CstA
FAEPRAA2165_00952	gnl|TC-DB|D2BKA1 3.A.1.2.17 Basic membrane lipoprotein OS=Lactococcus lactis subsp. lactis (strain KF147) GN=bmpA PE=4 SV=1
FAEPRAA2165_02602	gnl|TC-DB|Q9K7V5 9.A.23.1.1 BH3254 protein OS=Bacillus halodurans GN=BH3254 PE=4 SV=1
FAEPRAA2165_00248	gnl|TC-DB|O27840 9.B.29.2.1 HYPOTHETICAL PROTEIN MTH1812 - Methanobacterium thermoautotrophicum.
FAEPRAA2165_01298	gnl|TC-DB|D3EWM9 2.A.87.2.2 Substrate-specific component RibU of riboflavin ECF transporter OS=Staphylococcus aureus (strain 04-02981) GN=ribU PE=3 SV=1
FAEPRAA2165_00685	gnl|TC-DB|P0AD30 2.a.102.3.1 Inner membrane protein yfcA - Escherichia coli.
FAEPRAA2165_00353	gnl|TC-DB|P0AAC4 9.B.24.2.2 Inner membrane protein ybhL - Escherichia coli.
FAEPRAA2165_01333	gnl|TC-DB|O32074 2.A.88.3.1 Proton-coupled thiamine transporter thiT OS=Bacillus subtilis GN=thiT PE=1 SV=1
FAEPRAA2165_01111	gnl|TC-DB|P0ABG7 9.B.3.1.2 Rod shape-determining protein rodA - Escherichia coli.
FAEPRAA2165_01981	gnl|TC-DB|Q00751 3.A.1.1.28 Multiple sugar-binding transport system permease protein msmG - Streptococcus mutans.
FAEPRAA2165_02949	gnl|TC-DB|Q8G6E8 3.A.1.31.1 Possible ABC transporter permease for cobalt OS=Bifidobacterium longum GN=BL0694 PE=4 SV=1
FAEPRAA2165_01142	gnl|TC-DB|P0CE45 2.A.2.3.1 Glucuronide carrier protein OS=Escherichia coli (strain K12) GN=uidB PE=1 SV=1
FAEPRAA2165_01630	gnl|TC-DB|P0AFK6 3.A.1.11.1 Spermidine/putrescine transport system permease protein potC - Escherichia coli.
FAEPRAA2165_02855	gnl|TC-DB|P66844 3.A.5.2.2 Signal recognition particle protein OS=Mycobacterium tuberculosis GN=ffh PE=3 SV=1
FAEPRAA2165_01672	gnl|TC-DB|P10121 3.A.5.1.1 CELL DIVISION PROTEIN FTSY - Escherichia coli.
FAEPRAA2165_02628	gnl|TC-DB|Q8RHM5 2.A.22.5.2 Sodium-dependent tyrosine transporter - Fusobacterium nucleatum subsp. nucleatum.
FAEPRAA2165_01973	gnl|TC-DB|Q9KI10 2.A.37.2.2 GerN - Bacillus cereus.
FAEPRAA2165_02752	gnl|TC-DB|P07117 2.A.21.2.1 SODIUM/PROLINE SYMPORTER (PROLINE PERMEASE) - Escherichia coli.
FAEPRAA2165_00656	gnl|TC-DB|O59010 2.A.23.1.5 425aa long hypothetical proton glutamate symport protein - Pyrococcus horikoshii.
FAEPRAA2165_01628	gnl|TC-DB|P69874 3.A.1.11.1 Spermidine/putrescine import ATP-binding protein potA - Escherichia coli.
FAEPRAA2165_01629	gnl|TC-DB|P31135 3.A.1.11.2 Putrescine transport system permease protein potH - Escherichia coli.
FAEPRAA2165_01631	gnl|TC-DB|P0AFK9 3.A.1.11.1 Spermidine/putrescine-binding periplasmic protein - Escherichia coli.
FAEPRAA2165_01405	gnl|TC-DB|O59180 8.A.21.2.1 Hypothetical protein PH1511 - Pyrococcus horikoshii.
FAEPRAA2165_00503	gnl|TC-DB|P40869 9.A.11.1.1 Stage V sporulation protein AD - Bacillus subtilis.
FAEPRAA2165_03260	gnl|TC-DB|Q65GF4 5.A.4.1.1 SdhA OS=Bacillus licheniformis (strain DSM 13 / ATCC 14580) GN=sdhA PE=4 SV=1
FAEPRAA2165_03261	gnl|TC-DB|Q65GF5 5.A.4.1.1 SdhB OS=Bacillus licheniformis (strain DSM 13 / ATCC 14580) GN=sdhB PE=4 SV=1
FAEPRAA2165_03093	gnl|TC-DB|P29823 3.A.1.1.4 Lactose transport system permease protein lacF - Agrobacterium radiobacter.
FAEPRAA2165_03096	gnl|TC-DB|P94360 3.A.1.1.26 Probable multiple sugar-binding transport ATP-binding protein msmX - Bacillus subtilis.
FAEPRAA2165_02868	gnl|TC-DB|Q93KC0 3.A.1.1.11 Inner membrane protein - Erwinia chrysanthemi.
FAEPRAA2165_00053	gnl|TC-DB|Q8L1D0 3.A.7.14.1 Putative uncharacterized protein - Enterococcus faecalis (Streptococcus faecalis).
FAEPRAA2165_01299	gnl|TC-DB|Q57634 1.A.23.4.2 Hypothetical protein MJ0170 - Methanococcus jannaschii.
FAEPRAA2165_01191	gnl|TC-DB|Q8ZKS0 2.A.56.1.6 Putative C4-dicarboxylate transport system OS=Salmonella typhimurium GN=STM4052 PE=4 SV=1
FAEPRAA2165_01193	gnl|TC-DB|P43020 2.A.56.1.6 Uncharacterized protein yiiZ OS=Salmonella typhimurium GN=yiiZ PE=4 SV=2
FAEPRAA2165_00944	gnl|TC-DB|Q6T3V7 2.A.38.1.3 TrkH - Halomonas elongata.
FAEPRAA2165_02588	gnl|TC-DB|P42252 2.A.64.3.1 Sec-independent protein translocase protein tatCd - Bacillus subtilis.
FAEPRAA2165_01640	gnl|TC-DB|Q9CF78 2.A.40.1.2 Uracil permease - Lactococcus lactis (subsp. lactis) (Streptococcus lactis).
FAEPRAA2165_01586	gnl|TC-DB|P50487 2.A.40.2.1 HYPOTHETICAL PROTEIN IN CPE 5REGION (FRAGMENT) - Clostridium perfringens.

## Sheet: KOs are in IMG but not in fap
Pathway Search Result
Sort by the pathway list
Hide all objects
ko03010 Ribosome (51)
ko:K02863 RP-L1; large subunit ribosomal protein L1
ko:K02864 RP-L10; large subunit ribosomal protein L10
ko:K02867 RP-L11; large subunit ribosomal protein L11
ko:K02871 RP-L13; large subunit ribosomal protein L13
ko:K02874 RP-L14; large subunit ribosomal protein L14
ko:K02876 RP-L15; large subunit ribosomal protein L15
ko:K02878 RP-L16; large subunit ribosomal protein L16
ko:K02879 RP-L17; large subunit ribosomal protein L17
ko:K02881 RP-L18; large subunit ribosomal protein L18
ko:K02884 RP-L19; large subunit ribosomal protein L19
ko:K02886 RP-L2; large subunit ribosomal protein L2
ko:K02887 RP-L20; large subunit ribosomal protein L20
ko:K02888 RP-L21; large subunit ribosomal protein L21
ko:K02890 RP-L22; large subunit ribosomal protein L22
ko:K02892 RP-L23; large subunit ribosomal protein L23
ko:K02895 RP-L24; large subunit ribosomal protein L24
ko:K02899 RP-L27; large subunit ribosomal protein L27
ko:K02902 RP-L28; large subunit ribosomal protein L28
ko:K02904 RP-L29; large subunit ribosomal protein L29
ko:K02906 RP-L3; large subunit ribosomal protein L3
ko:K02907 RP-L30; large subunit ribosomal protein L30
ko:K02909 RP-L31; large subunit ribosomal protein L31
ko:K02911 RP-L32; large subunit ribosomal protein L32
ko:K02913 RP-L33; large subunit ribosomal protein L33
ko:K02914 RP-L34; large subunit ribosomal protein L34
ko:K02916 RP-L35; large subunit ribosomal protein L35
ko:K02919 RP-L36; large subunit ribosomal protein L36
ko:K02926 RP-L4; large subunit ribosomal protein L4
ko:K02931 RP-L5; large subunit ribosomal protein L5
ko:K02933 RP-L6; large subunit ribosomal protein L6
ko:K02935 RP-L7; large subunit ribosomal protein L7/L12
ko:K02939 RP-L9; large subunit ribosomal protein L9
ko:K02946 RP-S10; small subunit ribosomal protein S10
ko:K02948 RP-S11; small subunit ribosomal protein S11
ko:K02950 RP-S12; small subunit ribosomal protein S12
ko:K02952 RP-S13; small subunit ribosomal protein S13
ko:K02954 RP-S14; small subunit ribosomal protein S14
ko:K02956 RP-S15; small subunit ribosomal protein S15
ko:K02961 RP-S17; small subunit ribosomal protein S17
ko:K02963 RP-S18; small subunit ribosomal protein S18
ko:K02965 RP-S19; small subunit ribosomal protein S19
ko:K02967 RP-S2; small subunit ribosomal protein S2
ko:K02968 RP-S20; small subunit ribosomal protein S20
ko:K02970 RP-S21; small subunit ribosomal protein S21
ko:K02982 RP-S3; small subunit ribosomal protein S3
ko:K02986 RP-S4; small subunit ribosomal protein S4
ko:K02988 RP-S5; small subunit ribosomal protein S5
ko:K02990 RP-S6; small subunit ribosomal protein S6
ko:K02992 RP-S7; small subunit ribosomal protein S7
ko:K02994 RP-S8; small subunit ribosomal protein S8
ko:K02996 RP-S9; small subunit ribosomal protein S9
ko01100 Metabolic pathways (19)
ko:K00558 DNMT1; DNA (cytosine-5)-methyltransferase 1 [EC:2.1.1.37]
ko:K00791 miaA; tRNA dimethylallyltransferase [EC:2.5.1.75]
ko:K01051 E3.1.1.11; pectinesterase [EC:3.1.1.11]
ko:K01195 E3.2.1.31; beta-glucuronidase [EC:3.2.1.31]
ko:K01442 E3.5.1.24; choloylglycine hydrolase [EC:3.5.1.24]
ko:K02189 cbiG; cobalt-precorrin 5A hydrolase [EC:3.7.1.12]
ko:K02335 DPO1; DNA polymerase I [EC:2.7.7.7]
ko:K02337 DPO3A1; DNA polymerase III subunit alpha [EC:2.7.7.7]
ko:K02341 DPO3D2; DNA polymerase III subunit delta' [EC:2.7.7.7]
ko:K02342 DPO3E; DNA polymerase III subunit epsilon [EC:2.7.7.7]
ko:K02343 DPO3G; DNA polymerase III subunit gamma/tau [EC:2.7.7.7]
ko:K03040 rpoA; DNA-directed RNA polymerase subunit alpha [EC:2.7.7.6]
ko:K03043 rpoB; DNA-directed RNA polymerase subunit beta [EC:2.7.7.6]
ko:K03046 rpoC; DNA-directed RNA polymerase subunit beta' [EC:2.7.7.6]
ko:K03429 ugtP; 1,2-diacylglycerol 3-glucosyltransferase [EC:2.4.1.157]
ko:K03524 birA; BirA family transcriptional regulator, biotin operon repressor / biotin-[acetyl-CoA-carboxylase] ligase [EC:6.3.4.15]
ko:K03637 moaC; molybdenum cofactor biosynthesis protein C
ko:K03639 MOCS1; molybdenum cofactor biosynthesis protein
ko:K03763 DPO3A2; DNA polymerase III subunit alpha, Gram-positive type [EC:2.7.7.7]
ko03440 Homologous recombination (15)
ko:K01159 ruvC; crossover junction endodeoxyribonuclease RuvC [EC:3.1.22.4]
ko:K03111 ssb; single-strand DNA-binding protein
ko:K03553 recA; recombination protein RecA
ko:K03581 recD; exodeoxyribonuclease V alpha subunit [EC:3.1.11.5]
ko:K03584 recO; DNA repair protein RecO (recombination protein O)
ko:K03629 recF; DNA replication and repair protein RecF
ko:K04066 priA; primosomal protein N' (replication factor Y) (superfamily II helicase) [EC:3.6.4.-]
ko:K06187 recR; recombination protein RecR
ko:K07462 recJ; single-stranded-DNA-specific exonuclease [EC:3.1.-.-]
ko03070 Bacterial secretion system (12)
ko:K03070 secA; preprotein translocase subunit SecA
ko:K03073 secE; preprotein translocase subunit SecE
ko:K03076 secY; preprotein translocase subunit SecY
ko:K03106 SRP54; signal recognition particle subunit SRP54
ko:K03110 ftsY; fused signal recognition particle receptor
ko:K03116 tatA; sec-independent protein translocase protein TatA
ko:K03117 tatB; sec-independent protein translocase protein TatB
ko:K03118 tatC; sec-independent protein translocase protein TatC
ko:K03205 virD4; type IV secretion system protein VirD4
ko:K03210 yajC; preprotein translocase subunit YajC
ko:K03217 yidC; preprotein translocase subunit YidC
ko:K12257 secDF; SecD/SecF fusion protein
ko03060 Protein export (12)
ko:K03100 lepB; signal peptidase I [EC:3.4.21.89]
ko02020 Two-component system (11)
ko:K01467 E3.5.2.6; beta-lactamase [EC:3.5.2.6]
ko:K02313 dnaA; chromosomal replication initiator protein
ko:K07636 phoR; two-component system, OmpR family, phosphate regulon sensor histidine kinase PhoR [EC:2.7.13.3]
ko:K07646 kdpD; two-component system, OmpR family, sensor histidine kinase KdpD [EC:2.7.13.3]
ko:K07658 phoB1; two-component system, OmpR family, alkaline phosphatase synthesis response regulator PhoP
ko:K07667 kdpE; two-component system, OmpR family, KDP operon response regulator KdpE
ko:K07694 vraR; two-component system, NarL family, vancomycin resistance associated response regulator VraR
ko:K07699 spo0A; two-component system, response regulator, stage 0 sporulation protein A
ko:K07718 yesM; two-component system, sensor histidine kinase YesM [EC:2.7.13.3]
ko:K07775 resD; two-component system, OmpR family, response regulator ResD
ko:K07813 agrB; accessory gene regulator B
ko03430 Mismatch repair (11)
ko:K03555 mutS; DNA mismatch repair protein MutS
ko:K03572 mutL; DNA mismatch repair protein MutL
ko:K03601 xseA; exodeoxyribonuclease VII large subunit [EC:3.1.11.6]
ko:K07456 mutS2; DNA mismatch repair protein MutS2
ko03030 DNA replication (10)
ko:K02316 dnaG; DNA primase [EC:2.7.7.-]
ko:K03469 E3.1.26.4A; ribonuclease HI [EC:3.1.26.4]
ko:K03470 rnhB; ribonuclease HII [EC:3.1.26.4]
ko00240 Pyrimidine metabolism (10)
ko:K00962 pnp; polyribonucleotide nucleotidyltransferase [EC:2.7.7.8]
ko00230 Purine metabolism (10)
ko04112 Cell cycle - Caulobacter (6)
ko:K01338 lon; ATP-dependent Lon protease [EC:3.4.21.53]
ko:K01358 clpP; ATP-dependent Clp protease, protease subunit [EC:3.4.21.92]
ko:K03531 ftsZ; cell division protein FtsZ
ko:K03544 clpX; ATP-dependent Clp protease ATP-binding subunit ClpX
ko:K03588 ftsW; cell division protein FtsW
ko03018 RNA degradation (6)
ko:K04043 dnaK; molecular chaperone DnaK
ko:K04077 groEL; chaperonin GroEL
ko:K11927 rhlE; ATP-dependent RNA helicase RhlE [EC:3.6.4.13]
ko:K12573 rnr; ribonuclease R [EC:3.1.-.-]
ko:K12574 rnj; ribonuclease J [EC:3.1.-.-]
ko03410 Base excision repair (6)
ko:K01142 E3.1.11.2; exodeoxyribonuclease III [EC:3.1.11.2]
ko:K01246 tag; DNA-3-methyladenine glycosylase I [EC:3.2.2.20]
ko:K03575 mutY; A/G-specific adenine glycosylase [EC:3.2.2.-]
ko:K10773 NTH; endonuclease III [EC:4.2.99.18]
ko03420 Nucleotide excision repair (5)
ko:K03701 uvrA; excinuclease ABC subunit A
ko:K03702 uvrB; excinuclease ABC subunit B
ko:K03703 uvrC; excinuclease ABC subunit C
ko:K03723 mfd; transcription-repair coupling factor (superfamily II helicase) [EC:3.6.4.-]
ko02010 ABC transporters (5)
ko:K06148 ABCC-BAC; ATP-binding cassette, subfamily C, bacterial
ko:K09690 ABC-2.LPSE.P; lipopolysaccharide transport system permease protein
ko:K09691 ABC-2.LPSE.A; lipopolysaccharide transport system ATP-binding protein
ko:K09811 ftsX; cell division transport system permease protein
ko:K09812 ftsE; cell division transport system ATP-binding protein
ko00040 Pentose and glucuronate interconversions (3)
ko:K01815 kduI; 4-deoxy-L-threo-5-hexosulose-uronate ketol-isomerase [EC:5.3.1.17]
ko03020 RNA polymerase (3)
ko04122 Sulfur relay system (3)
ko:K00566 mnmA; tRNA-specific 2-thiouridylase [EC:2.8.1.-]
ko01110 Biosynthesis of secondary metabolites (3)
ko:K03823 pat; phosphinothricin acetyltransferase [EC:2.3.1.183]
ko00500 Starch and sucrose metabolism (3)
ko:K05341 E2.4.1.4; amylosucrase [EC:2.4.1.4]
ko05152 Tuberculosis (2)
ko00860 Porphyrin and chlorophyll metabolism (2)
ko00790 Folate biosynthesis (2)
ko05134 Legionellosis (2)
ko:K03596 lepA; GTP-binding protein LepA
ko00360 Phenylalanine metabolism (2)
ko:K01451 hipO; hippurate hydrolase [EC:3.5.1.32]
ko:K02614 paaI; acyl-CoA thioesterase [EC:3.1.2.-]
ko04626 Plant-pathogen interaction (2)
ko:K02358 tuf; elongation factor Tu
ko:K04079 htpG; molecular chaperone HtpG
ko00362 Benzoate degradation (1)
ko:K01615 E4.1.1.70; glutaconyl-CoA decarboxylase [EC:4.1.1.70]
ko05206 MicroRNAs in cancer (1)
ko00908 Zeatin biosynthesis (1)
ko05200 Pathways in cancer (1)
ko04915 Estrogen signaling pathway (1)
ko00330 Arginine and proline metabolism (1)
ko:K13747 nspC; carboxynorspermidine decarboxylase [EC:4.1.1.-]
ko04940 Type I diabetes mellitus (1)
ko00561 Glycerolipid metabolism (1)
ko00120 Primary bile acid biosynthesis (1)
ko00983 Drug metabolism - other enzymes (1)
ko04151 PI3K-Akt signaling pathway (1)
ko05120 Epithelial cell signaling in Helicobacter pylori infection (1)
ko:K08303 K08303; putative protease [EC:3.4.-.-]
ko03013 RNA transport (1)
ko:K00784 rnz; ribonuclease Z [EC:3.1.26.11]
ko05215 Prostate cancer (1)
ko04142 Lysosome (1)
ko00440 Phosphonate and phosphinate metabolism (1)
ko00944 Flavone and flavonol biosynthesis (1)
ko00780 Biotin metabolism (1)
ko00312 beta-Lactam resistance (1)
ko04914 Progesterone-mediated oocyte maturation (1)
ko03008 Ribosome biogenesis in eukaryotes (1)
ko:K03685 rnc; ribonuclease III [EC:3.1.26.3]
ko04612 Antigen processing and presentation (1)
ko00270 Cysteine and methionine metabolism (1)
ko00121 Secondary bile acid biosynthesis (1)
ko05205 Proteoglycans in cancer (1)
ko00531 Glycosaminoglycan degradation (1)
ko00311 Penicillin and cephalosporin biosynthesis (1)
ko04141 Protein processing in endoplasmic reticulum (1)
ko00650 Butanoate metabolism (1)
ko04621 NOD-like receptor signaling pathway (1)
ko01120 Microbial metabolism in diverse environments (1)
