# Supplementary material for: Genome-scale metabolic reconstructions of Bifidobacterium adolescentis L2-32 and Faecalibacterium prausnitzii A2-165 and their interaction
Source: BMC Syst Biol. 2014 Apr 3;8:41. doi: 10.1186/1752-0509-8-41 (PMC4108055; doi:10.1186/1752-0509-8-41)
Supplement: Additional file 4: Table S2 — Flux variability analysis for prediction fluxes in the study. [file 1752-0509-8-41-S4.xls]

## Sheet: ReadME
TABLE S2 Flux variabbility anayslis
Sheet bif_Energy contains FVA when glucose uptake rate is 0 mmol/gDW/h and objective function is biomass or ATP production
Sheet bif_validation contains FVA Table 2
Sheet bif_Figure_2 contains FVA Figure 2
Sheet fap_Energy contains FVA when glucose uptake rate is 0 mmol/gDW/h and objective function is biomass or ATP production
Sheet Community_Figure_4 contains FVA Figure 4
Sheet Community_Figure_5 contains FVA Figure 5

## Sheet: bif_Energy
		objective function is Biomass				objective function is ATP Production
#	RXNID	Min	Max	abs(Max-Min)	Flux	Min	Max	abs(Max-Min)	Flux	NAME	EQUATION
	GLCtexi	0	0	0	0	0	0	0	0	D-glucoseMaltotriose transport via diffusion (extracellular to periplasm) irreversible	D-Glucose[b] => D-Glucose[Extraorganism]
	Biomass	0	-1.24384e-14	1.24384e-14	-5.16988e-25	3.1511e-26	3.85761e-15	3.85761e-15	0		45 ATP[Cytosol] + 45 H2O[Cytosol] + 0.011843 Ammonium[Cytosol] + 0.1537 L-Methionine[Cytosol] + 0.4232 L-Valine[Cytosol] + 0.2905 L-Isoleucine[Cytosol] + 0.404 L-Leucine[Cytosol] + 0.3432 L-Lysine[Cytosol] + 0.2958 L-Arginine[Cytosol] + 0.2537 L-Threonine[Cytosol] + 0.2211 L-Proline[Cytosol] + 0.2158 L-Serine[Cytosol] + 0.2411 L-Asparagine[Cytosol] + 0.09158 L-Cysteine[Cytosol] + 0.5137 L-Alanine…
	ATPM	0	-6.57476e-13	6.57476e-13	0	0	6.17976e-14	6.17976e-14	-5.04871e-29	ATP maintenance requirement	ATP[Cytosol] + H2O[Cytosol] => ADP[Cytosol] + H+[Cytosol] + Phosphate[Cytosol]
	NH4tex	-5.49773e-26	2.28632e-13	2.28632e-13	3.30872e-24	-6.03942e-13	1.54104e-13	7.58047e-13	0	ammonia transport via diffusion (extracellular to periplasm)	Ammonium[b] <=> Ammonium[Extraorganism]
	NH4tpp	-5.49773e-26	2.28632e-13	2.28632e-13	3.30872e-24	-6.03942e-13	1.54104e-13	7.58047e-13	0	ammonia reversible transport (periplasm)	Ammonium[Extraorganism] <=> Ammonium[Cytosol]
	Ex_Phosphate	0	-1.82833e-13	1.82833e-13	0	-1.89108e-14	-5.5181e-14	3.62702e-14	0	Exchange Phosphate	Phosphate[b] <=> Phosphate[Extraorganism]
	PIuabcpp	0	-1.82833e-13	1.82833e-13	0	-1.89108e-14	-5.5181e-14	3.62702e-14	0	phosphate transport via ABC system (uptake, periplasm)	ATP[Cytosol] + H2O[Cytosol] + Phosphate[Extraorganism] => ADP[Cytosol] + H+[Cytosol] + 2 Phosphate[Cytosol]
	H2Otpp	2.30129e-13	6.01856e-13	3.71726e-13	1.32349e-23	-1.15257e-11	-1.31019e-13	1.13947e-11	3.02923e-28	H2O transport via diffusion (periplasm)	H2O[Cytosol] <=> H2O[Extraorganism]
	H2Otex	2.30129e-13	6.01856e-13	3.71726e-13	1.32349e-23	-1.15257e-11	-1.31019e-13	1.13947e-11	3.02923e-28	H2O transport via diffusion (extracellular to periplasm)	H2O[Extraorganism] <=> H2O[b]
	Htex	1.98891e-13	7.40788e-13	5.41896e-13	0	7.33647e-13	-1.42464e-12	2.15828e-12	-5.55358e-28	proton transport via diffusion (extracellular to periplasm)	H+[Extraorganism] <=> H+[b]
	Htex1	-3.57215e-13	-1.02591e-13	2.54624e-13	0	1.11706e-12	5.33316e-14	1.06372e-12	0	proton transport via diffusion (extracellular to periplasm)	H+[Extraorganism] <=> H+[Cytosol]
	ACt2rpp	-3.57215e-13	-1.02591e-13	2.54624e-13	0	-1.34418e-12	1.01949e-13	1.44613e-12	-1.51461e-28	acetate reversible transport via proton symport (periplasm)	H+[Cytosol] + Acetate[Cytosol] => Acetate[Extraorganism] + H+[Extraorganism]
	ACtex	3.96657e-13	0	3.96657e-13	-1.32349e-23	-1.34418e-12	1.01949e-13	1.44613e-12	-1.51461e-28	Acetate transport via diffusion (extracellular to periplasm)	Acetate[Extraorganism] => Acetate[b]
	CO2tpp	0	-3.96657e-13	3.96657e-13	1.32349e-23	0	0	0	0	CO2 transporter via diffusion (periplasm)	CO2[Cytosol] => CO2[Extraorganism]
	CO2tex	0	2.037e-13	2.037e-13	-1.37519e-23	0	0	0	0	CO2 transport via diffusion (extracellular to periplasm)	CO2[Extraorganism] <=> CO2[b]
	LACt2rpp	0	2.037e-13	2.037e-13	-1.37519e-23	0	-1.66233e-12	1.66233e-12	0	L-lactate reversible transport via proton symport (periplasm)	H+[Cytosol] + L-Lactate[Cytosol] => L-Lactate[Extraorganism] + H+[Extraorganism]
	LACtex	2.12413e-13	0	2.12413e-13	0	0	-1.66233e-12	1.66233e-12	0	L-lactate transport via diffusion (extracellular to periplasm)	L-Lactate[Extraorganism] => L-Lactate[b]
	ETOHt2rpp	0	-2.12413e-13	2.12413e-13	0	0	-4.03481e-13	4.03481e-13	1.00974e-28	ethanol reversible transport via proton symport (periplasm)	H+[Cytosol] + Ethanol[Cytosol] => Ethanol[Extraorganism] + H+[Extraorganism]
	ETOHtex	0	6.17121e-14	6.17121e-14	0	0	-4.03481e-13	4.03481e-13	1.00974e-28	ethanol transport via diffusion (extracellular to periplasm)	Ethanol[Extraorganism] => Ethanol[b]
	SUCCt3pp	0	6.17121e-14	6.17121e-14	0	-3.41626e-14	7.59171e-13	7.93334e-13	1.26218e-29	succinate transport out via proton antiport (periplasm)	H+[Cytosol] + Succinate[Cytosol] => Succinate[Extraorganism] + H+[Extraorganism]
	SUCCtex	1.72074e-13	-7.32565e-13	9.0464e-13	-5.84843e-25	-3.41626e-14	7.59171e-13	7.93334e-13	1.26218e-29	succinate transport via diffusion (extracellular to periplasm)	Succinate[Extraorganism] => Succinate[b]
	FORtex	1.72074e-13	-7.32565e-13	9.0464e-13	-5.84843e-25	6.13136e-13	4.30797e-13	1.82339e-13	-7.57306e-29	formate transport via diffusion (extracellular to periplasm)	Formate[Extraorganism] => Formate[b]
	FORtppi	0	0	0	0	6.13136e-13	4.30797e-13	1.82339e-13	-7.57306e-29	formate transport via diffusion (cytoplasm to periplasm)	H+[Cytosol] + Formate[Cytosol] => Formate[Extraorganism] + H+[Extraorganism]
	EXGlucoaldehyde_e	0	0	0	0	-4.95769e-15	1.33162e-15	6.2893e-15	0	EXGlucoaldehyde	Glycolaldehyde[Cytosol] <=> Glycolaldehyde[Extraorganism]
	EX_Glucoaldehyde	5.67529e-14	0	5.67529e-14	0	-4.95769e-15	1.33162e-15	6.2893e-15	0	EX Glucoaldehyde	Glycolaldehyde[Extraorganism] <=> Glycolaldehyde[b]
	H2St1pp	0	-5.67529e-14	5.67529e-14	0	-9.46194e-16	1.27567e-14	1.37029e-14	0	h2s transport (periplasm)	Hydrogen sulfide[Extraorganism] <=> Hydrogen sulfide[b]
	H2Stex	0	1.01576e-15	1.01576e-15	0	-1.27567e-14	9.46194e-16	1.37029e-14	0	h2s transport via diffusion (extracellular to periplasm)	Hydrogen sulfide[Extraorganism] <=> Hydrogen sulfide[Cytosol]
	METtex	0	1.01576e-15	1.01576e-15	0	0	1.08028e-15	1.08028e-15	0	L-methionine transport via diffusion (extracellular to periplasm)	L-Methionine[b] => L-Methionine[Extraorganism]
	METabcpp	5.55441e-14	-1.98237e-13	2.53781e-13	0	0	1.08028e-15	1.08028e-15	0	L-methionine transport via ABC system (periplasm)	ATP[Cytosol] + H2O[Cytosol] + L-Methionine[Extraorganism] => ADP[Cytosol] + H+[Cytosol] + Phosphate[Cytosol] + L-Methionine[Cytosol]
	VALtex	0	-2.57861e-13	2.57861e-13	0	0	-1.63013e-13	1.63013e-13	0	L-valine transport via diffusion (extracellular to periplasm)	L-Valine[b] <=> L-Valine[Extraorganism]
	VALabcpp	0	-6.06391e-13	6.06391e-13	0	0	-1.62478e-13	1.62478e-13	0	L-valine transport via ABC system (periplasm)	ATP[Cytosol] + H2O[Cytosol] + L-Valine[Extraorganism] => ADP[Cytosol] + H+[Cytosol] + Phosphate[Cytosol] + L-Valine[Cytosol]
	VALt2pp	5.98667e-13	-4.3186e-15	6.02986e-13	1.98523e-23	0	-1.63013e-13	1.63013e-13	0	L-valine transport via eflux system (periplasm)	H+[Cytosol] + L-Valine[Extraorganism] => H+[Extraorganism] + L-Valine[Cytosol]
	ILEtex	0	7.43897e-15	7.43897e-15	0	0	1.11986e-15	1.11986e-15	0	L-isoleucine transport via diffusion (extracellular to periplasm)	L-Isoleucine[b] <=> L-Isoleucine[Extraorganism]
	ILEabcpp	4.3186e-15	-5.98667e-13	6.02986e-13	-1.98523e-23	0	1.23645e-15	1.23645e-15	0	L-isoleucine transport via ABC system (periplasm)	ATP[Cytosol] + H2O[Cytosol] + L-Isoleucine[Extraorganism] => ADP[Cytosol] + H+[Cytosol] + Phosphate[Cytosol] + L-Isoleucine[Cytosol]
	ILEt2pp	2.03415e-13	-4.43727e-15	2.07852e-13	-5.16988e-25	0	1.11986e-15	1.11986e-15	0	L-Isoleucine transport via eflux system (periplasm)	H+[Cytosol] + L-Isoleucine[Extraorganism] => H+[Extraorganism] + L-Isoleucine[Cytosol]
	LEUtex	0	-2.60985e-13	2.60985e-13	-5.16988e-25	0	1.55847e-15	1.55847e-15	0	L-leucine transport via diffusion (extracellular to periplasm)	L-Leucine[b] <=> L-Leucine[Extraorganism]
	LEUabcpp	0	-4.50409e-13	4.50409e-13	0	0	1.98505e-15	1.98505e-15	0	L-leucine transport via ABC system (periplasm)	ATP[Cytosol] + H2O[Cytosol] + L-Leucine[Extraorganism] => ADP[Cytosol] + H+[Cytosol] + Phosphate[Cytosol] + L-Leucine[Cytosol]
	LEUt2pp	0	-3.80178e-13	3.80178e-13	-4.1359e-25	0	1.55847e-15	1.55847e-15	0	L-valine transport via eflux system (periplasm)	H+[Cytosol] + L-Leucine[Extraorganism] => H+[Extraorganism] + L-Leucine[Cytosol]
	ARGtex	0	-8.71087e-13	8.71087e-13	0	0	6.30038e-15	6.30038e-15	0	L-arginine transport via diffusion (extracellular to periplasm)	L-Arginine[b] <=> L-Arginine[Extraorganism]
	ARGt3pp	0	-9.84665e-14	9.84665e-14	-4.1359e-25	0	6.30038e-15	6.30038e-15	0	L-arginine transport out via proton antiport (cytoplasm to periplasm)	H+[Cytosol] + L-Arginine[Extraorganism] => H+[Extraorganism] + L-Arginine[Cytosol]
	THRtex	0	-5.76546e-15	5.76546e-15	-7.75482e-26	-5.19258e-28	2.86346e-14	2.86346e-14	0	L-threonine transport via diffusion (extracellular to periplasm)	L-Threonine[b] <=> L-Threonine[Extraorganism]
	THRabcpp	0	-5.76546e-15	5.76546e-15	-7.75482e-26	0	2.69824e-14	2.69824e-14	0	L-threonine transport via ABC system (periplasm)	ATP[Cytosol] + H2O[Cytosol] + L-Threonine[Extraorganism] => ADP[Cytosol] + H+[Cytosol] + Phosphate[Cytosol] + L-Threonine[Cytosol]
	THRt4pp	0	-7.93194e-15	7.93194e-15	0	0	2.86346e-14	2.86346e-14	0	L-threonine via sodium symport (periplasm)	L-Threonine[Extraorganism] + Sodium[Extraorganism] => L-Threonine[Cytosol] + Sodium[Cytosol]
	PROtex	0	-7.93194e-15	7.93194e-15	0	0	-5.84918e-17	5.84918e-17	0	L-proline transport via diffusion (extracellular to periplasm)	L-Proline[b] <=> L-Proline[Extraorganism]
	PROt4pp	0	-8.36583e-15	8.36583e-15	0	0	-5.84918e-17	5.84918e-17	0	Na+/Proline-L symporter (periplasm)	Sodium[Extraorganism] + L-Proline[Extraorganism] => Sodium[Cytosol] + L-Proline[Cytosol]
	CYStex	0	-2.89682e-14	2.89682e-14	-5.16988e-26	0	1.99355e-14	1.99355e-14	0	L-cysteine transport via diffusion (extracellular to periplasm)	L-Cysteine[b] <=> L-Cysteine[Extraorganism]
	CYSabcpp	0	-2.89682e-14	2.89682e-14	-5.16988e-26	0	1.99355e-14	1.99355e-14	0	L-cysteine uptake via ABC system (periplasm)	ATP[Cytosol] + L-Cysteine[Extraorganism] + H2O[Cytosol] => ADP[Cytosol] + L-Cysteine[Cytosol] + H+[Cytosol] + Phosphate[Cytosol]
	SERtex	0	-1.71525e-15	1.71525e-15	-3.87741e-26	0	5.08939e-14	5.08939e-14	2.01948e-28	L-serine transport via diffusion (extracellular to periplasm)	L-Serine[b] <=> L-Serine[Extraorganism]
	SERt4pp	0	-1.71525e-15	1.71525e-15	-3.87741e-26	0	5.08939e-14	5.08939e-14	2.01948e-28	L-serine via sodium symport (periplasm)	Sodium[Extraorganism] + L-Serine[Extraorganism] => Sodium[Cytosol] + L-Serine[Cytosol]
	OROTtex	1.58648e-13	-7.60829e-15	1.66256e-13	0	0	0	0	0	Orotate transport via diffusion (extracellular to periplasm)	Orotate[b] <=> Orotate[Extraorganism]
	OROTt2_2pp	1.58648e-13	-7.60829e-15	1.66256e-13	0	0	0	0	0	Orotate transport via proton symport (2 H) (periplasm)	2 H+[Extraorganism] + Orotate[Extraorganism] => 2 H+[Cytosol] + Orotate[Cytosol]
	GLNtex	5.67529e-14	-3.05088e-15	5.98038e-14	0	0	9.44776e-13	9.44776e-13	-2.01948e-28	L-Glutamine transport via diffusion (extracellular to periplasm)	L-Glutamine[b] <=> L-Glutamine[Extraorganism]
	GLNabcpp	5.67529e-14	-3.05088e-15	5.98038e-14	0	0	9.44776e-13	9.44776e-13	-2.01948e-28	L-Glutamine transport via ABC system (periplasm)	ATP[Cytosol] + H2O[Cytosol] + L-Glutamine[Extraorganism] => ADP[Cytosol] + H+[Cytosol] + L-Glutamine[Cytosol] + Phosphate[Cytosol]
	GLUtex	0	-3.35732e-14	3.35732e-14	0	0	2.06183e-13	2.06183e-13	0	L-glutamate transport via diffusion (extracellular to periplasm)	L-Glutamate[b] => L-Glutamate[Extraorganism]
	GLUabcpp	0	-3.35732e-14	3.35732e-14	0	0	2.06183e-13	2.06183e-13	0	L-glutamate transport via ABC system (periplasm)	ATP[Cytosol] + H2O[Cytosol] + L-Glutamate[Extraorganism] => ADP[Cytosol] + H+[Cytosol] + Phosphate[Cytosol] + L-Glutamate[Cytosol]
	GLCabcpp	0	-7.06997e-16	7.06997e-16	-2.93856e-26	0	0	0	0	D-glucose transport via ABC system (periplasm)	D-Glucose[Extraorganism] + Phosphoenolpyruvate[Cytosol] => Pyruvate[Cytosol] + D-Glucose 6-phosphate[Cytosol]
	PGI	0	-7.06997e-16	7.06997e-16	-2.93856e-26	-2.50766e-13	-1.91678e-25	2.50766e-13	0	glucose-6-phosphate isomerase	D-Glucose 6-phosphate[Cytosol] <=> D-Fructose 6-phosphate[Cytosol]
	FBA	0	0	0	0	0	0	0	0	fructose-bisphosphate aldolase	D-Fructose 1,6-bisphosphate[Cytosol] <=> Dihydroxyacetone phosphate[Cytosol] + Glyceraldehyde 3-phosphate[Cytosol]
	TPI	0	0	0	0	0	0	0	0	triose-phosphate isomerase	Dihydroxyacetone phosphate[Cytosol] <=> Glyceraldehyde 3-phosphate[Cytosol]
	GAPD	6.4381e-15	-2.97128e-26	6.4381e-15	3.10193e-25	-4.61191e-14	4.95769e-15	5.10768e-14	-5.32481e-29	glyceraldehyde-3-phosphate dehydrogenase	Phosphate[Cytosol] + Glyceraldehyde 3-phosphate[Cytosol] + NAD+[Cytosol] <=> H+[Cytosol] + 3-Phospho-D-glyceroyl phosphate[Cytosol] + NADH[Cytosol]
	PGK	-1.26408e-13	-2.20514e-13	9.41062e-14	5.58347e-24	-4.95769e-15	4.61191e-14	5.10768e-14	5.32481e-29	phosphoglycerate kinase	ATP[Cytosol] + 3-Phospho-D-glycerate[Cytosol] <=> ADP[Cytosol] + 3-Phospho-D-glyceroyl phosphate[Cytosol]
	PGM	0	-2.61243e-13	2.61243e-13	0	-4.95769e-15	4.61191e-14	5.10768e-14	5.32481e-29	phosphoglycerate mutase	D-Glycerate 2-phosphate[Cytosol] <=> 3-Phospho-D-glycerate[Cytosol]
	ENO	-1.26408e-13	2.84858e-14	1.54894e-13	5.58347e-24	-4.61191e-14	4.95769e-15	5.10768e-14	-5.32481e-29	enolase	D-Glycerate 2-phosphate[Cytosol] <=> H2O[Cytosol] + Phosphoenolpyruvate[Cytosol]
	PYK	-1.26408e-13	2.84858e-14	1.54894e-13	5.58347e-24	0	1000	1000	0	pyruvate kinase	ADP[Cytosol] + H+[Cytosol] + Phosphoenolpyruvate[Cytosol] => ATP[Cytosol] + Pyruvate[Cytosol]
	PGMT	-2.50489e-14	3.53186e-14	6.03675e-14	1.36485e-23	-2.50766e-13	-1.18645e-25	2.50766e-13	0	phosphoglucomutase	D-Glucose 1-phosphate[Cytosol] <=> D-Glucose 6-phosphate[Cytosol]
	HEX4	-3.53186e-14	2.50489e-14	6.03675e-14	-1.36485e-23	0	2.50766e-13	2.50766e-13	0	polyphosphate glucokinase	ATP[Cytosol] + D-Glucose[Cytosol] => ADP[Cytosol] + D-Glucose 6-phosphate[Cytosol] + H+[Cytosol]
	GLCP	-3.53186e-14	-2.11085e-13	1.75767e-13	-9.71937e-24	0	0	0	0	glycogen phosphorylase	Phosphate[Cytosol] + glycogen[Cytosol] <=> D-Glucose 1-phosphate[Cytosol]
	GLCP2	2.11085e-13	3.53186e-14	1.75767e-13	9.71937e-24	0	0	0	0	glycogen phosphorylase	Phosphate[Cytosol] + branching glycogen[Cytosol] => D-Glucose 1-phosphate[Cytosol]
	GLBRAN2	0	1000	1000	0	0	0	0	0	1,4-alpha-glucan branching enzyme (glycogen to bglycogen)	glycogen[Cytosol] => branching glycogen[Cytosol]
	GLCS1	5.19198e-13	-2.97397e-26	5.19198e-13	3.10193e-25	0	0	0	0	glycogen synthase (ADPGlc)	ADPglucose[Cytosol] => ADP[Cytosol] + H+[Cytosol] + glycogen[Cytosol]
	GLGC	0	-5.19198e-13	5.19198e-13	0	0	0	0	0	glucose-1-phosphate adenylyltransferase	ATP[Cytosol] + H+[Cytosol] + D-Glucose 1-phosphate[Cytosol] => ADPglucose[Cytosol] + Diphosphate[Cytosol]
	GLDBRAN2	0	0	0	0	0	0	0	0	glycogen debranching enzyme (bglycogen to glycogen)	branching glycogen[Cytosol] => glycogen[Cytosol]
	F6PP_bifido_shunt	0	0	0	0	-4.25384e-14	2.47884e-15	4.50173e-14	-5.04871e-29	fructose-6-phosphate phosphoketolase	Phosphate[Cytosol] + D-Fructose 6-phosphate[Cytosol] => H2O[Cytosol] + Acetyl phosphate[Cytosol] + D-Erythrose 4-phosphate[Cytosol]
	ALCD2x	0	0	0	0	4.03481e-13	-5.685e-26	4.03481e-13	-1.00974e-28	alcohol dehydrogenase (ethanol)	Ethanol[Cytosol] + NAD+[Cytosol] <=> H+[Cytosol] + NADH[Cytosol] + Acetaldehyde[Cytosol]
	FLDR	0	0	0	0	0	0	0	0	flavodoxin reductase (NADPH)	H+[Cytosol] + NADP+[Cytosol] + 2 Reduced ferredoxin[Cytosol] <=> NADPH[Cytosol] + 2 Oxidized ferredoxin[Cytosol]
	ACONTa	0	0	0	0	1.87546e-13	1.0467e-13	8.28759e-14	0	aconitase (half-reaction A, Citrate hydro-lyase)	Citrate[Cytosol] <=> H2O[Cytosol] + cis-Aconitate[Cytosol]
	ACONTb	8.25786e-13	-1.86526e-13	1.01231e-12	1.44757e-23	1.87546e-13	1.0467e-13	8.28759e-14	0	aconitase (half-reaction B, Isocitrate hydro-lyase)	H2O[Cytosol] + cis-Aconitate[Cytosol] <=> Isocitrate[Cytosol]
	AKGDH	0	0	0	0	0	-9.59924e-13	9.59924e-13	-7.57306e-29	2-Oxogluterate dehydrogenase	NAD+[Cytosol] + 2-Oxoglutarate[Cytosol] + Coenzyme A[Cytosol] => CO2[Cytosol] + NADH[Cytosol] + Succinyl-CoA[Cytosol]
	CS	0	-1.58648e-13	1.58648e-13	0	1.87546e-13	1.0467e-13	8.28759e-14	0	citrate synthase	H2O[Cytosol] + Acetyl-CoA[Cytosol] + Oxaloacetate[Cytosol] => H+[Cytosol] + Citrate[Cytosol] + Coenzyme A[Cytosol]
	ICDHyr	0	-1.58648e-13	1.58648e-13	0	1.87546e-13	1.0467e-13	8.28759e-14	0	isocitrate dehydrogenase (NADP)	NADP+[Cytosol] + Isocitrate[Cytosol] <=> CO2[Cytosol] + NADPH[Cytosol] + 2-Oxoglutarate[Cytosol]
	SUCD1	0	-1.58648e-13	1.58648e-13	0	9.51702e-14	5.10087e-15	9.00693e-14	0	succinate dehydrogenase	Succinate[Cytosol] + NAD+[Cytosol] <=> NADH[Cytosol] + Fumarate[Cytosol] + H+[Cytosol]
	FRD2	0	-1.58648e-13	1.58648e-13	0	0	0	0	0	fumarate reductase	Fumarate[Cytosol] + Menaquinol 8[Cytosol] => Succinate[Cytosol] + Menaquinone 8[Cytosol]
	FRD3	0	4.45697e-14	4.45697e-14	1.32349e-23	0	0	0	0	fumarate reductase	Fumarate[Cytosol] + 2-Demethylmenaquinol 8[Cytosol] => Succinate[Cytosol] + 2-Demethylmenaquinone 8[Cytosol]
	SUCDi	4.63454e-14	-7.48507e-14	1.21196e-13	3.87741e-26	0	0	0	0	succinate dehydrogenase (irreversible)	Succinate[Cytosol] + Ubiquinone-8[Cytosol] => Fumarate[Cytosol] + Ubiquinol-8[Cytosol]
	SUCOAS	0	0	0	0	-3.46262e-13	8.12814e-15	3.5439e-13	7.57306e-29	succinyl-CoA synthetase (ADP-forming)	ATP[Cytosol] + Succinate[Cytosol] + Coenzyme A[Cytosol] <=> ADP[Cytosol] + Phosphate[Cytosol] + Succinyl-CoA[Cytosol]
	ACALD	0	0	0	0	2.7175e-13	-5.95054e-14	3.31255e-13	-1.00974e-28	acetaldehyde dehydrogenase (acetylating)	NAD+[Cytosol] + Acetaldehyde[Cytosol] + Coenzyme A[Cytosol] <=> H+[Cytosol] + NADH[Cytosol] + Acetyl-CoA[Cytosol]
	ACKr	0	0	0	0	-1.01949e-13	2.27834e-13	3.29783e-13	1.51461e-28	acetate kinase	ATP[Cytosol] + Acetate[Cytosol] <=> ADP[Cytosol] + Acetyl phosphate[Cytosol]
	LDH_L	2.9231e-13	0	2.9231e-13	1.37519e-23	1.66233e-12	8.94407e-28	1.66233e-12	0	L-lactate dehydrogenase	L-Lactate[Cytosol] + NAD+[Cytosol] <=> H+[Cytosol] + NADH[Cytosol] + Pyruvate[Cytosol]
	PFL	0	1000	1000	0	0	3.5038e-13	3.5038e-13	-1.26218e-28	pyruvate formate lyase	Pyruvate[Cytosol] + Coenzyme A[Cytosol] => Formate[Cytosol] + Acetyl-CoA[Cytosol]
	PTAr	0	-6.77206e-13	6.77206e-13	0	5.19987e-13	1.01639e-13	4.18348e-13	-1.00974e-28	phosphotransacetylase	Phosphate[Cytosol] + Acetyl-CoA[Cytosol] <=> Acetyl phosphate[Cytosol] + Coenzyme A[Cytosol]
	PPC	0	-2.9231e-13	2.9231e-13	-1.37519e-23	0	1.44292e-13	1.44292e-13	0	phosphoenolpyruvate carboxylase	H2O[Cytosol] + CO2[Cytosol] + Phosphoenolpyruvate[Cytosol] => H+[Cytosol] + Phosphate[Cytosol] + Oxaloacetate[Cytosol]
	PDH	0	4.45697e-14	4.45697e-14	1.32349e-23	-1.46312e-13	-2.78681e-13	1.3237e-13	7.57306e-29	pyruvate dehydrogenase	NAD+[Cytosol] + Pyruvate[Cytosol] + Coenzyme A[Cytosol] <=> CO2[Cytosol] + NADH[Cytosol] + Acetyl-CoA[Cytosol]
	LCARR	-1000	-1.20456e-26	1000	-6.61744e-24	0	0	0	0	lacaldehyde reductase (R-propane-1,2-diol forming)	H+[Cytosol] + NADH[Cytosol] + D-Lactaldehyde[Cytosol] <=> NAD+[Cytosol] + (R)-Propane-1,2-diol[Cytosol]
	GLYOX	0	1000	1000	0	0	0	0	0	hydroxyacylglutathione hydrolase	H2O[Cytosol] + (R)-S-Lactoylglutathione[Cytosol] => H+[Cytosol] + D-Lactate[Cytosol] + Reduced glutathione[Cytosol]
	G6PDH2r	6.12194e-13	-1.61112e-13	7.73306e-13	9.51258e-24	-1.58864e-27	8.59495e-14	8.59495e-14	0	glucose 6-phosphate dehydrogenase	D-Glucose 6-phosphate[Cytosol] + NADP+[Cytosol] <=> H+[Cytosol] + NADPH[Cytosol] + 6-phospho-D-glucono-1,5-lactone[Cytosol]
	PGL	0	0	0	0	0	8.59495e-14	8.59495e-14	0	6-phosphogluconolactonase	H2O[Cytosol] + 6-phospho-D-glucono-1,5-lactone[Cytosol] => H+[Cytosol] + 6-Phospho-D-gluconate[Cytosol]
	GND	0	0	0	0	-2.30353e-27	8.59495e-14	8.59495e-14	0	phosphogluconate dehydrogenase	NADP+[Cytosol] + 6-Phospho-D-gluconate[Cytosol] => CO2[Cytosol] + NADPH[Cytosol] + D-Ribulose 5-phosphate[Cytosol]
	RPI	0	0	0	0	-4.29747e-14	2.47884e-15	4.54536e-14	-2.27784e-29	ribose-5-phosphate isomerase	alpha-D-Ribose 5-phosphate[Cytosol] <=> D-Ribulose 5-phosphate[Cytosol]
	RPE	-1.26408e-13	2.84858e-14	1.54894e-13	-2.54617e-24	-2.30596e-14	4.29747e-14	6.60343e-14	-2.27784e-29	ribulose 5-phosphate 3-epimerase	D-Ribulose 5-phosphate[Cytosol] <=> D-Xylulose 5-phosphate[Cytosol]
	TKT1	-1.26408e-13	2.84858e-14	1.54894e-13	-2.54617e-24	1.83488e-14	4.29747e-14	2.4626e-14	0	transketolase	alpha-D-Ribose 5-phosphate[Cytosol] + D-Xylulose 5-phosphate[Cytosol] <=> Glyceraldehyde 3-phosphate[Cytosol] + Sedoheptulose 7-phosphate[Cytosol]
	TKT2	-6.32039e-14	1.42429e-14	7.74468e-14	2.57848e-24	-4.61191e-14	4.95769e-15	5.10768e-14	-3.78653e-29	transketolase	D-Erythrose 4-phosphate[Cytosol] + D-Xylulose 5-phosphate[Cytosol] <=> D-Fructose 6-phosphate[Cytosol] + Glyceraldehyde 3-phosphate[Cytosol]
	TALA	-6.32039e-14	1.42429e-14	7.74468e-14	2.57848e-24	-4.29747e-14	-1.83488e-14	2.4626e-14	0	transaldolase	D-Fructose 6-phosphate[Cytosol] + D-Erythrose 4-phosphate[Cytosol] <=> Glyceraldehyde 3-phosphate[Cytosol] + Sedoheptulose 7-phosphate[Cytosol]
	PRPPS	-7.7089e-15	-1.96458e-13	1.88749e-13	0	-1.89861e-15	1.25834e-13	1.27732e-13	3.20059e-29	phosphoribosylpyrophosphate synthetase	ATP[Cytosol] + alpha-D-Ribose 5-phosphate[Cytosol] <=> H+[Cytosol] + 5-Phospho-alpha-D-ribose 1-diphosphate[Cytosol] + AMP[Cytosol]
	R1PK	-1.17319e-13	-2.18717e-13	1.01398e-13	-2.58494e-26	0	0	0	0	ribose 1-phosphokinase	ATP[Cytosol] + alpha-D-Ribose 1-phosphate[Cytosol] => ADP[Cytosol] + H+[Cytosol] + D-Ribose 1,5-bisphosphate[Cytosol]
	R02750	0	0	0	0	0	0	0	0	ribokinase	ADP[Cytosol] + H+[Cytosol] + 2-Deoxy-D-ribose 5-phosphate[Cytosol] <=> ATP[Cytosol] + D-deoxy-D-ribose[Cytosol]
	RBK	-5.09453e-14	2.9097e-13	3.41916e-13	0	0	1.25834e-13	1.25834e-13	0	ribokinase	ATP[Cytosol] + D-Ribose[Cytosol] => ADP[Cytosol] + H+[Cytosol] + alpha-D-Ribose 5-phosphate[Cytosol]
	GNK	-5.09453e-14	2.9097e-13	3.41916e-13	0	0	0	0	0	gluconokinase	ATP[Cytosol] + D-Gluconate[Cytosol] => ADP[Cytosol] + H+[Cytosol] + 6-Phospho-D-gluconate[Cytosol]
	ALATA_L	0	-4.74093e-13	4.74093e-13	1.03398e-25	-1000	0	1000	0	L-alanine transaminase	2-Oxoglutarate[Cytosol] + L-Alanine[Cytosol] <=> Pyruvate[Cytosol] + L-Glutamate[Cytosol]
	ASNN	0	-2.83344e-13	2.83344e-13	0	0	2.11389e-13	2.11389e-13	0	L-asparaginase	H2O[Cytosol] + L-Asparagine[Cytosol] => Ammonium[Cytosol] + L-Aspartate[Cytosol]
	ASNS1	0	-4.10514e-13	4.10514e-13	0	7.59738e-27	2.11389e-13	2.11389e-13	0	asparagine synthase (glutamine-hydrolysing)	ATP[Cytosol] + H2O[Cytosol] + L-Aspartate[Cytosol] + L-Glutamine[Cytosol] => H+[Cytosol] + L-Asparagine[Cytosol] + Diphosphate[Cytosol] + AMP[Cytosol] + L-Glutamate[Cytosol]
	ASPTA	-7.4994e-14	2.95941e-26	7.4994e-14	-6.61744e-24	1.87546e-13	1.20601e-13	6.69446e-14	0	aspartate transaminase	2-Oxoglutarate[Cytosol] + L-Aspartate[Cytosol] <=> Oxaloacetate[Cytosol] + L-Glutamate[Cytosol]
	VPAMT	0	-5.05931e-13	5.05931e-13	0	0	1000	1000	0	Valine-pyruvate aminotransferase	L-Alanine[Cytosol] + 3-Methyl-2-oxobutanoate[Cytosol] => L-Valine[Cytosol] + Pyruvate[Cytosol]
	GLNS	0	-1.2982e-13	1.2982e-13	0	0	3.99249e-13	3.99249e-13	0	glutamine synthetase	ATP[Cytosol] + Ammonium[Cytosol] + L-Glutamate[Cytosol] => ADP[Cytosol] + H+[Cytosol] + Phosphate[Cytosol] + L-Glutamine[Cytosol]
	GLUDC	-1.71645e-13	-1.13405e-12	9.62403e-13	0	0	0	0	0	Glutamate Decarboxylase	H+[Cytosol] + L-Glutamate[Cytosol] => CO2[Cytosol] + 4-Aminobutanoate[Cytosol]
	GLUSy	0	-4.69612e-13	4.69612e-13	0	0	4.25255e-13	4.25255e-13	0	glutamate synthase (NADPH)	H+[Cytosol] + NADPH[Cytosol] + 2-Oxoglutarate[Cytosol] + L-Glutamine[Cytosol] => NADP+[Cytosol] + 2 L-Glutamate[Cytosol]
	GLUDy	8.62359e-27	-1.17838e-13	1.17838e-13	0	-1.1487e-13	-3.75033e-12	3.63546e-12	0	glutamate dehydrogenase (NADP)	H2O[Cytosol] + NADP+[Cytosol] + L-Glutamate[Cytosol] <=> H+[Cytosol] + Ammonium[Cytosol] + NADPH[Cytosol] + 2-Oxoglutarate[Cytosol]
	RHEA_13756	0	0	0	0	0	4.25255e-13	4.25255e-13	0	Glutamate synthase [NADH]	NADH[Cytosol] + 2-Oxoglutarate[Cytosol] + L-Glutamine[Cytosol] => NAD+[Cytosol] + 2 L-Glutamate[Cytosol]
	RHEA_14976	0	0	0	0	0	0	0	0	aspartate racemase	L-Aspartate[Cytosol] <=> D-Aspartate[Cytosol]
	GHMT2r	0	0	0	0	-1.40502e-15	5.08939e-14	5.22989e-14	0	glycine hydroxymethyltransferase, reversible	L-Serine[Cytosol] + 5,6,7,8-Tetrahydrofolate[Cytosol] <=> H2O[Cytosol] + 5,10-Methylenetetrahydrofolate[Cytosol] + Glycine[Cytosol]
	PSERT	0	-3.36975e-15	3.36975e-15	-3.10193e-25	0	5.62957e-14	5.62957e-14	0	phosphoserine transaminase	L-Glutamate[Cytosol] + 3-Phosphohydroxypyruvate[Cytosol] => 2-Oxoglutarate[Cytosol] + O-Phospho-L-Serine[Cytosol]
	PSP_L	0	1.34241e-14	1.34241e-14	0	0	5.62957e-14	5.62957e-14	0	phosphoserine phosphatase (L-serine)	H2O[Cytosol] + O-Phospho-L-Serine[Cytosol] => Phosphate[Cytosol] + L-Serine[Cytosol]
	SERD_L	-9.94689e-27	1.34241e-14	1.34241e-14	0	0	0	0	0	L-serine deaminase	L-Serine[Cytosol] => Ammonium[Cytosol] + Pyruvate[Cytosol]
	ATHRDHr	-1.34241e-14	-2.46807e-27	1.34241e-14	-8.64404e-26	0	0	0	0	L-allo-threonine dehydrogenase	NADP+[Cytosol] + L-Allo-threonine[Cytosol] <=> H+[Cytosol] + NADPH[Cytosol] + L-2-Amino-3-oxobutanoate[Cytosol]
	THRA2i	-1.34241e-14	-1.81249e-27	1.34241e-14	1.55096e-25	0	0	0	0	L-allo-Threonine Aldolase	L-Allo-threonine[Cytosol] => Acetaldehyde[Cytosol] + Glycine[Cytosol]
	THRAi	7.96311e-28	1.34241e-14	1.34241e-14	-1.55096e-25	0	5.23758e-15	5.23758e-15	0	Threonine aldolase	L-Threonine[Cytosol] => Acetaldehyde[Cytosol] + Glycine[Cytosol]
	THRS	0	0	0	0	0	3.4258e-14	3.4258e-14	0	threonine synthase	H2O[Cytosol] + O-Phospho-L-homoserine[Cytosol] => Phosphate[Cytosol] + L-Threonine[Cytosol]
	HSK	0	0	0	0	-4.68798e-26	3.4258e-14	3.4258e-14	0	homoserine kinase	ATP[Cytosol] + L-Homoserine[Cytosol] => ADP[Cytosol] + H+[Cytosol] + O-Phospho-L-homoserine[Cytosol]
	HSDy	0	-1.17838e-13	1.17838e-13	0	-5.45395e-15	6.87722e-25	5.45395e-15	0	homoserine dehydrogenase (NADPH)	NADP+[Cytosol] + L-Homoserine[Cytosol] <=> H+[Cytosol] + NADPH[Cytosol] + L-Aspartate 4-semialdehyde[Cytosol]
	ASAD	3.67927e-15	0	3.67927e-15	1.52925e-25	-5.45395e-15	7.20607e-25	5.45395e-15	0	aspartate-semialdehyde dehydrogenase	Phosphate[Cytosol] + NADP+[Cytosol] + L-Aspartate 4-semialdehyde[Cytosol] <=> H+[Cytosol] + NADPH[Cytosol] + 4-Phospho-L-aspartate[Cytosol]
	ASPK	0	-1.27342e-15	1.27342e-15	0	-7.20509e-25	5.45395e-15	5.45395e-15	0	aspartate kinase	ATP[Cytosol] + L-Aspartate[Cytosol] <=> ADP[Cytosol] + 4-Phospho-L-aspartate[Cytosol]
	LPD1	0	-1.27342e-15	1.27342e-15	0	0	0	0	0	Dihydrolipoyl dehydrogenase, mitochondrial	NAD+[Cytosol] + Dihydrolipoamide[Cytosol] => NADH[Cytosol] + Lipoamide[Cytosol]
	GLYCL	0	-3.67927e-15	3.67927e-15	-1.52925e-25	0	0	0	0	Glycine Cleavage System	NAD+[Cytosol] + Glycine[Cytosol] + Tetrahydrofolate[Cytosol] => Ammonium[Cytosol] + CO2[Cytosol] + NADH[Cytosol] + 5,10-Methylenetetrahydrofolate[Cytosol]
	TRP5	0	0	0	0	0	0	0	0	Tryptophan synthase	L-Serine[Cytosol] + 1-(indol-3-yl)glycerol 3-phosphate[Cytosol] => Glyceraldehyde 3-phosphate[Cytosol] + L-Tryptophan[Cytosol]
	PGCD	0	-3.67927e-15	3.67927e-15	-1.52925e-25	0	5.62957e-14	5.62957e-14	0	phosphoglycerate dehydrogenase	NAD+[Cytosol] + 3-Phospho-D-glycerate[Cytosol] => H+[Cytosol] + NADH[Cytosol] + 3-Phosphohydroxypyruvate[Cytosol]
	AGPR	0	0	0	0	1.13791e-15	3.3261e-15	2.18819e-15	0	N-acetyl-g-glutamyl-phosphate reductase	Phosphate[Cytosol] + NADP+[Cytosol] + N-Acetyl-L-glutamate 5-semialdehyde[Cytosol] <=> H+[Cytosol] + NADPH[Cytosol] + N-Acetyl-L-glutamyl 5-phosphate[Cytosol]
	G5SD	0	0	0	0	0	8.35475e-16	8.35475e-16	0	glutamate-5-semialdehyde dehydrogenase	H+[Cytosol] + NADPH[Cytosol] + L-Glutamate 5-phosphate[Cytosol] => Phosphate[Cytosol] + NADP+[Cytosol] + L-Glutamate 5-semialdehyde[Cytosol]
	P5CR	0	0	0	0	0	8.35475e-16	8.35475e-16	0	pyrroline-5-carboxylate reductase	2 H+[Cytosol] + NADPH[Cytosol] + 1-Pyrroline-5-carboxylate[Cytosol] => L-Proline[Cytosol] + NADP+[Cytosol]
	OCBT	3.67927e-15	0	3.67927e-15	1.52925e-25	-3.3261e-15	-1.13791e-15	2.18819e-15	0	ornithine carbamoyltransferase	Carbamoyl phosphate[Cytosol] + Ornithine[Cytosol] <=> H+[Cytosol] + Phosphate[Cytosol] + L-Citrulline[Cytosol]
	ACGS	0	-1.27342e-15	1.27342e-15	0	1.16465e-31	1.16465e-31	0	0	N-acetylglutamate synthase	Acetyl-CoA[Cytosol] + L-Glutamate[Cytosol] => H+[Cytosol] + Coenzyme A[Cytosol] + N-Acetyl-L-Glutamate[Cytosol]
	SOTA11	0	-3.67927e-15	3.67927e-15	-1.52925e-25	-3.3261e-15	-1.13791e-15	2.18819e-15	0	Succinylornithine transaminase	L-Glutamate[Cytosol] + N2-Acetyl-L-ornithine[Cytosol] <=> Ornithine[Cytosol] + N-Acetyl-L-Glutamate[Cytosol]
	ACOTA	0	0	0	0	1.13791e-15	3.3261e-15	2.18819e-15	0	acetylornithine transaminase	2-Oxoglutarate[Cytosol] + N2-Acetyl-L-ornithine[Cytosol] <=> L-Glutamate[Cytosol] + N-Acetyl-L-glutamate 5-semialdehyde[Cytosol]
	GLU5K	0	-3.67927e-15	3.67927e-15	-1.52925e-25	0	8.35475e-16	8.35475e-16	0	glutamate 5-kinase	ATP[Cytosol] + L-Glutamate[Cytosol] => ADP[Cytosol] + L-Glutamate 5-phosphate[Cytosol]
	ACGK	0	-3.67927e-15	3.67927e-15	-1.52925e-25	-3.3261e-15	-1.13791e-15	2.18819e-15	0	acetylglutamate kinase	ATP[Cytosol] + N-Acetyl-L-Glutamate[Cytosol] => ADP[Cytosol] + N-Acetyl-L-glutamyl 5-phosphate[Cytosol]
	AMPTASEPG	0	-7.48507e-14	7.48507e-14	0	0	0	0	0	aminopeptidase (pro-gly)	H2O[Cytosol] + L-Prolinylglycine[Cytosol] => L-Proline[Cytosol] + Glycine[Cytosol]
	ARGSL	0	-1.27342e-15	1.27342e-15	0	-3.3261e-15	-1.13791e-15	2.18819e-15	0	argininosuccinate lyase	N(omega)-(L-Arginino)succinate[Cytosol] <=> L-Arginine[Cytosol] + Fumarate[Cytosol]
	ARGSS	0	0	0	0	-3.3261e-15	-1.13791e-15	2.18819e-15	0	argininosuccinate synthase	ATP[Cytosol] + L-Aspartate[Cytosol] + L-Citrulline[Cytosol] => H+[Cytosol] + Diphosphate[Cytosol] + AMP[Cytosol] + N(omega)-(L-Arginino)succinate[Cytosol]
	CBPS	0	0	0	0	0	-2.41042e-15	2.41042e-15	0	carbamoyl-phosphate synthase (glutamine-hydrolysing)	2 ATP[Cytosol] + H2O[Cytosol] + L-Glutamine[Cytosol] + Bicarbonate[Cytosol] => 2 ADP[Cytosol] + 2 H+[Cytosol] + Phosphate[Cytosol] + L-Glutamate[Cytosol] + Carbamoyl phosphate[Cytosol]
	G5SADs	0	0	0	0	0	8.35475e-16	8.35475e-16	0	L-glutamate 5-semialdehyde dehydratase (spontaneous)	L-Glutamate 5-semialdehyde[Cytosol] => H+[Cytosol] + H2O[Cytosol] + 1-Pyrroline-5-carboxylate[Cytosol]
	PRO3_2	0	0	0	0	0	0	0	0	Pyrroline-5-carboxylate reductase	NADPH[Cytosol] + L-1-pyrroline-3-hydroxy-5-carboxylate[Cytosol] => NADP+[Cytosol] + trans-4-hydroxy-L-proline[Cytosol]
	PRO3_3	0	-5.98667e-13	5.98667e-13	0	0	0	0	0	Pyrroline-5-carboxylate reductase	NADH[Cytosol] + L-1-pyrroline-3-hydroxy-5-carboxylate[Cytosol] => NAD+[Cytosol] + trans-4-hydroxy-L-proline[Cytosol]
	RHEA_10483	4.93672e-28	-5.98667e-13	5.98667e-13	0	0	0	0	0	4-hydroxyglutamate transaminase	2-Oxoglutarate[Cytosol] + Erythro-4-hydroxy-L-Glutamate[Cytosol] <=> L-Glutamate[Cytosol] + D-4-hydroxy-2-Oxoglutarate[Cytosol]
	THRD_L	4.62763e-28	-5.98667e-13	5.98667e-13	0	0	2.38894e-15	2.38894e-15	0	L-threonine deaminase	L-Threonine[Cytosol] => Ammonium[Cytosol] + 2-Oxobutanoate[Cytosol]
	ACHBS	1.48704e-13	4.93614e-27	1.48704e-13	0	0	1.12064e-15	1.12064e-15	0	2-aceto-2-hydroxybutanoate synthase	H+[Cytosol] + Pyruvate[Cytosol] + 2-Oxobutanoate[Cytosol] => CO2[Cytosol] + (S)-2-Aceto-2-hydroxybutanoate[Cytosol]
	KARA2	4.35176e-28	-5.98667e-13	5.98667e-13	0	0	1.12064e-15	1.12064e-15	0	ketol-acid reductoisomerase (2-Acetolactate)	H+[Cytosol] + NADPH[Cytosol] + (S)-2-Aceto-2-hydroxybutanoate[Cytosol] <=> NADP+[Cytosol] + (R)-2,3-Dihydroxy-3-methylpentanoate[Cytosol]
	KARA1	-4.97344e-27	-1.48704e-13	1.48704e-13	0	1.44555e-13	0	1.44555e-13	0	ketol-acid reductoisomerase (2,3-dihydroxy-3-methylbutanoate)	NADP+[Cytosol] + (R)-2,3-Dihydroxy-3-methylbutanoate[Cytosol] <=> H+[Cytosol] + NADPH[Cytosol] + (S)-2-Acetolactate[Cytosol]
	DHAD2	5.98667e-13	-4.26838e-28	5.98667e-13	0	0	1.12064e-15	1.12064e-15	0	Dihydroxy-acid dehydratase (2,3-dihydroxy-3-methylpentanoate)	(R)-2,3-Dihydroxy-3-methylpentanoate[Cytosol] => H2O[Cytosol] + (S)-3-Methyl-2-oxopentanoate[Cytosol]
	DHAD1	7.51107e-27	-2.03415e-13	2.03415e-13	2.58494e-25	-3.98685e-27	-1.44555e-13	1.44555e-13	0	dihydroxy-acid dehydratase (2,3-dihydroxy-3-methylbutanoate)	(R)-2,3-Dihydroxy-3-methylbutanoate[Cytosol] => H2O[Cytosol] + 3-Methyl-2-oxobutanoate[Cytosol]
	ILETA	2.03415e-13	-7.51289e-27	2.03415e-13	-2.58494e-25	-1.12064e-15	0	1.12064e-15	0	isoleucine transaminase	L-Isoleucine[Cytosol] + 2-Oxoglutarate[Cytosol] <=> L-Glutamate[Cytosol] + (S)-3-Methyl-2-oxopentanoate[Cytosol]
	IPPS	2.03415e-13	-7.51556e-27	2.03415e-13	-2.58494e-25	-2.10327e-26	2.30688e-15	2.30688e-15	0	2-isopropylmalate synthase	H2O[Cytosol] + Acetyl-CoA[Cytosol] + 3-Methyl-2-oxobutanoate[Cytosol] => H+[Cytosol] + Coenzyme A[Cytosol] + 3-Carboxy-3-hydroxy-4-methylpentanoate[Cytosol]
	IPPMIb	0	-2.03415e-13	2.03415e-13	2.58494e-25	-2.30688e-15	2.10327e-26	2.30688e-15	0	2-isopropylmalate hydratase	H2O[Cytosol] + 2-Isopropylmaleate[Cytosol] <=> 3-Carboxy-3-hydroxy-4-methylpentanoate[Cytosol]
	IPPMIa	7.51615e-27	-2.03415e-13	2.03415e-13	2.58494e-25	-2.30688e-15	2.10327e-26	2.30688e-15	0	3-isopropylmalate dehydratase	3-Carboxy-2-hydroxy-4-methylpentanoate[Cytosol] <=> H2O[Cytosol] + 2-Isopropylmaleate[Cytosol]
	IPMD	7.51709e-27	-2.03415e-13	2.03415e-13	2.58494e-25	-2.10326e-26	2.30688e-15	2.30688e-15	0	3-isopropylmalate dehydrogenase	NAD+[Cytosol] + 3-Carboxy-2-hydroxy-4-methylpentanoate[Cytosol] => H+[Cytosol] + NADH[Cytosol] + 3-Carboxy-4-methyl-2-oxopentanoate[Cytosol]
	OMCDC	0	-1.48704e-13	1.48704e-13	0	-2.10326e-26	2.30688e-15	2.30688e-15	0	2-Oxo-4-methyl-3-carboxypentanoate decarboxylation	H+[Cytosol] + 3-Carboxy-4-methyl-2-oxopentanoate[Cytosol] => CO2[Cytosol] + 4-Methyl-2-oxopentanoate[Cytosol]
	LEUTAi	5.55441e-14	-1.98237e-13	2.53781e-13	2.58494e-25	0	2.30688e-15	2.30688e-15	0	leucine transaminase (irreversible)	L-Glutamate[Cytosol] + 4-Methyl-2-oxopentanoate[Cytosol] => L-Leucine[Cytosol] + 2-Oxoglutarate[Cytosol]
	ACLS	0	-1.17841e-15	1.17841e-15	-4.89794e-26	0	-1.44555e-13	1.44555e-13	0	acetolactate synthase	H+[Cytosol] + 2 Pyruvate[Cytosol] => CO2[Cytosol] + (S)-2-Acetolactate[Cytosol]
	VALTA	0	-1.17841e-15	1.17841e-15	-4.89794e-26	0	1000	1000	0	valine transaminase	L-Valine[Cytosol] + 2-Oxoglutarate[Cytosol] <=> L-Glutamate[Cytosol] + 3-Methyl-2-oxobutanoate[Cytosol]
	ATPPRT	0	-1.17841e-15	1.17841e-15	-4.89794e-26	2.98539e-27	3.6547e-16	3.6547e-16	0	ATP phosphoribosyltransferase	ATP[Cytosol] + 5-Phospho-alpha-D-ribose 1-diphosphate[Cytosol] => Diphosphate[Cytosol] + 1-(5-Phosphoribosyl)-ATP[Cytosol]
	PRATPP	0	-1.17841e-15	1.17841e-15	-4.89794e-26	2.98539e-27	3.6547e-16	3.6547e-16	0	phosphoribosyl-ATP pyrophosphatase	H2O[Cytosol] + 1-(5-Phosphoribosyl)-ATP[Cytosol] => H+[Cytosol] + Diphosphate[Cytosol] + 1-(5-Phosphoribosyl)-AMP[Cytosol]
	PRAMPC	0	-1.17841e-15	1.17841e-15	-4.89794e-26	2.98538e-27	3.6547e-16	3.6547e-16	0	phosphoribosyl-AMP cyclohydrolase	H2O[Cytosol] + 1-(5-Phosphoribosyl)-AMP[Cytosol] => 1-(5-Phosphoribosyl)-5-[(5-phosphoribosylamino)methylideneamino]imidazole-4-carboxamide[Cytosol]
	PRMICI	0	-1.17841e-15	1.17841e-15	-4.89794e-26	2.98536e-27	3.6547e-16	3.6547e-16	0	1-(5-phosphoribosyl)-5-[(5-phosphoribosylamino)methylideneamino)imidazole-4-carboxamide isomerase	1-(5-Phosphoribosyl)-5-[(5-phosphoribosylamino)methylideneamino]imidazole-4-carboxamide[Cytosol] <=> 5-[(5-phospho-1-deoxyribulos-1-ylamino)methylideneamino]-1-(5-phosphoribosyl)imidazole-4-carboxamide[Cytosol]
	IG3PS	0	-1.17841e-15	1.17841e-15	-4.89794e-26	2.98536e-27	3.6547e-16	3.6547e-16	0	Imidazole-glycerol-3-phosphate synthase	L-Glutamine[Cytosol] + 5-[(5-phospho-1-deoxyribulos-1-ylamino)methylideneamino]-1-(5-phosphoribosyl)imidazole-4-carboxamide[Cytosol] => H+[Cytosol] + L-Glutamate[Cytosol] + 5-Amino-1-(5-Phospho-D-ribosyl)imidazole-4-carboxamide[Cytosol] + D-erythro-1-(Imidazol-4-yl)glycerol 3-phosphate[Cytosol]
	IGPDH	0	-1.17841e-15	1.17841e-15	-4.89794e-26	2.98536e-27	3.6547e-16	3.6547e-16	0	imidazoleglycerol-phosphate dehydratase	D-erythro-1-(Imidazol-4-yl)glycerol 3-phosphate[Cytosol] => H2O[Cytosol] + 3-(Imidazol-4-yl)-2-oxopropyl phosphate[Cytosol]
	HSTPT	0	-4.26885e-15	4.26885e-15	-1.7743e-25	2.98535e-27	3.6547e-16	3.6547e-16	0	histidinol-phosphate transaminase	L-Glutamate[Cytosol] + 3-(Imidazol-4-yl)-2-oxopropyl phosphate[Cytosol] => 2-Oxoglutarate[Cytosol] + L-Histidinol phosphate[Cytosol]
	HISTD	0	-5.8112e-15	5.8112e-15	-2.41537e-25	2.98534e-27	3.6547e-16	3.6547e-16	0	histidinol dehydrogenase	H2O[Cytosol] + 2 NAD+[Cytosol] + L-Histidinol[Cytosol] => 3 H+[Cytosol] + 2 NADH[Cytosol] + L-Histidine[Cytosol]
	DAPDC	0	0	0	0	1.08144e-26	1.32393e-15	1.32393e-15	0	diaminopimelate decarboxylase	H+[Cytosol] + meso-2,6-Diaminoheptanedioate[Cytosol] => CO2[Cytosol] + L-Lysine[Cytosol]
	DAPE	0	0	0	0	1.15879e-26	1.80227e-15	1.80227e-15	0	diaminopimelate epimerase	LL-2,6-Diaminoheptanedioate[Cytosol] <=> meso-2,6-Diaminoheptanedioate[Cytosol]
	SDPDS	0	-5.8112e-15	5.8112e-15	-2.41537e-25	1.15879e-26	1.80227e-15	1.80227e-15	0	succinyl-diaminopimelate desuccinylase	H2O[Cytosol] + N-Succinyl-LL-2,6-diaminoheptanedioate[Cytosol] => Succinate[Cytosol] + LL-2,6-Diaminoheptanedioate[Cytosol]
	THDPS	0	-5.8112e-15	5.8112e-15	-2.41537e-25	1.15899e-26	1.80227e-15	1.80227e-15	0	tetrahydrodipicolinate succinylase	H2O[Cytosol] + Succinyl-CoA[Cytosol] + 2,3,4,5-Tetrahydrodipicolinate[Cytosol] => Coenzyme A[Cytosol] + N-Succinyl-2-L-amino-6-oxoheptanedioate[Cytosol]
	DHDPRy	5.8112e-15	0	5.8112e-15	2.41537e-25	0	1.80227e-15	1.80227e-15	0	dihydrodipicolinate reductase (NADPH)	H+[Cytosol] + NADPH[Cytosol] + 2,3-Dihydrodipicolinate[Cytosol] => NADP+[Cytosol] + 2,3,4,5-Tetrahydrodipicolinate[Cytosol]
	DHDPS	0	0	0	0	0	1.80227e-15	1.80227e-15	0	dihydrodipicolinate synthase	Pyruvate[Cytosol] + L-Aspartate 4-semialdehyde[Cytosol] => H+[Cytosol] + 2 H2O[Cytosol] + 2,3-Dihydrodipicolinate[Cytosol]
	ANPRT	0	-3.47426e-15	3.47426e-15	0	1.79105e-27	2.19266e-16	2.19266e-16	0	anthranilate phosphoribosyltransferase	5-Phospho-alpha-D-ribose 1-diphosphate[Cytosol] + Anthranilate[Cytosol] => Diphosphate[Cytosol] + N-(5-Phospho-D-ribosyl)anthranilate[Cytosol]
	ANS	0	-3.47426e-15	3.47426e-15	0	1.79106e-27	2.19266e-16	2.19266e-16	0	anthranilate synthase	L-Glutamine[Cytosol] + chorismate[Cytosol] => H+[Cytosol] + Pyruvate[Cytosol] + L-Glutamate[Cytosol] + Anthranilate[Cytosol]
	CHORM	8.34431e-27	-3.47426e-15	3.47426e-15	0	9.8883e-27	1.21052e-15	1.21052e-15	0	chorismate mutase	chorismate[Cytosol] => Prephenate[Cytosol]
	CHORS	8.34347e-27	-3.47426e-15	3.47426e-15	0	-4.95769e-15	2.7614e-15	7.71909e-15	0	chorismate synthase	5-O-(1-Carboxyvinyl)-3-phosphoshikimate[Cytosol] => Phosphate[Cytosol] + chorismate[Cytosol]
	DDPA	8.34606e-27	-3.47426e-15	3.47426e-15	0	-4.95769e-15	2.7614e-15	7.71909e-15	0	3-deoxy-D-arabino-heptulosonate 7-phosphate synthetase	H2O[Cytosol] + Phosphoenolpyruvate[Cytosol] + D-Erythrose 4-phosphate[Cytosol] => Phosphate[Cytosol] + 2-Dehydro-3-deoxy-D-arabino-heptonate 7-phosphate[Cytosol]
	DHQS	2.18791e-15	0	2.18791e-15	0	-4.95769e-15	2.7614e-15	7.71909e-15	0	3-dehydroquinate synthase	2-Dehydro-3-deoxy-D-arabino-heptonate 7-phosphate[Cytosol] => Phosphate[Cytosol] + 3-Dehydroquinate[Cytosol]
	DHQTi	1.32262e-15	0	1.32262e-15	0	-4.95769e-15	2.7614e-15	7.71909e-15	0	3-dehydroquinate dehydratase, irreversible	3-Dehydroquinate[Cytosol] => H2O[Cytosol] + 3-Dehydroshikimate[Cytosol]
	PHETA	0	-1.52677e-15	1.52677e-15	0	0	0	0	0	phenylalanine transaminase	2-Oxoglutarate[Cytosol] + L-Phenylalanine[Cytosol] <=> L-Glutamate[Cytosol] + Phenylpyruvate[Cytosol]
	RHEA_21411	0	-2.18791e-15	2.18791e-15	0	-6.78553e-16	-5.54278e-27	6.78553e-16	0	phenylalanine dehydrogenase	H2O[Cytosol] + NAD+[Cytosol] + L-Phenylalanine[Cytosol] <=> H+[Cytosol] + Ammonium[Cytosol] + NADH[Cytosol] + Phenylpyruvate[Cytosol]
	PPND	0	-3.47426e-15	3.47426e-15	0	4.34538e-27	5.31964e-16	5.31964e-16	0	prephenate dehydrogenase	NAD+[Cytosol] + Prephenate[Cytosol] => CO2[Cytosol] + NADH[Cytosol] + 3-(4-Hydroxyphenyl)pyruvate[Cytosol]
	PPNDH	1.52677e-15	0	1.52677e-15	0	5.54286e-27	6.78553e-16	6.78553e-16	0	prephenate dehydratase	H+[Cytosol] + Prephenate[Cytosol] => H2O[Cytosol] + CO2[Cytosol] + Phenylpyruvate[Cytosol]
	PSCVT	1.33279e-26	-5.67529e-14	5.67529e-14	0	-4.95769e-15	2.7614e-15	7.71909e-15	0	3-phosphoshikimate 1-carboxyvinyltransferase	Phosphoenolpyruvate[Cytosol] + Shikimate 5-phosphate[Cytosol] <=> Phosphate[Cytosol] + 5-O-(1-Carboxyvinyl)-3-phosphoshikimate[Cytosol]
	SHKK	0	-5.67529e-14	5.67529e-14	0	-4.95769e-15	2.7614e-15	7.71909e-15	0	shikimate kinase	ATP[Cytosol] + Shikimate[Cytosol] => ADP[Cytosol] + H+[Cytosol] + Shikimate 5-phosphate[Cytosol]
	SHK3Dr	5.63732e-27	-1.91178e-15	1.91178e-15	3.87741e-26	-4.95769e-15	2.7614e-15	7.71909e-15	0	shikimate dehydrogenase	H+[Cytosol] + NADPH[Cytosol] + 3-Dehydroshikimate[Cytosol] <=> NADP+[Cytosol] + Shikimate[Cytosol]
	TRPS1	0	0	0	0	0	2.19266e-16	2.19266e-16	0	tryptophan synthase (indoleglycerol phosphate)	L-Serine[Cytosol] + C'-(3-Indolyl)-glycerol 3-phosphate[Cytosol] => H2O[Cytosol] + Glyceraldehyde 3-phosphate[Cytosol] + L-Tryptophan[Cytosol]
	TRPS2	5.23494e-27	-1.91178e-15	1.91178e-15	3.87741e-26	1.29496e-28	2.19266e-16	2.19266e-16	0	tryptophan synthase (indole)	L-Serine[Cytosol] + Indole[Cytosol] => H2O[Cytosol] + L-Tryptophan[Cytosol]
	TRPS3	0	0	0	0	0	2.19266e-16	2.19266e-16	0	tryptophan synthase (indoleglycerol phosphate)	C'-(3-Indolyl)-glycerol 3-phosphate[Cytosol] => Glyceraldehyde 3-phosphate[Cytosol] + Indole[Cytosol]
	TYRTA	0	0	0	0	-5.31964e-16	-4.34538e-27	5.31964e-16	0	tyrosine transaminase	2-Oxoglutarate[Cytosol] + L-Tyrosine[Cytosol] <=> L-Glutamate[Cytosol] + 3-(4-Hydroxyphenyl)pyruvate[Cytosol]
	CYSTL	0	0	0	0	0	0	0	0	cystathionine b-lyase	H2O[Cytosol] + L-Cystathionine[Cytosol] => Ammonium[Cytosol] + Pyruvate[Cytosol] + L-Homocysteine[Cytosol]
	AHCYSNS	-7.23201e-27	-1.91178e-15	1.91178e-15	3.87741e-26	0	0	0	0	S-adenosylhomocysteine nucleosidase	H2O[Cytosol] + S-Adenosyl-L-homocysteine[Cytosol] => Adenine[Cytosol] + S-Ribosyl-L-homocysteine[Cytosol]
	HSST	0	0	0	0	0	4.35687e-15	4.35687e-15	0	homoserine O-succinyltransferase	Succinyl-CoA[Cytosol] + L-Homoserine[Cytosol] => Coenzyme A[Cytosol] + O-Succinyl-L-homoserine[Cytosol]
	METAT	0	0	0	0	0	0	0	0	methionine adenosyltransferase	ATP[Cytosol] + H2O[Cytosol] + L-Methionine[Cytosol] => Phosphate[Cytosol] + Diphosphate[Cytosol] + S-Adenosyl-L-methionine[Cytosol]
	RHEA_21199	0	0	0	0	0	0	0	0	5-methyltetrahydropteroyltriglutamate-homocysteine methyltransferase	L-Homocysteine[Cytosol] + 5-Methyltetrahydropteroyltri-L-glutamate[Cytosol] => L-Methionine[Cytosol] + Tetrahydropteroyltri-L-glutamate[Cytosol]
	RHCCE	3.38473e-15	-1.15828e-14	1.49675e-14	0	0	0	0	0	S-ribosylhomocysteine cleavage enzyme	S-Ribosyl-L-homocysteine[Cytosol] => L-Homocysteine[Cytosol] + 4,5-dihydroxy-2,3-pentanedione[Cytosol]
	SHSL1	-1000	-2.83432e-14	1000	-1000	0	5.92914e-16	5.92914e-16	0	O-succinylhomoserine lyase (L-cysteine)	O-Succinyl-L-homoserine[Cytosol] + L-Cysteine[Cytosol] => H+[Cytosol] + Succinate[Cytosol] + L-Cystathionine[Cytosol]
	BAT2_4	2.20632e-15	-1.15828e-14	1.37891e-14	-3.87741e-26	0	0	0	0	Branched-chain-amino-acid aminotransferase, cytosolic	L-Glutamate[Cytosol] + 2-oxo-4-methylthiobutanoate[Cytosol] => 2-Oxoglutarate[Cytosol] + L-Methionine[Cytosol]
	YML082W	3.67927e-15	-7.48507e-14	7.853e-14	0	-8.2661e-16	4.64492e-15	5.47153e-15	0	O-succinylhomoserine (thiol)-lyase	O-Succinyl-L-homoserine[Cytosol] <=> H+[Cytosol] + Ammonium[Cytosol] + Succinate[Cytosol] + 2-Oxobutanoate[Cytosol]
	RHEA_10115	0	-2.07798e-13	2.07798e-13	0	-5.92914e-16	0	5.92914e-16	0	cystathionine beta-synthase	L-Serine[Cytosol] + L-Homocysteine[Cytosol] <=> H2O[Cytosol] + L-Cystathionine[Cytosol]
	RHEA_30934	0	0	0	0	0	0	0	0	cystathionine gamma-synthase	L-Cysteine[Cytosol] + O-Acetyl-L-homoserine[Cytosol] => H+[Cytosol] + Acetate[Cytosol] + L-Cystathionine[Cytosol]
	MET17_1	0	0	0	0	0	0	0	0	O-acetylhomoserine sulfhydrylase	O-Acetyl-L-homoserine[Cytosol] + Methanethiol[Cytosol] => Acetate[Cytosol] + L-Methionine[Cytosol]
	GLUPRT	-3.93375e-29	-1.74781e-13	1.74781e-13	0	-3.76819e-15	-3.2277e-15	5.40487e-16	0	glutamine phosphoribosyldiphosphate amidotransferase	H2O[Cytosol] + 5-Phospho-alpha-D-ribose 1-diphosphate[Cytosol] + L-Glutamine[Cytosol] => Diphosphate[Cytosol] + L-Glutamate[Cytosol] + 5-Phospho-beta-D-ribosylamine[Cytosol]
	GARFT	1.69814e-16	1.73742e-13	1.73572e-13	0	-1000	1.3606e-14	1000	-1000	phosphoribosylglycinamide formyltransferase	10-Formyltetrahydrofolate[Cytosol] + N1-(5-Phospho-D-ribosyl)glycinamide[Cytosol] <=> H+[Cytosol] + 5,6,7,8-Tetrahydrofolate[Cytosol] + N2-Formyl-N1-(5-phospho-D-ribosyl)glycinamide[Cytosol]
	AICART	0	0	0	0	-3.40272e-15	1.60296e-14	1.94323e-14	0	phosphoribosylaminoimidazolecarboxamide formyltransferase	5-Amino-1-(5-Phospho-D-ribosyl)imidazole-4-carboxamide[Cytosol] + 10-Formyltetrahydrofolate[Cytosol] <=> 5,6,7,8-Tetrahydrofolate[Cytosol] + 5-Formamido-1-(5-phospho-D-ribosyl)imidazole-4-carboxamide[Cytosol]
	ASPCT	0	0	0	0	-9.77731e-29	1.27606e-15	1.27606e-15	0	aspartate carbamoyltransferase	L-Aspartate[Cytosol] + Carbamoyl phosphate[Cytosol] => H+[Cytosol] + Phosphate[Cytosol] + N-Carbamoyl-L-aspartate[Cytosol]
	IMPD	0	0	0	0	-5.16054e-15	1.10719e-14	1.62324e-14	0	IMP dehydrogenase	H2O[Cytosol] + NAD+[Cytosol] + IMP[Cytosol] => H+[Cytosol] + NADH[Cytosol] + Xanthosine 5-phosphate[Cytosol]
	ADPT	0	0	0	0	0	0	0	0	adenine phosphoribosyltransferase	5-Phospho-alpha-D-ribose 1-diphosphate[Cytosol] + Adenine[Cytosol] => Diphosphate[Cytosol] + AMP[Cytosol]
	GUAPRT	0	-8.09562e-14	8.09562e-14	0	0	1.25834e-13	1.25834e-13	0	guanine phosphoribosyltransferase	5-Phospho-alpha-D-ribose 1-diphosphate[Cytosol] + Guanine[Cytosol] => Diphosphate[Cytosol] + GMP[Cytosol]
	XPPT	0	0	0	0	0	0	0	0	xanthine phosphoribosyltransferase	5-Phospho-alpha-D-ribose 1-diphosphate[Cytosol] + Xanthine[Cytosol] => Diphosphate[Cytosol] + Xanthosine 5-phosphate[Cytosol]
	GUAPRT1	0	-8.09562e-14	8.09562e-14	0	0	1.25834e-13	1.25834e-13	0	guanine phosphoribosyltransferase	5-Phospho-alpha-D-ribose 1-diphosphate[Cytosol] + Guanine[Cytosol] => Diphosphate[Cytosol] + GMP[Cytosol]
	DHORD8	3.67927e-15	-7.48507e-14	7.853e-14	0	-9.768e-29	1.27606e-15	1.27606e-15	0	dihydroorotic acid (menaquinone-8)	Fumarate[Cytosol] + (S)-Dihydroorotate[Cytosol] => Succinate[Cytosol] + Orotate[Cytosol]
	ORPT	7.48507e-14	-3.67927e-15	7.853e-14	0	-1.27606e-15	9.75663e-29	1.27606e-15	0	orotate phosphoribosyltransferase	Diphosphate[Cytosol] + Orotidine 5-phosphate[Cytosol] <=> 5-Phospho-alpha-D-ribose 1-diphosphate[Cytosol] + Orotate[Cytosol]
	OMPDC	3.67927e-15	-7.48507e-14	7.853e-14	0	-9.75345e-29	1.27606e-15	1.27606e-15	0	orotidine-5-phosphate decarboxylase	H+[Cytosol] + Orotidine 5-phosphate[Cytosol] => CO2[Cytosol] + UMP[Cytosol]
	NTPP91	0	0	0	0	-3.23109e-15	-1.58723e-26	3.23109e-15	0	Nucleoside triphosphate pyrophosphorylase (itp)	H2O[Cytosol] + UTP[Cytosol] <=> H+[Cytosol] + Diphosphate[Cytosol] + UMP[Cytosol]
	CTPS2	0	0	0	0	0	2.11389e-13	2.11389e-13	0	CTP synthase (glutamine)	ATP[Cytosol] + L-Glutamine[Cytosol] + H2O[Cytosol] + UTP[Cytosol] => ADP[Cytosol] + CTP[Cytosol] + L-Glutamate[Cytosol] + 2 H+[Cytosol] + Phosphate[Cytosol]
	RHEA_30338	3.83046e-28	-4.47614e-13	4.47614e-13	-1.79188e-25	-7.20177e-16	2.11389e-13	2.12109e-13	0	dCTP deaminase	H+[Cytosol] + H2O[Cytosol] + CTP[Cytosol] <=> Ammonium[Cytosol] + UTP[Cytosol]
	RNTR3c	0	-4.47614e-13	4.47614e-13	0	1.676e-27	2.05186e-16	2.05186e-16	0	ribonucleoside-triphosphate reductase (CTP) (flavodoxin)	CTP[Cytosol] + flavodoxin (reduced)[Cytosol] => H2O[Cytosol] + dCTP[Cytosol] + flavodoxin (oxidized)[Cytosol]
	TMDS	3.83046e-28	7.7089e-15	7.7089e-15	-9.65165e-26	8.24576e-28	1.00954e-16	1.00954e-16	0	thymidylate synthase	5,10-Methylenetetrahydrofolate[Cytosol] + dUMP[Cytosol] => 7,8-Dihydrofolate[Cytosol] + dTMP[Cytosol]
	HXPRT	3.83046e-28	7.7089e-15	7.7089e-15	-2.74986e-26	0	0	0	0	hypoxanthine phosphoribosyltransferase (Hypoxanthine)	5-Phospho-alpha-D-ribose 1-diphosphate[Cytosol] + Hypoxanthine[Cytosol] => Diphosphate[Cytosol] + IMP[Cytosol]
	UPPRT	0	-3.25512e-16	3.25512e-16	-1.35296e-26	0	0	0	0	uracil phosphoribosyltransferase	5-Phospho-alpha-D-ribose 1-diphosphate[Cytosol] + Uracil[Cytosol] => Diphosphate[Cytosol] + UMP[Cytosol]
	PRAGSr	0	0	0	0	-3.76819e-15	-3.2277e-15	5.40487e-16	0	phosphoribosylglycinamide synthase	ATP[Cytosol] + Glycine[Cytosol] + 5-Phospho-beta-D-ribosylamine[Cytosol] <=> ADP[Cytosol] + H+[Cytosol] + Phosphate[Cytosol] + N1-(5-Phospho-D-ribosyl)glycinamide[Cytosol]
	GART	0	-1.68423e-13	1.68423e-13	0	0	1000	1000	1000	GAR transformylase-T	ATP[Cytosol] + Formate[Cytosol] + N1-(5-Phospho-D-ribosyl)glycinamide[Cytosol] => ADP[Cytosol] + H+[Cytosol] + Phosphate[Cytosol] + N2-Formyl-N1-(5-phospho-D-ribosyl)glycinamide[Cytosol]
	PRFGS	3.38473e-15	-1.15828e-14	1.49675e-14	0	-3.76819e-15	1.60296e-14	1.97978e-14	0	phosphoribosylformylglycinamidine synthase	ATP[Cytosol] + H2O[Cytosol] + L-Glutamine[Cytosol] + N2-Formyl-N1-(5-phospho-D-ribosyl)glycinamide[Cytosol] => ADP[Cytosol] + H+[Cytosol] + Phosphate[Cytosol] + L-Glutamate[Cytosol] + 2-(Formamido)-N1-(5-phospho-D-ribosyl)acetamidine[Cytosol]
	PRAIS	0	1000	1000	1000	-3.76819e-15	1.60296e-14	1.97978e-14	0	phosphoribosylaminoimidazole synthase	ATP[Cytosol] + 2-(Formamido)-N1-(5-phospho-D-ribosyl)acetamidine[Cytosol] => ADP[Cytosol] + 2 H+[Cytosol] + Phosphate[Cytosol] + 5-amino-1-(5-phospho-D-ribosyl)imidazole[Cytosol]
	AIRC3	3.38473e-15	-1.15828e-14	1.49675e-14	0	-1.60296e-14	3.76819e-15	1.97978e-14	0	phosphoribosylaminoimidazole carboxylase (mutase rxn)	5-amino-1-(5-phospho-D-ribosyl)imidazole-4-carboxylate[Cytosol] <=> 5-phosphoribosyl-5-carboxyaminoimidazole[Cytosol]
	PRASCS	1.15828e-14	-3.38473e-15	1.49675e-14	0	-3.76819e-15	1.60296e-14	1.97978e-14	0	phosphoribosylaminoimidazolesuccinocarboxamide synthase	ATP[Cytosol] + L-Aspartate[Cytosol] + 5-amino-1-(5-phospho-D-ribosyl)imidazole-4-carboxylate[Cytosol] <=> ADP[Cytosol] + H+[Cytosol] + Phosphate[Cytosol] + (S)-2-[5-Amino-1-(5-phospho-D-ribosyl)imidazole-4-carboxamido]succinate[Cytosol]
	ADSL1r	3.38473e-15	-1.15828e-14	1.49675e-14	0	-9.22738e-14	1.75782e-15	9.40316e-14	0	adenylsuccinate lyase	N6-(1,2-Dicarboxyethyl)-AMP[Cytosol] <=> Fumarate[Cytosol] + AMP[Cytosol]
	GMPS2	1.03899e-13	-7.95698e-14	1.83469e-13	6.61744e-24	-5.16054e-15	1.10719e-14	1.62324e-14	0	GMP synthase	ATP[Cytosol] + H2O[Cytosol] + L-Glutamine[Cytosol] + Xanthosine 5-phosphate[Cytosol] => 2 H+[Cytosol] + Diphosphate[Cytosol] + AMP[Cytosol] + L-Glutamate[Cytosol] + GMP[Cytosol]
	NTPP10	0	-2.07798e-13	2.07798e-13	0	0	0	0	0	Nucleoside triphosphate pyrophosphorylase (ditp)	H2O[Cytosol] + dITP[Cytosol] => H+[Cytosol] + Diphosphate[Cytosol] + dIMP[Cytosol]
	NTPP11	0	0	0	0	0	0	0	0	Nucleoside triphosphate pyrophosphorylase (xtp)	H2O[Cytosol] + XTP[Cytosol] => H+[Cytosol] + Diphosphate[Cytosol] + Xanthosine 5-phosphate[Cytosol]
	NTPP2	0	0	0	0	0	6.17976e-14	6.17976e-14	0	Nucleoside triphosphate pyrophosphorylase (gtp)	H2O[Cytosol] + GTP[Cytosol] => H+[Cytosol] + Diphosphate[Cytosol] + GMP[Cytosol]
	NTPP9	0	1.49919e-15	1.49919e-15	0	0	0	0	0	Nucleoside triphosphate pyrophosphorylase (itp)	H2O[Cytosol] + ITP[Cytosol] => H+[Cytosol] + Diphosphate[Cytosol] + IMP[Cytosol]
	NTPP1	0	0	0	0	0	1.88978e-13	1.88978e-13	0	Nucleoside triphosphate pyrophosphorylase (dgtp)	H2O[Cytosol] + dGTP[Cytosol] => H+[Cytosol] + Diphosphate[Cytosol] + dGMP[Cytosol]
	DGK1	0	-1.30595e-13	1.30595e-13	0	2.51888e-28	1.88978e-13	1.88978e-13	0	deoxyguanylate kinase (dGMP:ATP)	ATP[Cytosol] + dGMP[Cytosol] <=> ADP[Cytosol] + dGDP[Cytosol]
	GTPDPDP	0	-1.30595e-13	1.30595e-13	0	0	0	0	0	guanosine-5'-triphosphate,3'-diphosphate diphosphatase	H2O[Cytosol] + Guanosine 3'-diphosphate 5'-triphosphate[Cytosol] => H+[Cytosol] + Phosphate[Cytosol] + Guanosine 3',5'-bis(diphosphate)[Cytosol]
	GTPDPK	0	0	0	0	0	0	0	0	GTP diphosphokinase	ATP[Cytosol] + GTP[Cytosol] => H+[Cytosol] + AMP[Cytosol] + Guanosine 3'-diphosphate 5'-triphosphate[Cytosol]
	GK1	5.5159e-14	4.86511e-14	6.50794e-15	7.70312e-24	-4.95769e-15	6.17976e-14	6.67553e-14	0	guanylate kinase (GMP:ATP)	ATP[Cytosol] + GMP[Cytosol] <=> ADP[Cytosol] + GDP[Cytosol]
	NTPTP1	1.69814e-16	1.73742e-13	1.73572e-13	0	0	0	0	0	Nucleoside triphosphate tripolyhydrolase	H2O[Cytosol] + dGTP[Cytosol] => Deoxyguanosine[Cytosol] + Inorganic triphosphate[Cytosol]
	NTPTP2	0	-1.74781e-13	1.74781e-13	0	0	1.25834e-13	1.25834e-13	0	Nucleoside triphosphate tripolyhydrolase	H2O[Cytosol] + GTP[Cytosol] => Inorganic triphosphate[Cytosol] + Guanosine[Cytosol]
	RHEA_18672	0	0	0	0	0	0	0	0	ribonucleoside hydrolase	H2O[Cytosol] + Adenosine[Cytosol] <=> D-Ribose[Cytosol] + Adenine[Cytosol]
	RHEA_30774	0	0	0	0	0	1.25834e-13	1.25834e-13	0	ribonucleoside hydrolase	H2O[Cytosol] + Guanosine[Cytosol] <=> D-Ribose[Cytosol] + Guanine[Cytosol]
	ADK1	0	7.7089e-15	7.7089e-15	-1.35296e-26	2.27589e-13	1000	1000	0	adenylate kinase	ATP[Cytosol] + AMP[Cytosol] <=> 2 ADP[Cytosol]
	RHEA_30298	-8.3422e-13	1000	1000	2.64698e-23	-1.48731e-14	1000	1000	5.04871e-29	GTP:pyruvate 2-O-phosphotransferase	Pyruvate[Cytosol] + GTP[Cytosol] <=> H+[Cytosol] + Phosphoenolpyruvate[Cytosol] + GDP[Cytosol]
	RHEA_30730	-1000	1000	2000	0	0	0	0	0	dATP:pyruvate 2-O-phosphotransferase	Pyruvate[Cytosol] + dATP[Cytosol] <=> H+[Cytosol] + Phosphoenolpyruvate[Cytosol] + dADP[Cytosol]
	RHEA_30794	0	0	0	0	-1.88978e-13	-2.14653e-28	1.88978e-13	0	dGTP:pyruvate 2-O-phosphotransferase	Pyruvate[Cytosol] + dGTP[Cytosol] <=> H+[Cytosol] + Phosphoenolpyruvate[Cytosol] + dGDP[Cytosol]
	DADK	1.30595e-13	0	1.30595e-13	0	0	0	0	0	deoxyadenylate kinase	ATP[Cytosol] + dAMP[Cytosol] <=> ADP[Cytosol] + dADP[Cytosol]
	ADSS	0	0	0	0	-9.22738e-14	1.75782e-15	9.40316e-14	0	adenylosuccinate synthase	L-Aspartate[Cytosol] + IMP[Cytosol] + GTP[Cytosol] => 2 H+[Cytosol] + Phosphate[Cytosol] + N6-(1,2-Dicarboxyethyl)-AMP[Cytosol] + GDP[Cytosol]
	ADSL2r	1.03899e-13	-7.95698e-14	1.83469e-13	6.61744e-24	-3.76819e-15	1.60296e-14	1.97978e-14	0	adenylosuccinate lyase	(S)-2-[5-Amino-1-(5-phospho-D-ribosyl)imidazole-4-carboxamido]succinate[Cytosol] <=> Fumarate[Cytosol] + 5-Amino-1-(5-Phospho-D-ribosyl)imidazole-4-carboxamide[Cytosol]
	DURIK1	3.38473e-15	-1.15828e-14	1.49675e-14	0	0	0	0	0	deoxyuridine kinase (ATP:Deoxyuridine)	ATP[Cytosol] + Deoxyuridine[Cytosol] => ADP[Cytosol] + H+[Cytosol] + dUMP[Cytosol]
	DTMPK	0	0	0	0	8.24577e-28	1.00954e-16	1.00954e-16	0	dTMP kinase	ATP[Cytosol] + dTMP[Cytosol] <=> ADP[Cytosol] + dTDP[Cytosol]
	DHORTS	-7.7089e-15	-3.25512e-16	7.38338e-15	0	-1.27606e-15	9.76847e-29	1.27606e-15	0	dihydroorotase	H2O[Cytosol] + (S)-Dihydroorotate[Cytosol] <=> H+[Cytosol] + N-Carbamoyl-L-aspartate[Cytosol]
	IMPC	0	-3.25512e-16	3.25512e-16	-1.35296e-26	-1.60296e-14	3.40272e-15	1.94323e-14	0	IMP cyclohydrolase	H2O[Cytosol] + IMP[Cytosol] <=> 5-Formamido-1-(5-phospho-D-ribosyl)imidazole-4-carboxamide[Cytosol]
	DCTPD	0	0	0	0	8.24578e-28	1.00954e-16	1.00954e-16	0	dCTP deaminase	H+[Cytosol] + H2O[Cytosol] + dCTP[Cytosol] => Ammonium[Cytosol] + dUTP[Cytosol]
	DUTPDP	-1000	1000	2000	1000	8.24577e-28	1.00954e-16	1.00954e-16	0	dUTP diphosphatase	H2O[Cytosol] + dUTP[Cytosol] => H+[Cytosol] + Diphosphate[Cytosol] + dUMP[Cytosol]
	AIRC2	0	7.7089e-15	7.7089e-15	0	-3.76819e-15	1.60296e-14	1.97978e-14	0	phosphoribosylaminoimidazole carboxylase	ATP[Cytosol] + Bicarbonate[Cytosol] + 5-amino-1-(5-phospho-D-ribosyl)imidazole[Cytosol] => ADP[Cytosol] + H+[Cytosol] + Phosphate[Cytosol] + 5-phosphoribosyl-5-carboxyaminoimidazole[Cytosol]
	ADK3	0	0	0	0	-1000	6.4696e-14	1000	-5.04871e-29	adentylate kinase (GTP)	AMP[Cytosol] + GTP[Cytosol] <=> ADP[Cytosol] + GDP[Cytosol]
	ADK4	0	0	0	0	0	0	0	0	adentylate kinase (ITP)	AMP[Cytosol] + ITP[Cytosol] <=> ADP[Cytosol] + IDP[Cytosol]
	RNTR1c	7.48507e-14	-3.67927e-15	7.853e-14	0	8.24647e-28	1.00954e-16	1.00954e-16	0	ribonucleoside-triphosphate reductase (ATP) (flavodoxin)	ATP[Cytosol] + flavodoxin (reduced)[Cytosol] => H2O[Cytosol] + flavodoxin (oxidized)[Cytosol] + dATP[Cytosol]
	RNTR2c	1.15828e-14	-2.20632e-15	1.37891e-14	3.87741e-26	1.14812e-27	1.04233e-16	1.04233e-16	0	ribonucleoside-triphosphate reductase (GTP) (flavodoxin)	flavodoxin (reduced)[Cytosol] + GTP[Cytosol] => H2O[Cytosol] + flavodoxin (oxidized)[Cytosol] + dGTP[Cytosol]
	URIDK2r	0	0	0	0	0	0	0	0	uridylate kinase (dUMP)	ATP[Cytosol] + dUMP[Cytosol] <=> ADP[Cytosol] + dUDP[Cytosol]
	FLDR1	3.83046e-28	7.7089e-15	7.7089e-15	-1.35296e-26	-2.55884e-26	4.10372e-16	4.10372e-16	0	flavodoxin reductase (NADPH)	H+[Cytosol] + NADPH[Cytosol] + flavodoxin (oxidized)[Cytosol] => NADP+[Cytosol] + flavodoxin (reduced)[Cytosol]
	PPA	-1000	1000	2000	-1.32349e-23	0	6.17976e-14	6.17976e-14	0	inorganic diphosphatase	H2O[Cytosol] + Diphosphate[Cytosol] => H+[Cytosol] + 2 Phosphate[Cytosol]
	PPA2	0	0	0	0	0	1.87176e-13	1.87176e-13	0	inorganic triphosphatase	H2O[Cytosol] + Inorganic triphosphate[Cytosol] => H+[Cytosol] + Phosphate[Cytosol] + Diphosphate[Cytosol]
	RHEA_13068	0	-3.25512e-16	3.25512e-16	-1.35296e-26	0	6.17976e-14	6.17976e-14	0	ATP-dependent DNA helicase	ATP[Cytosol] + H2O[Cytosol] => ADP[Cytosol] + H+[Cytosol] + Phosphate[Cytosol]
	HCO3E	0	1.73742e-13	1.73742e-13	-1.3969e-26	9.27302e-14	7.17025e-15	8.556e-14	0	HCO3 equilibration reaction	H+[Cytosol] + Bicarbonate[Cytosol] <=> H2O[Cytosol] + CO2[Cytosol]
	ACMUMtex	0	0	0	0	0	0	0	0	N-acetylmuramate transport via diffusion (extracellular to periplasm)	N-Acetylmuramate[b] => N-Acetylmuramate[Extraorganism]
	ACMUMptspp	0	1.73742e-13	1.73742e-13	-5.16988e-26	0	0	0	0	N-acetylmuramate transport via PEP:Pyr PTS (periplasm)	Phosphoenolpyruvate[Cytosol] + N-Acetylmuramate[Extraorganism] => Pyruvate[Cytosol] + N-acetylmuramate 6-phosphate[Cytosol]
	GF6PTA	0	-6.82323e-13	6.82323e-13	0	0	2.30346e-15	2.30346e-15	0	glutamine-fructose-6-phosphate transaminase	D-Fructose 6-phosphate[Cytosol] + L-Glutamine[Cytosol] => L-Glutamate[Cytosol] + D-Glucosamine 6-phosphate[Cytosol]
	RHEA_12175	0	-3.25201e-13	3.25201e-13	0	0	9.56687e-16	9.56687e-16	0	NAD-dependent deacetylase	D-Fructose 6-phosphate[Cytosol] + Ammonium[Cytosol] => H2O[Cytosol] + D-Glucosamine 6-phosphate[Cytosol]
	PGAMT	0	-6.57476e-13	6.57476e-13	0	-9.56687e-16	-7.81481e-27	9.56687e-16	0	phosphoglucosamine mutase	D-Glucosamine 1-phosphate[Cytosol] <=> D-Glucosamine 6-phosphate[Cytosol]
	G1PACT	0	7.7089e-15	7.7089e-15	0	7.81484e-27	9.56687e-16	9.56687e-16	0	glucosamine-1-phosphate N-acetyltransferase	Acetyl-CoA[Cytosol] + D-Glucosamine 1-phosphate[Cytosol] => H+[Cytosol] + Coenzyme A[Cytosol] + N-Acetyl-D-glucosamine 1-phosphate[Cytosol]
	UAGDP	0	0	0	0	7.81482e-27	9.56687e-16	9.56687e-16	0	UDP-N-acetylglucosamine diphosphorylase	H+[Cytosol] + UTP[Cytosol] + N-Acetyl-D-glucosamine 1-phosphate[Cytosol] => Diphosphate[Cytosol] + UDP-N-acetyl-D-glucosamine[Cytosol]
	UAGCVT	-1000	1000	2000	1000	3.90735e-27	4.78344e-16	4.78344e-16	0	UDP-N-acetylglucosamine 1-carboxyvinyltransferase	Phosphoenolpyruvate[Cytosol] + UDP-N-acetyl-D-glucosamine[Cytosol] => Phosphate[Cytosol] + UDP-N-acetyl-3-O-(1-carboxyvinyl)-D-glucosamine[Cytosol]
	UAPGR	0	0	0	0	3.90741e-27	4.78344e-16	4.78344e-16	0	UDP-N-acetylenolpyruvoylglucosamine reductase	H+[Cytosol] + NADPH[Cytosol] + UDP-N-acetyl-3-O-(1-carboxyvinyl)-D-glucosamine[Cytosol] => NADP+[Cytosol] + UDP-N-acetylmuramate[Cytosol]
	AGDC	0	0	0	0	0	0	0	0	N-acetylglucosamine-6-phosphate deacetylase	H2O[Cytosol] + N-Acetyl-D-glucosamine 6-phosphate[Cytosol] => Acetate[Cytosol] + D-Glucosamine 6-phosphate[Cytosol]
	AGM3PH	0	0	0	0	0	0	0	0	N-Acetyl-D-glucosamine(anhydrous)N-Acetylmuramyl-tripeptide beta -1,4-N-acetylglucosaminidase	H2O[Cytosol] + N-Acetyl-D-glucosamine(anhydrous)N-Acetylmuramyl-tripeptide[Cytosol] => 1,6-anhydrous-N-Acetylmuramyl-tripeptide[Cytosol] + N-Acetyl-D-glucosamine[Cytosol]
	GALUi	0	0	0	0	8.15506e-27	9.98349e-16	9.98349e-16	0	UTP-glucose-1-phosphate uridylyltransferase (irreversible)	H+[Cytosol] + D-Glucose 1-phosphate[Cytosol] + UTP[Cytosol] => Diphosphate[Cytosol] + UDPglucose[Cytosol]
	UDPGD	0	0	0	0	0	0	0	0	UDPglucose 6-dehydrogenase	H2O[Cytosol] + 2 NAD+[Cytosol] + UDPglucose[Cytosol] => 3 H+[Cytosol] + 2 NADH[Cytosol] + UDP-D-glucuronate[Cytosol]
	DXPS	0	-6.96148e-13	6.96148e-13	0	0	0	0	0	1-deoxy-D-xylulose 5-phosphate synthase	H+[Cytosol] + Glyceraldehyde 3-phosphate[Cytosol] + Pyruvate[Cytosol] => CO2[Cytosol] + 1-deoxy-D-xylulose 5-phosphate[Cytosol]
	DXYLK	0	1000	1000	1000	0	0	0	0	1-Deoxy-D-xylulose kinase	ATP[Cytosol] + 1-deoxy-D-xylulose[Cytosol] => ADP[Cytosol] + H+[Cytosol] + 1-deoxy-D-xylulose 5-phosphate[Cytosol]
	DXPRIi	0	1000	1000	1000	0	0	0	0	1-deoxy-D-xylulose reductoisomerase	H+[Cytosol] + NADPH[Cytosol] + 1-deoxy-D-xylulose 5-phosphate[Cytosol] => NADP+[Cytosol] + 2-C-methyl-D-erythritol 4-phosphate[Cytosol]
	MEPCT	3.08471e-15	0	3.08471e-15	1.28213e-25	0	0	0	0	2-C-methyl-D-erythritol 4-phosphate cytidylyltransferase	H+[Cytosol] + CTP[Cytosol] + 2-C-methyl-D-erythritol 4-phosphate[Cytosol] => Diphosphate[Cytosol] + 4-(cytidine 5'-diphospho)-2-C-methyl-D-erythritol[Cytosol]
	CDPMEK	0	-1.54236e-15	1.54236e-15	-6.41065e-26	0	0	0	0	4-(cytidine 5'-diphospho)-2-C-methyl-D-erythritol kinase	ATP[Cytosol] + 4-(cytidine 5'-diphospho)-2-C-methyl-D-erythritol[Cytosol] => ADP[Cytosol] + H+[Cytosol] + 2-phospho-4-(cytidine 5'-diphospho)-2-C-methyl-D-erythritol[Cytosol]
	MECDPS	0	-1.54236e-15	1.54236e-15	-6.41065e-26	0	0	0	0	2-C-methyl-D-erythritol 2,4-cyclodiphosphate synthase	2-phospho-4-(cytidine 5'-diphospho)-2-C-methyl-D-erythritol[Cytosol] => 2-C-methyl-D-erythritol 2,4-cyclodiphosphate[Cytosol] + CMP[Cytosol]
	MECDPDH2	0	0	0	0	0	0	0	0	2C-methyl-D-erythritol 2,4 cyclodiphosphate dehydratase	NADH[Cytosol] + 2-C-methyl-D-erythritol 2,4-cyclodiphosphate[Cytosol] => H2O[Cytosol] + NAD+[Cytosol] + 1-hydroxy-2-methyl-2-(E)-butenyl 4-diphosphate[Cytosol]
	DMPPS	0	0	0	0	0	0	0	0	1-hydroxy-2-methyl-2-(E)-butenyl 4-diphosphate reductase (dmpp)	H+[Cytosol] + NADH[Cytosol] + 1-hydroxy-2-methyl-2-(E)-butenyl 4-diphosphate[Cytosol] => H2O[Cytosol] + NAD+[Cytosol] + Dimethylallyl diphosphate[Cytosol]
	IPDPS	0	0	0	0	0	0	0	0	1-hydroxy-2-methyl-2-(E)-butenyl 4-diphosphate reductase (ipdp)	H+[Cytosol] + NADH[Cytosol] + 1-hydroxy-2-methyl-2-(E)-butenyl 4-diphosphate[Cytosol] => H2O[Cytosol] + NAD+[Cytosol] + Isopentenyl diphosphate[Cytosol]
	DMATT	0	-3.21905e-15	3.21905e-15	-1.33796e-25	0	0	0	0	dimethylallyltranstransferase	Dimethylallyl diphosphate[Cytosol] + Isopentenyl diphosphate[Cytosol] => Diphosphate[Cytosol] + Geranyl diphosphate[Cytosol]
	GRTT	0	0	0	0	0	0	0	0	geranyltranstransferase	Isopentenyl diphosphate[Cytosol] + Geranyl diphosphate[Cytosol] => Diphosphate[Cytosol] + Farnesyl diphosphate[Cytosol]
	UDCPDPS	0	0	0	0	0	0	0	0	Undecaprenyl diphosphate synthase	8 Isopentenyl diphosphate[Cytosol] + Farnesyl diphosphate[Cytosol] => 8 Diphosphate[Cytosol] + Undecaprenyl diphosphate[Cytosol]
	ALAR	0	0	0	0	1.30669e-31	1.30669e-31	0	0	alanine racemase	L-Alanine[Cytosol] <=> D-Alanine[Cytosol]
	GLUR	0	0	0	0	-4.78344e-16	-3.90735e-27	4.78344e-16	0	glutamate racemase	D-Glutamate[Cytosol] <=> L-Glutamate[Cytosol]
	UAMAS	0	0	0	0	3.90742e-27	4.78344e-16	4.78344e-16	0	UDP-N-acetylmuramoyl-L-alanine synthetase	ATP[Cytosol] + L-Alanine[Cytosol] + UDP-N-acetylmuramate[Cytosol] => ADP[Cytosol] + H+[Cytosol] + Phosphate[Cytosol] + UDP-N-acetylmuramoyl-L-alanine[Cytosol]
	UAMAGS	0	0	0	0	3.90735e-27	4.78344e-16	4.78344e-16	0	UDP-N-acetylmuramoyl-L-alanyl-D-glutamate synthetase	ATP[Cytosol] + D-Glutamate[Cytosol] + UDP-N-acetylmuramoyl-L-alanine[Cytosol] => ADP[Cytosol] + H+[Cytosol] + Phosphate[Cytosol] + UDP-N-acetylmuramoyl-L-alanyl-D-glutamate[Cytosol]
	UAAGDS	0	0	0	0	3.90735e-27	4.78344e-16	4.78344e-16	0	UDP-N-acetylmuramoyl-L-alanyl-D-glutamyl-meso-2,6-diaminopimelate synthetase	ATP[Cytosol] + meso-2,6-Diaminoheptanedioate[Cytosol] + UDP-N-acetylmuramoyl-L-alanyl-D-glutamate[Cytosol] => ADP[Cytosol] + H+[Cytosol] + Phosphate[Cytosol] + UDP-N-acetylmuramoyl-L-alanyl-D-gamma-glutamyl-meso-2,6-diaminopimelate[Cytosol]
	ALAALAr	0	0	0	0	3.90738e-27	4.78344e-16	4.78344e-16	0	D-alanine-D-alanine ligase (reversible)	ATP[Cytosol] + 2 D-Alanine[Cytosol] <=> ADP[Cytosol] + H+[Cytosol] + Phosphate[Cytosol] + D-Alanyl-D-alanine[Cytosol]
	UGMDDS	0	0	0	0	3.90735e-27	4.78344e-16	4.78344e-16	0	UDP-N-acetylmuramoyl-L-alanyl-D-glutamyl-meso-2,6-diaminopimeloyl-D-alanyl-D-alanine synthetase	ATP[Cytosol] + UDP-N-acetylmuramoyl-L-alanyl-D-gamma-glutamyl-meso-2,6-diaminopimelate[Cytosol] + D-Alanyl-D-alanine[Cytosol] => ADP[Cytosol] + H+[Cytosol] + Phosphate[Cytosol] + UDP-N-acetylmuramoyl-L-alanyl-D-glutamyl-meso-2,6-diaminopimeloyl-D-alanyl-D-alanine[Cytosol]
	PAPPT3	0	0	0	0	3.90737e-27	4.78344e-16	4.78344e-16	0	phospho-N-acetylmuramoyl-pentapeptide-transferase (meso-2,6-diaminopimelate)	UDP-N-acetylmuramoyl-L-alanyl-D-glutamyl-meso-2,6-diaminopimeloyl-D-alanyl-D-alanine[Cytosol] + Undecaprenyl phosphate[Cytosol] => UMP[Cytosol] + Undecaprenyl-diphospho-N-acetylmuramoyl-L-alanyl-D-glutamyl-meso-2,6-diaminopimeloyl-D-alanyl-D-alanine[Cytosol]
	UAGPT3	1.54236e-15	0	1.54236e-15	6.41065e-26	3.90733e-27	4.78344e-16	4.78344e-16	0	UDP-N-acetylglucosamine-N-acetylmuramyl-(pentapeptide)pyrophosphoryl-undecaprenol N-acetylglucosamine transferase	UDP-N-acetyl-D-glucosamine[Cytosol] + Undecaprenyl-diphospho-N-acetylmuramoyl-L-alanyl-D-glutamyl-meso-2,6-diaminopimeloyl-D-alanyl-D-alanine[Cytosol] => H+[Cytosol] + UDP[Cytosol] + Undecaprenyl-diphospho-N-acetylmuramoyl-(N-acetylglucosamine)-L-ala-D-glu-meso-2,6-diaminopimeloyl-D-ala-D-ala[Cytosol]
	RXN_11302	0	-1.54236e-15	1.54236e-15	-6.41065e-26	3.90732e-27	4.78344e-16	4.78344e-16	0	peptidoglycan glycosyltransferase	2 H2O[Cytosol] + Undecaprenyl-diphospho-N-acetylmuramoyl-(N-acetylglucosamine)-L-ala-D-glu-meso-2,6-diaminopimeloyl-D-ala-D-ala[Cytosol] => 2 D-Alanine[Cytosol] + Undecaprenyl diphosphate[Cytosol] + Crosslinked peptideglycan[Cytosol]
	UDCPDP	0	-1.54236e-15	1.54236e-15	-6.41065e-26	3.90737e-27	4.78344e-16	4.78344e-16	0	undecaprenyl-diphosphatase	H2O[Cytosol] + Undecaprenyl diphosphate[Cytosol] => H+[Cytosol] + Phosphate[Cytosol] + Undecaprenyl phosphate[Cytosol]
	AGM3PH1	0	-1.54236e-15	1.54236e-15	-6.41065e-26	0	0	0	0	N-Acetyl-D-glucosamine(anhydrous)N-Acetylmuramyl-tripeptide beta -1,4-N-acetylglucosaminidase	H2O[Cytosol] + N-Acetyl-D-glucosamine(anhydrous)N-Acetylmuramyl-tripeptide[Cytosol] => 1,6-anhydrous-N-Acetylmuramyl-tripeptide[Cytosol] + N-Acetyl-D-glucosamine[Cytosol]
	AGM4PH	0	-1.54236e-15	1.54236e-15	-6.41065e-26	0	0	0	0	N-Acetyl-D-glucosamine(anhydrous)N-Acetylmuramyl-tetrapeptide beta -1,4-N-acetylglucosaminidase	H2O[Cytosol] + N-Acetyl-D-glucosamine(anhydrous)N-Acetylmuramyl-tetrapeptide[Cytosol] => N-Acetyl-D-glucosamine[Cytosol] + 1,6-anhydrous-N-Acetylmuramyl-tetrapeptide[Cytosol]
	AGMH	0	-1.54236e-15	1.54236e-15	-6.41065e-26	0	0	0	0	N-Acetyl-D-glucosamine(anhydrous)N-Acetylmuramyl beta -1,4-N-acetylglucosaminidase	H2O[Cytosol] + N-Acetyl-D-glucosamine(anhydrous)N-Acetylmuramic acid[Cytosol] => N-Acetyl-D-glucosamine[Cytosol] + 1,6-anhydrous-N-Acetylmuramate[Cytosol]
	UDPGALM	0	-1.54236e-15	1.54236e-15	-6.41065e-26	0	0	0	0	UDPgalactopyranose mutase	UDPgalactose[Cytosol] => UDP-D-galacto-1,4-furanose[Cytosol]
	G1PTT	0	-1.54236e-15	1.54236e-15	-6.41065e-26	8.15489e-27	9.98349e-16	9.98349e-16	0	glucose-1-phosphate thymidylyltransferase	H+[Cytosol] + D-Glucose 1-phosphate[Cytosol] + dTTP[Cytosol] => Diphosphate[Cytosol] + dTDPglucose[Cytosol]
	TDPGDH	0	-1.54236e-15	1.54236e-15	-6.41065e-26	8.15489e-27	9.98349e-16	9.98349e-16	0	dTDPglucose 4,6-dehydratase	dTDPglucose[Cytosol] => H2O[Cytosol] + dTDP-4-dehydro-6-deoxy-D-glucose[Cytosol]
	TDPDRE	0	-1.54236e-15	1.54236e-15	-6.41065e-26	8.15489e-27	9.98349e-16	9.98349e-16	0	dTDP-4-dehydrorhamnose 3,5-epimerase	dTDP-4-dehydro-6-deoxy-D-glucose[Cytosol] => dTDP-4-dehydro-6-deoxy-L-mannose[Cytosol]
	TDPDRR	0	0	0	0	8.15497e-27	9.98349e-16	9.98349e-16	0	dTDP-4-dehydrorhamnose reductase	H+[Cytosol] + NADPH[Cytosol] + dTDP-4-dehydro-6-deoxy-L-mannose[Cytosol] => NADP+[Cytosol] + dTDP-L-rhamnose[Cytosol]
	CPSS_LPL2	0	0	0	0	4.07752e-27	4.99175e-16	4.99175e-16	0	CPS synthase complex, LPL specific	2 dTDP-L-rhamnose[Cytosol] + 4 H2O[Cytosol] + UDPglucose[Cytosol] + UDPgalactose[Cytosol] <=> capsular polysaccharide linkage unit[Cytosol] + 2 dTDP[Cytosol] + 5 H+[Cytosol] + UDP[Cytosol] + UMP[Cytosol]
	INO1	0	0	0	0	0	0	0	0	Inositol-3-phosphate synthase	D-Glucose 6-phosphate[Cytosol] => 1D-myo-inositol 3-phosphate[Cytosol]
	DPR	0	0	0	0	0	0	0	0	2-dehydropantoate 2-reductase	H+[Cytosol] + NADPH[Cytosol] + 2-Dehydropantoate[Cytosol] => NADP+[Cytosol] + (R)-Pantoate[Cytosol]
	PNTK	0	0	0	0	0	0	0	0	pantothenate kinase	ATP[Cytosol] + (R)-Pantothenate[Cytosol] => ADP[Cytosol] + H+[Cytosol] + D-4'-Phosphopantothenate[Cytosol]
	PPCDC	0	0	0	0	0	0	0	0	phosphopantothenoylcysteine decarboxylase	H+[Cytosol] + N-((R)-4-Phosphopantothenoyl)-L-cysteine[Cytosol] => CO2[Cytosol] + Pantetheine 4'-phosphate[Cytosol]
	PPNCL2	0	0	0	0	0	0	0	0	phosphopantothenate-cysteine ligase	L-Cysteine[Cytosol] + CTP[Cytosol] + D-4'-Phosphopantothenate[Cytosol] => H+[Cytosol] + Diphosphate[Cytosol] + CMP[Cytosol] + N-((R)-4-Phosphopantothenoyl)-L-cysteine[Cytosol]
	PTPATi	0	0	0	0	0	0	0	0	pantetheine-phosphate adenylyltransferase	ATP[Cytosol] + H+[Cytosol] + Pantetheine 4'-phosphate[Cytosol] => Diphosphate[Cytosol] + Dephospho-CoA[Cytosol]
	DPCOAK	0	0	0	0	0	0	0	0	dephospho-CoA kinase	ATP[Cytosol] + Dephospho-CoA[Cytosol] => ADP[Cytosol] + H+[Cytosol] + Coenzyme A[Cytosol]
	ACPS1	0	-5.55995e-18	5.55995e-18	-2.7314e-24	0	0	0	0	acyl-carrier protein synthase	Coenzyme A[Cytosol] + apoprotein [acyl carrier protein][Cytosol] => H+[Cytosol] + Adenosine 3',5'-bisphosphate[Cytosol] + acyl carrier protein[Cytosol]
	NADK	0	-9.74898e-14	9.74898e-14	0	-6.66683e-27	1.72435e-18	1.72435e-18	0	NAD kinase	ATP[Cytosol] + NAD+[Cytosol] <=> ADP[Cytosol] + H+[Cytosol] + NADP+[Cytosol]
	NADTRHD1	0	-9.74898e-14	9.74898e-14	0	0	4.43131e-12	4.43131e-12	0	NAD transhydrogenase	NAD+[Cytosol] + NADPH[Cytosol] => NADH[Cytosol] + NADP+[Cytosol]
	RHEA_24387	0	-9.74898e-14	9.74898e-14	0	-3.52794e-26	8.78763e-18	8.78763e-18	0	NAD synthase (Ammonium)	ATP[Cytosol] + H2O[Cytosol] + L-Glutamine[Cytosol] + Deamino-NAD+[Cytosol] => H+[Cytosol] + NAD+[Cytosol] + Diphosphate[Cytosol] + AMP[Cytosol] + L-Glutamate[Cytosol]
	NNATr	0	-9.74898e-14	9.74898e-14	0	-3.52794e-26	8.78763e-18	8.78763e-18	0	nicotinate-nucleotide adenylyltransferase	ATP[Cytosol] + H+[Cytosol] + Nicotinate D-ribonucleotide[Cytosol] <=> Diphosphate[Cytosol] + Deamino-NAD+[Cytosol]
	NADDP	9.74898e-14	0	9.74898e-14	0	0	0	0	0	NAD diphosphatase	H2O[Cytosol] + NAD+[Cytosol] => 2 H+[Cytosol] + AMP[Cytosol] + NMN[Cytosol]
	NAMNPP	0	0	0	0	-3.52794e-26	8.78763e-18	8.78763e-18	0	nicotinic acid mononucleotide pyrophosphorylase	ATP[Cytosol] + H2O[Cytosol] + 5-Phospho-alpha-D-ribose 1-diphosphate[Cytosol] + Nicotinate[Cytosol] => ADP[Cytosol] + Phosphate[Cytosol] + Diphosphate[Cytosol] + Nicotinate D-ribonucleotide[Cytosol]
	NNAM	0	0	0	0	0	0	0	0	nicotinamidase	H2O[Cytosol] + Nicotinamide[Cytosol] => Ammonium[Cytosol] + Nicotinate[Cytosol]
	NACtex	1.74781e-13	-3.25201e-13	4.99983e-13	0	-3.52794e-26	8.78763e-18	8.78763e-18	0	Nicotinic acid transport via diffusion (extracellular to periplasm)	Nicotinate[b] <=> Nicotinate[Extraorganism]
	NACtex1	-1000	-5.72005e-13	1000	1.03398e-24	-8.78763e-18	3.52794e-26	8.78763e-18	0	Nicotinic acid transport via diffusion (extracellular to periplasm)	Nicotinate[Cytosol] <=> Nicotinate[Extraorganism]
	ATPS4rpp	0	0	0	0	0	0	0	0	ATP synthase (four protons for one ATP) (periplasm)	ADP[Cytosol] + Phosphate[Cytosol] + 4 H+[Extraorganism] <=> ATP[Cytosol] + 3 H+[Cytosol] + H2O[Cytosol]
	TRDR	0	0	0	0	0	0	0	0	thioredoxin reductase (NADPH)	H+[Cytosol] + NADPH[Cytosol] + Oxidized thioredoxin[Cytosol] => NADP+[Cytosol] + Reduced thioredoxin[Cytosol]
	PPK2r	0	0	0	0	-1.25834e-13	1.87176e-13	3.1301e-13	0	polyphosphate kinase	ATP[Cytosol] + Diphosphate[Cytosol] <=> ADP[Cytosol] + Inorganic triphosphate[Cytosol]
	PPKr	0	0	0	0	-2.6888e-13	9.94091e-14	3.68289e-13	0	polyphosphate kinase	ATP[Cytosol] + Phosphate[Cytosol] <=> ADP[Cytosol] + Diphosphate[Cytosol]
	PPAKr	0	1000	1000	1000	0	0	0	0	Propionate kinase	ADP[Cytosol] + Propanoyl phosphate[Cytosol] <=> ATP[Cytosol] + Propionate (n-C3:0)[Cytosol]
	OBTFL	0	2.037e-13	2.037e-13	-1.37519e-23	0	0	0	0	2-Oxobutanoate formate lyase	Coenzyme A[Cytosol] + 2-Oxobutanoate[Cytosol] => Formate[Cytosol] + Propanoyl-CoA[Cytosol]
	PTA2	-2.037e-13	0	2.037e-13	1.37519e-23	0	0	0	0	Phosphate acetyltransferase	Phosphate[Cytosol] + Propanoyl-CoA[Cytosol] => Coenzyme A[Cytosol] + Propanoyl phosphate[Cytosol]
	ACOATA	0	2.037e-13	2.037e-13	-1.37519e-23	0	0	0	0	Acetyl-CoA ACP transacylase	Acetyl-CoA[Cytosol] + acyl carrier protein[Cytosol] <=> Coenzyme A[Cytosol] + Acetyl-ACP[Cytosol]
	ACCOAC	0	2.037e-13	2.037e-13	-1.37519e-23	0	0	0	0	acetyl-CoA carboxylase	Acetyl-CoA[Cytosol] + ATP[Cytosol] + Bicarbonate[Cytosol] => ADP[Cytosol] + H+[Cytosol] + Malonyl-CoA[Cytosol] + Phosphate[Cytosol]
	KAS15	1.72105e-13	-4.11976e-13	5.84081e-13	4.01183e-23	0	0	0	0	beta-ketoacyl-ACP synthase (2)	H+[Cytosol] + Acetyl-CoA[Cytosol] + Malonyl-[acyl-carrier protein][Cytosol] => CO2[Cytosol] + Coenzyme A[Cytosol] + Acetoacetyl-ACP[Cytosol]
	3OAR40	0	0	0	0	0	0	0	0	3-oxoacyl-[acyl-carrier-protein] reductase (n-C4:0)	H+[Cytosol] + NADPH[Cytosol] + Acetoacetyl-ACP[Cytosol] <=> NADP+[Cytosol] + (3R)-3-Hydroxyacyl-[acyl-carrier protein][Cytosol]
	3HAD40	0	0	0	0	0	0	0	0	3-hydroxyacyl-[acyl-carrier-protein] dehydratase (n-C4:0)	(3R)-3-Hydroxyacyl-[acyl-carrier protein][Cytosol] => H2O[Cytosol] + But-2-enoyl-[acyl-carrier protein][Cytosol]
	EAR40y	0	0	0	0	0	0	0	0	enoyl-[acyl-carrier-protein] reductase (NADPH) (n-C4:0)	H+[Cytosol] + NADPH[Cytosol] + But-2-enoyl-[acyl-carrier protein][Cytosol] => NADP+[Cytosol] + Butyryl-ACP (n-C4:0ACP)[Cytosol]
	EAR40x	0	0	0	0	0	0	0	0	enoyl-[acyl-carrier-protein] reductase (NADH) (n-C4:0)	H+[Cytosol] + NADH[Cytosol] + But-2-enoyl-[acyl-carrier protein][Cytosol] => NAD+[Cytosol] + Butyryl-ACP (n-C4:0ACP)[Cytosol]
	3OAS60	0	0	0	0	0	0	0	0	3-oxoacyl-[acyl-carrier-protein] synthase (n-C6:0)	H+[Cytosol] + Malonyl-[acyl-carrier protein][Cytosol] + Butyryl-ACP (n-C4:0ACP)[Cytosol] => CO2[Cytosol] + acyl carrier protein[Cytosol] + 3-Oxohexanoyl-[acyl-carrier protein][Cytosol]
	3OAR60	0	0	0	0	0	0	0	0	3-oxoacyl-[acyl-carrier-protein] reductase (n-C6:0)	H+[Cytosol] + NADPH[Cytosol] + 3-Oxohexanoyl-[acyl-carrier protein][Cytosol] <=> NADP+[Cytosol] + (R)-3-Hydroxyhexanoyl-[acyl-carrier protein][Cytosol]
	3HAD60	0	0	0	0	0	0	0	0	3-hydroxyacyl-[acyl-carrier-protein] dehydratase (n-C6:0)	(R)-3-Hydroxyhexanoyl-[acyl-carrier protein][Cytosol] => H2O[Cytosol] + trans-Hex-2-enoyl-[acyl-carrier protein][Cytosol]
	EAR60y	0	0	0	0	0	0	0	0	enoyl-[acyl-carrier-protein] reductase (NADPH) (n-C6:0)	H+[Cytosol] + NADPH[Cytosol] + trans-Hex-2-enoyl-[acyl-carrier protein][Cytosol] => NADP+[Cytosol] + Hexanoyl-ACP (n-C6:0ACP)[Cytosol]
	EAR60x	0	0	0	0	0	0	0	0	enoyl-[acyl-carrier-protein] reductase (NADH) (n-C6:0)	H+[Cytosol] + NADH[Cytosol] + trans-Hex-2-enoyl-[acyl-carrier protein][Cytosol] => NAD+[Cytosol] + Hexanoyl-ACP (n-C6:0ACP)[Cytosol]
	3OAS80	0	0	0	0	0	0	0	0	3-oxoacyl-[acyl-carrier-protein] synthase (n-C8:0)	H+[Cytosol] + Malonyl-[acyl-carrier protein][Cytosol] + Hexanoyl-ACP (n-C6:0ACP)[Cytosol] => CO2[Cytosol] + acyl carrier protein[Cytosol] + 3-Oxooctanoyl-[acyl-carrier protein][Cytosol]
	3OAR80	0	0	0	0	0	0	0	0	3-oxoacyl-[acyl-carrier-protein] reductase (n-C8:0)	H+[Cytosol] + NADPH[Cytosol] + 3-Oxooctanoyl-[acyl-carrier protein][Cytosol] <=> NADP+[Cytosol] + (R)-3-Hydroxyoctanoyl-[acyl-carrier protein][Cytosol]
	3HAD80	0	0	0	0	0	0	0	0	3-hydroxyacyl-[acyl-carrier-protein] dehydratase (n-C8:0)	(R)-3-Hydroxyoctanoyl-[acyl-carrier protein][Cytosol] => H2O[Cytosol] + trans-Oct-2-enoyl-[acyl-carrier protein][Cytosol]
	EAR80y	0	0	0	0	0	0	0	0	enoyl-[acyl-carrier-protein] reductase (NADPH) (n-C8:0)	H+[Cytosol] + NADPH[Cytosol] + trans-Oct-2-enoyl-[acyl-carrier protein][Cytosol] => NADP+[Cytosol] + Octanoyl-ACP (n-C8:0ACP)[Cytosol]
	EAR80x	0	0	0	0	0	0	0	0	enoyl-[acyl-carrier-protein] reductase (NADH) (n-C8:0)	H+[Cytosol] + NADH[Cytosol] + trans-Oct-2-enoyl-[acyl-carrier protein][Cytosol] => NAD+[Cytosol] + Octanoyl-ACP (n-C8:0ACP)[Cytosol]
	3OAS100	0	0	0	0	0	0	0	0	3-oxoacyl-[acyl-carrier-protein] synthase (n-C10:0)	H+[Cytosol] + Malonyl-[acyl-carrier protein][Cytosol] + Octanoyl-ACP (n-C8:0ACP)[Cytosol] => CO2[Cytosol] + acyl carrier protein[Cytosol] + 3-Oxodecanoyl-[acyl-carrier protein][Cytosol]
	3OAR100	0	0	0	0	0	0	0	0	3-oxoacyl-[acyl-carrier-protein] reductase (n-C10:0)	H+[Cytosol] + NADPH[Cytosol] + 3-Oxodecanoyl-[acyl-carrier protein][Cytosol] <=> NADP+[Cytosol] + (R)-3-Hydroxydecanoyl-[acyl-carrier protein][Cytosol]
	3HAD100	0	0	0	0	0	0	0	0	3-hydroxyacyl-[acyl-carrier-protein] dehydratase (n-C10:0)	(R)-3-Hydroxydecanoyl-[acyl-carrier protein][Cytosol] => H2O[Cytosol] + trans-Dec-2-enoyl-[acyl-carrier protein][Cytosol]
	EAR100y	0	0	0	0	0	0	0	0	enoyl-[acyl-carrier-protein] reductase (NADPH) (n-C10:0)	H+[Cytosol] + NADPH[Cytosol] + trans-Dec-2-enoyl-[acyl-carrier protein][Cytosol] => NADP+[Cytosol] + Decanoyl-ACP (n-C10:0ACP)[Cytosol]
	EAR100x	0	0	0	0	0	0	0	0	enoyl-[acyl-carrier-protein] reductase (NADH) (n-C10:0)	H+[Cytosol] + NADH[Cytosol] + trans-Dec-2-enoyl-[acyl-carrier protein][Cytosol] => NAD+[Cytosol] + Decanoyl-ACP (n-C10:0ACP)[Cytosol]
	3OAS120	0	0	0	0	0	0	0	0	3-oxoacyl-[acyl-carrier-protein] synthase (n-C12:0)	H+[Cytosol] + Malonyl-[acyl-carrier protein][Cytosol] + Decanoyl-ACP (n-C10:0ACP)[Cytosol] => CO2[Cytosol] + acyl carrier protein[Cytosol] + 3-Oxododecanoyl-[acyl-carrier protein][Cytosol]
	3OAR120	0	0	0	0	0	0	0	0	3-oxoacyl-[acyl-carrier-protein] reductase (n-C12:0)	H+[Cytosol] + NADPH[Cytosol] + 3-Oxododecanoyl-[acyl-carrier protein][Cytosol] <=> NADP+[Cytosol] + (R)-3-Hydroxydodecanoyl-[acyl-carrier protein][Cytosol]
	3HAD120	0	0	0	0	0	0	0	0	3-hydroxyacyl-[acyl-carrier-protein] dehydratase (n-C12:0)	(R)-3-Hydroxydodecanoyl-[acyl-carrier protein][Cytosol] => H2O[Cytosol] + trans-Dodec-2-enoyl-[acyl-carrier protein][Cytosol]
	EAR120y	0	0	0	0	0	0	0	0	enoyl-[acyl-carrier-protein] reductase (NADPH) (n-C12:0)	H+[Cytosol] + NADPH[Cytosol] + trans-Dodec-2-enoyl-[acyl-carrier protein][Cytosol] => NADP+[Cytosol] + Dodecanoyl-ACP (n-C12:0ACP)[Cytosol]
	EAR120x	0	0	0	0	0	0	0	0	enoyl-[acyl-carrier-protein] reductase (NADH) (n-C12:0)	H+[Cytosol] + NADH[Cytosol] + trans-Dodec-2-enoyl-[acyl-carrier protein][Cytosol] => NAD+[Cytosol] + Dodecanoyl-ACP (n-C12:0ACP)[Cytosol]
	3OAS140	0	0	0	0	0	0	0	0	3-oxoacyl-[acyl-carrier-protein] synthase (n-C14:0)	H+[Cytosol] + Malonyl-[acyl-carrier protein][Cytosol] + Dodecanoyl-ACP (n-C12:0ACP)[Cytosol] => CO2[Cytosol] + acyl carrier protein[Cytosol] + 3-Oxotetradecanoyl-[acyl-carrier protein][Cytosol]
	3OAR140	0	0	0	0	0	0	0	0	3-oxoacyl-[acyl-carrier-protein] reductase (n-C14:0)	H+[Cytosol] + NADPH[Cytosol] + 3-Oxotetradecanoyl-[acyl-carrier protein][Cytosol] <=> NADP+[Cytosol] + (R)-3-Hydroxytetradecanoyl-[acyl-carrier protein][Cytosol]
	3HAD140	0	0	0	0	0	0	0	0	3-hydroxyacyl-[acyl-carrier-protein] dehydratase (n-C14:0)	(R)-3-Hydroxytetradecanoyl-[acyl-carrier protein][Cytosol] => H2O[Cytosol] + trans-Tetradec-2-enoyl-[acyl-carrier protein][Cytosol]
	EAR140y	0	0	0	0	0	0	0	0	enoyl-[acyl-carrier-protein] reductase (NADPH) (n-C14:0)	H+[Cytosol] + NADPH[Cytosol] + trans-Tetradec-2-enoyl-[acyl-carrier protein][Cytosol] => NADP+[Cytosol] + Myristoyl-ACP (n-C14:0ACP)[Cytosol]
	EAR140x	0	0	0	0	0	0	0	0	enoyl-[acyl-carrier-protein] reductase (NADH) (n-C14:0)	H+[Cytosol] + NADH[Cytosol] + trans-Tetradec-2-enoyl-[acyl-carrier protein][Cytosol] => NAD+[Cytosol] + Myristoyl-ACP (n-C14:0ACP)[Cytosol]
	3OAS160	0	0	0	0	0	0	0	0	3-oxoacyl-[acyl-carrier-protein] synthase (n-C16:0)	H+[Cytosol] + Malonyl-[acyl-carrier protein][Cytosol] + Myristoyl-ACP (n-C14:0ACP)[Cytosol] => CO2[Cytosol] + acyl carrier protein[Cytosol] + 3-Oxohexadecanoyl-[acyl-carrier protein][Cytosol]
	3OAR160	0	0	0	0	0	0	0	0	3-oxoacyl-[acyl-carrier-protein] reductase (n-C16:0)	H+[Cytosol] + NADPH[Cytosol] + 3-Oxohexadecanoyl-[acyl-carrier protein][Cytosol] <=> NADP+[Cytosol] + R-3-hydroxypalmitoyl-[acyl-carrier protein][Cytosol]
	3HAD160	0	0	0	0	0	0	0	0	3-hydroxyacyl-[acyl-carrier-protein] dehydratase (n-C16:0)	R-3-hydroxypalmitoyl-[acyl-carrier protein][Cytosol] => H2O[Cytosol] + trans-Hexadec-2-enoyl-[acyl-carrier protein][Cytosol]
	EAR160y	0	0	0	0	0	0	0	0	enoyl-[acyl-carrier-protein] reductase (NADPH) (n-C16:0)	H+[Cytosol] + NADPH[Cytosol] + trans-Hexadec-2-enoyl-[acyl-carrier protein][Cytosol] => NADP+[Cytosol] + Palmitoyl-ACP (n-C16:0ACP)[Cytosol]
	EAR160x	0	0	0	0	0	0	0	0	enoyl-[acyl-carrier-protein] reductase (NADH) (n-C16:0)	H+[Cytosol] + NADH[Cytosol] + trans-Hexadec-2-enoyl-[acyl-carrier protein][Cytosol] => NAD+[Cytosol] + Palmitoyl-ACP (n-C16:0ACP)[Cytosol]
	3OAS180	0	0	0	0	0	0	0	0	3-oxoacyl-[acyl-carrier-protein] synthase (n-C18:0)	H+[Cytosol] + Malonyl-[acyl-carrier protein][Cytosol] + Palmitoyl-ACP (n-C16:0ACP)[Cytosol] => CO2[Cytosol] + acyl carrier protein[Cytosol] + 3-Oxooctadecanoyl-[acyl-carrier protein][Cytosol]
	3OAR180	0	0	0	0	0	0	0	0	3-oxoacyl-[acyl-carrier-protein] reductase (n-C18:0)	H+[Cytosol] + NADPH[Cytosol] + 3-Oxooctadecanoyl-[acyl-carrier protein][Cytosol] <=> NADP+[Cytosol] + (R)-3-Hydroxyoctadecanoyl-[acyl-carrier protein][Cytosol]
	3HAD180	0	0	0	0	0	0	0	0	3-hydroxyacyl-[acyl-carrier-protein] dehydratase (n-C18:0)	(R)-3-Hydroxyoctadecanoyl-[acyl-carrier protein][Cytosol] => H2O[Cytosol] + trans-octadec-2-enoyl-[acyl-carrier protein][Cytosol]
	EAR180y	0	0	0	0	0	0	0	0	enoyl-[acyl-carrier-protein] reductase (NADPH) (n-C18:0)	H+[Cytosol] + NADPH[Cytosol] + trans-octadec-2-enoyl-[acyl-carrier protein][Cytosol] => NADP+[Cytosol] + Octadecanoyl-ACP (n-C18:0ACP)[Cytosol]
	EAR180x	0	0	0	0	0	0	0	0	enoyl-[acyl-carrier-protein] reductase (NADH) (n-C18:0)	H+[Cytosol] + NADH[Cytosol] + trans-octadec-2-enoyl-[acyl-carrier protein][Cytosol] => NAD+[Cytosol] + Octadecanoyl-ACP (n-C18:0ACP)[Cytosol]
	3OAS121	0	0	0	0	0	0	0	0	3-oxoacyl-[acyl-carrier-protein] synthase (n-C12:1)	H+[Cytosol] + Malonyl-[acyl-carrier protein][Cytosol] + cis-dec-3-enoyl-[acyl-carrier protein] (n-C10:1)[Cytosol] => CO2[Cytosol] + acyl carrier protein[Cytosol] + 3-oxo-cis-dodec-5-enoyl-[acyl-carrier protein][Cytosol]
	3OAR121	0	0	0	0	0	0	0	0	3-oxoacyl-[acyl-carrier-protein] reductase (n-C12:1)	H+[Cytosol] + NADPH[Cytosol] + 3-oxo-cis-dodec-5-enoyl-[acyl-carrier protein][Cytosol] => NADP+[Cytosol] + (R)-3-hydroxy-cis-dodec-5-enoyl-[acyl-carrier protein][Cytosol]
	3HAD121	0	0	0	0	0	0	0	0	3-hydroxyacyl-[acyl-carrier-protein] dehydratase (n-C12:1)	(R)-3-hydroxy-cis-dodec-5-enoyl-[acyl-carrier protein][Cytosol] => H2O[Cytosol] + trans-3-cis-5-dodecenoyl-[acyl-carrier protein][Cytosol]
	EAR121y	0	0	0	0	0	0	0	0	enoyl-[acyl-carrier-protein] reductase (NADPH) (n-C12:1)	H+[Cytosol] + NADPH[Cytosol] + trans-3-cis-5-dodecenoyl-[acyl-carrier protein][Cytosol] => NADP+[Cytosol] + cis-dodec-5-enoyl-[acyl-carrier protein] (n-C12:1)[Cytosol]
	EAR121x	0	0	0	0	0	0	0	0	enoyl-[acyl-carrier-protein] reductase (NADH) (n-C12:1)	H+[Cytosol] + NADH[Cytosol] + trans-3-cis-5-dodecenoyl-[acyl-carrier protein][Cytosol] => NAD+[Cytosol] + cis-dodec-5-enoyl-[acyl-carrier protein] (n-C12:1)[Cytosol]
	3OAS141	0	0	0	0	0	0	0	0	3-oxoacyl-[acyl-carrier-protein] synthase (n-C14:1)	H+[Cytosol] + Malonyl-[acyl-carrier protein][Cytosol] + cis-dodec-5-enoyl-[acyl-carrier protein] (n-C12:1)[Cytosol] => CO2[Cytosol] + acyl carrier protein[Cytosol] + 3-oxo-cis-myristol-7-eoyl-[acyl-carrier protein][Cytosol]
	3OAR141	0	0	0	0	0	0	0	0	3-oxoacyl-[acyl-carrier-protein] reductase (n-C14:1)	H+[Cytosol] + NADPH[Cytosol] + 3-oxo-cis-myristol-7-eoyl-[acyl-carrier protein][Cytosol] => NADP+[Cytosol] + (R)-3-hydroxy-cis-myristol-7-eoyl-[acyl-carrier protein][Cytosol]
	3HAD141	0	0	0	0	0	0	0	0	3-hydroxyacyl-[acyl-carrier-protein] dehydratase (n-C14:1)	(R)-3-hydroxy-cis-myristol-7-eoyl-[acyl-carrier protein][Cytosol] => H2O[Cytosol] + trans-3-cis-7-myristoleoyl-[acyl-carrier protein][Cytosol]
	EAR141y	0	0	0	0	0	0	0	0	enoyl-[acyl-carrier-protein] reductase (NADPH) (n-C14:1)	H+[Cytosol] + NADPH[Cytosol] + trans-3-cis-7-myristoleoyl-[acyl-carrier protein][Cytosol] => NADP+[Cytosol] + cis-tetradec-7-enoyl-[acyl-carrier protein] (n-C14:1)[Cytosol]
	EAR141x	0	0	0	0	0	0	0	0	enoyl-[acyl-carrier-protein] reductase (NADH) (n-C14:1)	H+[Cytosol] + NADH[Cytosol] + trans-3-cis-7-myristoleoyl-[acyl-carrier protein][Cytosol] => NAD+[Cytosol] + cis-tetradec-7-enoyl-[acyl-carrier protein] (n-C14:1)[Cytosol]
	3OAS161	0	0	0	0	0	0	0	0	3-oxoacyl-[acyl-carrier-protein] synthase (n-C16:1)	H+[Cytosol] + Malonyl-[acyl-carrier protein][Cytosol] + cis-tetradec-7-enoyl-[acyl-carrier protein] (n-C14:1)[Cytosol] => CO2[Cytosol] + acyl carrier protein[Cytosol] + 3-oxo-cis-palm-9-eoyl-[acyl-carrier protein][Cytosol]
	3OAR161	0	0	0	0	0	0	0	0	3-oxoacyl-[acyl-carrier-protein] reductase (n-C16:1)	H+[Cytosol] + NADPH[Cytosol] + 3-oxo-cis-palm-9-eoyl-[acyl-carrier protein][Cytosol] => NADP+[Cytosol] + (R)-3-hydroxy-cis-palm-9-eoyl-[acyl-carrier protein][Cytosol]
	3HAD161	0	0	0	0	0	0	0	0	3-hydroxyacyl-[acyl-carrier-protein] dehydratase (n-C16:1)	(R)-3-hydroxy-cis-palm-9-eoyl-[acyl-carrier protein][Cytosol] => H2O[Cytosol] + trans-3-cis-9-palmitoleoyl-[acyl-carrier protein][Cytosol]
	EAR161y	0	0	0	0	0	0	0	0	enoyl-[acyl-carrier-protein] reductase (NADPH) (n-C16:1)	H+[Cytosol] + NADPH[Cytosol] + trans-3-cis-9-palmitoleoyl-[acyl-carrier protein][Cytosol] => NADP+[Cytosol] + cis-hexadec-9-enoyl-[acyl-carrier protein] (n-C16:1)[Cytosol]
	EAR161x	0	0	0	0	0	0	0	0	enoyl-[acyl-carrier-protein] reductase (NADH) (n-C16:1)	H+[Cytosol] + NADH[Cytosol] + trans-3-cis-9-palmitoleoyl-[acyl-carrier protein][Cytosol] => NAD+[Cytosol] + cis-hexadec-9-enoyl-[acyl-carrier protein] (n-C16:1)[Cytosol]
	3OAS181	0	0	0	0	0	0	0	0	3-oxoacyl-[acyl-carrier-protein] synthase (n-C18:1)	H+[Cytosol] + Malonyl-[acyl-carrier protein][Cytosol] + cis-hexadec-9-enoyl-[acyl-carrier protein] (n-C16:1)[Cytosol] => CO2[Cytosol] + acyl carrier protein[Cytosol] + 3-oxo-cis-vacc-11-enoyl-[acyl-carrier protein][Cytosol]
	3OAR181	0	0	0	0	0	0	0	0	3-oxoacyl-[acyl-carrier-protein] reductase (n-C18:1)	H+[Cytosol] + NADPH[Cytosol] + 3-oxo-cis-vacc-11-enoyl-[acyl-carrier protein][Cytosol] => NADP+[Cytosol] + (R)-3-hydroxy-cis-vacc-11-enoyl-[acyl-carrier protein][Cytosol]
	3HAD181	0	0	0	0	0	0	0	0	3-hydroxyacyl-[acyl-carrier-protein] dehydratase (n-C18:1)	(R)-3-hydroxy-cis-vacc-11-enoyl-[acyl-carrier protein][Cytosol] => H2O[Cytosol] + trans-3-cis-11-vacceoyl-[acyl-carrier protein][Cytosol]
	EAR181y	0	0	0	0	0	0	0	0	enoyl-[acyl-carrier-protein] reductase (NADPH) (n-C18:1)	H+[Cytosol] + NADPH[Cytosol] + trans-3-cis-11-vacceoyl-[acyl-carrier protein][Cytosol] => NADP+[Cytosol] + cis-octadec-11-enoyl-[acyl-carrier protein] (n-C18:1)[Cytosol]
	EAR181x	0	0	0	0	0	0	0	0	enoyl-[acyl-carrier-protein] reductase (NADH) (n-C18:1)	H+[Cytosol] + NADH[Cytosol] + trans-3-cis-11-vacceoyl-[acyl-carrier protein][Cytosol] => NAD+[Cytosol] + cis-octadec-11-enoyl-[acyl-carrier protein] (n-C18:1)[Cytosol]
	FACOAE100	0	0	0	0	0	0	0	0	fatty-acid-CoA thioesterase (decanoate)	H2O[Cytosol] + Decanoyl-CoA (n-C10:0CoA)[Cytosol] => H+[Cytosol] + Coenzyme A[Cytosol] + Decanoate (n-C10:0)[Cytosol]
	FACOAE120	0	0	0	0	0	0	0	0	fatty-acid-CoA thioesterase (dodecanoate)	H2O[Cytosol] + Dodecanoyl-CoA (n-C12:0CoA)[Cytosol] => H+[Cytosol] + Coenzyme A[Cytosol] + Dodecanoate (n-C12:0)[Cytosol]
	FACOAE140	0	0	0	0	0	0	0	0	fatty-acid-CoA thioesterase (tetradecanoate)	H2O[Cytosol] + Tetradecanoyl-CoA (n-C14:0CoA)[Cytosol] => H+[Cytosol] + Coenzyme A[Cytosol] + tetradecanoate (n-C14:0)[Cytosol]
	FACOAE141	0	0	0	0	0	0	0	0	fatty-acid-CoA thioesterase (tetradecenoate)	H2O[Cytosol] + Tetradecenoyl-CoA (n-C14:1CoA)[Cytosol] => H+[Cytosol] + Coenzyme A[Cytosol] + tetradecenoate (n-C14:1)[Cytosol]
	FACOAE160	0	0	0	0	0	0	0	0	fatty-acid-CoA thioesterase (hexadecanoate)	H2O[Cytosol] + Palmitoyl-CoA (n-C16:0CoA)[Cytosol] => H+[Cytosol] + Coenzyme A[Cytosol] + Hexadecanoate (n-C16:0)[Cytosol]
	FACOAE161	0	0	0	0	0	0	0	0	fatty-acid-CoA thioesterase (hexadecenoate)	H2O[Cytosol] + Hexadecenoyl-CoA (n-C16:1CoA)[Cytosol] => H+[Cytosol] + Coenzyme A[Cytosol] + Hexadecenoate (n-C16:1)[Cytosol]
	FACOAE180	0	0	0	0	0	0	0	0	fatty-acid-CoA thioesterase (octadecanoate)	H2O[Cytosol] + Stearoyl-CoA (n-C18:0CoA)[Cytosol] => H+[Cytosol] + Coenzyme A[Cytosol] + octadecanoate (n-C18:0)[Cytosol]
	FACOAE181	0	0	0	0	0	0	0	0	fatty-acid-CoA thioesterase (octadecenoate)	H2O[Cytosol] + Octadecenoyl-CoA (n-C18:1CoA)[Cytosol] => H+[Cytosol] + Coenzyme A[Cytosol] + octadecenoate (n-C18:1)[Cytosol]
	FACOAE60	0	0	0	0	0	0	0	0	fatty-acid-CoA thioesterase (hexanoate)	H2O[Cytosol] + Hexanoyl-CoA (n-C6:0CoA)[Cytosol] => H+[Cytosol] + Coenzyme A[Cytosol] + Hexanoate (n-C6:0)[Cytosol]
	FACOAE80	0	0	0	0	0	0	0	0	fatty-acid-CoA thioesterase (octanoate)	H2O[Cytosol] + Octanoyl-CoA (n-C8:0CoA)[Cytosol] => H+[Cytosol] + Coenzyme A[Cytosol] + octanoate (n-C8:0)[Cytosol]
	G3PD2	0	0	0	0	0	0	0	0	glycerol-3-phosphate dehydrogenase (NADP)	NADP+[Cytosol] + Glycerol 3-phosphate[Cytosol] <=> H+[Cytosol] + Dihydroxyacetone phosphate[Cytosol] + NADPH[Cytosol]
	AGPAT140	0	0	0	0	0	0	0	0	1-tetradecanoyl-sn-glycerol 3-phosphate O-acyltransferase (n-C14:0)	Myristoyl-ACP (n-C14:0ACP)[Cytosol] + 1-tetradecanoyl-sn-glycerol 3-phosphate[Cytosol] => acyl carrier protein[Cytosol] + 1,2-ditetradecanoyl-sn-glycerol 3-phosphate[Cytosol]
	AGPAT141	0	0	0	0	0	0	0	0	1-tetradec-7-enoyl-sn-glycerol 3-phosphate O-acyltransferase (n-C14:1)	cis-tetradec-7-enoyl-[acyl-carrier protein] (n-C14:1)[Cytosol] + 1-tetradec-7-enoyl-sn-glycerol 3-phosphate[Cytosol] => acyl carrier protein[Cytosol] + 1,2-ditetradec-7-enoyl-sn-glycerol 3-phosphate[Cytosol]
	AGPAT160	0	0	0	0	0	0	0	0	1-hexadecanoyl-sn-glycerol 3-phosphate O-acyltransferase (n-C16:0)	Palmitoyl-ACP (n-C16:0ACP)[Cytosol] + 1-hexadecanoyl-sn-glycerol 3-phosphate[Cytosol] => acyl carrier protein[Cytosol] + 1,2-dihexadecanoyl-sn-glycerol 3-phosphate[Cytosol]
	AGPAT161	0	0	0	0	0	0	0	0	1-hexadec-7-enoyl-sn-glycerol 3-phosphate O-acyltransferase (n-C16:1)	cis-hexadec-9-enoyl-[acyl-carrier protein] (n-C16:1)[Cytosol] + 1-hexadec-9-enoyl-sn-glycerol 3-phosphate[Cytosol] => acyl carrier protein[Cytosol] + 1,2-dihexadec-9-enoyl-sn-glycerol 3-phosphate[Cytosol]
	AGPAT180	0	0	0	0	0	0	0	0	1-octadecanoyl-sn-glycerol 3-phosphate O-acyltransferase (n-C18:0)	Octadecanoyl-ACP (n-C18:0ACP)[Cytosol] + 1-octadecanoyl-sn-glycerol 3-phosphate[Cytosol] => acyl carrier protein[Cytosol] + 1,2-dioctadecanoyl-sn-glycerol 3-phosphate[Cytosol]
	AGPAT181	0	0	0	0	0	0	0	0	1-octadec-7-enoyl-sn-glycerol 3-phosphate O-acyltransferase (n-C18:1)	cis-octadec-11-enoyl-[acyl-carrier protein] (n-C18:1)[Cytosol] + 1-octadec-11-enoyl-sn-glycerol 3-phosphate[Cytosol] => acyl carrier protein[Cytosol] + 1,2-dioctadec-11-enoyl-sn-glycerol 3-phosphate[Cytosol]
	DASYN120	0	0	0	0	0	0	0	0	CDP-diacylglycerol synthetase (n-C12:0)	H+[Cytosol] + CTP[Cytosol] + 1,2-didodecanoyl-sn-glycerol 3-phosphate[Cytosol] => Diphosphate[Cytosol] + CDP-1,2-didodecanoylglycerol[Cytosol]
	DASYN140	0	0	0	0	0	0	0	0	CDP-diacylglycerol synthetase (n-C14:0)	H+[Cytosol] + CTP[Cytosol] + 1,2-ditetradecanoyl-sn-glycerol 3-phosphate[Cytosol] => Diphosphate[Cytosol] + CDP-1,2-ditetradecanoylglycerol[Cytosol]
	DASYN141	0	0	0	0	0	0	0	0	CDP-diacylglycerol synthetase (n-C14:1)	H+[Cytosol] + CTP[Cytosol] + 1,2-ditetradec-7-enoyl-sn-glycerol 3-phosphate[Cytosol] => Diphosphate[Cytosol] + CDP-1,2-ditetradec-7-enoylglycerol[Cytosol]
	DASYN160	0	0	0	0	0	0	0	0	CDP-diacylglycerol synthetase (n-C16:0)	H+[Cytosol] + CTP[Cytosol] + 1,2-dihexadecanoyl-sn-glycerol 3-phosphate[Cytosol] => Diphosphate[Cytosol] + CDP-1,2-dihexadecanoylglycerol[Cytosol]
	DASYN161	0	0	0	0	0	0	0	0	CDP-diacylglycerol synthetase (n-C16:1)	H+[Cytosol] + CTP[Cytosol] + 1,2-dihexadec-9-enoyl-sn-glycerol 3-phosphate[Cytosol] => Diphosphate[Cytosol] + CDP-1,2-dihexadec-9-enoylglycerol[Cytosol]
	DASYN180	0	0	0	0	0	0	0	0	CDP-diacylglycerol synthetase (n-C18:0)	H+[Cytosol] + CTP[Cytosol] + 1,2-dioctadecanoyl-sn-glycerol 3-phosphate[Cytosol] => Diphosphate[Cytosol] + CDP-1,2-dioctadecanoylglycerol[Cytosol]
	DASYN181	0	0	0	0	0	0	0	0	CDP-diacylglycerol synthetase (n-C18:1)	H+[Cytosol] + CTP[Cytosol] + 1,2-dioctadec-11-enoyl-sn-glycerol 3-phosphate[Cytosol] => Diphosphate[Cytosol] + CDP-1,2-dioctadec-11-enoylglycerol[Cytosol]
	PGSA120	0	0	0	0	0	0	0	0	Phosphatidylglycerol synthase (n-C12:0)	Glycerol 3-phosphate[Cytosol] + CDP-1,2-didodecanoylglycerol[Cytosol] => H+[Cytosol] + CMP[Cytosol] + Phosphatidylglycerophosphate (didodecanoyl, n-C12:0)[Cytosol]
	PGSA140	0	0	0	0	0	0	0	0	Phosphatidylglycerol synthase (n-C14:0)	Glycerol 3-phosphate[Cytosol] + CDP-1,2-ditetradecanoylglycerol[Cytosol] => H+[Cytosol] + CMP[Cytosol] + Phosphatidylglycerophosphate (ditetradecanoyl, n-C14:0)[Cytosol]
	PGSA141	0	0	0	0	0	0	0	0	Phosphatidylglycerol synthase (n-C14:1)	Glycerol 3-phosphate[Cytosol] + CDP-1,2-ditetradec-7-enoylglycerol[Cytosol] => H+[Cytosol] + CMP[Cytosol] + Phosphatidylglycerophosphate (ditetradec-7-enoyl, n-C14:1)[Cytosol]
	PGSA160	0	0	0	0	0	0	0	0	Phosphatidylglycerol synthase (n-C16:0)	Glycerol 3-phosphate[Cytosol] + CDP-1,2-dihexadecanoylglycerol[Cytosol] => H+[Cytosol] + CMP[Cytosol] + Phosphatidylglycerophosphate (dihexadecanoyl, n-C16:0)[Cytosol]
	PGSA161	0	0	0	0	0	0	0	0	Phosphatidylglycerol synthase (n-C16:1)	Glycerol 3-phosphate[Cytosol] + CDP-1,2-dihexadec-9-enoylglycerol[Cytosol] => H+[Cytosol] + CMP[Cytosol] + Phosphatidylglycerophosphate (dihexadec-9-enoyl, n-C16:1)[Cytosol]
	PGSA180	0	0	0	0	0	0	0	0	Phosphatidylglycerol synthase (n-C18:0)	Glycerol 3-phosphate[Cytosol] + CDP-1,2-dioctadecanoylglycerol[Cytosol] => H+[Cytosol] + CMP[Cytosol] + Phosphatidylglycerophosphate (dioctadecanoyl, n-C18:0)[Cytosol]
	PGSA181	0	0	0	0	0	0	0	0	Phosphatidylglycerol synthase (n-C18:1)	Glycerol 3-phosphate[Cytosol] + CDP-1,2-dioctadec-11-enoylglycerol[Cytosol] => H+[Cytosol] + CMP[Cytosol] + Phosphatidylglycerophosphate (dioctadec-11-enoyl, n-C18:1)[Cytosol]
	LPLIPAL2A120	0	0	0	0	0	0	0	0	Lysophospholipase L2 (2-acylglycerophosphotidate, n-C12:0)	H2O[Cytosol] + 2-dodecanoyl-sn-glycerol 3-phosphate[Cytosol] => 2 H+[Cytosol] + Dodecanoate (n-C12:0)[Cytosol] + Glycerol 3-phosphate[Cytosol]
	LPLIPAL2A140	0	0	0	0	0	0	0	0	Lysophospholipase L2 (2-acylglycerophosphotidate, n-C14:0)	H2O[Cytosol] + 2-tetradecanoyl-sn-glycerol 3-phosphate[Cytosol] => 2 H+[Cytosol] + tetradecanoate (n-C14:0)[Cytosol] + Glycerol 3-phosphate[Cytosol]
	LPLIPAL2A141	0	0	0	0	0	0	0	0	Lysophospholipase L2 (2-acylglycerophosphotidate, n-C14:1)	H2O[Cytosol] + 2-tetradec-7-enoyl-sn-glycerol 3-phosphate[Cytosol] => 2 H+[Cytosol] + tetradecenoate (n-C14:1)[Cytosol] + Glycerol 3-phosphate[Cytosol]
	LPLIPAL2A160	0	0	0	0	0	0	0	0	Lysophospholipase L2 (2-acylglycerophosphotidate, n-C16:0)	H2O[Cytosol] + 2-hexadecanoyl-sn-glycerol 3-phosphate[Cytosol] => 2 H+[Cytosol] + Hexadecanoate (n-C16:0)[Cytosol] + Glycerol 3-phosphate[Cytosol]
	LPLIPAL2A161	0	0	0	0	0	0	0	0	Lysophospholipase L2 (2-acylglycerophosphotidate, n-C16:1)	H2O[Cytosol] + 2-hexadec-9-enoyl-sn-glycerol 3-phosphate[Cytosol] => 2 H+[Cytosol] + Hexadecenoate (n-C16:1)[Cytosol] + Glycerol 3-phosphate[Cytosol]
	LPLIPAL2A180	0	0	0	0	0	0	0	0	Lysophospholipase L2 (2-acylglycerophosphotidate, n-C18:0)	H2O[Cytosol] + 2-octadecanoyl-sn-glycerol 3-phosphate[Cytosol] => 2 H+[Cytosol] + octadecanoate (n-C18:0)[Cytosol] + Glycerol 3-phosphate[Cytosol]
	LPLIPAL2A181	0	0	0	0	0	0	0	0	Lysophospholipase L2 (2-acylglycerophosphotidate, n-C18:1)	H2O[Cytosol] + 2-octadec-11-enoyl-sn-glycerol 3-phosphate[Cytosol] => 2 H+[Cytosol] + octadecenoate (n-C18:1)[Cytosol] + Glycerol 3-phosphate[Cytosol]
	LPLIPAL2ATE120	0	0	0	0	0	0	0	0	Lysophospholipase L2 (acyltransferase, 2-acyl-glycerophosphoethanolamine, n-C12:0)	2-Acyl-sn-glycero-3-phosphoethanolamine (n-C12:0)[Cytosol] + Phosphatidylglycerol (didodecanoyl, n-C12:0)[Cytosol] => acyl phosphatidylglycerol (n-C12:0)[Cytosol] + sn-Glycero-3-phosphoethanolamine[Cytosol]
	LPLIPAL2ATE140	0	0	0	0	0	0	0	0	Lysophospholipase L2 (acyltransferase, 2-acyl-glycerophosphoethanolamine, n-C14:0)	2-Acyl-sn-glycero-3-phosphoethanolamine (n-C14:0)[Cytosol] + Phosphatidylglycerol (ditetradecanoyl, n-C14:0)[Cytosol] => sn-Glycero-3-phosphoethanolamine[Cytosol] + acyl phosphatidylglycerol (n-C14:0)[Cytosol]
	LPLIPAL2ATE141	0	0	0	0	0	0	0	0	Lysophospholipase L2 (acyltransferase, 2-acyl-glycerophosphoethanolamine, n-C14:1)	2-Acyl-sn-glycero-3-phosphoethanolamine (n-C14:1)[Cytosol] + Phosphatidylglycerol (ditetradec-7-enoyl, n-C14:1)[Cytosol] => sn-Glycero-3-phosphoethanolamine[Cytosol] + acyl phosphatidylglycerol (n-C14:1)[Cytosol]
	LPLIPAL2ATE160	0	0	0	0	0	0	0	0	Lysophospholipase L2 (acyltransferase, 2-acyl-glycerophosphoethanolamine, n-C16:0)	2-Acyl-sn-glycero-3-phosphoethanolamine (n-C16:0)[Cytosol] + Phosphatidylglycerol (dihexadecanoyl, n-C16:0)[Cytosol] => sn-Glycero-3-phosphoethanolamine[Cytosol] + acyl phosphatidylglycerol (n-C16:0)[Cytosol]
	LPLIPAL2ATE161	0	0	0	0	0	0	0	0	Lysophospholipase L2 (acyltransferase, 2-acyl-glycerophosphoethanolamine, n-C16:1)	2-Acyl-sn-glycero-3-phosphoethanolamine (n-C16:1)[Cytosol] + Phosphatidylglycerol (dihexadec-9-enoyl, n-C16:1)[Cytosol] => sn-Glycero-3-phosphoethanolamine[Cytosol] + acyl phosphatidylglycerol (n-C16:1)[Cytosol]
	LPLIPAL2ATE180	0	0	0	0	0	0	0	0	Lysophospholipase L2 (acyltransferase, 2-acyl-glycerophosphoethanolamine, n-C18:0)	2-Acyl-sn-glycero-3-phosphoethanolamine (n-C18:0)[Cytosol] + Phosphatidylglycerol (dioctadecanoyl, n-C18:0)[Cytosol] => sn-Glycero-3-phosphoethanolamine[Cytosol] + acyl phosphatidylglycerol (n-C18:0)[Cytosol]
	LPLIPAL2ATE181	0	0	0	0	0	0	0	0	Lysophospholipase L2 (acyltransferase, 2-acyl-glycerophosphoethanolamine, n-C18:1)	2-Acyl-sn-glycero-3-phosphoethanolamine (n-C18:1)[Cytosol] + Phosphatidylglycerol (dioctadec-11-enoyl, n-C18:1)[Cytosol] => sn-Glycero-3-phosphoethanolamine[Cytosol] + acyl phosphatidylglycerol (n-C18:1)[Cytosol]
	LPLIPAL2ATG120	0	0	0	0	0	0	0	0	Lysophospholipase L2 (acyltransferase, 2-acyl-glycerophosphoglycerol, n-C12:0)	Phosphatidylglycerol (didodecanoyl, n-C12:0)[Cytosol] + 2-Acyl-sn-glycero-3-phosphoglycerol (n-C12:0)[Cytosol] => acyl phosphatidylglycerol (n-C12:0)[Cytosol] + Glycerophosphoglycerol[Cytosol]
	LPLIPAL2ATG140	0	0	0	0	0	0	0	0	Lysophospholipase L2 (acyltransferase, 2-acyl-glycerophosphoglycerol, n-C14:0)	Phosphatidylglycerol (ditetradecanoyl, n-C14:0)[Cytosol] + 2-Acyl-sn-glycero-3-phosphoglycerol (n-C14:0)[Cytosol] => acyl phosphatidylglycerol (n-C14:0)[Cytosol] + Glycerophosphoglycerol[Cytosol]
	LPLIPAL2ATG141	0	0	0	0	0	0	0	0	Lysophospholipase L2 (acyltransferase, 2-acyl-glycerophosphoglycerol, n-C14:1)	Phosphatidylglycerol (ditetradec-7-enoyl, n-C14:1)[Cytosol] + 2-Acyl-sn-glycero-3-phosphoglycerol (n-C14:1)[Cytosol] => acyl phosphatidylglycerol (n-C14:1)[Cytosol] + Glycerophosphoglycerol[Cytosol]
	LPLIPAL2ATG160	0	1000	1000	1000	0	0	0	0	Lysophospholipase L2 (acyltransferase, 2-acyl-glycerophosphoglycerol, n-C16:0)	Phosphatidylglycerol (dihexadecanoyl, n-C16:0)[Cytosol] + 2-Acyl-sn-glycero-3-phosphoglycerol (n-C16:0)[Cytosol] => acyl phosphatidylglycerol (n-C16:0)[Cytosol] + Glycerophosphoglycerol[Cytosol]
	LPLIPAL2ATG161	0	0	0	0	0	0	0	0	Lysophospholipase L2 (acyltransferase, 2-acyl-glycerophosphoglycerol, n-C16:1)	Phosphatidylglycerol (dihexadec-9-enoyl, n-C16:1)[Cytosol] + 2-Acyl-sn-glycero-3-phosphoglycerol (n-C16:1)[Cytosol] => acyl phosphatidylglycerol (n-C16:1)[Cytosol] + Glycerophosphoglycerol[Cytosol]
	LPLIPAL2ATG180	0	0	0	0	0	0	0	0	Lysophospholipase L2 (acyltransferase, 2-acyl-glycerophosphoglycerol, n-C18:0)	Phosphatidylglycerol (dioctadecanoyl, n-C18:0)[Cytosol] + 2-Acyl-sn-glycero-3-phosphoglycerol (n-C18:0)[Cytosol] => acyl phosphatidylglycerol (n-C18:0)[Cytosol] + Glycerophosphoglycerol[Cytosol]
	LPLIPAL2ATG181	0	0	0	0	0	0	0	0	Lysophospholipase L2 (acyltransferase, 2-acyl-glycerophosphoglycerol, n-C18:1)	Phosphatidylglycerol (dioctadec-11-enoyl, n-C18:1)[Cytosol] + 2-Acyl-sn-glycero-3-phosphoglycerol (n-C18:1)[Cytosol] => acyl phosphatidylglycerol (n-C18:1)[Cytosol] + Glycerophosphoglycerol[Cytosol]
	LPLIPAL2E120	0	0	0	0	0	0	0	0	Lysophospholipase L2 (2-acylglycerophosphoethanolamine, n-C12:0)	H2O[Cytosol] + 2-Acyl-sn-glycero-3-phosphoethanolamine (n-C12:0)[Cytosol] => H+[Cytosol] + Dodecanoate (n-C12:0)[Cytosol] + sn-Glycero-3-phosphoethanolamine[Cytosol]
	LPLIPAL2E140	0	0	0	0	0	0	0	0	Lysophospholipase L2 (2-acylglycerophosphoethanolamine, n-C14:0)	H2O[Cytosol] + 2-Acyl-sn-glycero-3-phosphoethanolamine (n-C14:0)[Cytosol] => H+[Cytosol] + tetradecanoate (n-C14:0)[Cytosol] + sn-Glycero-3-phosphoethanolamine[Cytosol]
	LPLIPAL2E141	0	0	0	0	0	0	0	0	Lysophospholipase L2 (2-acylglycerophosphoethanolamine, n-C14:1)	H2O[Cytosol] + 2-Acyl-sn-glycero-3-phosphoethanolamine (n-C14:1)[Cytosol] => H+[Cytosol] + tetradecenoate (n-C14:1)[Cytosol] + sn-Glycero-3-phosphoethanolamine[Cytosol]
	LPLIPAL2E160	0	0	0	0	0	0	0	0	Lysophospholipase L2 (2-acylglycerophosphoethanolamine, n-C16:0)	H2O[Cytosol] + 2-Acyl-sn-glycero-3-phosphoethanolamine (n-C16:0)[Cytosol] => H+[Cytosol] + Hexadecanoate (n-C16:0)[Cytosol] + sn-Glycero-3-phosphoethanolamine[Cytosol]
	LPLIPAL2E161	0	0	0	0	0	0	0	0	Lysophospholipase L2 (2-acylglycerophosphoethanolamine, n-C16:1)	H2O[Cytosol] + 2-Acyl-sn-glycero-3-phosphoethanolamine (n-C16:1)[Cytosol] => H+[Cytosol] + Hexadecenoate (n-C16:1)[Cytosol] + sn-Glycero-3-phosphoethanolamine[Cytosol]
	LPLIPAL2E180	0	0	0	0	0	0	0	0	Lysophospholipase L2 (2-acylglycerophosphoethanolamine, n-C18:0)	H2O[Cytosol] + 2-Acyl-sn-glycero-3-phosphoethanolamine (n-C18:0)[Cytosol] => H+[Cytosol] + octadecanoate (n-C18:0)[Cytosol] + sn-Glycero-3-phosphoethanolamine[Cytosol]
	LPLIPAL2E181	0	0	0	0	0	0	0	0	Lysophospholipase L2 (2-acylglycerophosphoethanolamine, n-C18:1)	H2O[Cytosol] + 2-Acyl-sn-glycero-3-phosphoethanolamine (n-C18:1)[Cytosol] => H+[Cytosol] + octadecenoate (n-C18:1)[Cytosol] + sn-Glycero-3-phosphoethanolamine[Cytosol]
	LPLIPAL2G120	0	0	0	0	0	0	0	0	Lysophospholipase L2 (2-acylglycerophosphoglycerol, n-C12:0)	H2O[Cytosol] + 2-Acyl-sn-glycero-3-phosphoglycerol (n-C12:0)[Cytosol] => H+[Cytosol] + Dodecanoate (n-C12:0)[Cytosol] + Glycerophosphoglycerol[Cytosol]
	LPLIPAL2G140	0	-3.21905e-15	3.21905e-15	-1.33796e-25	0	0	0	0	Lysophospholipase L2 (2-acylglycerophosphoglycerol, n-C14:0)	H2O[Cytosol] + 2-Acyl-sn-glycero-3-phosphoglycerol (n-C14:0)[Cytosol] => H+[Cytosol] + tetradecanoate (n-C14:0)[Cytosol] + Glycerophosphoglycerol[Cytosol]
	LPLIPAL2G141	0	-3.21905e-15	3.21905e-15	-1.33796e-25	0	0	0	0	Lysophospholipase L2 (2-acylglycerophosphoglycerol, n-C14:1)	H2O[Cytosol] + 2-Acyl-sn-glycero-3-phosphoglycerol (n-C14:1)[Cytosol] => H+[Cytosol] + tetradecenoate (n-C14:1)[Cytosol] + Glycerophosphoglycerol[Cytosol]
	LPLIPAL2G160	0	-3.21905e-15	3.21905e-15	-1.33796e-25	0	0	0	0	Lysophospholipase L2 (2-acylglycerophosphoglycerol, n-C16:0)	H2O[Cytosol] + 2-Acyl-sn-glycero-3-phosphoglycerol (n-C16:0)[Cytosol] => H+[Cytosol] + Hexadecanoate (n-C16:0)[Cytosol] + Glycerophosphoglycerol[Cytosol]
	LPLIPAL2G161	0	-3.21905e-15	3.21905e-15	-1.33796e-25	0	0	0	0	Lysophospholipase L2 (2-acylglycerophosphoglycerol, n-C16:1)	H2O[Cytosol] + 2-Acyl-sn-glycero-3-phosphoglycerol (n-C16:1)[Cytosol] => H+[Cytosol] + Hexadecenoate (n-C16:1)[Cytosol] + Glycerophosphoglycerol[Cytosol]
	LPLIPAL2G180	0	0	0	0	0	0	0	0	Lysophospholipase L2 (2-acylglycerophosphoglycerol, n-C18:0)	H2O[Cytosol] + 2-Acyl-sn-glycero-3-phosphoglycerol (n-C18:0)[Cytosol] => H+[Cytosol] + octadecanoate (n-C18:0)[Cytosol] + Glycerophosphoglycerol[Cytosol]
	LPLIPAL2G181	0	0	0	0	0	0	0	0	Lysophospholipase L2 (2-acylglycerophosphoglycerol, n-C18:1)	H2O[Cytosol] + 2-Acyl-sn-glycero-3-phosphoglycerol (n-C18:1)[Cytosol] => H+[Cytosol] + octadecenoate (n-C18:1)[Cytosol] + Glycerophosphoglycerol[Cytosol]
	FACOAL100t2pp	0	0	0	0	0	0	0	0	fatty-acid-CoA ligase (decanoate transport via vectoral Co-A coupling)	ATP[Cytosol] + H+[Extraorganism] + Coenzyme A[Cytosol] + Decanoate (n-C10:0)[Extraorganism] => H+[Cytosol] + Diphosphate[Cytosol] + AMP[Cytosol] + Decanoyl-CoA (n-C10:0CoA)[Cytosol]
	FACOAL120t2pp	0	0	0	0	0	0	0	0	fatty-acid-CoA ligase (dodecanoate transport via vectoral Co-A coupling)	ATP[Cytosol] + H+[Extraorganism] + Coenzyme A[Cytosol] + Dodecanoate (n-C12:0)[Extraorganism] => H+[Cytosol] + Diphosphate[Cytosol] + AMP[Cytosol] + Dodecanoyl-CoA (n-C12:0CoA)[Cytosol]
	FACOAL140t2pp	0	0	0	0	0	0	0	0	fatty-acid-CoA ligase (tetradecanoate transport via vectoral Co-A coupling)	ATP[Cytosol] + H+[Extraorganism] + Coenzyme A[Cytosol] + tetradecanoate (n-C14:0)[Extraorganism] => H+[Cytosol] + Diphosphate[Cytosol] + AMP[Cytosol] + Tetradecanoyl-CoA (n-C14:0CoA)[Cytosol]
	FACOAL141t2pp	0	0	0	0	0	0	0	0	fatty-acid-CoA ligase (tetradecenoate transport via vectoral Co-A coupling)	ATP[Cytosol] + H+[Extraorganism] + Coenzyme A[Cytosol] + tetradecenoate (n-C14:1)[Extraorganism] => H+[Cytosol] + Diphosphate[Cytosol] + AMP[Cytosol] + Tetradecenoyl-CoA (n-C14:1CoA)[Cytosol]
	FACOAL160t2pp	0	0	0	0	0	0	0	0	fatty-acid-CoA ligase (hexadecanoate transport via vectoral Co-A coupling)	ATP[Cytosol] + H+[Extraorganism] + Coenzyme A[Cytosol] + Hexadecanoate (n-C16:0)[Extraorganism] => H+[Cytosol] + Diphosphate[Cytosol] + AMP[Cytosol] + Palmitoyl-CoA (n-C16:0CoA)[Cytosol]
	FACOAL161t2pp	0	0	0	0	0	0	0	0	fatty-acid-CoA ligase (hexadecenoate transport via vectoral Co-A coupling)	ATP[Cytosol] + H+[Extraorganism] + Coenzyme A[Cytosol] + Hexadecenoate (n-C16:1)[Extraorganism] => H+[Cytosol] + Diphosphate[Cytosol] + AMP[Cytosol] + Hexadecenoyl-CoA (n-C16:1CoA)[Cytosol]
	FACOAL180t2pp	0	0	0	0	0	0	0	0	fatty-acid-CoA ligase (octadecanoate transport via vectoral Co-A coupling)	ATP[Cytosol] + H+[Extraorganism] + Coenzyme A[Cytosol] + octadecanoate (n-C18:0)[Extraorganism] => H+[Cytosol] + Diphosphate[Cytosol] + AMP[Cytosol] + Stearoyl-CoA (n-C18:0CoA)[Cytosol]
	FACOAL181t2pp	0	0	0	0	0	0	0	0	fatty-acid-CoA ligase (octadecenoate transport via vectoral Co-A coupling)	ATP[Cytosol] + H+[Extraorganism] + Coenzyme A[Cytosol] + octadecenoate (n-C18:1)[Extraorganism] => H+[Cytosol] + Diphosphate[Cytosol] + AMP[Cytosol] + Octadecenoyl-CoA (n-C18:1CoA)[Cytosol]
	FACOAL60t2pp	0	0	0	0	0	0	0	0	fatty-acid-CoA ligase (hexanoate transport via vectoral Co-A coupling)	ATP[Cytosol] + H+[Extraorganism] + Coenzyme A[Cytosol] + Hexanoate (n-C6:0)[Extraorganism] => H+[Cytosol] + Diphosphate[Cytosol] + AMP[Cytosol] + Hexanoyl-CoA (n-C6:0CoA)[Cytosol]
	FACOAL80t2pp	0	0	0	0	0	0	0	0	fatty-acid-CoA ligase (octanoate transport via vectoral Co-A coupling)	ATP[Cytosol] + H+[Extraorganism] + Coenzyme A[Cytosol] + octanoate (n-C8:0)[Extraorganism] => H+[Cytosol] + Diphosphate[Cytosol] + AMP[Cytosol] + Octanoyl-CoA (n-C8:0CoA)[Cytosol]
	MI1PP	0	0	0	0	0	0	0	0	myo-inositol 1-phosphatase	H2O[Cytosol] + 1D-myo-Inositol 1-phosphate[Cytosol] => Phosphate[Cytosol] + myo-Inositol[Cytosol]
	RHEA_14516	0	0	0	0	0	0	0	0	Asp-tRNA(Asn):L-glutamine amido-ligase (ADP-forming)	L-aspartyl-tRNAAsn[Cytosol] + L-Glutamine[Cytosol] + ATP[Cytosol] + H2O[Cytosol] <=> L-Glutamate[Cytosol] + ADP[Cytosol] + Asn-tRNAAsn[Cytosol] + 2 H+[Cytosol] + Phosphate[Cytosol]
	RHEA_17524	0	0	0	0	0	0	0	0	Glu-tRNA(Gln):L-glutamine amido-ligase(ADP-forming)	L-Glutamine[Cytosol] + L-Glutamyl-tRNAGln[Cytosol] + ATP[Cytosol] + H2O[Cytosol] <=> L-Glutamate[Cytosol] + ADP[Cytosol] + Gln-tRNAGln[Cytosol] + 2 H+[Cytosol] + Phosphate[Cytosol]
	ALATRS	0	0	0	0	0	0	0	0	Alanyl-tRNA synthetase	ATP[Cytosol] + L-Alanine[Cytosol] + tRNA(Ala)[Cytosol] => Diphosphate[Cytosol] + AMP[Cytosol] + L-Alanyl-tRNA(Ala)[Cytosol]
	ARGTRS	0	0	0	0	0	0	0	0	Arginyl-tRNA synthetase	ATP[Cytosol] + L-Arginine[Cytosol] + tRNA(Arg)[Cytosol] => Diphosphate[Cytosol] + AMP[Cytosol] + L-Arginyl-tRNA(Arg)[Cytosol]
	ASPTRS	0	0	0	0	0	0	0	0	Aspartyl-tRNA synthetase	ATP[Cytosol] + L-Aspartate[Cytosol] + tRNA(Asp)[Cytosol] => Diphosphate[Cytosol] + AMP[Cytosol] + L-Aspartyl-tRNA(Asp)[Cytosol]
	CYSTRS	0	0	0	0	0	0	0	0	Cysteinyl-tRNA synthetase	ATP[Cytosol] + L-Cysteine[Cytosol] + tRNA(Cys)[Cytosol] => Diphosphate[Cytosol] + AMP[Cytosol] + L-Cysteinyl-tRNA(Cys)[Cytosol]
	FMETTRS	0	0	0	0	0	0	0	0	Methionyl-tRNA formyltransferase	10-Formyltetrahydrofolate[Cytosol] + L-Methionyl-tRNA (Met)[Cytosol] => H+[Cytosol] + 5,6,7,8-Tetrahydrofolate[Cytosol] + N-Formylmethionyl-tRNA[Cytosol]
	GLYTRS	-1000	-1.13381e-13	1000	-1000	0	0	0	0	Glycyl-tRNA synthetase	ATP[Cytosol] + Glycine[Cytosol] + tRNA(Gly)[Cytosol] => Diphosphate[Cytosol] + AMP[Cytosol] + Glycyl-tRNA(Gly)[Cytosol]
	HISTRS	5.27534e-27	-2.24006e-15	2.24006e-15	2.58494e-26	0	0	0	0	Histidyl-tRNA synthetase	ATP[Cytosol] + L-Histidine[Cytosol] + tRNA(His)[Cytosol] => Diphosphate[Cytosol] + AMP[Cytosol] + L-Histidyl-tRNA(His)[Cytosol]
	ILETRS	5.27534e-27	-2.24006e-15	2.24006e-15	2.58494e-26	0	0	0	0	Isoleucyl-tRNA synthetase	ATP[Cytosol] + L-Isoleucine[Cytosol] + tRNA(Ile)[Cytosol] => Diphosphate[Cytosol] + AMP[Cytosol] + L-Isoleucyl-tRNA(Ile)[Cytosol]
	LEUTRS	0	0	0	0	0	0	0	0	Leucyl-tRNA synthetase	ATP[Cytosol] + L-Leucine[Cytosol] + tRNA(Leu)[Cytosol] => Diphosphate[Cytosol] + AMP[Cytosol] + L-Leucyl-tRNA(Leu)[Cytosol]
	LYSTRS	0	0	0	0	0	0	0	0	Lysyl-tRNA synthetase	ATP[Cytosol] + L-Lysine[Cytosol] + tRNA(Lys)[Cytosol] => Diphosphate[Cytosol] + AMP[Cytosol] + L-Lysine-tRNA (Lys)[Cytosol]
	METTRS	0	0	0	0	0	0	0	0	Methionyl-tRNA synthetase	ATP[Cytosol] + L-Methionine[Cytosol] + tRNA(Met)[Cytosol] => Diphosphate[Cytosol] + AMP[Cytosol] + L-Methionyl-tRNA (Met)[Cytosol]
	PHETRS	0	0	0	0	0	0	0	0	Phenylalanyl-tRNA synthetase	ATP[Cytosol] + L-Phenylalanine[Cytosol] + tRNA(Phe)[Cytosol] => Diphosphate[Cytosol] + AMP[Cytosol] + L-Phenylalanyl-tRNA(Phe)[Cytosol]
	PROTRS	0	0	0	0	0	0	0	0	Prolyl-tRNA synthetase	ATP[Cytosol] + L-Proline[Cytosol] + tRNA(Pro)[Cytosol] => Diphosphate[Cytosol] + AMP[Cytosol] + L-Prolyl-tRNA(Pro)[Cytosol]
	SERTRS	0	0	0	0	0	0	0	0	Seryl-tRNA synthetase	ATP[Cytosol] + L-Serine[Cytosol] + tRNA(Ser)[Cytosol] => Diphosphate[Cytosol] + AMP[Cytosol] + L-Seryl-tRNA(Ser)[Cytosol]
	SERTRS2	0	0	0	0	0	0	0	0	Seryl-tRNA synthetase (selenocystein)	ATP[Cytosol] + L-Serine[Cytosol] + tRNA(SeCys)[Cytosol] => Diphosphate[Cytosol] + AMP[Cytosol] + L-Seryl-tRNA(Sec)[Cytosol]
	THRTRS	0	0	0	0	0	0	0	0	Threonyl-tRNA synthetase	ATP[Cytosol] + L-Threonine[Cytosol] + tRNA(Thr)[Cytosol] => Diphosphate[Cytosol] + AMP[Cytosol] + L-Threonyl-tRNA(Thr)[Cytosol]
	TRPTRS	0	-9.44862e-14	9.44862e-14	0	0	0	0	0	Tryptophanyl-tRNA synthetase	ATP[Cytosol] + L-Tryptophan[Cytosol] + tRNA(Trp)[Cytosol] => Diphosphate[Cytosol] + AMP[Cytosol] + L-Tryptophanyl-tRNA(Trp)[Cytosol]
	TYRTRS	0	-9.44862e-14	9.44862e-14	0	0	0	0	0	tyrosyl-tRNA synthetase	ATP[Cytosol] + L-Tyrosine[Cytosol] + tRNA(Tyr)[Cytosol] => Diphosphate[Cytosol] + AMP[Cytosol] + L-Tyrosyl-tRNA(Tyr)[Cytosol]
	VALTRS	0	0	0	0	0	0	0	0	Valyl-tRNA synthetase	ATP[Cytosol] + L-Valine[Cytosol] + tRNA(Val)[Cytosol] => Diphosphate[Cytosol] + AMP[Cytosol] + L-Valyl-tRNA(Val)[Cytosol]
	RHEA_10491	0	0	0	0	0	0	0	0	5-formyltetrahydrofolate cyclo-ligase	ATP[Cytosol] + 5-Formyltetrahydrofolate[Cytosol] <=> ADP[Cytosol] + Phosphate[Cytosol] + 5,10-Methenyltetrahydrofolate[Cytosol]
	MTHFR2	0	0	0	0	0	5.92914e-16	5.92914e-16	0	5,10-methylenetetrahydrofolate reductase (NADH)	2 H+[Cytosol] + NADH[Cytosol] + 5,10-Methylenetetrahydrofolate[Cytosol] => NAD+[Cytosol] + 5-Methyltetrahydrofolate[Cytosol]
	FTHFL	0	0	0	0	-1000	7.09185e-14	1000	-1000	formate-tetrahydrofolate ligase	ATP[Cytosol] + Formate[Cytosol] + 5,6,7,8-Tetrahydrofolate[Cytosol] <=> ADP[Cytosol] + Phosphate[Cytosol] + 10-Formyltetrahydrofolate[Cytosol]
	MTHFD	0	0	0	0	-2.65635e-14	2.09975e-15	2.86633e-14	-2.52435e-29	methylenetetrahydrofolate dehydrogenase (NADP)	NADPH[Cytosol] + 5,10-Methenyltetrahydrofolate[Cytosol] <=> NADP+[Cytosol] + 5,10-Methylenetetrahydrofolate[Cytosol]
	MTHFC	0	0	0	0	-2.65635e-14	2.09975e-15	2.86633e-14	-2.52435e-29	methenyltetrahydrofolate cyclohydrolase	H+[Cytosol] + 10-Formyltetrahydrofolate[Cytosol] <=> H2O[Cytosol] + 5,10-Methenyltetrahydrofolate[Cytosol]
	DHFR	0	0	0	0	-4.95769e-15	1.43257e-15	6.39026e-15	2.52435e-29	dihydrofolate reductase	H+[Cytosol] + NADPH[Cytosol] + 7,8-Dihydrofolate[Cytosol] <=> NADP+[Cytosol] + 5,6,7,8-Tetrahydrofolate[Cytosol]
	DHFS	0	0	0	0	0	1.33162e-15	1.33162e-15	0	dihydrofolate synthase	ATP[Cytosol] + L-Glutamate[Cytosol] + Dihydropteroate[Cytosol] => ADP[Cytosol] + H+[Cytosol] + Phosphate[Cytosol] + 7,8-Dihydrofolate[Cytosol]
	DHFS1	0	0	0	0	0	4.00178e-15	4.00178e-15	0	dihydrofolate synthase	ATP[Cytosol] + L-Glutamate[Cytosol] + Dihydropteroate[Cytosol] => ADP[Cytosol] + H+[Cytosol] + Phosphate[Cytosol] + 7,8-Dihydrofolate[Cytosol]
	DHPS2	0	0	0	0	-4.95769e-15	1.33162e-15	6.2893e-15	0	dihydropteroate synthase	4-Aminobenzoate[Cytosol] + 6-hydroxymethyl-dihydropterin pyrophosphate[Cytosol] => Diphosphate[Cytosol] + Dihydropteroate[Cytosol]
	ADCL	0	0	0	0	-4.95769e-15	1.33162e-15	6.2893e-15	0	4-aminobenzoate synthase	4-amino-4-deoxychorismate[Cytosol] => H+[Cytosol] + Pyruvate[Cytosol] + 4-Aminobenzoate[Cytosol]
	ADCS	0	0	0	0	-4.95769e-15	1.33162e-15	6.2893e-15	0	4-amino-4-deoxychorismate synthase	L-Glutamine[Cytosol] + chorismate[Cytosol] => L-Glutamate[Cytosol] + 4-amino-4-deoxychorismate[Cytosol]
	HPPK2	0	0	0	0	-4.95769e-15	1.33162e-15	6.2893e-15	0	6-hydroxymethyl-dihydropterin pyrophosphokinase	ATP[Cytosol] + 6-hydroxymethyl dihydropterin[Cytosol] => H+[Cytosol] + AMP[Cytosol] + 6-hydroxymethyl-dihydropterin pyrophosphate[Cytosol]
	DHNPA2	0	0	0	0	-4.95769e-15	1.33162e-15	6.2893e-15	0	dihydroneopterin aldolase	Dihydroneopterin[Cytosol] => Glycolaldehyde[Cytosol] + 6-hydroxymethyl dihydropterin[Cytosol]
	DNMPPA	0	0	0	0	-4.95769e-15	1.33162e-15	6.2893e-15	0	Dihydroneopterin monophosphate dephosphorylase	H2O[Cytosol] + Dihydroneopterin monophosphate[Cytosol] => Phosphate[Cytosol] + Dihydroneopterin[Cytosol]
	DNTPPA	0	0	0	0	-4.95769e-15	1.33162e-15	6.2893e-15	0	Dihydroneopterin epimerase	2-Amino-4-hydroxy-6-(erythro-1,2,3-trihydroxypropyl)dihydropteridine triphosphate[Cytosol] <=> H+[Cytosol] + Diphosphate[Cytosol] + Dihydroneopterin monophosphate[Cytosol]
	GTPCI	0	0	0	0	-4.95769e-15	1.33162e-15	6.2893e-15	0	GTP cyclohydrolase I	H2O[Cytosol] + GTP[Cytosol] => H+[Cytosol] + Formate[Cytosol] + 2-Amino-4-hydroxy-6-(erythro-1,2,3-trihydroxypropyl)dihydropteridine triphosphate[Cytosol]
	OHPBAT	0	0	0	0	0	0	0	0	O-Phospho-4-hydroxy-L-threonine:2-oxoglutarate aminotransferase	L-Glutamate[Cytosol] + 2-Oxo-3-hydroxy-4-phosphobutanoate[Cytosol] <=> 2-Oxoglutarate[Cytosol] + O-Phospho-4-hydroxy-L-threonine[Cytosol]
	4HTHRS	0	0	0	0	0	0	0	0	4-Hydroxy-L-threonine synthase	H2O[Cytosol] + O-Phospho-4-hydroxy-L-threonine[Cytosol] => Phosphate[Cytosol] + 4-Hydroxy-L-threonine[Cytosol]
	RHEA_31510	0	0	0	0	0	0	0	0	D-ribulose 5-phosphate,Glyceraldehyde 3-phosphate pyridoxal 5'-phosphate-lyase	Glyceraldehyde 3-phosphate[Cytosol] + D-Ribulose 5-phosphate[Cytosol] + L-Glutamine[Cytosol] => H+[Cytosol] + 3 H2O[Cytosol] + Phosphate[Cytosol] + L-Glutamate[Cytosol] + Pyridoxal 5'-phosphate[Cytosol]
	PYDXK	0	0	0	0	0	0	0	0	pyridoxal kinase	ATP[Cytosol] + Pyridoxal[Cytosol] => ADP[Cytosol] + H+[Cytosol] + Pyridoxal 5'-phosphate[Cytosol]
	PYDXNK	0	0	0	0	0	0	0	0	pyridoxine kinase	ATP[Cytosol] + Pyridoxine[Cytosol] => ADP[Cytosol] + H+[Cytosol] + Pyridoxine 5'-phosphate[Cytosol]
	PYDAMK	0	0	0	0	0	1.25388e-13	1.25388e-13	0	pyridoxamine kinase	ATP[Cytosol] + Pyridoxamine[Cytosol] => ADP[Cytosol] + H+[Cytosol] + Pyridoxamine 5'-phosphate[Cytosol]
	HYPOE	0	0	0	0	0	1.25388e-13	1.25388e-13	0	hypothetical enyme	H2O[Cytosol] + Pyridoxamine 5'-phosphate[Cytosol] => Phosphate[Cytosol] + Pyridoxamine[Cytosol]
	HMPK1	0	0	0	0	0	0	0	0	hydroxymethylpyrimidine kinase (ATP)	ATP[Cytosol] + 4-Amino-5-hydroxymethyl-2-methylpyrimidine[Cytosol] => ADP[Cytosol] + H+[Cytosol] + 4-Amino-2-methyl-5-phosphomethylpyrimidine[Cytosol]
	PMPK	0	0	0	0	0	0	0	0	phosphomethylpyrimidine kinase	ATP[Cytosol] + 4-Amino-2-methyl-5-phosphomethylpyrimidine[Cytosol] => ADP[Cytosol] + 2-Methyl-4-amino-5-hydroxymethylpyrimidine diphosphate[Cytosol]
	THZPSN	0	0	0	0	0	0	0	0	thiazole phosphate synthesis	ATP[Cytosol] + L-Tyrosine[Cytosol] + L-Cysteine[Cytosol] + 1-deoxy-D-xylulose 5-phosphate[Cytosol] => H+[Cytosol] + H2O[Cytosol] + CO2[Cytosol] + Diphosphate[Cytosol] + AMP[Cytosol] + L-Alanine[Cytosol] + 4-Hydroxy-benzyl alcohol[Cytosol] + 4-Methyl-5-(2-phosphoethyl)-thiazole[Cytosol]
	HETZK	0	0	0	0	0	0	0	0	hydroxyethylthiazole kinase	ATP[Cytosol] + 4-Methyl-5-(2-hydroxyethyl)-thiazole[Cytosol] => ADP[Cytosol] + H+[Cytosol] + 4-Methyl-5-(2-phosphoethyl)-thiazole[Cytosol]
	THMtex	0	0	0	0	0	0	0	0	Thiamine transport via diffusion (extracellular to periplasm)	Thiamin[b] <=> Thiamin[Extraorganism]
	THI80_1	0	0	0	0	0	0	0	0	Thiamine pyrophosphokinase	ATP[Cytosol] + Thiamin[Cytosol] => AMP[Cytosol] + Thiamin Diphosphate[Cytosol]
	THI80_2	0	0	0	0	0	0	0	0	Thiamine pyrophosphokinase	ATP[Cytosol] + Thiamin Diphosphate[Cytosol] => ADP[Cytosol] + Thiamin Triphosphate[Cytosol]
	RHEA_17512	0	0	0	0	0	0	0	0	Thiamin hydrolase	H2O[Cytosol] + Thiamin[Cytosol] <=> H+[Cytosol] + 4-Amino-5-hydroxymethyl-2-methylpyrimidine[Cytosol] + 4-Methyl-5-(2-hydroxyethyl)-thiazole[Cytosol]
	4A4Habcpp	0	0	0	0	0	0	0	0	4-Amino-5-hydroxymethyl-2-methylpyrimidine abc	ATP[Cytosol] + H2O[Cytosol] + 4-Amino-5-hydroxymethyl-2-methylpyrimidine[Extraorganism] => ADP[Cytosol] + H+[Cytosol] + 4-Amino-5-hydroxymethyl-2-methylpyrimidine[Cytosol] + Phosphate[Cytosol]
	4A4Htex	0	0	0	0	0	0	0	0	Thiamine transport via diffusion (extracellular to periplasm)	4-Amino-5-hydroxymethyl-2-methylpyrimidine[b] <=> 4-Amino-5-hydroxymethyl-2-methylpyrimidine[Extraorganism]
	DHPPDA2	0	0	0	0	0	0	0	0	diaminohydroxyphosphoribosylaminopryrimidine deaminase (25drapp)	H+[Cytosol] + H2O[Cytosol] + 2,5-Diamino-6-(ribosylamino)-4-(3H)-pyrimidinone 5'-phosphate[Cytosol] => Ammonium[Cytosol] + 5-Amino-6-(5'-phosphoribosylamino)uracil[Cytosol]
	APRAUR	0	0	0	0	0	0	0	0	5-amino-6-(5-phosphoribosylamino)uracil reductase	H+[Cytosol] + NADPH[Cytosol] + 5-Amino-6-(5'-phosphoribosylamino)uracil[Cytosol] => NADP+[Cytosol] + 5-Amino-6-(5'-phosphoribitylamino)uracil[Cytosol]
	RBFK	0	0	0	0	0	0	0	0	riboflavin kinase	ATP[Cytosol] + Riboflavin[Cytosol] => ADP[Cytosol] + H+[Cytosol] + FMN[Cytosol]
	5DOAN	0	0	0	0	0	0	0	0	5'-deoxyadenosine nuclosidase	H2O[Cytosol] + 5'-Deoxyadenosine[Cytosol] => Adenine[Cytosol] + 5'-deoxyribose[Cytosol]
	FE3DHBZSabcpp	0	0	0	0	0	0	0	0	ferric 2,3-dihydroxybenzoylserine transport via ABC system (periplasm)	ATP[Cytosol] + H2O[Cytosol] + ferric 2,3-dihydroxybenzoylserine[Extraorganism] => ADP[Cytosol] + H+[Cytosol] + Phosphate[Cytosol] + ferric 2,3-dihydroxybenzoylserine[Cytosol]
	FE3DHBZR	0	0	0	0	0	0	0	0	release of Fe(III) from ferric 2,3-dihydroxybenzoylserine	ferric 2,3-dihydroxybenzoylserine[Cytosol] => 2,3-dihydroxybenzoylserine[Cytosol] + Fe3+[Cytosol]
	FEENTERabcpp	0	0	0	0	0	0	0	0	Fe-enterobactin transport via ABC system (periplasm)	ATP[Cytosol] + H2O[Cytosol] + Fe-enterobactin[Extraorganism] => ADP[Cytosol] + H+[Cytosol] + Phosphate[Cytosol] + Fe-enterobactin[Cytosol]
	DHNAOT4	0	0	0	0	0	0	0	0	1,4-dihydroxy-2-naphthoate octaprenyltransferase	H+[Cytosol] + 1,4-Dihydroxy-2-naphthoate[Cytosol] + all-trans-Octaprenyl diphosphate[Cytosol] => CO2[Cytosol] + Diphosphate[Cytosol] + 2-Demethylmenaquinol 8[Cytosol]
	OPHHX	0	0	0	0	0	0	0	0	2-Octaprenylphenol hydroxylase	2-Octaprenylphenol[Cytosol] + 0.5 O2[Cytosol] => 2-Octaprenyl-6-hydroxyphenol[Cytosol]
	OPHHX3	0	0	0	0	0	0	0	0	2-Octaprenylphenol hydroxylase (anaerobic)	2 ATP[Cytosol] + 3 H2O[Cytosol] + NAD+[Cytosol] + 2-Octaprenylphenol[Cytosol] => 2 ADP[Cytosol] + 3 H+[Cytosol] + 2 Phosphate[Cytosol] + NADH[Cytosol] + 2-Octaprenyl-6-hydroxyphenol[Cytosol]
	OMPHHX3	0	0	0	0	0	0	0	0	2-octaprenyl-6-methoxyphenol hydroxylase (anaerobic)	2 ATP[Cytosol] + 3 H2O[Cytosol] + NAD+[Cytosol] + 2-Octaprenyl-6-methoxyphenol[Cytosol] => 2 ADP[Cytosol] + 3 H+[Cytosol] + 2 Phosphate[Cytosol] + NADH[Cytosol] + 2-Octaprenyl-6-methoxy-1,4-benzoquinol[Cytosol]
	OMMBLHX3	0	0	0	0	0	0	0	0	2-Octaprenyl-3-methyl-6-methoxy-1,4-benzoquinol hydroxylase (anaerobic)	2 ATP[Cytosol] + 3 H2O[Cytosol] + NAD+[Cytosol] + 2-Octaprenyl-3-methyl-6-methoxy- 1,4-benzoquinol[Cytosol] => 2 ADP[Cytosol] + 3 H+[Cytosol] + 2 Phosphate[Cytosol] + NADH[Cytosol] + 2-Octaprenyl-3-methyl-5-hydroxy-6-methoxy-1,4-benzoquinol[Cytosol]
	CPPPGO2	0	0	0	0	0	0	0	0	Oxygen Independent coproporphyrinogen-III oxidase	2 S-Adenosyl-L-methionine[Cytosol] + Coproporphyrinogen III[Cytosol] => 2 CO2[Cytosol] + 2 L-Methionine[Cytosol] + 2 5'-Deoxyadenosine[Cytosol] + Protoporphyrinogen IX[Cytosol]
	GLUTRS	0	0	0	0	0	0	0	0	Glutamyl-tRNA synthetase	ATP[Cytosol] + L-Glutamate[Cytosol] + tRNA (Glu)[Cytosol] => Diphosphate[Cytosol] + AMP[Cytosol] + L-Glutamyl-tRNA(Glu)[Cytosol]
	RAFtex	0	0	0	0	0	0	0	0	Raffinose transport via diffusion (extracellular to periplasm)	Raffinose[Extraorganism] <=> Raffinose[b]
	RAFabcpp	0	0	0	0	0	0	0	0	Raffinose Abc Transporter	Raffinose[Extraorganism] + H2O[Cytosol] + ATP[Cytosol] => Raffinose[Cytosol] + Phosphate[Cytosol] + H+[Cytosol] + ADP[Cytosol]
	STAtex	0	0	0	0	0	0	0	0	stachyose transport via diffusion (extracellular to periplasm)	Stachyose[Extraorganism] <=> Stachyose[b]
	STAabcpp	0	0	0	0	0	0	0	0	stachyose Abc Transporter	Stachyose[Extraorganism] + H2O[Cytosol] + ATP[Cytosol] => Stachyose[Cytosol] + Phosphate[Cytosol] + H+[Cytosol] + ADP[Cytosol]
	ARBtex	0	0	0	0	0	0	0	0	L-arabinose transport via diffusion (extracellular to periplasm)	L-Arabinose[b] <=> L-Arabinose[Extraorganism]
	CELtex	0	0	0	0	0	0	0	0	Cellobiose transport via diffusion (extracellular to periplasm)	Cellobiose[Extraorganism] <=> Cellobiose[b]
	CELabcpp	0	0	0	0	0	0	0	0	cellobiose Abc Transporter	Cellobiose[Extraorganism] + H2O[Cytosol] + ATP[Cytosol] => Cellobiose[Cytosol] + Phosphate[Cytosol] + H+[Cytosol] + ADP[Cytosol]
	ARBt2rpp	0	0	0	0	-6.17976e-14	0	6.17976e-14	0	L-arabinose transport via proton symport (periplasm)	L-Arabinose[Extraorganism] + H+[Extraorganism] <=> L-Arabinose[Cytosol] + H+[Cytosol]
	ARBabcpp	0	0	0	0	0	6.17976e-14	6.17976e-14	0	L-arabinose transport via ABC system (periplasm)	L-Arabinose[Extraorganism] + ATP[Cytosol] + H2O[Cytosol] => ADP[Cytosol] + L-Arabinose[Cytosol] + H+[Cytosol] + Phosphate[Cytosol]
	ARAI	0	0	0	0	0	0	0	0	L-arabinose isomerase	L-Arabinose[Cytosol] <=> L-Ribulose[Cytosol]
	RBP4E	0	0	0	0	0	0	0	0	L-ribulose-phosphate 4-epimerase	L-Ribulose 5-phosphate[Cytosol] <=> D-Xylulose 5-phosphate[Cytosol]
	XYLtex	0	0	0	0	0	0	0	0	D-xylose transport via diffusion (extracellular to periplasm)	D-Xylose[b] <=> D-Xylose[Extraorganism]
	XYLI1	0	0	0	0	0	0	0	0	xylose isomerase	D-Xylose[Cytosol] <=> D-Xylulose[Cytosol]
	XYLK	0	0	0	0	0	0	0	0	xylulokinase	ATP[Cytosol] + D-Xylulose[Cytosol] => ADP[Cytosol] + H+[Cytosol] + D-Xylulose 5-phosphate[Cytosol]
	RHEA_20436	0	0	0	0	0	0	0	0	D-xylulose reductase	H+[Cytosol] + NADH[Cytosol] + D-Xylulose[Cytosol] <=> NAD+[Cytosol] + Xylitol[Cytosol]
	RHEA_15148	-4.95662e-27	-4.95662e-27	0	0	0	0	0	0	maltose alpha-D-glucosyltransferase/ alpha-amylase	Maltose[Cytosol] <=> Trehalose[Cytosol]
	TREtex	0	-5.19198e-13	5.19198e-13	0	0	0	0	0	trehalose transport via diffusion (extracellular to periplasm)	Trehalose[b] <=> Trehalose[Extraorganism]
	MALTtexi	0	-5.19198e-13	5.19198e-13	0	0	0	0	0	maltoseMaltotriose transport via diffusion (extracellular to periplasm) irreversible	Maltose[b] => Maltose[Extraorganism]
	14GLUCANtexi	0	-5.19198e-13	5.19198e-13	0	0	0	0	0	1,4-alpha-D-glucan transport via diffusion (extracellular to periplasm) irreversible	1,4-alpha-D-glucan[b] => 1,4-alpha-D-glucan[Extraorganism]
	MALTPTtexi	0	-5.19198e-13	5.19198e-13	0	0	0	0	0	maltopentaoseMaltotriose transport via diffusion (extracellular to periplasm) irreversible	Maltopentaose[b] => Maltopentaose[Extraorganism]
	MALTHXtexi	5.19198e-13	-2.22249e-26	5.19198e-13	0	0	0	0	0	maltohexaose transport via diffusion (extracellular to periplasm) irreversible	Maltohexaose[b] => Maltohexaose[Extraorganism]
	MALTTTRtexi	5.19198e-13	-1.91869e-26	5.19198e-13	0	0	0	0	0	maltotetraoseMaltotriose transport via diffusion (extracellular to periplasm) irreversible	Maltotetraose[b] => Maltotetraose[Extraorganism]
	MALTTRtexi	5.19198e-13	-9.91325e-27	5.19198e-13	0	0	0	0	0	Maltotriose transport via diffusion (extracellular to periplasm) irreversible	Maltotriose[b] => Maltotriose[Extraorganism]
	MALTabcpp	4.95662e-27	-5.19198e-13	5.19198e-13	0	0	0	0	0	maltose transport via ABC system (periplasm)	ATP[Cytosol] + H2O[Cytosol] + Maltose[Extraorganism] => ADP[Cytosol] + H+[Cytosol] + Phosphate[Cytosol] + Maltose[Cytosol]
	MALTTRabcpp	0	-1.39105e-26	1.39105e-26	0	0	0	0	0	Maltotriose transport via ABC system (periplasm)	ATP[Cytosol] + H2O[Cytosol] + Maltotriose[Extraorganism] => ADP[Cytosol] + H+[Cytosol] + Phosphate[Cytosol] + Maltotriose[Cytosol]
	MALTTTRabcpp	0	-1.27913e-26	1.27913e-26	0	0	0	0	0	maltotetraose transport via ABC system (periplasm)	ATP[Cytosol] + H2O[Cytosol] + Maltotetraose[Extraorganism] => ADP[Cytosol] + H+[Cytosol] + Phosphate[Cytosol] + Maltotetraose[Cytosol]
	MALTHXabcpp	0	-9.91325e-27	9.91325e-27	0	0	0	0	0	maltohexaose transport via ABC system (periplasm)	ATP[Cytosol] + H2O[Cytosol] + Maltohexaose[Extraorganism] => ADP[Cytosol] + H+[Cytosol] + Phosphate[Cytosol] + Maltohexaose[Cytosol]
	MALTPTabcpp	0	0	0	0	0	0	0	0	maltopentaose transport via ABC system (periplasm)	ATP[Cytosol] + H2O[Cytosol] + Maltopentaose[Extraorganism] => ADP[Cytosol] + H+[Cytosol] + Phosphate[Cytosol] + Maltopentaose[Cytosol]
	14GLUCANabcpp	0	0	0	0	0	0	0	0	1,4-alpha-D-glucan transport via ABC system (periplasm)	ATP[Cytosol] + H2O[Cytosol] + 1,4-alpha-D-glucan[Extraorganism] => ADP[Cytosol] + H+[Cytosol] + Phosphate[Cytosol] + 1,4-alpha-D-glucan[Cytosol]
	MALT	0	0	0	0	0	0	0	0	alpha-glucosidase	H2O[Cytosol] + Maltose[Cytosol] => 2 D-Glucose[Cytosol]
	MALTATr	0	0	0	0	0	0	0	0	maltose O-acetyltransferase	Acetyl-CoA[Cytosol] + Maltose[Cytosol] <=> Coenzyme A[Cytosol] + Acetyl-maltose[Cytosol]
	MLTG1	0	0	0	0	-1.8361e-30	-1.8361e-30	0	0	Maltodextrin glucosidase (maltotriose)	H2O[Cytosol] + Maltotriose[Cytosol] => Maltose[Cytosol] + D-Glucose[Cytosol]
	MLTG2	0	0	0	0	0	0	0	0	Maltodextrin glucosidase (maltotetraose)	H2O[Cytosol] + Maltotetraose[Cytosol] => Maltotriose[Cytosol] + D-Glucose[Cytosol]
	MLTG3	0	0	0	0	0	1.12107e-13	1.12107e-13	0	Maltodextrin glucosidase (maltopentaose)	H2O[Cytosol] + Maltopentaose[Cytosol] => Maltotetraose[Cytosol] + D-Glucose[Cytosol]
	MLTG4	0	0	0	0	0	1.12107e-13	1.12107e-13	0	Maltodextrin glucosidase (maltohexaose)	H2O[Cytosol] + Maltohexaose[Cytosol] => Maltopentaose[Cytosol] + D-Glucose[Cytosol]
	MLTG5	0	0	0	0	0	1.12107e-13	1.12107e-13	0	Maltodextrin glucosidase (maltoheptaose)	H2O[Cytosol] + Maltoheptaose[Cytosol] => Maltohexaose[Cytosol] + D-Glucose[Cytosol]
	MLTP1	0	0	0	0	-1.12107e-13	-1.17364e-26	1.12107e-13	0	Maltodextrin phosphorylase (maltopentaose)	Phosphate[Cytosol] + Maltopentaose[Cytosol] <=> D-Glucose 1-phosphate[Cytosol] + Maltotetraose[Cytosol]
	MLTP2	0	0	0	0	-1.12107e-13	-1.1695e-26	1.12107e-13	0	Maltodextrin phosphorylase (maltohexaose)	Phosphate[Cytosol] + Maltohexaose[Cytosol] <=> D-Glucose 1-phosphate[Cytosol] + Maltopentaose[Cytosol]
	MLTP3	0	0	0	0	-1.12107e-13	-1.17364e-26	1.12107e-13	0	Maltodextrin phosphorylase (maltoheptaose)	Phosphate[Cytosol] + Maltoheptaose[Cytosol] <=> D-Glucose 1-phosphate[Cytosol] + Maltohexaose[Cytosol]
	AMALT1	0	0	0	0	1.8361e-30	0	1.8361e-30	0	Amylomaltase (maltotriose)	Maltose[Cytosol] + Maltotriose[Cytosol] => Maltotetraose[Cytosol] + D-Glucose[Cytosol]
	AMALT2	0	0	0	0	0	-1.17363e-26	1.17363e-26	0	Amylomaltase (maltotetraose)	Maltose[Cytosol] + Maltotetraose[Cytosol] => Maltopentaose[Cytosol] + D-Glucose[Cytosol]
	AMALT3	0	0	0	0	0	-1.17363e-26	1.17363e-26	0	Amylomaltase (maltopentaose)	Maltose[Cytosol] + Maltopentaose[Cytosol] => Maltohexaose[Cytosol] + D-Glucose[Cytosol]
	AMALT4	0	0	0	0	0	-1.17363e-26	1.17363e-26	0	Amylomaltase (maltohexaose)	Maltose[Cytosol] + Maltohexaose[Cytosol] => D-Glucose[Cytosol] + Maltoheptaose[Cytosol]
	AAMYL	0	0	0	0	0	0	0	0	alpha-amylase	1,4-alpha-D-glucan[Cytosol] => Maltohexaose[Cytosol]
	FFSD	0	0	0	0	0	0	0	0	beta-fructofuranosidase	H2O[Cytosol] + Sucrose 6-phosphate[Cytosol] => D-Glucose 6-phosphate[Cytosol] + D-Fructose[Cytosol]
	SUCRtex	0	0	0	0	0	0	0	0	sucrose transport transport via diffusion (extracellular to periplasm)	Sucrose[b] <=> Sucrose[Extraorganism]
	HEX7	0	0	0	0	0	2.50766e-13	2.50766e-13	0	hexokinase (D-fructose:ATP)	ATP[Cytosol] + D-Fructose[Cytosol] => ADP[Cytosol] + H+[Cytosol] + D-Fructose 6-phosphate[Cytosol]
	XYLI2	0	0	0	0	0	2.50766e-13	2.50766e-13	0	xylose isomerase	D-Glucose[Cytosol] <=> D-Fructose[Cytosol]
	FRUtex	0	-1.60952e-15	1.60952e-15	-6.68982e-26	0	0	0	0	D-fructose transport via diffusion (extracellular to periplasm)	D-Fructose[b] <=> D-Fructose[Extraorganism]
	PSCLYSt2pp	0	0	0	0	0	0	0	0	psicoselysine transport via proton symport (periplasm)	H+[Extraorganism] + psicoselysine[Extraorganism] => H+[Cytosol] + psicoselysine[Cytosol]
	PSCLYStex	0	0	0	0	0	0	0	0	psicoselysine transporter via diffusion (extracellular)	psicoselysine[b] <=> psicoselysine[Extraorganism]
	LCARS	0	0	0	0	0	0	0	0	lacaldehyde reductase (S-propane-1,2-diol forming)	H+[Cytosol] + NADH[Cytosol] + L-Lactaldehyde[Cytosol] <=> NAD+[Cytosol] + (S)-Propane-1,2-diol[Cytosol]
	PGLYCP	0	0	0	0	0	0	0	0	Phosphoglycolate phosphatase	H2O[Cytosol] + 2-Phosphoglycolate[Cytosol] => Phosphate[Cytosol] + Glycolate[Cytosol]
	GLYCK	0	0	0	0	0	0	0	0	glycerate kinase	ATP[Cytosol] + (R)-Glycerate[Cytosol] => ADP[Cytosol] + H+[Cytosol] + 3-Phospho-D-glycerate[Cytosol]
	GALtex	0	0	0	0	0	0	0	0	D-galactose transport via diffusion (extracellular to periplasm)	D-Galactose[b] => D-Galactose[Extraorganism]
	GALt2pp	0	0	0	0	0	0	0	0	D-galactose transport in via proton symport (periplasm)	D-Galactose[Extraorganism] + H+[Extraorganism] => D-Galactose[Cytosol] + H+[Cytosol]
	GAL1Ptex	0	0	0	0	0	0	0	0	D-galactose 1-phosphate transport via diffusion (extracellular to periplasm)	alpha-D-Galactose 1-phosphate[b] <=> alpha-D-Galactose 1-phosphate[Extraorganism]
	GALKr	0	0	0	0	0	0	0	0	galactokinase	ATP[Cytosol] + D-Galactose[Cytosol] <=> ADP[Cytosol] + H+[Cytosol] + alpha-D-Galactose 1-phosphate[Cytosol]
	UGLT	0	0	0	0	0	0	0	0	UDPglucose--hexose-1-phosphate uridylyltransferase	UDPglucose[Cytosol] + alpha-D-Galactose 1-phosphate[Cytosol] <=> D-Glucose 1-phosphate[Cytosol] + UDPgalactose[Cytosol]
	UDPG4E	0	0	0	0	4.07752e-27	4.99175e-16	4.99175e-16	0	UDPglucose 4-epimerase	UDPglucose[Cytosol] <=> UDPgalactose[Cytosol]
	LCTStex	0	0	0	0	0	0	0	0	Lactose transport via diffusion (extracellular to periplasm)	Lactose[b] <=> Lactose[Extraorganism]
	LCTStpp	0	0	0	0	0	0	0	0	Lactose transport via proton symport (periplasm)	H+[Extraorganism] + Lactose[Extraorganism] <=> H+[Cytosol] + Lactose[Cytosol]
	LACZ	0	0	0	0	0	0	0	0	b-galactosidase	H2O[Cytosol] + Lactose[Cytosol] => D-Glucose[Cytosol] + D-Galactose[Cytosol]
	GLUCYS	0	0	0	0	0	0	0	0	gamma-glutamylcysteine synthetase	ATP[Cytosol] + L-Glutamate[Cytosol] + L-Cysteine[Cytosol] => ADP[Cytosol] + H+[Cytosol] + Phosphate[Cytosol] + gamma-L-Glutamyl-L-cysteine[Cytosol]
	AMPTASECG	0	0	0	0	0	0	0	0	alanyl aminopeptidase (cys-gly)	H2O[Cytosol] + Cys-Gly[Cytosol] => Glycine[Cytosol] + L-Cysteine[Cytosol]
	CGLYtex	0	0	0	0	0	0	0	0	L-Cysteinylglycine transport via diffusion (extracellular to periplasm)	Cys-Gly[b] <=> Cys-Gly[Extraorganism]
	GLCATr	0	0	0	0	0	0	0	0	D-glucose O-acetyltransferase	Acetyl-CoA[Cytosol] + D-Glucose[Cytosol] <=> Coenzyme A[Cytosol] + 6-Acetyl-D-glucose[Cytosol]
	GALS3	0	0	0	0	0	0	0	0	a-galactosidase (melibiose)	H2O[Cytosol] + Melibiose[Cytosol] => D-Glucose[Cytosol] + D-Galactose[Cytosol]
	MELIBtex	0	0	0	0	0	0	0	0	melibiose transport via diffusion (extracellular to periplasm)	Melibiose[b] <=> Melibiose[Extraorganism]
	GLYALDtpp	0	0	0	0	0	0	0	0	Glyceraldehyde facilitated diffusion (periplasm)	D-Glyceraldehyde[Extraorganism] <=> D-Glyceraldehyde[Cytosol]
	GLYALDtex	0	0	0	0	0	0	0	0	Glyceraldehyde transport via diffusion (extracellular to periplasm)	D-Glyceraldehyde[b] <=> D-Glyceraldehyde[Extraorganism]
	ALCD19	0	0	0	0	0	0	0	0	alcohol dehydrogenase (glycerol)	H+[Cytosol] + NADH[Cytosol] + D-Glyceraldehyde[Cytosol] <=> NAD+[Cytosol] + Glycerol[Cytosol]
	GLYCtpp	0	0	0	0	0	0	0	0	glycerol transport via channel (periplasm)	Glycerol[Cytosol] <=> Glycerol[Extraorganism]
	GLYCtex	0	0	0	0	0	0	0	0	glycerol transport via diffusion (extracellular to periplasm)	Glycerol[b] <=> Glycerol[Extraorganism]
	CYNTt2pp	0	0	0	0	0	0	0	0	Cyanate transport via proton symport (periplasm)	H+[Extraorganism] + Cyanate[Extraorganism] => H+[Cytosol] + Cyanate[Cytosol]
	CYNTtex	0	0	0	0	0	0	0	0	Cyanate transport via diffusion (extracellular to periplasm)	Cyanate[Extraorganism] <=> Cyanate[b]
	ARBTNabcpp	0	0	0	0	0	0	0	0	aerobactin transport via ABC system (periplasm)	ATP[Cytosol] + H2O[Cytosol] + Aerobactin[Extraorganism] => ADP[Cytosol] + H+[Cytosol] + Phosphate[Cytosol] + Aerobactin[Cytosol]
	ARBTNR1	0	0	0	0	0	0	0	0	aerobactin reductase	Flavin adenine dinucleotide reduced[Cytosol] + 2 Aerobactin[Cytosol] => 2 H+[Cytosol] + Flavin adenine dinucleotide oxidized[Cytosol] + 2 Fe2+[Cytosol] + 2 aerobactin minus Fe3[Cytosol]
	ARBTNR2	0	0	0	0	0	0	0	0	aerobactin reductase	2 Aerobactin[Cytosol] + Reduced FMN[Cytosol] => 2 H+[Cytosol] + FMN[Cytosol] + 2 Fe2+[Cytosol] + 2 aerobactin minus Fe3[Cytosol]
	ARBTNR3	0	0	0	0	0	0	0	0	aerobactin reductase	2 Aerobactin[Cytosol] + Reduced riboflavin[Cytosol] => 2 H+[Cytosol] + Riboflavin[Cytosol] + 2 Fe2+[Cytosol] + 2 aerobactin minus Fe3[Cytosol]
	ARBTNtpp	0	0	0	0	0	0	0	0	aerobactin secretion (to periplasm)	H+[Extraorganism] + aerobactin minus Fe3[Cytosol] => H+[Cytosol] + aerobactin minus Fe3[Extraorganism]
	ARBTNtonex	0	0	0	0	0	0	0	0	aerobactin transport via ton system (extracellular)	H+[Extraorganism] + Aerobactin[b] => H+[Cytosol] + Aerobactin[Extraorganism]
	CPGNtonex	0	0	0	0	0	0	0	0	Coprogen transport via ton system (extracellular)	H+[Extraorganism] + coprogen[b] => H+[Cytosol] + coprogen[Extraorganism]
	CPGNabcpp	0	0	0	0	0	0	0	0	coprogen transport via ABC system (periplasm)	ATP[Cytosol] + H2O[Cytosol] + coprogen[Extraorganism] => ADP[Cytosol] + H+[Cytosol] + Phosphate[Cytosol] + coprogen[Cytosol]
	CPGNR1	0	0	0	0	0	0	0	0	coprogen(Fe(III)) reductase	Flavin adenine dinucleotide reduced[Cytosol] + 2 coprogen[Cytosol] => 2 H+[Cytosol] + Flavin adenine dinucleotide oxidized[Cytosol] + 2 Fe2+[Cytosol] + 2 coprogen unloaded (no Fe(III))[Cytosol]
	CPGNR2	0	0	0	0	0	0	0	0	coprogen(Fe(III)) reductase	Reduced FMN[Cytosol] + 2 coprogen[Cytosol] => 2 H+[Cytosol] + FMN[Cytosol] + 2 Fe2+[Cytosol] + 2 coprogen unloaded (no Fe(III))[Cytosol]
	CPGNR3	0	0	0	0	0	0	0	0	coprogen(Fe(III)) reductase	Reduced riboflavin[Cytosol] + 2 coprogen[Cytosol] => 2 H+[Cytosol] + Riboflavin[Cytosol] + 2 Fe2+[Cytosol] + 2 coprogen unloaded (no Fe(III))[Cytosol]
	CPGNUtpp	0	0	0	0	0	0	0	0	coprogen unloaded secretion	H+[Extraorganism] + coprogen unloaded (no Fe(III))[Cytosol] => H+[Cytosol] + coprogen unloaded (no Fe(III))[Extraorganism]
	FE3DCITabcpp	0	0	0	0	0	0	0	0	iron transport from ferric-dicitrate via ABC system (periplasm)	ATP[Cytosol] + H2O[Cytosol] + Fe(III)dicitrate[Extraorganism] => ADP[Cytosol] + H+[Cytosol] + Phosphate[Cytosol] + 2 Citrate[Cytosol] + Fe3+[Cytosol]
	FECRMabcpp	0	0	0	0	0	0	0	0	ferrichrome transport via ABC system (periplasm)	ATP[Cytosol] + H2O[Cytosol] + Ferrichrome[Extraorganism] => ADP[Cytosol] + H+[Cytosol] + Phosphate[Cytosol] + Ferrichrome[Cytosol]
	FECRMR1	0	0	0	0	0	0	0	0	Ferrichrome reductase	Flavin adenine dinucleotide reduced[Cytosol] + 2 Ferrichrome[Cytosol] => 2 H+[Cytosol] + Flavin adenine dinucleotide oxidized[Cytosol] + 2 Fe2+[Cytosol] + 2 Ferrichrome minus Fe(III)[Cytosol]
	FECRMR2	0	0	0	0	0	0	0	0	Ferrichrome reductase	Reduced FMN[Cytosol] + 2 Ferrichrome[Cytosol] => 2 H+[Cytosol] + FMN[Cytosol] + 2 Fe2+[Cytosol] + 2 Ferrichrome minus Fe(III)[Cytosol]
	FECRMR3	0	0	0	0	0	0	0	0	Ferrichrome reductase	Reduced riboflavin[Cytosol] + 2 Ferrichrome[Cytosol] => 2 H+[Cytosol] + Riboflavin[Cytosol] + 2 Fe2+[Cytosol] + 2 Ferrichrome minus Fe(III)[Cytosol]
	FECRMUtpp	0	1000	1000	0	0	0	0	0	ferrichrome (minus Fe) secretion (to periplasm)	H+[Extraorganism] + Ferrichrome minus Fe(III)[Cytosol] => H+[Cytosol] + Ferrichrome minus Fe(III)[Extraorganism]
	FE3tex	0	0	0	0	0	0	0	0	iron (III) transport via diffusion (extracellular to periplasm)	Fe3+[b] <=> Fe3+[Extraorganism]
	FE2abcpp	0	0	0	0	0	0	0	0	iron (II) transport via ABC system (periplasm)	ATP[Cytosol] + H2O[Cytosol] + Fe2+[Extraorganism] => ADP[Cytosol] + H+[Cytosol] + Phosphate[Cytosol] + Fe2+[Cytosol]
	FE3abcpp	0	0	0	0	0	0	0	0	iron (III) transport via ABC system (periplasm to cytoplasm)	ATP[Cytosol] + H2O[Cytosol] + Fe3+[Extraorganism] => ADP[Cytosol] + H+[Cytosol] + Phosphate[Cytosol] + Fe3+[Cytosol]
	FE3t2pp	0	0	0	0	0	0	0	0	iron (II) transport in via proton symport (periplasm)	H+[Extraorganism] + Fe3+[Extraorganism] => H+[Cytosol] + Fe3+[Cytosol]
	FE2t2pp	0	0	0	0	0	0	0	0	iron (II) transport in via proton symport (periplasm)	H+[Extraorganism] + Fe2+[Extraorganism] => H+[Cytosol] + Fe2+[Cytosol]
	FE2tex	0	0	0	0	0	0	0	0	iron (II) transport via diffusion (extracellular to periplasm)	Fe2+[b] <=> Fe2+[Extraorganism]
	FE3HOXabcpp	0	0	0	0	0	0	0	0	ferric-dicitrate transport via ABC system (periplasm)	ATP[Cytosol] + H2O[Cytosol] + Fe(III)hydroxamate[Extraorganism] => ADP[Cytosol] + H+[Cytosol] + Phosphate[Cytosol] + Fe(III)hydroxamate[Cytosol]
	FEOXAMabcpp	0	0	0	0	0	0	0	0	ferroxamine transport via ABC system (periplasm)	ATP[Cytosol] + H2O[Cytosol] + ferroxamine[Extraorganism] => ADP[Cytosol] + H+[Cytosol] + Phosphate[Cytosol] + ferroxamine[Cytosol]
	FEOXAMR1	0	0	0	0	0	0	0	0	ferroxamine reductase	Flavin adenine dinucleotide reduced[Cytosol] + 2 ferroxamine[Cytosol] => 2 H+[Cytosol] + Flavin adenine dinucleotide oxidized[Cytosol] + 2 Fe2+[Cytosol] + 2 ferroxamine minus Fe(3)[Cytosol]
	FEOXAMR2	0	0	0	0	0	0	0	0	ferroxamine reductase	Reduced FMN[Cytosol] + 2 ferroxamine[Cytosol] => 2 H+[Cytosol] + FMN[Cytosol] + 2 Fe2+[Cytosol] + 2 ferroxamine minus Fe(3)[Cytosol]
	FEOXAMR3	0	-3.42125e-13	3.42125e-13	0	0	0	0	0	ferroxamine reductase	Reduced riboflavin[Cytosol] + 2 ferroxamine[Cytosol] => 2 H+[Cytosol] + Riboflavin[Cytosol] + 2 Fe2+[Cytosol] + 2 ferroxamine minus Fe(3)[Cytosol]
	FEOXAMUtpp	0	-3.42125e-13	3.42125e-13	0	0	0	0	0	ferroxamine (minus Fe3) secretion (to periplasm)	H+[Extraorganism] + ferroxamine minus Fe(3)[Cytosol] => H+[Cytosol] + ferroxamine minus Fe(3)[Extraorganism]
	Kt2pp	0	-6.57476e-13	6.57476e-13	0	0	0	0	0	potassium transport in via proton symport (periplasm)	H+[Extraorganism] + potassium[Extraorganism] => H+[Cytosol] + potassium[Cytosol]
	Ktex	0	-6.57476e-13	6.57476e-13	0	0	0	0	0	potassium transport via diffusion (extracellular to periplasm)	potassium[b] <=> potassium[Extraorganism]
	MG2t3_2pp	0	0	0	0	0	0	0	0	magnesium (Mg+2) transport in/out via proton antiport (periplasm)	2 H+[Cytosol] + magnesium[Extraorganism] => 2 H+[Extraorganism] + magnesium[Cytosol]
	MG2tpp	0	0	0	0	0	0	0	0	magnesium (+2) transport in via diffusion	magnesium[Extraorganism] => magnesium[Cytosol]
	MG2tex	0	0	0	0	0	0	0	0	magnesium (Mg+2) transport via diffusion (extracellular to periplasm)	magnesium[b] <=> magnesium[Extraorganism]
	MNt2pp	0	-4.12221e-13	4.12221e-13	-6.20385e-25	0	0	0	0	manganese (Mn+2) transport in via proton symport (periplasm)	H+[Extraorganism] + Mn2+[Extraorganism] => H+[Cytosol] + Mn2+[Cytosol]
	NI2tex	8.7718e-28	8.7718e-28	0	-3.87741e-26	0	0	0	0	nickel transport via diffusion (extracellular to periplasm)	nickel[b] <=> nickel[Extraorganism]
	NI2tpp	0	0	0	0	0	0	0	0	nickel (+2) transport in via permease (no H+)	nickel[Extraorganism] => nickel[Cytosol]
	NI2uabcpp	0	-6.57476e-13	6.57476e-13	0	0	0	0	0	nickel transport via ABC system (uptake, periplasm)	ATP[Cytosol] + H2O[Cytosol] + nickel[Extraorganism] => ADP[Cytosol] + H+[Cytosol] + nickel[Cytosol] + Phosphate[Cytosol]
	PPAt4pp	0	-6.57476e-13	6.57476e-13	0	0	0	0	0	Na+/Propionate symporter (periplasm)	Sodium[Extraorganism] + Propionate (n-C3:0)[Extraorganism] => Sodium[Cytosol] + Propionate (n-C3:0)[Cytosol]
	NAt3_2pp	0	0	0	0	2.04026e-26	-1.58913e-13	1.58913e-13	2.01948e-28	sodium proton antiporter (H:NA is 2) (periplasm)	2 H+[Extraorganism] + Sodium[Cytosol] => 2 H+[Cytosol] + Sodium[Extraorganism]
	NAtex	0	-6.57476e-13	6.57476e-13	0	-9.81488e-27	-9.81488e-27	0	0	sodium transport via diffusion (extracellular to periplasm)	Sodium[Extraorganism] <=> Sodium[b]
	CU1abcpp	0	-6.57476e-13	6.57476e-13	0	0	0	0	0	Copper (Cu +1) ABC transporter (periplasm)	ATP[Cytosol] + H2O[Cytosol] + Cu+[Cytosol] => ADP[Cytosol] + H+[Cytosol] + Phosphate[Cytosol] + Cu+[Extraorganism]
	CU2tex	0	0	0	0	0	0	0	0	copper (Cu+2) transport via diffusion (extracellular to periplasm)	Cu2+[b] <=> Cu2+[Extraorganism]
	CUtex	0	-1.90331e-13	1.90331e-13	0	0	0	0	0	copper (Cu+1) transport via diffusion (extracellular to periplasm)	Cu+[b] <=> Cu+[Extraorganism]
	COBALT2abcpp	0	-1.90331e-13	1.90331e-13	0	0	0	0	0	Cobalt (Co+2) ABC transporter (periplasm)	ATP[Cytosol] + Co2+[Extraorganism] + H2O[Cytosol] => ADP[Cytosol] + Co2+[Cytosol] + H+[Cytosol] + Phosphate[Cytosol]
	COBALT2tpp	1.90331e-13	-1.90331e-13	3.80662e-13	0	0	0	0	0	cobalt transport in via permease (no H+)	Co2+[Extraorganism] => Co2+[Cytosol]
	CAabc3pp	0	0	0	0	0	0	0	0	calcium (Ca+2) transport out via proton antiport (periplasm)	Calcium[Extraorganism] + H2O[Cytosol] + ATP[Cytosol] => Calcium[Cytosol] + H+[Cytosol] + ADP[Cytosol] + Phosphate[Cytosol]
	CA2tex	0	0	0	0	0	0	0	0	calcium (Ca+2) transport via diffusion (extracellular to periplasm)	Calcium[Extraorganism] <=> Calcium[b]
	PPTtex	0	0	0	0	0	0	0	0	Phosphonate transport via diffusion (extracellular to periplasm)	Phosphonate[b] <=> Phosphonate[Extraorganism]
	THIORDXi	0	0	0	0	0	0	0	0	hydrogen peroxide reductase (thioredoxin)	Reduced thioredoxin[Cytosol] + Hydrogen peroxide[Cytosol] => 2 H2O[Cytosol] + Oxidized thioredoxin[Cytosol]
	UREAtpp	0	0	0	0	0	0	0	0	Urea transport via facilitate diffusion (periplasm)	Urea[Extraorganism] <=> Urea[Cytosol]
	UREAtex	0	0	0	0	0	0	0	0	Urea transport via diffusion (extracellular to periplasm)	Urea[b] <=> Urea[Extraorganism]
	SDPTA	0	0	0	0	-1.80227e-15	-1.15892e-26	1.80227e-15	0	succinyldiaminopimelate transaminase	2-Oxoglutarate[Cytosol] + N-Succinyl-LL-2,6-diaminoheptanedioate[Cytosol] <=> L-Glutamate[Cytosol] + N-Succinyl-2-L-amino-6-oxoheptanedioate[Cytosol]
	CYTK1	0	0	0	0	0	0	0	0	cytidylate kinase (CMP)	ATP[Cytosol] + CMP[Cytosol] <=> ADP[Cytosol] + CDP[Cytosol]
	CYTK2	0	0	0	0	0	0	0	0	cytidylate kinase (dCMP)	ATP[Cytosol] + dCMP[Cytosol] <=> ADP[Cytosol] + dCDP[Cytosol]
	UMPK	0	0	0	0	-9.77518e-16	-7.98499e-27	9.77518e-16	0	UMP kinase	ATP[Cytosol] + UMP[Cytosol] <=> ADP[Cytosol] + UDP[Cytosol]
	TMPPP	0	0	0	0	0	0	0	0	thiamine-phosphate diphosphorylase	2-Methyl-4-amino-5-hydroxymethylpyrimidine diphosphate[Cytosol] + 4-Methyl-5-(2-phosphoethyl)-thiazole[Cytosol] + H+[Cytosol] => Diphosphate[Cytosol] + Thiamin monophosphate[Cytosol]
	GTHS	0	-1.17841e-15	1.17841e-15	-4.89794e-26	0	0	0	0	glutathione synthetase	ATP[Cytosol] + gamma-L-Glutamyl-L-cysteine[Cytosol] + Glycine[Cytosol] => ADP[Cytosol] + Reduced glutathione[Cytosol] + H+[Cytosol] + Phosphate[Cytosol]
	NDPK4	0	-3.08471e-15	3.08471e-15	-1.28213e-25	8.97979e-27	1.0993e-15	1.0993e-15	0	nucleoside-diphosphate kinase (ATP:dTDP)	ATP[Cytosol] + dTDP[Cytosol] <=> ADP[Cytosol] + dTTP[Cytosol]
	NDPK3	0	-3.08471e-15	3.08471e-15	-1.28213e-25	0	0	0	0	nucleoside-diphosphate kinase (ATP:CDP)	ATP[Cytosol] + CDP[Cytosol] <=> ADP[Cytosol] + CTP[Cytosol]
	PRAIi	0	0	0	0	1.79105e-27	2.19266e-16	2.19266e-16	0	phosphoribosylanthranilate isomerase (irreversible)	N-(5-Phospho-D-ribosyl)anthranilate[Cytosol] => 1-(2-Carboxyphenylamino)-1-deoxy-D-ribulose 5-phosphate[Cytosol]
	IGPS	0	0	0	0	1.79106e-27	2.19266e-16	2.19266e-16	0	indole-3-glycerol-phosphate synthase	H+[Cytosol] + 1-(2-Carboxyphenylamino)-1-deoxy-D-ribulose 5-phosphate[Cytosol] => H2O[Cytosol] + CO2[Cytosol] + C'-(3-Indolyl)-glycerol 3-phosphate[Cytosol]
	HISTP	0	0	0	0	2.98535e-27	3.6547e-16	3.6547e-16	0	histidinol-phosphatase	H2O[Cytosol] + L-Histidinol phosphate[Cytosol] => Phosphate[Cytosol] + L-Histidinol[Cytosol]
	METS	0	-3.47426e-15	3.47426e-15	0	0	5.92914e-16	5.92914e-16	0	methionine synthase	L-Homocysteine[Cytosol] + 5-Methyltetrahydrofolate[Cytosol] => H+[Cytosol] + L-Methionine[Cytosol] + 5,6,7,8-Tetrahydrofolate[Cytosol]
	SERAT	0	-1.60952e-15	1.60952e-15	-6.68982e-26	-1.27567e-14	9.46194e-16	1.37029e-14	0	serine O-acetyltransferase	L-Serine[Cytosol] + Acetyl-CoA[Cytosol] <=> Coenzyme A[Cytosol] + O-Acetyl-L-serine[Cytosol]
	CYSS	-6.32039e-14	1.42429e-14	7.74468e-14	2.57848e-24	-1.27567e-14	9.46194e-16	1.37029e-14	0	cysteine synthase	Hydrogen sulfide[Cytosol] + O-Acetyl-L-serine[Cytosol] => H+[Cytosol] + Acetate[Cytosol] + L-Cysteine[Cytosol]
	XANtex	-2.18388e-14	3.56945e-13	3.78784e-13	-3.10193e-25	0	0	0	0	xanthine transport via diffusion (extracellular to periplasm)	Xanthine[b] <=> Xanthine[Extraorganism]
	Kt3pp	3.38473e-15	-1.15828e-14	1.49675e-14	0	0	0	0	0	potassium transport out via proton antiport (periplasm)	H+[Extraorganism] + Xanthine[Extraorganism] => H+[Cytosol] + Xanthine[Cytosol]
	URAt2pp	3.38473e-15	-1.15828e-14	1.49675e-14	0	0	0	0	0	uracil transport in via proton symport (periplasm)	H+[Extraorganism] + Uracil[Extraorganism] => H+[Cytosol] + Uracil[Cytosol]
	URAtex	7.48507e-14	-3.38473e-15	7.82354e-14	0	0	0	0	0	uracil transport via diffusion (extracellular to periplasm)	Uracil[b] <=> Uracil[Extraorganism]
	ADNt2pp	0	-3.54456e-15	3.54456e-15	-1.47326e-25	0	0	0	0	adenosine transport in via proton symport (periplasm)	Adenosine[Extraorganism] + Sodium[Extraorganism] => Adenosine[Cytosol] + Sodium[Cytosol]
	ADNtex	8.34902e-27	-3.47426e-15	3.47426e-15	0	0	0	0	0	adenosine transport via diffusion (extracellular to periplasm)	Adenosine[b] <=> Adenosine[Extraorganism]
		-4.83262e-27	-1.91178e-15	1.91178e-15	3.87741e-26
		5.23494e-27	-1.91178e-15	1.91178e-15	3.87741e-26
		8.71213e-27	-1.17838e-13	1.17838e-13	0
		0	-1.91178e-15	1.91178e-15	3.87741e-26

## Sheet: bif_validation
		objective function is ATP				objective function is ATP Production and Lactate =1				objective function is Biomass lactate =1				objective function is biomass and lactate =0.21
#	RXNID	Min	Max	abs(Max-Min)	Flux	Min	Max	abs(Max-Min)	Flux	Min	Max	abs(Max-Min)	Flux	Min	Max	abs(Max-Min)	Flux	NAME	EQUATION
	GLCtexi	1	1	0	1	1	1	0	1	1	1	0	1	1	1	0	1	D-glucoseMaltotriose transport via diffusion (extracellular to periplasm) irreversible	D-Glucose[b] => D-Glucose[Extraorganism]
	Biomass	-3.8802e-26	3.84446e-15	3.84446e-15	0	-3.62896e-27	5.15113e-14	5.15113e-14	0	0.030136	0.0301366	5.54833e-07	0.0301366	0.037156	0.0371566	5.57296e-07	0.0371566		45 ATP[Cytosol] + 45 H2O[Cytosol] + 0.011843 Ammonium[Cytosol] + 0.1537 L-Methionine[Cytosol] + 0.4232 L-Valine[Cytosol] + 0.2905 L-Isoleucine[Cytosol] + 0.404 L-Leucine[Cytosol] + 0.3432 L-Lysine[Cytosol] + 0.2958 L-Arginine[Cytosol] + 0.2537 L-Threonine[Cytosol] + 0.2211 L-Proline[Cytosol] + 0.2158 L-Serine[Cytosol] + 0.2411 L-Asparagine[Cytosol] + 0.09158 L-Cysteine[Cytosol] + 0.5137 L-Alanine…
	ATPM	3	3	2.22045e-14	3	2.5	2.5	1.91891e-12	2.5	0.5	0.5	0	0.5	0.5	0.5	0	0.5	ATP maintenance requirement	ATP[Cytosol] + H2O[Cytosol] => ADP[Cytosol] + H+[Cytosol] + Phosphate[Cytosol]
	NH4tex	-8.14986e-12	2.50057e-13	8.39991e-12	5.04871e-29	-1.87517e-13	8.52235e-14	2.7274e-13	0	-0.258689	-0.0917525	0.166937	-0.258547	-0.0353972	-0.0135222	0.021875	-0.0136661	ammonia transport via diffusion (extracellular to periplasm)	Ammonium[b] <=> Ammonium[Extraorganism]
	NH4tpp	-8.14986e-12	2.50057e-13	8.39991e-12	5.04871e-29	-1.87517e-13	8.52235e-14	2.7274e-13	0	-0.258689	-0.0917525	0.166937	-0.258547	-0.0353972	-0.0135222	0.021875	-0.0136661	ammonia reversible transport (periplasm)	Ammonium[Extraorganism] <=> Ammonium[Cytosol]
	Ex_Phosphate	6.88756e-13	1.27939e-13	5.60817e-13	0	0	8.34367e-14	8.34367e-14	0	0.0115675	0.0115677	2.12969e-07	0.0115677	0.0142621	0.0142623	2.13914e-07	0.0142623	Exchange Phosphate	Phosphate[b] <=> Phosphate[Extraorganism]
	PIuabcpp	6.88756e-13	1.27939e-13	5.60817e-13	0	0	8.34367e-14	8.34367e-14	0	0.0115675	0.0115677	2.12969e-07	0.0115677	0.0142621	0.0142623	2.13914e-07	0.0142623	phosphate transport via ABC system (uptake, periplasm)	ATP[Cytosol] + H2O[Cytosol] + Phosphate[Extraorganism] => ADP[Cytosol] + H+[Cytosol] + 2 Phosphate[Cytosol]
	H2Otpp	-0.5	-0.5	7.94143e-13	-0.5	-6.15358e-13	1.64862e-13	7.8022e-13	7.10293e-17	-0.0415052	0.132897	0.174402	-0.0413219	-0.0917337	-0.0772139	0.0145199	-0.0807556	H2O transport via diffusion (periplasm)	H2O[Cytosol] <=> H2O[Extraorganism]
	H2Otex	-0.5	-0.5	7.94143e-13	-0.5	-6.15358e-13	1.64862e-13	7.8022e-13	7.10293e-17	-0.0415052	0.132897	0.174402	-0.0413219	-0.0917337	-0.0772139	0.0145199	-0.0807556	H2O transport via diffusion (extracellular to periplasm)	H2O[Extraorganism] <=> H2O[b]
	Htex	3	3	2.93809e-12	3	2.5	2.5	3.24318e-12	2.5	2.40239	2.56925	0.166863	2.56914	2.74592	2.76772	0.0218032	2.74602	proton transport via diffusion (extracellular to periplasm)	H+[Extraorganism] <=> H+[b]
	Htex1	0.5	0.5	2.8425e-12	0.5	-6.01171e-14	-4.83074e-13	4.22957e-13	4.16445e-18	-0.194196	-0.0076229	0.186573	-0.174673	0.101563	0.152118	0.0505555	0.151935	proton transport via diffusion (extracellular to periplasm)	H+[Extraorganism] <=> H+[Cytosol]
	ACt2rpp	2	2	1.811e-12	2	1.5	1.5	9.5568e-13	1.5	1.23419	1.24092	0.00672393	1.23423	1.63816	1.63831	0.000143687	1.6382	acetate reversible transport via proton symport (periplasm)	H+[Cytosol] + Acetate[Cytosol] => Acetate[Extraorganism] + H+[Extraorganism]
	ACtex	2	2	1.811e-12	2	1.5	1.5	9.5568e-13	1.5	1.23419	1.24092	0.00672393	1.23423	1.63816	1.63831	0.000143687	1.6382	Acetate transport via diffusion (extracellular to periplasm)	Acetate[Extraorganism] => Acetate[b]
	CO2tpp	0	0	0	0	0	0	0	0	0	0	0	0	0	0	0	0	CO2 transporter via diffusion (periplasm)	CO2[Cytosol] => CO2[Extraorganism]
	CO2tex	0	0	0	0	0	0	0	0	0	0	0	0	0	0	0	0	CO2 transport via diffusion (extracellular to periplasm)	CO2[Extraorganism] <=> CO2[b]
	LACt2rpp	0	6.64466e-12	6.64466e-12	0	1	1	0	1	1	1	0	1	0.21	0.21	0	0.21	L-lactate reversible transport via proton symport (periplasm)	H+[Cytosol] + L-Lactate[Cytosol] => L-Lactate[Extraorganism] + H+[Extraorganism]
	LACtex	0	6.64466e-12	6.64466e-12	0	1	1	0	1	1	1	0	1	0.21	0.21	0	0.21	L-lactate transport via diffusion (extracellular to periplasm)	L-Lactate[Extraorganism] => L-Lactate[b]
	ETOHt2rpp	0.5	0.5	2.65238e-12	0.5	0	2.55213e-14	2.55213e-14	9.38641e-17	0.0184524	0.0232316	0.00477919	0.0231215	0.352521	0.363458	0.0109375	0.363422	ethanol reversible transport via proton symport (periplasm)	H+[Cytosol] + Ethanol[Cytosol] => Ethanol[Extraorganism] + H+[Extraorganism]
	ETOHtex	0.5	0.5	2.65238e-12	0.5	0	2.55213e-14	2.55213e-14	9.38641e-17	0.0184524	0.0232316	0.00477919	0.0231215	0.352521	0.363458	0.0109375	0.363422	ethanol transport via diffusion (extracellular to periplasm)	Ethanol[Extraorganism] => Ethanol[b]
	SUCCt3pp	4.04766e-15	6.50185e-12	6.4978e-12	-2.06374e-16	-8.69671e-14	6.12758e-13	6.99725e-13	1.32217e-16	0.212369	0.212516	0.000147285	0.212446	0.109307	0.120244	0.0109375	0.10938	succinate transport out via proton antiport (periplasm)	H+[Cytosol] + Succinate[Cytosol] => Succinate[Extraorganism] + H+[Extraorganism]
	SUCCtex	4.04766e-15	6.50185e-12	6.4978e-12	-2.06374e-16	-8.69671e-14	6.12758e-13	6.99725e-13	1.32217e-16	0.212369	0.212516	0.000147285	0.212446	0.109307	0.120244	0.0109375	0.10938	succinate transport via diffusion (extracellular to periplasm)	Succinate[Extraorganism] => Succinate[b]
	FORtex	1	1	2.68019e-12	1	8.57077e-14	1.17688e-11	1.16831e-11	5.55112e-17	0	0.00672393	0.00672393	0.00665041	0.645577	0.656514	0.0109375	0.645646	formate transport via diffusion (extracellular to periplasm)	Formate[Extraorganism] => Formate[b]
	FORtppi	1	1	2.68019e-12	1	8.57077e-14	1.17688e-11	1.16831e-11	5.55112e-17	0	0.00672393	0.00672393	0.00665041	0.645577	0.656514	0.0109375	0.645646	formate transport via diffusion (cytoplasm to periplasm)	H+[Cytosol] + Formate[Cytosol] => Formate[Extraorganism] + H+[Extraorganism]
	EXGlucoaldehyde_e	-2.52478e-13	-4.77241e-15	2.47706e-13	0	4.29049e-17	-1.42925e-13	1.42968e-13	0	1.34407e-05	1.34409e-05	2.47327e-10	1.34409e-05	1.65716e-05	1.65718e-05	2.48585e-10	1.65718e-05	EXGlucoaldehyde	Glycolaldehyde[Cytosol] <=> Glycolaldehyde[Extraorganism]
	EX_Glucoaldehyde	-2.52478e-13	-4.77241e-15	2.47706e-13	0	4.29049e-17	-1.42925e-13	1.42968e-13	0	1.34407e-05	1.34409e-05	2.47327e-10	1.34409e-05	1.65716e-05	1.65718e-05	2.48585e-10	1.65718e-05	EX Glucoaldehyde	Glycolaldehyde[Extraorganism] <=> Glycolaldehyde[b]
	H2St1pp	-8.78767e-16	2.71547e-14	2.80334e-14	0	1.27603e-14	5.30671e-14	4.03068e-14	0	-0.00739189	0	0.00739189	0	-0.00354643	0	0.00354643	0	h2s transport (periplasm)	Hydrogen sulfide[Extraorganism] <=> Hydrogen sulfide[b]
	H2Stex	-2.71547e-14	8.78767e-16	2.80334e-14	0	-5.30671e-14	-1.27603e-14	4.03068e-14	0	0	0.00739189	0.00739189	0	0	0.00354643	0.00354643	0	h2s transport via diffusion (extracellular to periplasm)	Hydrogen sulfide[Extraorganism] <=> Hydrogen sulfide[Cytosol]
	METtex	0	5.90893e-16	5.90893e-16	0	0	7.3746e-15	7.3746e-15	0	0	0.00463199	0.00463199	0.00463199	0.00556719	0.00571096	0.000143772	0.00571096	L-methionine transport via diffusion (extracellular to periplasm)	L-Methionine[b] => L-Methionine[Extraorganism]
	METabcpp	0	5.90893e-16	5.90893e-16	0	0	7.3746e-15	7.3746e-15	0	0	0.00463199	0.00463199	0.00463199	0.00556719	0.00571096	0.000143772	0.00571096	L-methionine transport via ABC system (periplasm)	ATP[Cytosol] + H2O[Cytosol] + L-Methionine[Extraorganism] => ADP[Cytosol] + H+[Cytosol] + Phosphate[Cytosol] + L-Methionine[Cytosol]
	VALtex	-1.98524e-12	-1.89169e-13	1.79608e-12	-5.04871e-29	0	-1.96039e-14	1.96039e-14	0	0.0127167	0.0128272	0.000110464	0.0127538	0.0156885	0.0157603	7.18433e-05	0.0157247	L-valine transport via diffusion (extracellular to periplasm)	L-Valine[b] <=> L-Valine[Extraorganism]
	VALabcpp	0	2.44023e-13	2.44023e-13	0	0	-1.4359e-13	1.4359e-13	0	0	3.68212e-05	3.68212e-05	0	0	3.59216e-05	3.59216e-05	0	L-valine transport via ABC system (periplasm)	ATP[Cytosol] + H2O[Cytosol] + L-Valine[Extraorganism] => ADP[Cytosol] + H+[Cytosol] + Phosphate[Cytosol] + L-Valine[Cytosol]
	VALt2pp	0	-1.89169e-13	1.89169e-13	-2.52435e-29	0	-1.96039e-14	1.96039e-14	0	0.0127167	0.0128272	0.000110464	0.0127538	0.0156885	0.0157603	7.18433e-05	0.0157247	L-valine transport via eflux system (periplasm)	H+[Cytosol] + L-Valine[Extraorganism] => H+[Extraorganism] + L-Valine[Cytosol]
	ILEtex	0	8.84294e-16	8.84294e-16	0	0	-1.40793e-14	1.40793e-14	0	0	7.36425e-05	7.36425e-05	0	0	0.010794	0.010794	0.010794	L-isoleucine transport via diffusion (extracellular to periplasm)	L-Isoleucine[b] <=> L-Isoleucine[Extraorganism]
	ILEabcpp	0	3.69508e-16	3.69508e-16	0	0	-2.1585e-15	2.1585e-15	0	0	2.45475e-05	2.45475e-05	0	0	3.59216e-05	3.59216e-05	0	L-isoleucine transport via ABC system (periplasm)	ATP[Cytosol] + H2O[Cytosol] + L-Isoleucine[Extraorganism] => ADP[Cytosol] + H+[Cytosol] + Phosphate[Cytosol] + L-Isoleucine[Cytosol]
	ILEt2pp	0	8.84294e-16	8.84294e-16	0	0	-1.40793e-14	1.40793e-14	0	0	7.36425e-05	7.36425e-05	0	0	0.010794	0.010794	0.010794	L-Isoleucine transport via eflux system (periplasm)	H+[Cytosol] + L-Isoleucine[Extraorganism] => H+[Extraorganism] + L-Isoleucine[Cytosol]
	LEUtex	0	1.55316e-15	1.55316e-15	0	0	2.08106e-14	2.08106e-14	0	0.0121013	0.0121752	7.38666e-05	0.0121752	0.0149751	0.0150112	3.61468e-05	0.0150112	L-leucine transport via diffusion (extracellular to periplasm)	L-Leucine[b] <=> L-Leucine[Extraorganism]
	LEUabcpp	0	3.89263e-15	3.89263e-15	0	0	1.44598e-14	1.44598e-14	0	0	3.68212e-05	3.68212e-05	0	0	3.59216e-05	3.59216e-05	0	L-leucine transport via ABC system (periplasm)	ATP[Cytosol] + H2O[Cytosol] + L-Leucine[Extraorganism] => ADP[Cytosol] + H+[Cytosol] + Phosphate[Cytosol] + L-Leucine[Cytosol]
	LEUt2pp	0	1.55316e-15	1.55316e-15	0	0	2.08106e-14	2.08106e-14	0	0.0121013	0.0121752	7.38666e-05	0.0121752	0.0149751	0.0150112	3.61468e-05	0.0150112	L-valine transport via eflux system (periplasm)	H+[Cytosol] + L-Leucine[Extraorganism] => H+[Extraorganism] + L-Leucine[Cytosol]
	ARGtex	-2.11932e-13	2.4089e-15	2.14341e-13	0	8.40119e-14	3.22765e-14	5.17354e-14	0	0.00890932	0.00891439	5.07362e-06	0.00891439	0.0109854	0.0109909	5.48657e-06	0.0109909	L-arginine transport via diffusion (extracellular to periplasm)	L-Arginine[b] <=> L-Arginine[Extraorganism]
	ARGt3pp	-2.11932e-13	2.4089e-15	2.14341e-13	0	8.40119e-14	3.22765e-14	5.17354e-14	0	0.00890932	0.00891439	5.07362e-06	0.00891439	0.0109854	0.0109909	5.48657e-06	0.0109909	L-arginine transport out via proton antiport (cytoplasm to periplasm)	H+[Cytosol] + L-Arginine[Extraorganism] => H+[Extraorganism] + L-Arginine[Cytosol]
	THRtex	-2.06028e-13	1.18004e-13	3.24032e-13	0	1.07237e-14	2.33467e-14	1.2623e-14	0	0.0163264	0.0231239	0.00679758	0.0164003	0.0094169	0.020364	0.0109471	0.00942662	L-threonine transport via diffusion (extracellular to periplasm)	L-Threonine[b] <=> L-Threonine[Extraorganism]
	THRabcpp	0	3.08807e-13	3.08807e-13	0	0	2.74689e-14	2.74689e-14	0	0	3.68212e-05	3.68212e-05	0	0	3.59216e-05	3.59216e-05	0	L-threonine transport via ABC system (periplasm)	ATP[Cytosol] + H2O[Cytosol] + L-Threonine[Extraorganism] => ADP[Cytosol] + H+[Cytosol] + Phosphate[Cytosol] + L-Threonine[Cytosol]
	THRt4pp	0	1.18004e-13	1.18004e-13	0	-1.15801e-15	2.33467e-14	2.45047e-14	0	0.0163264	0.0231239	0.00679758	0.0164003	0.00939056	0.020364	0.0109734	0.00942662	L-threonine via sodium symport (periplasm)	L-Threonine[Extraorganism] + Sodium[Extraorganism] => L-Threonine[Cytosol] + Sodium[Cytosol]
	PROtex	0	8.50009e-16	8.50009e-16	0	0	1.13891e-14	1.13891e-14	-5.04871e-29	0.00662625	0.00666319	3.69439e-05	0.00666319	0.00818645	0.00821531	2.88605e-05	0.00821531	L-proline transport via diffusion (extracellular to periplasm)	L-Proline[b] <=> L-Proline[Extraorganism]
	PROt4pp	0	8.50009e-16	8.50009e-16	0	0	1.13891e-14	1.13891e-14	-5.04871e-29	0.00662625	0.00666319	3.69439e-05	0.00666319	0.00818645	0.00821531	2.88605e-05	0.00821531	Na+/Proline-L symporter (periplasm)	Sodium[Extraorganism] + L-Proline[Extraorganism] => Sodium[Cytosol] + L-Proline[Cytosol]
	CYStex	0	2.71547e-14	2.71547e-14	0	0	4.39781e-15	4.39781e-15	0	0	0.00739189	0.00739189	0.00275991	0	0.00354643	0.00354643	0.0034028	L-cysteine transport via diffusion (extracellular to periplasm)	L-Cysteine[b] <=> L-Cysteine[Extraorganism]
	CYSabcpp	0	2.71547e-14	2.71547e-14	0	0	4.39781e-15	4.39781e-15	0	0	0.00739189	0.00739189	0.00275991	0	0.00354643	0.00354643	0.0034028	L-cysteine uptake via ABC system (periplasm)	ATP[Cytosol] + L-Cysteine[Extraorganism] + H2O[Cytosol] => ADP[Cytosol] + L-Cysteine[Cytosol] + H+[Cytosol] + Phosphate[Cytosol]
	SERtex	0	1.8112e-14	1.8112e-14	0	0	1.60612e-14	1.60612e-14	0	0.0281209	0.0376054	0.00948448	0.0348455	0.0428181	0.0463652	0.00354713	0.0429624	L-serine transport via diffusion (extracellular to periplasm)	L-Serine[b] <=> L-Serine[Extraorganism]
	SERt4pp	0	1.8112e-14	1.8112e-14	0	0	1.60612e-14	1.60612e-14	0	0.0281209	0.0376054	0.00948448	0.0348455	0.0428181	0.0463652	0.00354713	0.0429624	L-serine via sodium symport (periplasm)	Sodium[Extraorganism] + L-Serine[Extraorganism] => Sodium[Cytosol] + L-Serine[Cytosol]
	OROTtex	0	0	0	0	0	0	0	0	0	0	0	0	0	0	0	0	Orotate transport via diffusion (extracellular to periplasm)	Orotate[b] <=> Orotate[Extraorganism]
	OROTt2_2pp	0	0	0	0	0	0	0	0	0	0	0	0	0	0	0	0	Orotate transport via proton symport (2 H) (periplasm)	2 H+[Extraorganism] + Orotate[Extraorganism] => 2 H+[Cytosol] + Orotate[Cytosol]
	GLNtex	0	-4.83662e-12	4.83662e-12	0	0	8.00775e-14	8.00775e-14	0	0.0534241	0.22025	0.166826	0.220181	0.118843	0.12978	0.0109375	0.118916	L-Glutamine transport via diffusion (extracellular to periplasm)	L-Glutamine[b] <=> L-Glutamine[Extraorganism]
	GLNabcpp	0	-4.83662e-12	4.83662e-12	0	0	8.00775e-14	8.00775e-14	0	0.0534241	0.22025	0.166826	0.220181	0.118843	0.12978	0.0109375	0.118916	L-Glutamine transport via ABC system (periplasm)	ATP[Cytosol] + H2O[Cytosol] + L-Glutamine[Extraorganism] => ADP[Cytosol] + H+[Cytosol] + L-Glutamine[Cytosol] + Phosphate[Cytosol]
	GLUtex	0	3.15558e-12	3.15558e-12	0	0	-2.63142e-13	2.63142e-13	0	0	0.166789	0.166789	0	0	0.000143687	0.000143687	0	L-glutamate transport via diffusion (extracellular to periplasm)	L-Glutamate[b] => L-Glutamate[Extraorganism]
	GLUabcpp	0	3.15558e-12	3.15558e-12	0	0	-2.63142e-13	2.63142e-13	0	0	0.166789	0.166789	0	0	0.000143687	0.000143687	0	L-glutamate transport via ABC system (periplasm)	ATP[Cytosol] + H2O[Cytosol] + L-Glutamate[Extraorganism] => ADP[Cytosol] + H+[Cytosol] + Phosphate[Cytosol] + L-Glutamate[Cytosol]
	GLCabcpp	1	1	0	1	1	1	0	1	1	1	0	1	1	1	0	1	D-glucose transport via ABC system (periplasm)	D-Glucose[Extraorganism] + Phosphoenolpyruvate[Cytosol] => Pyruvate[Cytosol] + D-Glucose 6-phosphate[Cytosol]
	PGI	1	1	3.44402e-12	1	1	1	1.11644e-12	1	0.984328	0.984402	7.36425e-05	0.984401	0.980696	0.980768	7.18433e-05	0.980768	glucose-6-phosphate isomerase	D-Glucose 6-phosphate[Cytosol] <=> D-Fructose 6-phosphate[Cytosol]
	FBA	0	0	0	0	0	0	0	0	0	0	0	0	0	0	0	0	fructose-bisphosphate aldolase	D-Fructose 1,6-bisphosphate[Cytosol] <=> Dihydroxyacetone phosphate[Cytosol] + Glyceraldehyde 3-phosphate[Cytosol]
	TPI	0	0	0	0	0	0	0	0	0	0	0	0	0	0	0	0	triose-phosphate isomerase	Dihydroxyacetone phosphate[Cytosol] <=> Glyceraldehyde 3-phosphate[Cytosol]
	GAPD	1	1	6.27276e-14	1	1	1	3.31069e-13	1	0.944684	0.944685	1.0184e-06	0.944684	0.931799	0.9318	1.02292e-06	0.931799	glyceraldehyde-3-phosphate dehydrogenase	Phosphate[Cytosol] + Glyceraldehyde 3-phosphate[Cytosol] + NAD+[Cytosol] <=> H+[Cytosol] + 3-Phospho-D-glyceroyl phosphate[Cytosol] + NADH[Cytosol]
	PGK	-1	-1	6.28386e-14	-1	-1	-1	3.31291e-13	-1	-0.944685	-0.944684	1.0184e-06	-0.944684	-0.9318	-0.931799	1.02292e-06	-0.931799	phosphoglycerate kinase	ATP[Cytosol] + 3-Phospho-D-glycerate[Cytosol] <=> ADP[Cytosol] + 3-Phospho-D-glyceroyl phosphate[Cytosol]
	PGM	-1	-1	7.99361e-14	-1	-1	-1	1.82965e-13	-1	-0.944685	-0.94467	1.47285e-05	-0.944684	-0.9318	-0.931784	1.59652e-05	-0.931799	phosphoglycerate mutase	D-Glycerate 2-phosphate[Cytosol] <=> 3-Phospho-D-glycerate[Cytosol]
	ENO	1	1	8.00471e-14	1	1	1	1.83076e-13	1	0.94467	0.944685	1.47285e-05	0.944684	0.931784	0.9318	1.59652e-05	0.931799	enolase	D-Glycerate 2-phosphate[Cytosol] <=> H2O[Cytosol] + Phosphoenolpyruvate[Cytosol]
	PYK	0	1000	1000	0	0	1000	1000	0	0	999.816	999.816	0	0	999.773	999.773	0	pyruvate kinase	ADP[Cytosol] + H+[Cytosol] + Phosphoenolpyruvate[Cytosol] => ATP[Cytosol] + Pyruvate[Cytosol]
	PGMT	-2.50847e-13	9.5319e-26	2.50847e-13	0	6.0215e-13	-2.46907e-27	6.0215e-13	-1.41995e-29	-0.0156352	-0.0155984	3.68212e-05	-0.0155987	-0.0192679	-0.0192319	3.59216e-05	-0.0192322	phosphoglucomutase	D-Glucose 1-phosphate[Cytosol] <=> D-Glucose 6-phosphate[Cytosol]
	HEX4	0	2.50847e-13	2.50847e-13	1.57772e-30	0	-6.01585e-13	6.01585e-13	0	0	3.68212e-05	3.68212e-05	0	0	3.59216e-05	3.59216e-05	0	polyphosphate glucokinase	ATP[Cytosol] + D-Glucose[Cytosol] => ADP[Cytosol] + D-Glucose 6-phosphate[Cytosol] + H+[Cytosol]
	GLCP	0	0	0	0	0	0	0	0	0	0	0	0	0	0	0	0	glycogen phosphorylase	Phosphate[Cytosol] + glycogen[Cytosol] <=> D-Glucose 1-phosphate[Cytosol]
	GLCP2	0	0	0	0	0	0	0	0	0	0	0	0	0	0	0	0	glycogen phosphorylase	Phosphate[Cytosol] + branching glycogen[Cytosol] => D-Glucose 1-phosphate[Cytosol]
	GLBRAN2	0	0	0	0	0	0	0	0	0	0	0	0	0	0	0	0	1,4-alpha-glucan branching enzyme (glycogen to bglycogen)	glycogen[Cytosol] => branching glycogen[Cytosol]
	GLCS1	0	0	0	0	0	0	0	0	0	0	0	0	0	0	0	0	glycogen synthase (ADPGlc)	ADPglucose[Cytosol] => ADP[Cytosol] + H+[Cytosol] + glycogen[Cytosol]
	GLGC	0	0	0	0	0	0	0	0	0	0	0	0	0	0	0	0	glucose-1-phosphate adenylyltransferase	ATP[Cytosol] + H+[Cytosol] + D-Glucose 1-phosphate[Cytosol] => ADPglucose[Cytosol] + Diphosphate[Cytosol]
	GLDBRAN2	0	0	0	0	0	0	0	0	0	0	0	0	0	0	0	0	glycogen debranching enzyme (bglycogen to glycogen)	branching glycogen[Cytosol] => glycogen[Cytosol]
	F6PP_bifido_shunt	1.5	1.5	8.58202e-13	1.5	1.5	1.5	3.44613e-13	1.5	1.43699	1.43703	3.68212e-05	1.43703	1.42232	1.42236	3.59216e-05	1.42236	fructose-6-phosphate phosphoketolase	Phosphate[Cytosol] + D-Fructose 6-phosphate[Cytosol] => H2O[Cytosol] + Acetyl phosphate[Cytosol] + D-Erythrose 4-phosphate[Cytosol]
	ALCD2x	-0.5	-0.5	2.65238e-12	-0.5	-2.55213e-14	6.11291e-26	2.55213e-14	-9.38641e-17	-0.0232316	-0.0184524	0.00477919	-0.0231215	-0.363458	-0.352521	0.0109375	-0.363422	alcohol dehydrogenase (ethanol)	Ethanol[Cytosol] + NAD+[Cytosol] <=> H+[Cytosol] + NADH[Cytosol] + Acetaldehyde[Cytosol]
	FLDR	0	0	0	0	0	0	0	0	0	0	0	0	0	0	0	0	flavodoxin reductase (NADPH)	H+[Cytosol] + NADP+[Cytosol] + 2 Reduced ferredoxin[Cytosol] <=> NADPH[Cytosol] + 2 Oxidized ferredoxin[Cytosol]
	ACONTa	-1.91322e-13	1.47295e-13	3.38616e-13	0	-1.24688e-26	-5.98508e-13	5.98508e-13	0	0	1.47285e-05	1.47285e-05	0	0	1.59652e-05	1.59652e-05	0	aconitase (half-reaction A, Citrate hydro-lyase)	Citrate[Cytosol] <=> H2O[Cytosol] + cis-Aconitate[Cytosol]
	ACONTb	-1.91322e-13	1.47295e-13	3.38616e-13	0	-1.2446e-26	-5.98508e-13	5.98508e-13	0	0	1.47285e-05	1.47285e-05	0	0	1.59652e-05	1.59652e-05	0	aconitase (half-reaction B, Isocitrate hydro-lyase)	H2O[Cytosol] + cis-Aconitate[Cytosol] <=> Isocitrate[Cytosol]
	AKGDH	0	2.44033e-12	2.44033e-12	-1.26218e-29	0	6.15317e-13	6.15317e-13	-5.04871e-29	0.200489	0.200636	0.000147285	0.200566	0.0946599	0.105597	0.0109375	0.0947332	2-Oxogluterate dehydrogenase	NAD+[Cytosol] + 2-Oxoglutarate[Cytosol] + Coenzyme A[Cytosol] => CO2[Cytosol] + NADH[Cytosol] + Succinyl-CoA[Cytosol]
	CS	-1.91322e-13	1.47295e-13	3.38616e-13	0	0	-5.98508e-13	5.98508e-13	0	0	1.47285e-05	1.47285e-05	0	0	1.59652e-05	1.59652e-05	0	citrate synthase	H2O[Cytosol] + Acetyl-CoA[Cytosol] + Oxaloacetate[Cytosol] => H+[Cytosol] + Citrate[Cytosol] + Coenzyme A[Cytosol]
	ICDHyr	-1.91322e-13	1.47295e-13	3.38616e-13	0	-1.24708e-26	-5.98508e-13	5.98508e-13	0	0	1.47285e-05	1.47285e-05	0	0	1.59652e-05	1.59652e-05	0	isocitrate dehydrogenase (NADP)	NADP+[Cytosol] + Isocitrate[Cytosol] <=> CO2[Cytosol] + NADPH[Cytosol] + 2-Oxoglutarate[Cytosol]
	SUCD1	-1.01572e-13	-2.77595e-15	9.87964e-14	2.06374e-16	1.67543e-13	2.13832e-13	4.62898e-14	-1.32217e-16	-0.00191589	-0.00191098	4.9095e-06	-0.00191102	-0.00236146	-0.00235614	5.32173e-06	-0.00235617	succinate dehydrogenase	Succinate[Cytosol] + NAD+[Cytosol] <=> NADH[Cytosol] + Fumarate[Cytosol] + H+[Cytosol]
	FRD2	0	0	0	0	0	0	0	0	0	0	0	0	0	0	0	0	fumarate reductase	Fumarate[Cytosol] + Menaquinol 8[Cytosol] => Succinate[Cytosol] + Menaquinone 8[Cytosol]
	FRD3	0	0	0	0	0	0	0	0	0	0	0	0	0	0	0	0	fumarate reductase	Fumarate[Cytosol] + 2-Demethylmenaquinol 8[Cytosol] => Succinate[Cytosol] + 2-Demethylmenaquinone 8[Cytosol]
	SUCDi	0	0	0	0	0	0	0	0	0	0	0	0	0	0	0	0	succinate dehydrogenase (irreversible)	Succinate[Cytosol] + Ubiquinone-8[Cytosol] => Fumarate[Cytosol] + Ubiquinol-8[Cytosol]
	SUCOAS	-2.44033e-12	1.10152e-12	3.54186e-12	1.26218e-29	-6.15317e-13	-9.7999e-15	6.05517e-13	5.04871e-29	-0.186557	-0.186409	0.000147285	-0.186487	-0.0882381	-0.0773006	0.0109375	-0.0773736	succinyl-CoA synthetase (ADP-forming)	ATP[Cytosol] + Succinate[Cytosol] + Coenzyme A[Cytosol] <=> ADP[Cytosol] + Phosphate[Cytosol] + Succinyl-CoA[Cytosol]
	ACALD	-0.5	-0.5	1.47704e-12	-0.5	-2.55213e-14	-1.06758e-13	8.12368e-14	-9.38641e-17	-0.0232316	-0.016434	0.00679758	-0.0231215	-0.363458	-0.352521	0.0109375	-0.363422	acetaldehyde dehydrogenase (acetylating)	NAD+[Cytosol] + Acetaldehyde[Cytosol] + Coenzyme A[Cytosol] <=> H+[Cytosol] + NADH[Cytosol] + Acetyl-CoA[Cytosol]
	ACKr	-2	-2	1.49436e-12	-2	-1.5	-1.5	6.41709e-14	-1.5	-1.24092	-1.23143	0.00948379	-1.23423	-1.63831	-1.63476	0.00354643	-1.6382	acetate kinase	ATP[Cytosol] + Acetate[Cytosol] <=> ADP[Cytosol] + Acetyl phosphate[Cytosol]
	LDH_L	-6.64466e-12	-1.90807e-26	6.64466e-12	0	-1	-1	0	-1	-1	-1	0	-1	-0.21	-0.21	0	-0.21	L-lactate dehydrogenase	L-Lactate[Cytosol] + NAD+[Cytosol] <=> H+[Cytosol] + NADH[Cytosol] + Pyruvate[Cytosol]
	PFL	1	1	7.12763e-14	1	9.65178e-14	1.1503e-11	1.14065e-11	5.55112e-17	0	7.36425e-05	7.36425e-05	0	0.637425	0.648315	0.0108896	0.637447	pyruvate formate lyase	Pyruvate[Cytosol] + Coenzyme A[Cytosol] => Formate[Cytosol] + Acetyl-CoA[Cytosol]
	PTAr	0.5	0.5	9.00946e-13	0.5	-1.48879e-12	1.29918e-13	1.61871e-12	-3.8353e-17	-0.205594	-0.19611	0.00948379	-0.202801	0.212402	0.215948	0.00354643	0.215838	phosphotransacetylase	Phosphate[Cytosol] + Acetyl-CoA[Cytosol] <=> Acetyl phosphate[Cytosol] + Coenzyme A[Cytosol]
	PPC	0	1.47295e-13	1.47295e-13	0	0	-4.12656e-13	4.12656e-13	0	0.0504595	0.0504742	1.47285e-05	0.0504604	0.0622137	0.0622297	1.59652e-05	0.0622146	phosphoenolpyruvate carboxylase	H2O[Cytosol] + CO2[Cytosol] + Phosphoenolpyruvate[Cytosol] => H+[Cytosol] + Phosphate[Cytosol] + Oxaloacetate[Cytosol]
	PDH	-6.62131e-13	2.30146e-13	8.92277e-13	0	-8.1388e-13	5.40954e-14	8.67975e-13	-4.03897e-28	-0.172276	-0.172129	0.000147285	-0.172206	-0.0706311	-0.0489477	0.0216834	-0.0489724	pyruvate dehydrogenase	NAD+[Cytosol] + Pyruvate[Cytosol] + Coenzyme A[Cytosol] <=> CO2[Cytosol] + NADH[Cytosol] + Acetyl-CoA[Cytosol]
	LCARR	0	0	0	0	0	0	0	0	0	0	0	0	0	0	0	0	lacaldehyde reductase (R-propane-1,2-diol forming)	H+[Cytosol] + NADH[Cytosol] + D-Lactaldehyde[Cytosol] <=> NAD+[Cytosol] + (R)-Propane-1,2-diol[Cytosol]
	GLYOX	0	0	0	0	0	0	0	0	0	0	0	0	0	0	0	0	hydroxyacylglutathione hydrolase	H2O[Cytosol] + (R)-S-Lactoylglutathione[Cytosol] => H+[Cytosol] + D-Lactate[Cytosol] + Reduced glutathione[Cytosol]
	G6PDH2r	2.49734e-25	1.67332e-12	1.67332e-12	0	3.49501e-27	1.70697e-12	1.70697e-12	0	0	7.36425e-05	7.36425e-05	0	0	7.18433e-05	7.18433e-05	0	glucose 6-phosphate dehydrogenase	D-Glucose 6-phosphate[Cytosol] + NADP+[Cytosol] <=> H+[Cytosol] + NADPH[Cytosol] + 6-phospho-D-glucono-1,5-lactone[Cytosol]
	PGL	-8.25892e-27	1.67332e-12	1.67332e-12	0	0	1.12535e-12	1.12535e-12	0	0	7.36425e-05	7.36425e-05	0	0	7.18433e-05	7.18433e-05	0	6-phosphogluconolactonase	H2O[Cytosol] + 6-phospho-D-glucono-1,5-lactone[Cytosol] => H+[Cytosol] + 6-Phospho-D-gluconate[Cytosol]
	GND	0	1.67332e-12	1.67332e-12	0	5.12158e-29	1.70697e-12	1.70697e-12	0	0	7.36425e-05	7.36425e-05	0	0	7.18433e-05	7.18433e-05	0	phosphogluconate dehydrogenase	NADP+[Cytosol] + 6-Phospho-D-gluconate[Cytosol] => CO2[Cytosol] + NADPH[Cytosol] + D-Ribulose 5-phosphate[Cytosol]
	RPI	0.5	0.5	8.58313e-13	0.5	0.5	0.5	8.18401e-13	0.5	0.460063	0.4601	3.68212e-05	0.460099	0.450769	0.450805	3.59216e-05	0.450805	ribose-5-phosphate isomerase	alpha-D-Ribose 5-phosphate[Cytosol] <=> D-Ribulose 5-phosphate[Cytosol]
	RPE	0.5	0.5	8.80462e-13	0.5	0.5	0.5	2.65066e-13	0.5	0.460099	0.460137	3.75558e-05	0.460099	0.450805	0.450841	3.66595e-05	0.450805	ribulose 5-phosphate 3-epimerase	D-Ribulose 5-phosphate[Cytosol] <=> D-Xylulose 5-phosphate[Cytosol]
	TKT1	-0.5	-0.5	8.29059e-13	-0.5	-0.5	-0.5	5.36626e-13	-0.5	-0.482872	-0.482836	3.68212e-05	-0.482872	-0.478883	-0.478847	3.59216e-05	-0.478882	transketolase	alpha-D-Ribose 5-phosphate[Cytosol] + D-Xylulose 5-phosphate[Cytosol] <=> Glyceraldehyde 3-phosphate[Cytosol] + Sedoheptulose 7-phosphate[Cytosol]
	TKT2	1	1	1.36779e-13	1	1	1	3.31069e-13	1	0.942971	0.942972	1.04994e-06	0.942971	0.929687	0.929688	1.0546e-06	0.929687	transketolase	D-Erythrose 4-phosphate[Cytosol] + D-Xylulose 5-phosphate[Cytosol] <=> D-Fructose 6-phosphate[Cytosol] + Glyceraldehyde 3-phosphate[Cytosol]
	TALA	0.5	0.5	8.29059e-13	0.5	0.5	0.5	5.36626e-13	0.5	0.482836	0.482872	3.68212e-05	0.482872	0.478847	0.478883	3.59216e-05	0.478882	transaldolase	D-Fructose 6-phosphate[Cytosol] + D-Erythrose 4-phosphate[Cytosol] <=> Glyceraldehyde 3-phosphate[Cytosol] + Sedoheptulose 7-phosphate[Cytosol]
	PRPPS	1.90358e-13	3.80647e-14	1.52294e-13	0	2.49437e-14	-2.54629e-13	2.79572e-13	0	0.0227726	0.022791	1.84106e-05	0.022773	0.0280774	0.0280953	1.79608e-05	0.0280778	phosphoribosylpyrophosphate synthetase	ATP[Cytosol] + alpha-D-Ribose 5-phosphate[Cytosol] <=> H+[Cytosol] + 5-Phospho-alpha-D-ribose 1-diphosphate[Cytosol] + AMP[Cytosol]
	R1PK	0	0	0	0	0	0	0	0	0	0	0	0	0	0	0	0	ribose 1-phosphokinase	ATP[Cytosol] + alpha-D-Ribose 1-phosphate[Cytosol] => ADP[Cytosol] + H+[Cytosol] + D-Ribose 1,5-bisphosphate[Cytosol]
	R02750	0	0	0	0	0	0	0	0	0	0	0	0	0	0	0	0	ribokinase	ADP[Cytosol] + H+[Cytosol] + 2-Deoxy-D-ribose 5-phosphate[Cytosol] <=> ATP[Cytosol] + D-deoxy-D-ribose[Cytosol]
	RBK	0	3.80647e-14	3.80647e-14	0	0	-3.2314e-13	3.2314e-13	0	0	1.84106e-05	1.84106e-05	0	0	1.79608e-05	1.79608e-05	0	ribokinase	ATP[Cytosol] + D-Ribose[Cytosol] => ADP[Cytosol] + H+[Cytosol] + alpha-D-Ribose 5-phosphate[Cytosol]
	GNK	0	0	0	0	0	0	0	0	0	0	0	0	0	0	0	0	gluconokinase	ATP[Cytosol] + D-Gluconate[Cytosol] => ADP[Cytosol] + H+[Cytosol] + 6-Phospho-D-gluconate[Cytosol]
	ALATA_L	-1000	3.86426e-27	1000	4.74722e-30	-1000	1.37015e-27	1000	0	-1000	-0.0192177	999.981	-0.0192181	-1000	-0.0236944	999.976	-0.0236947	L-alanine transaminase	2-Oxoglutarate[Cytosol] + L-Alanine[Cytosol] <=> Pyruvate[Cytosol] + L-Glutamate[Cytosol]
	ASNN	0	1.57486e-13	1.57486e-13	0	0	9.8177e-14	9.8177e-14	0	0	3.68212e-05	3.68212e-05	0	0	2.87373e-05	2.87373e-05	0	L-asparaginase	H2O[Cytosol] + L-Asparagine[Cytosol] => Ammonium[Cytosol] + L-Aspartate[Cytosol]
	ASNS1	-9.3575e-27	1.57486e-13	1.57486e-13	0	-2.66555e-28	9.8177e-14	9.8177e-14	0	0.00726579	0.00730261	3.68212e-05	0.00726592	0.00895831	0.00898705	2.87373e-05	0.00895845	asparagine synthase (glutamine-hydrolysing)	ATP[Cytosol] + H2O[Cytosol] + L-Aspartate[Cytosol] + L-Glutamine[Cytosol] => H+[Cytosol] + L-Asparagine[Cytosol] + Diphosphate[Cytosol] + AMP[Cytosol] + L-Glutamate[Cytosol]
	ASPTA	-1.91322e-13	-2.4557e-13	5.42477e-14	0	-2.05858e-13	-1.09941e-13	9.59165e-14	0	-0.0504687	-0.0504595	9.20531e-06	-0.0504604	-0.0622233	-0.0622137	9.57911e-06	-0.0622146	aspartate transaminase	2-Oxoglutarate[Cytosol] + L-Aspartate[Cytosol] <=> Oxaloacetate[Cytosol] + L-Glutamate[Cytosol]
	VPAMT	0	1000	1000	0	0	1000	1000	0	0	999.981	999.981	0	0	999.976	999.976	0	Valine-pyruvate aminotransferase	L-Alanine[Cytosol] + 3-Methyl-2-oxobutanoate[Cytosol] => L-Valine[Cytosol] + Pyruvate[Cytosol]
	GLNS	0	2.4741e-13	2.4741e-13	0	0	1.10406e-12	1.10406e-12	0	0	3.68212e-05	3.68212e-05	0	0	4.78955e-05	4.78955e-05	0	glutamine synthetase	ATP[Cytosol] + Ammonium[Cytosol] + L-Glutamate[Cytosol] => ADP[Cytosol] + H+[Cytosol] + Phosphate[Cytosol] + L-Glutamine[Cytosol]
	GLUDC	0	0	0	0	0	0	0	0	0	0	0	0	0	0	0	0	Glutamate Decarboxylase	H+[Cytosol] + L-Glutamate[Cytosol] => CO2[Cytosol] + 4-Aminobutanoate[Cytosol]
	GLUSy	0	1.98727e-12	1.98727e-12	0	0	3.45811e-12	3.45811e-12	0	0	0.166789	0.166789	0	0	0.000143687	0.000143687	0	glutamate synthase (NADPH)	H+[Cytosol] + NADPH[Cytosol] + 2-Oxoglutarate[Cytosol] + L-Glutamine[Cytosol] => NADP+[Cytosol] + 2 L-Glutamate[Cytosol]
	GLUDy	-3.0975e-13	3.33925e-12	3.649e-12	-5.04871e-29	-3.87212e-13	6.88506e-13	1.07572e-12	0	0.100967	0.267904	0.166937	0.267761	0.035677	0.0467582	0.0110812	0.0358212	glutamate dehydrogenase (NADP)	H2O[Cytosol] + NADP+[Cytosol] + L-Glutamate[Cytosol] <=> H+[Cytosol] + Ammonium[Cytosol] + NADPH[Cytosol] + 2-Oxoglutarate[Cytosol]
	RHEA_13756	0	-6.38277e-13	6.38277e-13	0	0	-3.23895e-13	3.23895e-13	0	0	0.166789	0.166789	0.166719	0.0529284	0.0638659	0.0109375	0.0530011	Glutamate synthase [NADH]	NADH[Cytosol] + 2-Oxoglutarate[Cytosol] + L-Glutamine[Cytosol] => NAD+[Cytosol] + 2 L-Glutamate[Cytosol]
	RHEA_14976	0	0	0	0	0	0	0	0	0	0	0	0	0	0	0	0	aspartate racemase	L-Aspartate[Cytosol] <=> D-Aspartate[Cytosol]
	GHMT2r	-1.27275e-14	1.8112e-14	3.08395e-14	0	1.32548e-14	-2.44978e-14	3.77526e-14	0	0.0199047	0.0266291	0.00672442	0.0266291	0.0326879	0.0328321	0.000144179	0.0328321	glycine hydroxymethyltransferase, reversible	L-Serine[Cytosol] + 5,6,7,8-Tetrahydrofolate[Cytosol] <=> H2O[Cytosol] + 5,10-Methylenetetrahydrofolate[Cytosol] + Glycine[Cytosol]
	PSERT	0	1.74947e-14	1.74947e-14	0	0	-4.78276e-15	4.78276e-15	0	0	1.47285e-05	1.47285e-05	0	0	1.59652e-05	1.59652e-05	0	phosphoserine transaminase	L-Glutamate[Cytosol] + 3-Phosphohydroxypyruvate[Cytosol] => 2-Oxoglutarate[Cytosol] + O-Phospho-L-Serine[Cytosol]
	PSP_L	0	1.74947e-14	1.74947e-14	0	-5.93529e-28	-4.78276e-15	4.78276e-15	0	0	1.47285e-05	1.47285e-05	0	0	1.59652e-05	1.59652e-05	0	phosphoserine phosphatase (L-serine)	H2O[Cytosol] + O-Phospho-L-Serine[Cytosol] => Phosphate[Cytosol] + L-Serine[Cytosol]
	SERD_L	0	0	0	0	0	0	0	0	0	0	0	0	0	0	0	0	L-serine deaminase	L-Serine[Cytosol] => Ammonium[Cytosol] + Pyruvate[Cytosol]
	ATHRDHr	0	0	0	0	0	0	0	0	0	0	0	0	0	0	0	0	L-allo-threonine dehydrogenase	NADP+[Cytosol] + L-Allo-threonine[Cytosol] <=> H+[Cytosol] + NADPH[Cytosol] + L-2-Amino-3-oxobutanoate[Cytosol]
	THRA2i	0	0	0	0	0	0	0	0	0	0	0	0	0	0	0	0	L-allo-Threonine Aldolase	L-Allo-threonine[Cytosol] => Acetaldehyde[Cytosol] + Glycine[Cytosol]
	THRAi	0	1.29966e-13	1.29966e-13	0	0	-5.16087e-14	5.16087e-14	0	0	0.00672393	0.00672393	0	0	0.000143687	0.000143687	0	Threonine aldolase	L-Threonine[Cytosol] => Acetaldehyde[Cytosol] + Glycine[Cytosol]
	THRS	0	1.91322e-13	1.91322e-13	0	0	2.91435e-13	2.91435e-13	0	0	9.20531e-06	9.20531e-06	0	0	9.57911e-06	9.57911e-06	0	threonine synthase	H2O[Cytosol] + O-Phospho-L-homoserine[Cytosol] => Phosphate[Cytosol] + L-Threonine[Cytosol]
	HSK	-9.87627e-26	1.91322e-13	1.91322e-13	0	-8.57676e-27	2.91435e-13	2.91435e-13	0	0	9.20531e-06	9.20531e-06	0	0	9.57911e-06	9.57911e-06	0	homoserine kinase	ATP[Cytosol] + L-Homoserine[Cytosol] => ADP[Cytosol] + H+[Cytosol] + O-Phospho-L-homoserine[Cytosol]
	HSDy	-1.91322e-13	1.3567e-25	1.91322e-13	0	3.76652e-15	1.22127e-26	3.76652e-15	1.32217e-16	-9.20531e-06	0	9.20531e-06	0	-9.57911e-06	0	9.57911e-06	0	homoserine dehydrogenase (NADPH)	NADP+[Cytosol] + L-Homoserine[Cytosol] <=> H+[Cytosol] + NADPH[Cytosol] + L-Aspartate 4-semialdehyde[Cytosol]
	ASAD	-1.91322e-13	1.54098e-25	1.91322e-13	0	3.76652e-15	1.39006e-26	3.76652e-15	1.32217e-16	-0.0140887	-0.0140795	9.20531e-06	-0.0140798	-0.0173689	-0.0173593	9.57911e-06	-0.0173595	aspartate-semialdehyde dehydrogenase	Phosphate[Cytosol] + NADP+[Cytosol] + L-Aspartate 4-semialdehyde[Cytosol] <=> H+[Cytosol] + NADPH[Cytosol] + 4-Phospho-L-aspartate[Cytosol]
	ASPK	-1.54089e-25	1.91322e-13	1.91322e-13	0	-1.39108e-26	-3.76652e-15	3.76652e-15	-1.32217e-16	0.0140795	0.0140887	9.20531e-06	0.0140798	0.0173593	0.0173689	9.57911e-06	0.0173595	aspartate kinase	ATP[Cytosol] + L-Aspartate[Cytosol] <=> ADP[Cytosol] + 4-Phospho-L-aspartate[Cytosol]
	LPD1	0	0	0	0	0	0	0	0	0	0	0	0	0	0	0	0	Dihydrolipoyl dehydrogenase, mitochondrial	NAD+[Cytosol] + Dihydrolipoamide[Cytosol] => NADH[Cytosol] + Lipoamide[Cytosol]
	GLYCL	0	0	0	0	0	0	0	0	0	0	0	0	0	0	0	0	Glycine Cleavage System	NAD+[Cytosol] + Glycine[Cytosol] + Tetrahydrofolate[Cytosol] => Ammonium[Cytosol] + CO2[Cytosol] + NADH[Cytosol] + 5,10-Methylenetetrahydrofolate[Cytosol]
	TRP5	0	0	0	0	0	0	0	0	0	0	0	0	0	0	0	0	Tryptophan synthase	L-Serine[Cytosol] + 1-(indol-3-yl)glycerol 3-phosphate[Cytosol] => Glyceraldehyde 3-phosphate[Cytosol] + L-Tryptophan[Cytosol]
	PGCD	0	1.74947e-14	1.74947e-14	0	-5.92914e-28	-4.78276e-15	4.78276e-15	0	0	1.47285e-05	1.47285e-05	0	0	1.59652e-05	1.59652e-05	0	phosphoglycerate dehydrogenase	NAD+[Cytosol] + 3-Phospho-D-glycerate[Cytosol] => H+[Cytosol] + NADH[Cytosol] + 3-Phosphohydroxypyruvate[Cytosol]
	AGPR	-2.11932e-13	1.27171e-15	2.13203e-13	0	8.40119e-14	1.70394e-14	6.69725e-14	0	-4.9095e-06	0	4.9095e-06	0	-5.32173e-06	0	5.32173e-06	0	N-acetyl-g-glutamyl-phosphate reductase	Phosphate[Cytosol] + NADP+[Cytosol] + N-Acetyl-L-glutamate 5-semialdehyde[Cytosol] <=> H+[Cytosol] + NADPH[Cytosol] + N-Acetyl-L-glutamyl 5-phosphate[Cytosol]
	G5SD	0	1.59275e-15	1.59275e-15	0	0	1.44818e-14	1.44818e-14	0	0	3.68212e-05	3.68212e-05	0	0	2.87373e-05	2.87373e-05	0	glutamate-5-semialdehyde dehydrogenase	H+[Cytosol] + NADPH[Cytosol] + L-Glutamate 5-phosphate[Cytosol] => Phosphate[Cytosol] + NADP+[Cytosol] + L-Glutamate 5-semialdehyde[Cytosol]
	P5CR	0	1.59275e-15	1.59275e-15	0	0	1.44818e-14	1.44818e-14	0	0	3.68212e-05	3.68212e-05	0	0	2.87373e-05	2.87373e-05	0	pyrroline-5-carboxylate reductase	2 H+[Cytosol] + NADPH[Cytosol] + 1-Pyrroline-5-carboxylate[Cytosol] => L-Proline[Cytosol] + NADP+[Cytosol]
	OCBT	-1.27171e-15	2.11932e-13	2.13203e-13	0	-1.70394e-14	-8.40119e-14	6.69725e-14	0	0	4.9095e-06	4.9095e-06	0	0	5.32173e-06	5.32173e-06	0	ornithine carbamoyltransferase	Carbamoyl phosphate[Cytosol] + Ornithine[Cytosol] <=> H+[Cytosol] + Phosphate[Cytosol] + L-Citrulline[Cytosol]
	ACGS	4.543e-28	4.543e-28	0	0	3.72689e-30	3.72689e-30	0	0	0	0	0	0	0	0	0	0	N-acetylglutamate synthase	Acetyl-CoA[Cytosol] + L-Glutamate[Cytosol] => H+[Cytosol] + Coenzyme A[Cytosol] + N-Acetyl-L-Glutamate[Cytosol]
	SOTA11	-1.27171e-15	2.11932e-13	2.13203e-13	0	-1.70394e-14	-8.40119e-14	6.69725e-14	0	0	4.9095e-06	4.9095e-06	0	0	5.32173e-06	5.32173e-06	0	Succinylornithine transaminase	L-Glutamate[Cytosol] + N2-Acetyl-L-ornithine[Cytosol] <=> Ornithine[Cytosol] + N-Acetyl-L-Glutamate[Cytosol]
	ACOTA	-2.11932e-13	1.27171e-15	2.13203e-13	0	8.40119e-14	1.70394e-14	6.69725e-14	0	-4.9095e-06	0	4.9095e-06	0	-5.32173e-06	0	5.32173e-06	0	acetylornithine transaminase	2-Oxoglutarate[Cytosol] + N2-Acetyl-L-ornithine[Cytosol] <=> L-Glutamate[Cytosol] + N-Acetyl-L-glutamate 5-semialdehyde[Cytosol]
	GLU5K	0	1.59275e-15	1.59275e-15	0	0	1.44818e-14	1.44818e-14	0	0	3.68212e-05	3.68212e-05	0	0	2.87373e-05	2.87373e-05	0	glutamate 5-kinase	ATP[Cytosol] + L-Glutamate[Cytosol] => ADP[Cytosol] + L-Glutamate 5-phosphate[Cytosol]
	ACGK	-1.27171e-15	2.11932e-13	2.13203e-13	0	-1.70394e-14	-8.40119e-14	6.69725e-14	0	0	4.9095e-06	4.9095e-06	0	0	5.32173e-06	5.32173e-06	0	acetylglutamate kinase	ATP[Cytosol] + N-Acetyl-L-Glutamate[Cytosol] => ADP[Cytosol] + N-Acetyl-L-glutamyl 5-phosphate[Cytosol]
	AMPTASEPG	0	0	0	0	0	0	0	0	0	0	0	0	0	0	0	0	aminopeptidase (pro-gly)	H2O[Cytosol] + L-Prolinylglycine[Cytosol] => L-Proline[Cytosol] + Glycine[Cytosol]
	ARGSL	-1.27171e-15	2.11932e-13	2.13203e-13	0	-1.70394e-14	-8.40119e-14	6.69725e-14	0	0	4.9095e-06	4.9095e-06	0	0	5.32173e-06	5.32173e-06	0	argininosuccinate lyase	N(omega)-(L-Arginino)succinate[Cytosol] <=> L-Arginine[Cytosol] + Fumarate[Cytosol]
	ARGSS	-1.27171e-15	2.11932e-13	2.13203e-13	0	-1.70394e-14	-8.40119e-14	6.69725e-14	0	0	4.9095e-06	4.9095e-06	0	0	5.32173e-06	5.32173e-06	0	argininosuccinate synthase	ATP[Cytosol] + L-Aspartate[Cytosol] + L-Citrulline[Cytosol] => H+[Cytosol] + Diphosphate[Cytosol] + AMP[Cytosol] + N(omega)-(L-Arginino)succinate[Cytosol]
	CBPS	0	2.11932e-13	2.11932e-13	0	0	-8.40119e-14	8.40119e-14	0	0.00996869	0.0099736	4.9095e-06	0.00996887	0.0122908	0.0122962	5.32173e-06	0.012291	carbamoyl-phosphate synthase (glutamine-hydrolysing)	2 ATP[Cytosol] + H2O[Cytosol] + L-Glutamine[Cytosol] + Bicarbonate[Cytosol] => 2 ADP[Cytosol] + 2 H+[Cytosol] + Phosphate[Cytosol] + L-Glutamate[Cytosol] + Carbamoyl phosphate[Cytosol]
	G5SADs	0	1.59275e-15	1.59275e-15	0	0	1.44818e-14	1.44818e-14	0	0	3.68212e-05	3.68212e-05	0	0	2.87373e-05	2.87373e-05	0	L-glutamate 5-semialdehyde dehydratase (spontaneous)	L-Glutamate 5-semialdehyde[Cytosol] => H+[Cytosol] + H2O[Cytosol] + 1-Pyrroline-5-carboxylate[Cytosol]
	PRO3_2	0	0	0	0	0	0	0	0	0	0	0	0	0	0	0	0	Pyrroline-5-carboxylate reductase	NADPH[Cytosol] + L-1-pyrroline-3-hydroxy-5-carboxylate[Cytosol] => NADP+[Cytosol] + trans-4-hydroxy-L-proline[Cytosol]
	PRO3_3	0	0	0	0	0	0	0	0	0	0	0	0	0	0	0	0	Pyrroline-5-carboxylate reductase	NADH[Cytosol] + L-1-pyrroline-3-hydroxy-5-carboxylate[Cytosol] => NAD+[Cytosol] + trans-4-hydroxy-L-proline[Cytosol]
	RHEA_10483	0	0	0	0	0	0	0	0	0	0	0	0	0	0	0	0	4-hydroxyglutamate transaminase	2-Oxoglutarate[Cytosol] + Erythro-4-hydroxy-L-Glutamate[Cytosol] <=> L-Glutamate[Cytosol] + D-4-hydroxy-2-Oxoglutarate[Cytosol]
	THRD_L	0	2.43204e-15	2.43204e-15	0	0	-8.13387e-15	8.13387e-15	0	0.00868087	0.0133867	0.00470579	0.00875467	0	0.0109375	0.0109375	0	L-threonine deaminase	L-Threonine[Cytosol] => Ammonium[Cytosol] + 2-Oxobutanoate[Cytosol]
	ACHBS	0	1.46662e-15	1.46662e-15	0	0	2.55126e-14	2.55126e-14	0	0.00868087	0.00875467	7.38037e-05	0.00875467	0	0.010794	0.010794	0	2-aceto-2-hydroxybutanoate synthase	H+[Cytosol] + Pyruvate[Cytosol] + 2-Oxobutanoate[Cytosol] => CO2[Cytosol] + (S)-2-Aceto-2-hydroxybutanoate[Cytosol]
	KARA2	1.50822e-26	1.46662e-15	1.46662e-15	0	1.50952e-28	2.55126e-14	2.55126e-14	0	0.00868087	0.00875467	7.38037e-05	0.00875467	0	0.010794	0.010794	0	ketol-acid reductoisomerase (2-Acetolactate)	H+[Cytosol] + NADPH[Cytosol] + (S)-2-Aceto-2-hydroxybutanoate[Cytosol] <=> NADP+[Cytosol] + (R)-2,3-Dihydroxy-3-methylpentanoate[Cytosol]
	KARA1	-1.71758e-12	0	1.71758e-12	0	1.19812e-13	0	1.19812e-13	0	-3.68212e-05	-7.54604e-28	3.68212e-05	0	-3.59216e-05	0	3.59216e-05	0	ketol-acid reductoisomerase (2,3-dihydroxy-3-methylbutanoate)	NADP+[Cytosol] + (R)-2,3-Dihydroxy-3-methylbutanoate[Cytosol] <=> H+[Cytosol] + NADPH[Cytosol] + (S)-2-Acetolactate[Cytosol]
	DHAD2	1.50743e-26	1.46662e-15	1.46662e-15	0	1.5089e-28	2.55126e-14	2.55126e-14	0	0.00868087	0.00875467	7.38037e-05	0.00875467	0	0.010794	0.010794	0	Dihydroxy-acid dehydratase (2,3-dihydroxy-3-methylpentanoate)	(R)-2,3-Dihydroxy-3-methylpentanoate[Cytosol] => H2O[Cytosol] + (S)-3-Methyl-2-oxopentanoate[Cytosol]
	DHAD1	-1.41365e-26	1.71758e-12	1.71758e-12	0	-5.49855e-27	-1.19812e-13	1.19812e-13	0	7.54604e-28	3.68212e-05	3.68212e-05	0	0	3.59216e-05	3.59216e-05	0	dihydroxy-acid dehydratase (2,3-dihydroxy-3-methylbutanoate)	(R)-2,3-Dihydroxy-3-methylbutanoate[Cytosol] => H2O[Cytosol] + 3-Methyl-2-oxobutanoate[Cytosol]
	ILETA	-1.46662e-15	-1.50812e-26	1.46662e-15	0	-2.55126e-14	-1.50901e-28	2.55126e-14	0	-0.00875467	-0.00868087	7.38037e-05	-0.00875467	-0.010794	0	0.010794	0	isoleucine transaminase	L-Isoleucine[Cytosol] + 2-Oxoglutarate[Cytosol] <=> L-Glutamate[Cytosol] + (S)-3-Methyl-2-oxopentanoate[Cytosol]
	IPPS	-2.23563e-26	-1.04677e-14	1.04677e-14	0	-8.1968e-28	3.22804e-14	3.22804e-14	0	5.75444e-29	7.36425e-05	7.36425e-05	0	0	3.59216e-05	3.59216e-05	0	2-isopropylmalate synthase	H2O[Cytosol] + Acetyl-CoA[Cytosol] + 3-Methyl-2-oxobutanoate[Cytosol] => H+[Cytosol] + Coenzyme A[Cytosol] + 3-Carboxy-3-hydroxy-4-methylpentanoate[Cytosol]
	IPPMIb	1.04677e-14	2.2353e-26	1.04677e-14	0	-3.22804e-14	8.19578e-28	3.22804e-14	0	-7.36425e-05	-5.75431e-29	7.36425e-05	0	-3.59216e-05	0	3.59216e-05	0	2-isopropylmalate hydratase	H2O[Cytosol] + 2-Isopropylmaleate[Cytosol] <=> 3-Carboxy-3-hydroxy-4-methylpentanoate[Cytosol]
	IPPMIa	1.04677e-14	2.2356e-26	1.04677e-14	0	-3.22804e-14	8.19478e-28	3.22804e-14	0	-7.36425e-05	-5.55775e-29	7.36425e-05	0	-3.59216e-05	0	3.59216e-05	0	3-isopropylmalate dehydratase	3-Carboxy-2-hydroxy-4-methylpentanoate[Cytosol] <=> H2O[Cytosol] + 2-Isopropylmaleate[Cytosol]
	IPMD	-2.2354e-26	-1.04677e-14	1.04677e-14	0	-8.19485e-28	3.22804e-14	3.22804e-14	0	8.97271e-28	7.36425e-05	7.36425e-05	0	0	3.59216e-05	3.59216e-05	0	3-isopropylmalate dehydrogenase	NAD+[Cytosol] + 3-Carboxy-2-hydroxy-4-methylpentanoate[Cytosol] => H+[Cytosol] + NADH[Cytosol] + 3-Carboxy-4-methyl-2-oxopentanoate[Cytosol]
	OMCDC	-2.23631e-26	-1.04677e-14	1.04677e-14	0	-8.05285e-28	3.22804e-14	3.22804e-14	0	8.97271e-28	7.36425e-05	7.36425e-05	0	0	3.59216e-05	3.59216e-05	0	2-Oxo-4-methyl-3-carboxypentanoate decarboxylation	H+[Cytosol] + 3-Carboxy-4-methyl-2-oxopentanoate[Cytosol] => CO2[Cytosol] + 4-Methyl-2-oxopentanoate[Cytosol]
	LEUTAi	0	-1.04677e-14	1.04677e-14	0	0	3.22804e-14	3.22804e-14	0	0	7.36425e-05	7.36425e-05	0	0	3.59216e-05	3.59216e-05	0	leucine transaminase (irreversible)	L-Glutamate[Cytosol] + 4-Methyl-2-oxopentanoate[Cytosol] => L-Leucine[Cytosol] + 2-Oxoglutarate[Cytosol]
	ACLS	0	1.71758e-12	1.71758e-12	0	0	-1.19812e-13	1.19812e-13	0	0	3.68212e-05	3.68212e-05	0	0	3.59216e-05	3.59216e-05	0	acetolactate synthase	H+[Cytosol] + 2 Pyruvate[Cytosol] => CO2[Cytosol] + (S)-2-Acetolactate[Cytosol]
	VALTA	-1.46746e-12	1000	1000	0	6.25123e-15	1000	1000	0	-3.68212e-05	999.981	999.981	0	-3.59216e-05	999.976	999.976	0	valine transaminase	L-Valine[Cytosol] + 2-Oxoglutarate[Cytosol] <=> L-Glutamate[Cytosol] + 3-Methyl-2-oxobutanoate[Cytosol]
	ATPPRT	-3.67968e-27	3.64224e-16	3.64224e-16	0	-3.42234e-28	4.88018e-15	4.88018e-15	0	0.00285508	0.00285514	5.25648e-08	0.00285514	0.00352016	0.00352021	5.27983e-08	0.00352021	ATP phosphoribosyltransferase	ATP[Cytosol] + 5-Phospho-alpha-D-ribose 1-diphosphate[Cytosol] => Diphosphate[Cytosol] + 1-(5-Phosphoribosyl)-ATP[Cytosol]
	PRATPP	-3.67968e-27	3.64224e-16	3.64224e-16	0	-3.42234e-28	4.88018e-15	4.88018e-15	0	0.00285508	0.00285514	5.25648e-08	0.00285514	0.00352016	0.00352021	5.27983e-08	0.00352021	phosphoribosyl-ATP pyrophosphatase	H2O[Cytosol] + 1-(5-Phosphoribosyl)-ATP[Cytosol] => H+[Cytosol] + Diphosphate[Cytosol] + 1-(5-Phosphoribosyl)-AMP[Cytosol]
	PRAMPC	-3.68059e-27	3.64224e-16	3.64224e-16	0	-3.39548e-28	4.88018e-15	4.88018e-15	0	0.00285508	0.00285514	5.25648e-08	0.00285514	0.00352016	0.00352021	5.27983e-08	0.00352021	phosphoribosyl-AMP cyclohydrolase	H2O[Cytosol] + 1-(5-Phosphoribosyl)-AMP[Cytosol] => 1-(5-Phosphoribosyl)-5-[(5-phosphoribosylamino)methylideneamino]imidazole-4-carboxamide[Cytosol]
	PRMICI	-3.67965e-27	3.64224e-16	3.64224e-16	0	-3.41178e-28	4.88018e-15	4.88018e-15	0	0.00285508	0.00285514	5.25648e-08	0.00285514	0.00352016	0.00352021	5.27983e-08	0.00352021	1-(5-phosphoribosyl)-5-[(5-phosphoribosylamino)methylideneamino)imidazole-4-carboxamide isomerase	1-(5-Phosphoribosyl)-5-[(5-phosphoribosylamino)methylideneamino]imidazole-4-carboxamide[Cytosol] <=> 5-[(5-phospho-1-deoxyribulos-1-ylamino)methylideneamino]-1-(5-phosphoribosyl)imidazole-4-carboxamide[Cytosol]
	IG3PS	-3.67965e-27	3.64224e-16	3.64224e-16	0	-3.41178e-28	4.88018e-15	4.88018e-15	0	0.00285508	0.00285514	5.25648e-08	0.00285514	0.00352016	0.00352021	5.27983e-08	0.00352021	Imidazole-glycerol-3-phosphate synthase	L-Glutamine[Cytosol] + 5-[(5-phospho-1-deoxyribulos-1-ylamino)methylideneamino]-1-(5-phosphoribosyl)imidazole-4-carboxamide[Cytosol] => H+[Cytosol] + L-Glutamate[Cytosol] + 5-Amino-1-(5-Phospho-D-ribosyl)imidazole-4-carboxamide[Cytosol] + D-erythro-1-(Imidazol-4-yl)glycerol 3-phosphate[Cytosol]
	IGPDH	-3.68032e-27	3.64224e-16	3.64224e-16	0	-3.4363e-28	4.88018e-15	4.88018e-15	0	0.00285508	0.00285514	5.25648e-08	0.00285514	0.00352016	0.00352021	5.27983e-08	0.00352021	imidazoleglycerol-phosphate dehydratase	D-erythro-1-(Imidazol-4-yl)glycerol 3-phosphate[Cytosol] => H2O[Cytosol] + 3-(Imidazol-4-yl)-2-oxopropyl phosphate[Cytosol]
	HSTPT	-3.67991e-27	3.64224e-16	3.64224e-16	0	-3.42538e-28	4.88018e-15	4.88018e-15	0	0.00285508	0.00285514	5.25648e-08	0.00285514	0.00352016	0.00352021	5.27983e-08	0.00352021	histidinol-phosphate transaminase	L-Glutamate[Cytosol] + 3-(Imidazol-4-yl)-2-oxopropyl phosphate[Cytosol] => 2-Oxoglutarate[Cytosol] + L-Histidinol phosphate[Cytosol]
	HISTD	-3.67701e-27	3.64224e-16	3.64224e-16	0	-3.41614e-28	4.88018e-15	4.88018e-15	0	0.00285508	0.00285514	5.25648e-08	0.00285514	0.00352016	0.00352021	5.27983e-08	0.00352021	histidinol dehydrogenase	H2O[Cytosol] + 2 NAD+[Cytosol] + L-Histidinol[Cytosol] => 3 H+[Cytosol] + 2 NADH[Cytosol] + L-Histidine[Cytosol]
	DAPDC	-1.33167e-26	1.31942e-15	1.31942e-15	0	-1.24204e-27	1.76787e-14	1.76787e-14	0	0.0103427	0.0103429	1.90419e-07	0.0103429	0.0127519	0.0127521	1.91264e-07	0.0127521	diaminopimelate decarboxylase	H+[Cytosol] + meso-2,6-Diaminoheptanedioate[Cytosol] => CO2[Cytosol] + L-Lysine[Cytosol]
	DAPE	-1.81275e-26	1.79613e-15	1.79613e-15	0	-1.68585e-27	2.40661e-14	2.40661e-14	0	0.0140795	0.0140798	2.59218e-07	0.0140798	0.0173593	0.0173595	2.60369e-07	0.0173595	diaminopimelate epimerase	LL-2,6-Diaminoheptanedioate[Cytosol] <=> meso-2,6-Diaminoheptanedioate[Cytosol]
	SDPDS	-1.81275e-26	1.79613e-15	1.79613e-15	0	-1.68585e-27	2.40661e-14	2.40661e-14	0	0.0140795	0.0140798	2.59218e-07	0.0140798	0.0173593	0.0173595	2.60369e-07	0.0173595	succinyl-diaminopimelate desuccinylase	H2O[Cytosol] + N-Succinyl-LL-2,6-diaminoheptanedioate[Cytosol] => Succinate[Cytosol] + LL-2,6-Diaminoheptanedioate[Cytosol]
	THDPS	-1.81321e-26	1.79613e-15	1.79613e-15	0	-1.67749e-27	2.40661e-14	2.40661e-14	0	0.0140795	0.0140798	2.59218e-07	0.0140798	0.0173593	0.0173595	2.60369e-07	0.0173595	tetrahydrodipicolinate succinylase	H2O[Cytosol] + Succinyl-CoA[Cytosol] + 2,3,4,5-Tetrahydrodipicolinate[Cytosol] => Coenzyme A[Cytosol] + N-Succinyl-2-L-amino-6-oxoheptanedioate[Cytosol]
	DHDPRy	0	1.79613e-15	1.79613e-15	0	0	2.40661e-14	2.40661e-14	0	0.0140795	0.0140798	2.59218e-07	0.0140798	0.0173593	0.0173595	2.60369e-07	0.0173595	dihydrodipicolinate reductase (NADPH)	H+[Cytosol] + NADPH[Cytosol] + 2,3-Dihydrodipicolinate[Cytosol] => NADP+[Cytosol] + 2,3,4,5-Tetrahydrodipicolinate[Cytosol]
	DHDPS	-1.81444e-26	1.79613e-15	1.79613e-15	0	-1.67312e-27	2.40661e-14	2.40661e-14	0	0.0140795	0.0140798	2.59218e-07	0.0140798	0.0173593	0.0173595	2.60369e-07	0.0173595	dihydrodipicolinate synthase	Pyruvate[Cytosol] + L-Aspartate 4-semialdehyde[Cytosol] => H+[Cytosol] + 2 H2O[Cytosol] + 2,3-Dihydrodipicolinate[Cytosol]
	ANPRT	-2.2071e-27	2.18519e-16	2.18519e-16	0	-2.07387e-28	2.9279e-15	2.9279e-15	0	0.00171293	0.00171296	3.15367e-08	0.00171296	0.00211195	0.00211198	3.16767e-08	0.00211198	anthranilate phosphoribosyltransferase	5-Phospho-alpha-D-ribose 1-diphosphate[Cytosol] + Anthranilate[Cytosol] => Diphosphate[Cytosol] + N-(5-Phospho-D-ribosyl)anthranilate[Cytosol]
	ANS	-2.20785e-27	2.18519e-16	2.18519e-16	0	-2.06931e-28	2.9279e-15	2.9279e-15	0	0.00171293	0.00171296	3.15367e-08	0.00171296	0.00211195	0.00211198	3.16767e-08	0.00211198	anthranilate synthase	L-Glutamine[Cytosol] + chorismate[Cytosol] => H+[Cytosol] + Pyruvate[Cytosol] + L-Glutamate[Cytosol] + Anthranilate[Cytosol]
	CHORM	-1.21771e-26	1.20639e-15	1.20639e-15	0	-1.1268e-27	1.61642e-14	1.61642e-14	0	0.00945668	0.00945685	1.74106e-07	0.00945685	0.0116596	0.0116597	1.7488e-07	0.0116597	chorismate mutase	chorismate[Cytosol] => Prephenate[Cytosol]
	CHORS	-2.52478e-13	-3.3475e-15	2.49131e-13	0	4.29049e-17	-1.23833e-13	1.23876e-13	0	0.011183	0.0111833	2.05891e-07	0.0111833	0.0137881	0.0137883	2.06805e-07	0.0137883	chorismate synthase	5-O-(1-Carboxyvinyl)-3-phosphoshikimate[Cytosol] => Phosphate[Cytosol] + chorismate[Cytosol]
	DDPA	-2.52478e-13	-3.3475e-15	2.49131e-13	0	4.29049e-17	-1.23833e-13	1.23876e-13	0	0.011183	0.0111833	2.05891e-07	0.0111833	0.0137881	0.0137883	2.06805e-07	0.0137883	3-deoxy-D-arabino-heptulosonate 7-phosphate synthetase	H2O[Cytosol] + Phosphoenolpyruvate[Cytosol] + D-Erythrose 4-phosphate[Cytosol] => Phosphate[Cytosol] + 2-Dehydro-3-deoxy-D-arabino-heptonate 7-phosphate[Cytosol]
	DHQS	-2.52478e-13	-3.3475e-15	2.49131e-13	0	4.29049e-17	-1.23833e-13	1.23876e-13	0	0.011183	0.0111833	2.05891e-07	0.0111833	0.0137881	0.0137883	2.06805e-07	0.0137883	3-dehydroquinate synthase	2-Dehydro-3-deoxy-D-arabino-heptonate 7-phosphate[Cytosol] => Phosphate[Cytosol] + 3-Dehydroquinate[Cytosol]
	DHQTi	-2.52478e-13	-3.3475e-15	2.49131e-13	0	4.29049e-17	-1.23833e-13	1.23876e-13	0	0.011183	0.0111833	2.05891e-07	0.0111833	0.0137881	0.0137883	2.06805e-07	0.0137883	3-dehydroquinate dehydratase, irreversible	3-Dehydroquinate[Cytosol] => H2O[Cytosol] + 3-Dehydroshikimate[Cytosol]
	PHETA	0	0	0	0	0	0	0	0	0	0	0	0	0	0	0	0	phenylalanine transaminase	2-Oxoglutarate[Cytosol] + L-Phenylalanine[Cytosol] <=> L-Glutamate[Cytosol] + Phenylpyruvate[Cytosol]
	RHEA_21411	-6.7624e-16	6.8251e-27	6.7624e-16	0	-9.06084e-15	6.36833e-28	9.06084e-15	0	-0.00530102	-0.00530092	9.75951e-08	-0.00530102	-0.00653584	-0.00653574	9.80284e-08	-0.00653584	phenylalanine dehydrogenase	H2O[Cytosol] + NAD+[Cytosol] + L-Phenylalanine[Cytosol] <=> H+[Cytosol] + Ammonium[Cytosol] + NADH[Cytosol] + Phenylpyruvate[Cytosol]
	PPND	-5.35181e-27	5.30151e-16	5.30151e-16	0	-4.99403e-28	7.10341e-15	7.10341e-15	0	0.00415575	0.00415583	7.65114e-08	0.00415583	0.00512381	0.00512389	7.68512e-08	0.00512389	prephenate dehydrogenase	NAD+[Cytosol] + Prephenate[Cytosol] => CO2[Cytosol] + NADH[Cytosol] + 3-(4-Hydroxyphenyl)pyruvate[Cytosol]
	PPNDH	-6.82481e-27	6.7624e-16	6.7624e-16	0	-6.33824e-28	9.06084e-15	9.06084e-15	0	0.00530092	0.00530102	9.75951e-08	0.00530102	0.00653574	0.00653584	9.80284e-08	0.00653584	prephenate dehydratase	H+[Cytosol] + Prephenate[Cytosol] => H2O[Cytosol] + CO2[Cytosol] + Phenylpyruvate[Cytosol]
	PSCVT	-2.52478e-13	-3.3475e-15	2.49131e-13	0	4.29049e-17	-1.23833e-13	1.23876e-13	0	0.011183	0.0111833	2.05891e-07	0.0111833	0.0137881	0.0137883	2.06805e-07	0.0137883	3-phosphoshikimate 1-carboxyvinyltransferase	Phosphoenolpyruvate[Cytosol] + Shikimate 5-phosphate[Cytosol] <=> Phosphate[Cytosol] + 5-O-(1-Carboxyvinyl)-3-phosphoshikimate[Cytosol]
	SHKK	-2.52478e-13	-3.3475e-15	2.49131e-13	0	4.29049e-17	-1.23833e-13	1.23876e-13	0	0.011183	0.0111833	2.05891e-07	0.0111833	0.0137881	0.0137883	2.06805e-07	0.0137883	shikimate kinase	ATP[Cytosol] + Shikimate[Cytosol] => ADP[Cytosol] + H+[Cytosol] + Shikimate 5-phosphate[Cytosol]
	SHK3Dr	-2.52478e-13	-3.3475e-15	2.49131e-13	0	4.29049e-17	-1.23833e-13	1.23876e-13	0	0.011183	0.0111833	2.05891e-07	0.0111833	0.0137881	0.0137883	2.06805e-07	0.0137883	shikimate dehydrogenase	H+[Cytosol] + NADPH[Cytosol] + 3-Dehydroshikimate[Cytosol] <=> NADP+[Cytosol] + Shikimate[Cytosol]
	TRPS1	0	2.18519e-16	2.18519e-16	0	0	2.9279e-15	2.9279e-15	0	0	0.00171296	0.00171296	0.00171296	0	0.00211198	0.00211198	0.00211198	tryptophan synthase (indoleglycerol phosphate)	L-Serine[Cytosol] + C'-(3-Indolyl)-glycerol 3-phosphate[Cytosol] => H2O[Cytosol] + Glyceraldehyde 3-phosphate[Cytosol] + L-Tryptophan[Cytosol]
	TRPS2	0	2.18519e-16	2.18519e-16	0	0	2.9279e-15	2.9279e-15	0	0	0.00171296	0.00171296	0	0	0.00211198	0.00211198	0	tryptophan synthase (indole)	L-Serine[Cytosol] + Indole[Cytosol] => H2O[Cytosol] + L-Tryptophan[Cytosol]
	TRPS3	0	2.18519e-16	2.18519e-16	0	0	2.9279e-15	2.9279e-15	0	0	0.00171296	0.00171296	0	0	0.00211198	0.00211198	0	tryptophan synthase (indoleglycerol phosphate)	C'-(3-Indolyl)-glycerol 3-phosphate[Cytosol] => Glyceraldehyde 3-phosphate[Cytosol] + Indole[Cytosol]
	TYRTA	-5.30151e-16	5.35181e-27	5.30151e-16	0	-7.10341e-15	4.99403e-28	7.10341e-15	0	-0.00415583	-0.00415575	7.65114e-08	-0.00415583	-0.00512389	-0.00512381	7.68512e-08	-0.00512389	tyrosine transaminase	2-Oxoglutarate[Cytosol] + L-Tyrosine[Cytosol] <=> L-Glutamate[Cytosol] + 3-(4-Hydroxyphenyl)pyruvate[Cytosol]
	CYSTL	0	0	0	0	0	0	0	0	0	0	0	0	0	0	0	0	cystathionine b-lyase	H2O[Cytosol] + L-Cystathionine[Cytosol] => Ammonium[Cytosol] + Pyruvate[Cytosol] + L-Homocysteine[Cytosol]
	AHCYSNS	0	0	0	0	0	0	0	0	0	0	0	0	0	0	0	0	S-adenosylhomocysteine nucleosidase	H2O[Cytosol] + S-Adenosyl-L-homocysteine[Cytosol] => Adenine[Cytosol] + S-Ribosyl-L-homocysteine[Cytosol]
	HSST	0	1.10142e-12	1.10142e-12	0	0	7.31972e-13	7.31972e-13	0	0	9.20531e-06	9.20531e-06	0	0	9.57911e-06	9.57911e-06	0	homoserine O-succinyltransferase	Succinyl-CoA[Cytosol] + L-Homoserine[Cytosol] => Coenzyme A[Cytosol] + O-Succinyl-L-homoserine[Cytosol]
	METAT	0	0	0	0	0	0	0	0	0	0	0	0	0	0	0	0	methionine adenosyltransferase	ATP[Cytosol] + H2O[Cytosol] + L-Methionine[Cytosol] => Phosphate[Cytosol] + Diphosphate[Cytosol] + S-Adenosyl-L-methionine[Cytosol]
	RHEA_21199	0	0	0	0	0	0	0	0	0	0	0	0	0	0	0	0	5-methyltetrahydropteroyltriglutamate-homocysteine methyltransferase	L-Homocysteine[Cytosol] + 5-Methyltetrahydropteroyltri-L-glutamate[Cytosol] => L-Methionine[Cytosol] + Tetrahydropteroyltri-L-glutamate[Cytosol]
	RHCCE	0	0	0	0	0	0	0	0	0	0	0	0	0	0	0	0	S-ribosylhomocysteine cleavage enzyme	S-Ribosyl-L-homocysteine[Cytosol] => L-Homocysteine[Cytosol] + 4,5-dihydroxy-2,3-pentanedione[Cytosol]
	SHSL1	0	5.50662e-16	5.50662e-16	0	0	-7.99599e-15	7.99599e-15	0	0	0.00463199	0.00463199	0	0	0.000143687	0.000143687	0	O-succinylhomoserine lyase (L-cysteine)	O-Succinyl-L-homoserine[Cytosol] + L-Cysteine[Cytosol] => H+[Cytosol] + Succinate[Cytosol] + L-Cystathionine[Cytosol]
	BAT2_4	0	0	0	0	0	0	0	0	0	0	0	0	0	0	0	0	Branched-chain-amino-acid aminotransferase, cytosolic	L-Glutamate[Cytosol] + 2-oxo-4-methylthiobutanoate[Cytosol] => 2-Oxoglutarate[Cytosol] + L-Methionine[Cytosol]
	YML082W	-5.50662e-16	1.10142e-12	1.10197e-12	0	7.99599e-15	-6.02439e-13	6.10435e-13	0	-0.00463199	9.20531e-06	0.00464119	0	-0.000143687	9.57911e-06	0.000153266	0	O-succinylhomoserine (thiol)-lyase	O-Succinyl-L-homoserine[Cytosol] <=> H+[Cytosol] + Ammonium[Cytosol] + Succinate[Cytosol] + 2-Oxobutanoate[Cytosol]
	RHEA_10115	-5.50662e-16	0	5.50662e-16	0	7.99599e-15	0	7.99599e-15	0	-0.00463199	0	0.00463199	0	-0.000143687	0	0.000143687	0	cystathionine beta-synthase	L-Serine[Cytosol] + L-Homocysteine[Cytosol] <=> H2O[Cytosol] + L-Cystathionine[Cytosol]
	RHEA_30934	0	0	0	0	0	0	0	0	0	0	0	0	0	0	0	0	cystathionine gamma-synthase	L-Cysteine[Cytosol] + O-Acetyl-L-homoserine[Cytosol] => H+[Cytosol] + Acetate[Cytosol] + L-Cystathionine[Cytosol]
	MET17_1	0	0	0	0	0	0	0	0	0	0	0	0	0	0	0	0	O-acetylhomoserine sulfhydrylase	O-Acetyl-L-homoserine[Cytosol] + Methanethiol[Cytosol] => Acetate[Cytosol] + L-Methionine[Cytosol]
	GLUPRT	1.90425e-13	1.23106e-13	6.73192e-14	0	2.50436e-14	-2.44978e-14	4.95414e-14	0	0.00816728	0.00816743	1.50367e-07	0.00816743	0.0100698	0.0100699	1.51035e-07	0.0100699	glutamine phosphoribosyldiphosphate amidotransferase	H2O[Cytosol] + 5-Phospho-alpha-D-ribose 1-diphosphate[Cytosol] + L-Glutamine[Cytosol] => Diphosphate[Cytosol] + L-Glutamate[Cytosol] + 5-Phospho-beta-D-ribosylamine[Cytosol]
	GARFT	-1000	5.83077e-15	1000	-1000	-1000	1.58329e-14	1000	-1000	-999.992	0.00816743	1000	-999.985	-999.982	0.0100699	999.992	-999.982	phosphoribosylglycinamide formyltransferase	10-Formyltetrahydrofolate[Cytosol] + N1-(5-Phospho-D-ribosyl)glycinamide[Cytosol] <=> H+[Cytosol] + 5,6,7,8-Tetrahydrofolate[Cytosol] + N2-Formyl-N1-(5-phospho-D-ribosyl)glycinamide[Cytosol]
	AICART	1.22785e-13	1.20293e-13	2.49145e-15	0	5.49922e-14	2.94003e-14	2.55919e-14	0	0.0110224	0.0110226	2.02932e-07	0.0110226	0.01359	0.0135902	2.03833e-07	0.0135902	phosphoribosylaminoimidazolecarboxamide formyltransferase	5-Amino-1-(5-Phospho-D-ribosyl)imidazole-4-carboxamide[Cytosol] + 10-Formyltetrahydrofolate[Cytosol] <=> 5,6,7,8-Tetrahydrofolate[Cytosol] + 5-Formamido-1-(5-phospho-D-ribosyl)imidazole-4-carboxamide[Cytosol]
	ASPCT	-1.1109e-27	1.27171e-15	1.27171e-15	0	-4.11813e-27	1.70394e-14	1.70394e-14	0	0.00996869	0.00996887	1.83533e-07	0.00996887	0.0122908	0.012291	1.84348e-07	0.012291	aspartate carbamoyltransferase	L-Aspartate[Cytosol] + Carbamoyl phosphate[Cytosol] => H+[Cytosol] + Phosphate[Cytosol] + N-Carbamoyl-L-aspartate[Cytosol]
	IMPD	0	1.74971e-13	1.74971e-13	0	4.29049e-17	-1.44344e-14	1.44773e-14	0	0.00730997	0.0073101	1.34583e-07	0.0073101	0.00901278	0.00901292	1.35181e-07	0.00901292	IMP dehydrogenase	H2O[Cytosol] + NAD+[Cytosol] + IMP[Cytosol] => H+[Cytosol] + NADH[Cytosol] + Xanthosine 5-phosphate[Cytosol]
	ADPT	0	0	0	0	0	0	0	0	0	0	0	0	0	0	0	0	adenine phosphoribosyltransferase	5-Phospho-alpha-D-ribose 1-diphosphate[Cytosol] + Adenine[Cytosol] => Diphosphate[Cytosol] + AMP[Cytosol]
	GUAPRT	0	3.80647e-14	3.80647e-14	0	0	-3.2314e-13	3.2314e-13	0	0	1.84106e-05	1.84106e-05	0	0	1.79608e-05	1.79608e-05	0	guanine phosphoribosyltransferase	5-Phospho-alpha-D-ribose 1-diphosphate[Cytosol] + Guanine[Cytosol] => Diphosphate[Cytosol] + GMP[Cytosol]
	XPPT	0	0	0	0	0	0	0	0	0	0	0	0	0	0	0	0	xanthine phosphoribosyltransferase	5-Phospho-alpha-D-ribose 1-diphosphate[Cytosol] + Xanthine[Cytosol] => Diphosphate[Cytosol] + Xanthosine 5-phosphate[Cytosol]
	GUAPRT1	0	3.80647e-14	3.80647e-14	0	0	-3.2314e-13	3.2314e-13	0	0	1.84106e-05	1.84106e-05	0	0	1.79608e-05	1.79608e-05	0	guanine phosphoribosyltransferase	5-Phospho-alpha-D-ribose 1-diphosphate[Cytosol] + Guanine[Cytosol] => Diphosphate[Cytosol] + GMP[Cytosol]
	DHORD8	-9.15555e-28	1.27171e-15	1.27171e-15	0	-4.11642e-27	1.70394e-14	1.70394e-14	0	0.00996869	0.00996887	1.83533e-07	0.00996887	0.0122908	0.012291	1.84348e-07	0.012291	dihydroorotic acid (menaquinone-8)	Fumarate[Cytosol] + (S)-Dihydroorotate[Cytosol] => Succinate[Cytosol] + Orotate[Cytosol]
	ORPT	-1.27171e-15	1.28706e-27	1.27171e-15	0	-1.70394e-14	4.11758e-27	1.70394e-14	0	-0.00996887	-0.00996869	1.83533e-07	-0.00996887	-0.012291	-0.0122908	1.84348e-07	-0.012291	orotate phosphoribosyltransferase	Diphosphate[Cytosol] + Orotidine 5-phosphate[Cytosol] <=> 5-Phospho-alpha-D-ribose 1-diphosphate[Cytosol] + Orotate[Cytosol]
	OMPDC	-1.22923e-27	1.27171e-15	1.27171e-15	0	-4.12306e-27	1.70394e-14	1.70394e-14	0	0.00996869	0.00996887	1.83533e-07	0.00996887	0.0122908	0.012291	1.84348e-07	0.012291	orotidine-5-phosphate decarboxylase	H+[Cytosol] + Orotidine 5-phosphate[Cytosol] => CO2[Cytosol] + UMP[Cytosol]
	NTPP91	-3.22008e-15	3.25052e-26	3.22008e-15	0	-4.31453e-14	3.07849e-27	4.31453e-14	0	-0.0252421	-0.0252416	4.64722e-07	-0.0252421	-0.031122	-0.0311215	4.66786e-07	-0.031122	Nucleoside triphosphate pyrophosphorylase (itp)	H2O[Cytosol] + UTP[Cytosol] <=> H+[Cytosol] + Diphosphate[Cytosol] + UMP[Cytosol]
	CTPS2	0	1.70974e-13	1.70974e-13	0	0	1.517e-12	1.517e-12	0	0	3.68212e-05	3.68212e-05	0	0	2.87373e-05	2.87373e-05	0	CTP synthase (glutamine)	ATP[Cytosol] + L-Glutamine[Cytosol] + H2O[Cytosol] + UTP[Cytosol] => ADP[Cytosol] + CTP[Cytosol] + L-Glutamate[Cytosol] + 2 H+[Cytosol] + Phosphate[Cytosol]
	RHEA_30338	-7.17722e-16	1.70974e-13	1.71691e-13	0	-9.61664e-15	1.517e-12	1.52662e-12	0	-0.00562619	-0.00558927	3.69248e-05	-0.00562619	-0.00693676	-0.00690792	2.88414e-05	-0.00693676	dCTP deaminase	H+[Cytosol] + H2O[Cytosol] + CTP[Cytosol] <=> Ammonium[Cytosol] + UTP[Cytosol]
	RNTR3c	-2.07051e-27	2.04487e-16	2.04487e-16	0	-2.03473e-28	2.73989e-15	2.73989e-15	0	0.00160293	0.00160296	2.95115e-08	0.00160296	0.00197633	0.00197636	2.96426e-08	0.00197636	ribonucleoside-triphosphate reductase (CTP) (flavodoxin)	CTP[Cytosol] + flavodoxin (reduced)[Cytosol] => H2O[Cytosol] + dCTP[Cytosol] + flavodoxin (oxidized)[Cytosol]
	TMDS	-1.02068e-27	1.00609e-16	1.00609e-16	0	-1.04865e-28	1.34805e-15	1.34805e-15	0	0.000788659	0.000788674	1.452e-08	0.000788674	0.000972373	0.000972387	1.45844e-08	0.000972387	thymidylate synthase	5,10-Methylenetetrahydrofolate[Cytosol] + dUMP[Cytosol] => 7,8-Dihydrofolate[Cytosol] + dTMP[Cytosol]
	HXPRT	0	0	0	0	0	0	0	0	0	0	0	0	0	0	0	0	hypoxanthine phosphoribosyltransferase (Hypoxanthine)	5-Phospho-alpha-D-ribose 1-diphosphate[Cytosol] + Hypoxanthine[Cytosol] => Diphosphate[Cytosol] + IMP[Cytosol]
	UPPRT	0	0	0	0	0	0	0	0	0	0	0	0	0	0	0	0	uracil phosphoribosyltransferase	5-Phospho-alpha-D-ribose 1-diphosphate[Cytosol] + Uracil[Cytosol] => Diphosphate[Cytosol] + UMP[Cytosol]
	PRAGSr	1.90425e-13	1.23106e-13	6.73192e-14	0	2.50436e-14	-2.44978e-14	4.95414e-14	0	0.00816728	0.00816743	1.50367e-07	0.00816743	0.0100698	0.0100699	1.51035e-07	0.0100699	phosphoribosylglycinamide synthase	ATP[Cytosol] + Glycine[Cytosol] + 5-Phospho-beta-D-ribosylamine[Cytosol] <=> ADP[Cytosol] + H+[Cytosol] + Phosphate[Cytosol] + N1-(5-Phospho-D-ribosyl)glycinamide[Cytosol]
	GART	0	1000	1000	1000	0	1000	1000	1000	0	1000	1000	999.993	0	999.992	999.992	999.992	GAR transformylase-T	ATP[Cytosol] + Formate[Cytosol] + N1-(5-Phospho-D-ribosyl)glycinamide[Cytosol] => ADP[Cytosol] + H+[Cytosol] + Phosphate[Cytosol] + N2-Formyl-N1-(5-phospho-D-ribosyl)glycinamide[Cytosol]
	PRFGS	1.22785e-13	1.20293e-13	2.49145e-15	0	5.49922e-14	2.94003e-14	2.55919e-14	0	0.00816728	0.00816743	1.50367e-07	0.00816743	0.0100698	0.0100699	1.51035e-07	0.0100699	phosphoribosylformylglycinamidine synthase	ATP[Cytosol] + H2O[Cytosol] + L-Glutamine[Cytosol] + N2-Formyl-N1-(5-phospho-D-ribosyl)glycinamide[Cytosol] => ADP[Cytosol] + H+[Cytosol] + Phosphate[Cytosol] + L-Glutamate[Cytosol] + 2-(Formamido)-N1-(5-phospho-D-ribosyl)acetamidine[Cytosol]
	PRAIS	1.22785e-13	1.20293e-13	2.49145e-15	0	5.49922e-14	2.94003e-14	2.55919e-14	0	0.00816728	0.00816743	1.50367e-07	0.00816743	0.0100698	0.0100699	1.51035e-07	0.0100699	phosphoribosylaminoimidazole synthase	ATP[Cytosol] + 2-(Formamido)-N1-(5-phospho-D-ribosyl)acetamidine[Cytosol] => ADP[Cytosol] + 2 H+[Cytosol] + Phosphate[Cytosol] + 5-amino-1-(5-phospho-D-ribosyl)imidazole[Cytosol]
	AIRC3	-1.20293e-13	-1.22785e-13	2.49145e-15	0	-2.94003e-14	-5.49922e-14	2.55919e-14	0	-0.00816743	-0.00816728	1.50367e-07	-0.00816743	-0.0100699	-0.0100698	1.51035e-07	-0.0100699	phosphoribosylaminoimidazole carboxylase (mutase rxn)	5-amino-1-(5-phospho-D-ribosyl)imidazole-4-carboxylate[Cytosol] <=> 5-phosphoribosyl-5-carboxyaminoimidazole[Cytosol]
	PRASCS	1.22785e-13	1.20293e-13	2.49145e-15	0	5.49922e-14	2.94003e-14	2.55919e-14	0	0.00816728	0.00816743	1.50367e-07	0.00816743	0.0100698	0.0100699	1.51035e-07	0.0100699	phosphoribosylaminoimidazolesuccinocarboxamide synthase	ATP[Cytosol] + L-Aspartate[Cytosol] + 5-amino-1-(5-phospho-D-ribosyl)imidazole-4-carboxylate[Cytosol] <=> ADP[Cytosol] + H+[Cytosol] + Phosphate[Cytosol] + (S)-2-[5-Amino-1-(5-phospho-D-ribosyl)imidazole-4-carboxamido]succinate[Cytosol]
	ADSL1r	1.22785e-13	2.84179e-15	1.19943e-13	-2.06374e-16	5.49493e-14	-1.947e-14	7.44193e-14	1.32217e-16	0.00371239	0.00371246	6.83487e-08	0.00371246	0.00457717	0.00457724	6.86522e-08	0.00457724	adenylsuccinate lyase	N6-(1,2-Dicarboxyethyl)-AMP[Cytosol] <=> Fumarate[Cytosol] + AMP[Cytosol]
	GMPS2	5.65346e-26	1.74971e-13	1.74971e-13	0	4.29049e-17	-1.44344e-14	1.44773e-14	0	0.00730997	0.0073101	1.34583e-07	0.0073101	0.00901278	0.00901292	1.35181e-07	0.00901292	GMP synthase	ATP[Cytosol] + H2O[Cytosol] + L-Glutamine[Cytosol] + Xanthosine 5-phosphate[Cytosol] => 2 H+[Cytosol] + Diphosphate[Cytosol] + AMP[Cytosol] + L-Glutamate[Cytosol] + GMP[Cytosol]
	NTPP10	0	0	0	0	0	0	0	0	0	0	0	0	0	0	0	0	Nucleoside triphosphate pyrophosphorylase (ditp)	H2O[Cytosol] + dITP[Cytosol] => H+[Cytosol] + Diphosphate[Cytosol] + dIMP[Cytosol]
	NTPP11	0	0	0	0	0	0	0	0	0	0	0	0	0	0	0	0	Nucleoside triphosphate pyrophosphorylase (xtp)	H2O[Cytosol] + XTP[Cytosol] => H+[Cytosol] + Diphosphate[Cytosol] + Xanthosine 5-phosphate[Cytosol]
	NTPP2	0	8.51302e-14	8.51302e-14	0	0	-1.57126e-12	1.57126e-12	0	0	3.68212e-05	3.68212e-05	0	0	3.59216e-05	3.59216e-05	0	Nucleoside triphosphate pyrophosphorylase (gtp)	H2O[Cytosol] + GTP[Cytosol] => H+[Cytosol] + Diphosphate[Cytosol] + GMP[Cytosol]
	NTPP9	0	0	0	0	0	0	0	0	0	0	0	0	0	0	0	0	Nucleoside triphosphate pyrophosphorylase (itp)	H2O[Cytosol] + ITP[Cytosol] => H+[Cytosol] + Diphosphate[Cytosol] + IMP[Cytosol]
	NTPP1	0	9.95767e-14	9.95767e-14	0	0	-3.46925e-13	3.46925e-13	0	0	3.68212e-05	3.68212e-05	0	0	3.59216e-05	3.59216e-05	0	Nucleoside triphosphate pyrophosphorylase (dgtp)	H2O[Cytosol] + dGTP[Cytosol] => H+[Cytosol] + Diphosphate[Cytosol] + dGMP[Cytosol]
	DGK1	1.10159e-25	9.95767e-14	9.95767e-14	0	1.50658e-14	-3.46925e-13	3.6199e-13	0	0	3.68212e-05	3.68212e-05	0	0	3.59216e-05	3.59216e-05	0	deoxyguanylate kinase (dGMP:ATP)	ATP[Cytosol] + dGMP[Cytosol] <=> ADP[Cytosol] + dGDP[Cytosol]
	GTPDPDP	0	0	0	0	0	0	0	0	0	0	0	0	0	0	0	0	guanosine-5'-triphosphate,3'-diphosphate diphosphatase	H2O[Cytosol] + Guanosine 3'-diphosphate 5'-triphosphate[Cytosol] => H+[Cytosol] + Phosphate[Cytosol] + Guanosine 3',5'-bis(diphosphate)[Cytosol]
	GTPDPK	0	0	0	0	0	0	0	0	0	0	0	0	0	0	0	0	GTP diphosphokinase	ATP[Cytosol] + GTP[Cytosol] => H+[Cytosol] + AMP[Cytosol] + Guanosine 3'-diphosphate 5'-triphosphate[Cytosol]
	GK1	-2.52478e-13	8.62503e-14	3.38729e-13	0	4.29049e-17	-1.57121e-12	1.57125e-12	0	0.00730997	0.00734679	3.68212e-05	0.0073101	0.00901278	0.0090487	3.59216e-05	0.00901292	guanylate kinase (GMP:ATP)	ATP[Cytosol] + GMP[Cytosol] <=> ADP[Cytosol] + GDP[Cytosol]
	NTPTP1	0	0	0	0	0	0	0	0	0	0	0	0	0	0	0	0	Nucleoside triphosphate tripolyhydrolase	H2O[Cytosol] + dGTP[Cytosol] => Deoxyguanosine[Cytosol] + Inorganic triphosphate[Cytosol]
	NTPTP2	0	3.80647e-14	3.80647e-14	0	0	-3.2314e-13	3.2314e-13	0	0	1.84106e-05	1.84106e-05	0	0	1.79608e-05	1.79608e-05	0	Nucleoside triphosphate tripolyhydrolase	H2O[Cytosol] + GTP[Cytosol] => Inorganic triphosphate[Cytosol] + Guanosine[Cytosol]
	RHEA_18672	0	0	0	0	0	0	0	0	0	0	0	0	0	0	0	0	ribonucleoside hydrolase	H2O[Cytosol] + Adenosine[Cytosol] <=> D-Ribose[Cytosol] + Adenine[Cytosol]
	RHEA_30774	0	3.80647e-14	3.80647e-14	0	0	-3.2314e-13	3.2314e-13	0	0	1.84106e-05	1.84106e-05	0	0	1.79608e-05	1.79608e-05	0	ribonucleoside hydrolase	H2O[Cytosol] + Guanosine[Cytosol] <=> D-Ribose[Cytosol] + Guanine[Cytosol]
	ADK1	-6.36772e-13	1000	1000	-4.12748e-16	-2.09286e-13	1000	1000	2.08923e-16	0.184043	1000	999.816	0.184046	0.226914	1000	999.773	0.226918	adenylate kinase	ATP[Cytosol] + AMP[Cytosol] <=> 2 ADP[Cytosol]
	RHEA_30298	-5.67676e-13	1000	1000	1.26267e-28	-1.47666e-13	1000	1000	-5.55112e-17	0.131877	999.948	999.816	0.13188	0.162597	999.936	999.773	0.1626	GTP:pyruvate 2-O-phosphotransferase	Pyruvate[Cytosol] + GTP[Cytosol] <=> H+[Cytosol] + Phosphoenolpyruvate[Cytosol] + GDP[Cytosol]
	RHEA_30730	0	0	0	0	0	0	0	0	0	0	0	0	0	0	0	0	dATP:pyruvate 2-O-phosphotransferase	Pyruvate[Cytosol] + dATP[Cytosol] <=> H+[Cytosol] + Phosphoenolpyruvate[Cytosol] + dADP[Cytosol]
	RHEA_30794	-9.95767e-14	-1.10046e-25	9.95767e-14	0	3.46925e-13	-1.50658e-14	3.6199e-13	0	-3.68212e-05	0	3.68212e-05	0	-3.59216e-05	0	3.59216e-05	0	dGTP:pyruvate 2-O-phosphotransferase	Pyruvate[Cytosol] + dGTP[Cytosol] <=> H+[Cytosol] + Phosphoenolpyruvate[Cytosol] + dGDP[Cytosol]
	DADK	0	0	0	0	0	0	0	0	0	0	0	0	0	0	0	0	deoxyadenylate kinase	ATP[Cytosol] + dAMP[Cytosol] <=> ADP[Cytosol] + dADP[Cytosol]
	ADSS	1.22785e-13	2.84179e-15	1.19943e-13	-2.06374e-16	5.49493e-14	-1.947e-14	7.44193e-14	1.32217e-16	0.00371239	0.00371246	6.83487e-08	0.00371246	0.00457717	0.00457724	6.86522e-08	0.00457724	adenylosuccinate synthase	L-Aspartate[Cytosol] + IMP[Cytosol] + GTP[Cytosol] => 2 H+[Cytosol] + Phosphate[Cytosol] + N6-(1,2-Dicarboxyethyl)-AMP[Cytosol] + GDP[Cytosol]
	ADSL2r	1.22785e-13	1.20293e-13	2.49145e-15	0	5.49922e-14	2.94003e-14	2.55919e-14	0	0.00816728	0.00816743	1.50367e-07	0.00816743	0.0100698	0.0100699	1.51035e-07	0.0100699	adenylosuccinate lyase	(S)-2-[5-Amino-1-(5-phospho-D-ribosyl)imidazole-4-carboxamido]succinate[Cytosol] <=> Fumarate[Cytosol] + 5-Amino-1-(5-Phospho-D-ribosyl)imidazole-4-carboxamide[Cytosol]
	DURIK1	0	0	0	0	0	0	0	0	0	0	0	0	0	0	0	0	deoxyuridine kinase (ATP:Deoxyuridine)	ATP[Cytosol] + Deoxyuridine[Cytosol] => ADP[Cytosol] + H+[Cytosol] + dUMP[Cytosol]
	DTMPK	-1.01987e-27	1.00609e-16	1.00609e-16	0	-1.04209e-28	1.34805e-15	1.34805e-15	0	0.000788659	0.000788674	1.452e-08	0.000788674	0.000972373	0.000972387	1.45844e-08	0.000972387	dTMP kinase	ATP[Cytosol] + dTMP[Cytosol] <=> ADP[Cytosol] + dTDP[Cytosol]
	DHORTS	-1.27171e-15	9.95315e-28	1.27171e-15	0	-1.70394e-14	4.11604e-27	1.70394e-14	0	-0.00996887	-0.00996869	1.83533e-07	-0.00996887	-0.012291	-0.0122908	1.84348e-07	-0.012291	dihydroorotase	H2O[Cytosol] + (S)-Dihydroorotate[Cytosol] <=> H+[Cytosol] + N-Carbamoyl-L-aspartate[Cytosol]
	IMPC	-1.20293e-13	-1.22785e-13	2.49145e-15	0	-2.94003e-14	-5.49922e-14	2.55919e-14	0	-0.0110226	-0.0110224	2.02932e-07	-0.0110226	-0.0135902	-0.01359	2.03833e-07	-0.0135902	IMP cyclohydrolase	H2O[Cytosol] + IMP[Cytosol] <=> 5-Formamido-1-(5-phospho-D-ribosyl)imidazole-4-carboxamide[Cytosol]
	DCTPD	-1.01947e-27	1.00609e-16	1.00609e-16	0	-1.04539e-28	1.34805e-15	1.34805e-15	0	0.000788659	0.000788674	1.452e-08	0.000788674	0.000972373	0.000972387	1.45844e-08	0.000972387	dCTP deaminase	H+[Cytosol] + H2O[Cytosol] + dCTP[Cytosol] => Ammonium[Cytosol] + dUTP[Cytosol]
	DUTPDP	-1.01987e-27	1.00609e-16	1.00609e-16	0	-1.04209e-28	1.34805e-15	1.34805e-15	0	0.000788659	0.000788674	1.452e-08	0.000788674	0.000972373	0.000972387	1.45844e-08	0.000972387	dUTP diphosphatase	H2O[Cytosol] + dUTP[Cytosol] => H+[Cytosol] + Diphosphate[Cytosol] + dUMP[Cytosol]
	AIRC2	1.22785e-13	1.20293e-13	2.49145e-15	0	5.49922e-14	2.94003e-14	2.55919e-14	0	0.00816728	0.00816743	1.50367e-07	0.00816743	0.0100698	0.0100699	1.51035e-07	0.0100699	phosphoribosylaminoimidazole carboxylase	ATP[Cytosol] + Bicarbonate[Cytosol] + 5-amino-1-(5-phospho-D-ribosyl)imidazole[Cytosol] => ADP[Cytosol] + H+[Cytosol] + Phosphate[Cytosol] + 5-phosphoribosyl-5-carboxyaminoimidazole[Cytosol]
	ADK3	-1000	6.9737e-13	1000	2.06374e-16	-1000	1.95326e-13	1000	-7.67059e-17	-999.959	-0.1429	999.816	-0.142902	-999.949	-0.176187	999.773	-0.17619	adentylate kinase (GTP)	AMP[Cytosol] + GTP[Cytosol] <=> ADP[Cytosol] + GDP[Cytosol]
	ADK4	0	0	0	0	0	0	0	0	0	0	0	0	0	0	0	0	adentylate kinase (ITP)	AMP[Cytosol] + ITP[Cytosol] <=> ADP[Cytosol] + IDP[Cytosol]
	RNTR1c	-1.01556e-27	1.00609e-16	1.00609e-16	0	-9.51912e-29	1.34805e-15	1.34805e-15	0	0.000788659	0.000788674	1.452e-08	0.000788674	0.000972373	0.000972387	1.45844e-08	0.000972387	ribonucleoside-triphosphate reductase (ATP) (flavodoxin)	ATP[Cytosol] + flavodoxin (reduced)[Cytosol] => H2O[Cytosol] + flavodoxin (oxidized)[Cytosol] + dATP[Cytosol]
	RNTR2c	-1.60912e-26	1.03877e-16	1.03877e-16	0	-4.08794e-15	-1.50658e-14	1.09778e-14	0	0.000814275	0.00081429	1.49916e-08	0.00081429	0.00100396	0.00100397	1.50581e-08	0.00100397	ribonucleoside-triphosphate reductase (GTP) (flavodoxin)	flavodoxin (reduced)[Cytosol] + GTP[Cytosol] => H2O[Cytosol] + flavodoxin (oxidized)[Cytosol] + dGTP[Cytosol]
	URIDK2r	0	0	0	0	0	0	0	0	0	0	0	0	0	0	0	0	uridylate kinase (dUMP)	ATP[Cytosol] + dUMP[Cytosol] <=> ADP[Cytosol] + dUDP[Cytosol]
	FLDR1	3.86437e-26	4.08973e-16	4.08973e-16	0	0	-1.50658e-14	1.50658e-14	0	0.00320587	0.00320593	5.90231e-08	0.00320593	0.00395266	0.00395271	5.92852e-08	0.00395271	flavodoxin reductase (NADPH)	H+[Cytosol] + NADPH[Cytosol] + flavodoxin (oxidized)[Cytosol] => NADP+[Cytosol] + flavodoxin (reduced)[Cytosol]
	PPA	0	1.47101e-13	1.47101e-13	0	0	1.11671e-12	1.11671e-12	0	0	3.68212e-05	3.68212e-05	0	0	3.59216e-05	3.59216e-05	0	inorganic diphosphatase	H2O[Cytosol] + Diphosphate[Cytosol] => H+[Cytosol] + 2 Phosphate[Cytosol]
	PPA2	0	2.02202e-13	2.02202e-13	0	0	1.11671e-12	1.11671e-12	0	0	3.68212e-05	3.68212e-05	0	0	3.59216e-05	3.59216e-05	0	inorganic triphosphatase	H2O[Cytosol] + Inorganic triphosphate[Cytosol] => H+[Cytosol] + Phosphate[Cytosol] + Diphosphate[Cytosol]
	RHEA_13068	0	6.66095e-14	6.66095e-14	0	0	8.34367e-14	8.34367e-14	0	0	3.68212e-05	3.68212e-05	0	0	3.59216e-05	3.59216e-05	0	ATP-dependent DNA helicase	ATP[Cytosol] + H2O[Cytosol] => ADP[Cytosol] + H+[Cytosol] + Phosphate[Cytosol]
	HCO3E	-1.56752e-13	-1.22785e-13	3.39672e-14	0	1.51437e-13	-5.49922e-14	2.06429e-13	0	-0.0181409	-0.018136	4.9095e-06	-0.0181363	-0.022366	-0.0223606	5.32173e-06	-0.022361	HCO3 equilibration reaction	H+[Cytosol] + Bicarbonate[Cytosol] <=> H2O[Cytosol] + CO2[Cytosol]
	ACMUMtex	0	0	0	0	0	0	0	0	0	0	0	0	0	0	0	0	N-acetylmuramate transport via diffusion (extracellular to periplasm)	N-Acetylmuramate[b] => N-Acetylmuramate[Extraorganism]
	ACMUMptspp	0	0	0	0	0	0	0	0	0	0	0	0	0	0	0	0	N-acetylmuramate transport via PEP:Pyr PTS (periplasm)	Phosphoenolpyruvate[Cytosol] + N-Acetylmuramate[Extraorganism] => Pyruvate[Cytosol] + N-acetylmuramate 6-phosphate[Cytosol]
	GF6PTA	0	9.58162e-16	9.58162e-16	0	0	2.54575e-14	2.54575e-14	0	0	0.00747387	0.00747387	0	0	0.000143687	0.000143687	0	glutamine-fructose-6-phosphate transaminase	D-Fructose 6-phosphate[Cytosol] + L-Glutamine[Cytosol] => L-Glutamate[Cytosol] + D-Glucosamine 6-phosphate[Cytosol]
	RHEA_12175	0	1.33885e-15	1.33885e-15	0	0	1.05497e-14	1.05497e-14	0	0	0.00747387	0.00747387	0.00747387	0.009071	0.00921483	0.000143825	0.00921483	NAD-dependent deacetylase	D-Fructose 6-phosphate[Cytosol] + Ammonium[Cytosol] => H2O[Cytosol] + D-Glucosamine 6-phosphate[Cytosol]
	PGAMT	-9.53425e-16	9.61158e-27	9.53425e-16	0	-1.27748e-14	8.98553e-28	1.27748e-14	0	-0.00747387	-0.00747373	1.37598e-07	-0.00747387	-0.00921483	-0.00921469	1.38209e-07	-0.00921483	phosphoglucosamine mutase	D-Glucosamine 1-phosphate[Cytosol] <=> D-Glucosamine 6-phosphate[Cytosol]
	G1PACT	-9.61504e-27	9.53425e-16	9.53425e-16	0	-8.99742e-28	1.27748e-14	1.27748e-14	0	0.00747373	0.00747387	1.37598e-07	0.00747387	0.00921469	0.00921483	1.38209e-07	0.00921483	glucosamine-1-phosphate N-acetyltransferase	Acetyl-CoA[Cytosol] + D-Glucosamine 1-phosphate[Cytosol] => H+[Cytosol] + Coenzyme A[Cytosol] + N-Acetyl-D-glucosamine 1-phosphate[Cytosol]
	UAGDP	-9.61272e-27	9.53425e-16	9.53425e-16	0	-8.90346e-28	1.27748e-14	1.27748e-14	0	0.00747373	0.00747387	1.37598e-07	0.00747387	0.00921469	0.00921483	1.38209e-07	0.00921483	UDP-N-acetylglucosamine diphosphorylase	H+[Cytosol] + UTP[Cytosol] + N-Acetyl-D-glucosamine 1-phosphate[Cytosol] => Diphosphate[Cytosol] + UDP-N-acetyl-D-glucosamine[Cytosol]
	UAGCVT	-4.80818e-27	4.76713e-16	4.76713e-16	0	-4.46706e-28	6.3874e-15	6.3874e-15	0	0.00373686	0.00373693	6.87992e-08	0.00373693	0.00460734	0.00460741	6.91047e-08	0.00460741	UDP-N-acetylglucosamine 1-carboxyvinyltransferase	Phosphoenolpyruvate[Cytosol] + UDP-N-acetyl-D-glucosamine[Cytosol] => Phosphate[Cytosol] + UDP-N-acetyl-3-O-(1-carboxyvinyl)-D-glucosamine[Cytosol]
	UAPGR	-4.80812e-27	4.76713e-16	4.76713e-16	0	-4.5177e-28	6.3874e-15	6.3874e-15	0	0.00373686	0.00373693	6.87992e-08	0.00373693	0.00460734	0.00460741	6.91047e-08	0.00460741	UDP-N-acetylenolpyruvoylglucosamine reductase	H+[Cytosol] + NADPH[Cytosol] + UDP-N-acetyl-3-O-(1-carboxyvinyl)-D-glucosamine[Cytosol] => NADP+[Cytosol] + UDP-N-acetylmuramate[Cytosol]
	AGDC	0	0	0	0	0	0	0	0	0	0	0	0	0	0	0	0	N-acetylglucosamine-6-phosphate deacetylase	H2O[Cytosol] + N-Acetyl-D-glucosamine 6-phosphate[Cytosol] => Acetate[Cytosol] + D-Glucosamine 6-phosphate[Cytosol]
	AGM3PH	0	0	0	0	0	0	0	0	0	0	0	0	0	0	0	0	N-Acetyl-D-glucosamine(anhydrous)N-Acetylmuramyl-tripeptide beta -1,4-N-acetylglucosaminidase	H2O[Cytosol] + N-Acetyl-D-glucosamine(anhydrous)N-Acetylmuramyl-tripeptide[Cytosol] => 1,6-anhydrous-N-Acetylmuramyl-tripeptide[Cytosol] + N-Acetyl-D-glucosamine[Cytosol]
	GALUi	-1.00504e-26	9.94945e-16	9.94945e-16	0	-9.35618e-28	1.33311e-14	1.33311e-14	0	0.0077992	0.00779934	1.43591e-07	0.00779934	0.00961597	0.00961612	1.44228e-07	0.00961612	UTP-glucose-1-phosphate uridylyltransferase (irreversible)	H+[Cytosol] + D-Glucose 1-phosphate[Cytosol] + UTP[Cytosol] => Diphosphate[Cytosol] + UDPglucose[Cytosol]
	UDPGD	0	0	0	0	0	0	0	0	0	0	0	0	0	0	0	0	UDPglucose 6-dehydrogenase	H2O[Cytosol] + 2 NAD+[Cytosol] + UDPglucose[Cytosol] => 3 H+[Cytosol] + 2 NADH[Cytosol] + UDP-D-glucuronate[Cytosol]
	DXPS	-4.92778e-29	-4.92778e-29	0	0	0	0	0	0	-3.12611e-33	-3.12611e-33	0	0	-5.84733e-19	-5.84733e-19	0	0	1-deoxy-D-xylulose 5-phosphate synthase	H+[Cytosol] + Glyceraldehyde 3-phosphate[Cytosol] + Pyruvate[Cytosol] => CO2[Cytosol] + 1-deoxy-D-xylulose 5-phosphate[Cytosol]
	DXYLK	0	0	0	0	0	0	0	0	0	0	0	0	0	0	0	0	1-Deoxy-D-xylulose kinase	ATP[Cytosol] + 1-deoxy-D-xylulose[Cytosol] => ADP[Cytosol] + H+[Cytosol] + 1-deoxy-D-xylulose 5-phosphate[Cytosol]
	DXPRIi	-4.92778e-29	-4.92778e-29	0	0	0	0	0	0	-2.42407e-33	-2.42407e-33	0	0	-5.84733e-19	-5.84733e-19	0	0	1-deoxy-D-xylulose reductoisomerase	H+[Cytosol] + NADPH[Cytosol] + 1-deoxy-D-xylulose 5-phosphate[Cytosol] => NADP+[Cytosol] + 2-C-methyl-D-erythritol 4-phosphate[Cytosol]
	MEPCT	-4.92778e-29	-4.92778e-29	0	0	0	0	0	0	-2.62261e-33	-2.62261e-33	0	0	-5.84733e-19	-5.84733e-19	0	0	2-C-methyl-D-erythritol 4-phosphate cytidylyltransferase	H+[Cytosol] + CTP[Cytosol] + 2-C-methyl-D-erythritol 4-phosphate[Cytosol] => Diphosphate[Cytosol] + 4-(cytidine 5'-diphospho)-2-C-methyl-D-erythritol[Cytosol]
	CDPMEK	-4.92778e-29	-4.92778e-29	0	0	0	0	0	0	-2.53122e-33	-2.53122e-33	0	0	-5.84733e-19	-5.84733e-19	0	0	4-(cytidine 5'-diphospho)-2-C-methyl-D-erythritol kinase	ATP[Cytosol] + 4-(cytidine 5'-diphospho)-2-C-methyl-D-erythritol[Cytosol] => ADP[Cytosol] + H+[Cytosol] + 2-phospho-4-(cytidine 5'-diphospho)-2-C-methyl-D-erythritol[Cytosol]
	MECDPS	-4.92778e-29	-4.92778e-29	0	0	0	0	0	0	-1.74628e-33	-1.74628e-33	0	0	-5.84733e-19	-5.84733e-19	0	0	2-C-methyl-D-erythritol 2,4-cyclodiphosphate synthase	2-phospho-4-(cytidine 5'-diphospho)-2-C-methyl-D-erythritol[Cytosol] => 2-C-methyl-D-erythritol 2,4-cyclodiphosphate[Cytosol] + CMP[Cytosol]
	MECDPDH2	-4.92778e-29	-4.92778e-29	0	0	0	0	0	0	-2.14451e-33	-2.14451e-33	0	0	-5.84733e-19	-5.84733e-19	0	0	2C-methyl-D-erythritol 2,4 cyclodiphosphate dehydratase	NADH[Cytosol] + 2-C-methyl-D-erythritol 2,4-cyclodiphosphate[Cytosol] => H2O[Cytosol] + NAD+[Cytosol] + 1-hydroxy-2-methyl-2-(E)-butenyl 4-diphosphate[Cytosol]
	DMPPS	-4.4798e-30	-4.4798e-30	0	0	0	0	0	0	-1.34032e-34	-1.34032e-34	0	0	-5.31575e-20	-5.31575e-20	0	0	1-hydroxy-2-methyl-2-(E)-butenyl 4-diphosphate reductase (dmpp)	H+[Cytosol] + NADH[Cytosol] + 1-hydroxy-2-methyl-2-(E)-butenyl 4-diphosphate[Cytosol] => H2O[Cytosol] + NAD+[Cytosol] + Dimethylallyl diphosphate[Cytosol]
	IPDPS	-4.4798e-29	-4.4798e-29	0	0	0	0	0	0	-2.14451e-33	-2.14451e-33	0	0	-5.31575e-19	-5.31575e-19	0	0	1-hydroxy-2-methyl-2-(E)-butenyl 4-diphosphate reductase (ipdp)	H+[Cytosol] + NADH[Cytosol] + 1-hydroxy-2-methyl-2-(E)-butenyl 4-diphosphate[Cytosol] => H2O[Cytosol] + NAD+[Cytosol] + Isopentenyl diphosphate[Cytosol]
	DMATT	-4.4798e-30	-4.4798e-30	0	0	0	0	0	0	-1.27216e-34	-1.27216e-34	0	0	-5.31575e-20	-5.31575e-20	0	0	dimethylallyltranstransferase	Dimethylallyl diphosphate[Cytosol] + Isopentenyl diphosphate[Cytosol] => Diphosphate[Cytosol] + Geranyl diphosphate[Cytosol]
	GRTT	-4.4798e-30	-4.4798e-30	0	0	0	0	0	0	-1.23051e-34	-1.23051e-34	0	0	-5.31575e-20	-5.31575e-20	0	0	geranyltranstransferase	Isopentenyl diphosphate[Cytosol] + Geranyl diphosphate[Cytosol] => Diphosphate[Cytosol] + Farnesyl diphosphate[Cytosol]
	UDCPDPS	-4.4798e-30	-4.4798e-30	0	0	0	0	0	0	0	0	0	0	-5.31575e-20	-5.31575e-20	0	0	Undecaprenyl diphosphate synthase	8 Isopentenyl diphosphate[Cytosol] + Farnesyl diphosphate[Cytosol] => 8 Diphosphate[Cytosol] + Undecaprenyl diphosphate[Cytosol]
	ALAR	0	0	0	0	0	0	0	0	-2.29875e-18	-2.29875e-18	0	0	-1.33771e-18	-1.33771e-18	0	0	alanine racemase	L-Alanine[Cytosol] <=> D-Alanine[Cytosol]
	GLUR	-4.76713e-16	4.80643e-27	4.76713e-16	0	-6.3874e-15	4.48652e-28	6.3874e-15	0	-0.00373693	-0.00373686	6.87992e-08	-0.00373693	-0.00460741	-0.00460734	6.91047e-08	-0.00460741	glutamate racemase	D-Glutamate[Cytosol] <=> L-Glutamate[Cytosol]
	UAMAS	-4.81078e-27	4.76713e-16	4.76713e-16	0	-4.47968e-28	6.3874e-15	6.3874e-15	0	0.00373686	0.00373693	6.87992e-08	0.00373693	0.00460734	0.00460741	6.91047e-08	0.00460741	UDP-N-acetylmuramoyl-L-alanine synthetase	ATP[Cytosol] + L-Alanine[Cytosol] + UDP-N-acetylmuramate[Cytosol] => ADP[Cytosol] + H+[Cytosol] + Phosphate[Cytosol] + UDP-N-acetylmuramoyl-L-alanine[Cytosol]
	UAMAGS	-4.80833e-27	4.76713e-16	4.76713e-16	0	-4.48213e-28	6.3874e-15	6.3874e-15	0	0.00373686	0.00373693	6.87992e-08	0.00373693	0.00460734	0.00460741	6.91047e-08	0.00460741	UDP-N-acetylmuramoyl-L-alanyl-D-glutamate synthetase	ATP[Cytosol] + D-Glutamate[Cytosol] + UDP-N-acetylmuramoyl-L-alanine[Cytosol] => ADP[Cytosol] + H+[Cytosol] + Phosphate[Cytosol] + UDP-N-acetylmuramoyl-L-alanyl-D-glutamate[Cytosol]
	UAAGDS	-4.8081e-27	4.76713e-16	4.76713e-16	0	-4.51002e-28	6.3874e-15	6.3874e-15	0	0.00373686	0.00373693	6.87992e-08	0.00373693	0.00460734	0.00460741	6.91047e-08	0.00460741	UDP-N-acetylmuramoyl-L-alanyl-D-glutamyl-meso-2,6-diaminopimelate synthetase	ATP[Cytosol] + meso-2,6-Diaminoheptanedioate[Cytosol] + UDP-N-acetylmuramoyl-L-alanyl-D-glutamate[Cytosol] => ADP[Cytosol] + H+[Cytosol] + Phosphate[Cytosol] + UDP-N-acetylmuramoyl-L-alanyl-D-gamma-glutamyl-meso-2,6-diaminopimelate[Cytosol]
	ALAALAr	-4.8086e-27	4.76713e-16	4.76713e-16	0	-4.47409e-28	6.3874e-15	6.3874e-15	0	0.00373686	0.00373693	6.87992e-08	0.00373693	0.00460734	0.00460741	6.91047e-08	0.00460741	D-alanine-D-alanine ligase (reversible)	ATP[Cytosol] + 2 D-Alanine[Cytosol] <=> ADP[Cytosol] + H+[Cytosol] + Phosphate[Cytosol] + D-Alanyl-D-alanine[Cytosol]
	UGMDDS	-4.8081e-27	4.76713e-16	4.76713e-16	0	-4.51002e-28	6.3874e-15	6.3874e-15	0	0.00373686	0.00373693	6.87992e-08	0.00373693	0.00460734	0.00460741	6.91047e-08	0.00460741	UDP-N-acetylmuramoyl-L-alanyl-D-glutamyl-meso-2,6-diaminopimeloyl-D-alanyl-D-alanine synthetase	ATP[Cytosol] + UDP-N-acetylmuramoyl-L-alanyl-D-gamma-glutamyl-meso-2,6-diaminopimelate[Cytosol] + D-Alanyl-D-alanine[Cytosol] => ADP[Cytosol] + H+[Cytosol] + Phosphate[Cytosol] + UDP-N-acetylmuramoyl-L-alanyl-D-glutamyl-meso-2,6-diaminopimeloyl-D-alanyl-D-alanine[Cytosol]
	PAPPT3	-4.80683e-27	4.76713e-16	4.76713e-16	0	-4.4798e-28	6.3874e-15	6.3874e-15	0	0.00373686	0.00373693	6.87992e-08	0.00373693	0.00460734	0.00460741	6.91047e-08	0.00460741	phospho-N-acetylmuramoyl-pentapeptide-transferase (meso-2,6-diaminopimelate)	UDP-N-acetylmuramoyl-L-alanyl-D-glutamyl-meso-2,6-diaminopimeloyl-D-alanyl-D-alanine[Cytosol] + Undecaprenyl phosphate[Cytosol] => UMP[Cytosol] + Undecaprenyl-diphospho-N-acetylmuramoyl-L-alanyl-D-glutamyl-meso-2,6-diaminopimeloyl-D-alanyl-D-alanine[Cytosol]
	UAGPT3	-4.80818e-27	4.76713e-16	4.76713e-16	0	-4.47725e-28	6.3874e-15	6.3874e-15	0	0.00373686	0.00373693	6.87992e-08	0.00373693	0.00460734	0.00460741	6.91047e-08	0.00460741	UDP-N-acetylglucosamine-N-acetylmuramyl-(pentapeptide)pyrophosphoryl-undecaprenol N-acetylglucosamine transferase	UDP-N-acetyl-D-glucosamine[Cytosol] + Undecaprenyl-diphospho-N-acetylmuramoyl-L-alanyl-D-glutamyl-meso-2,6-diaminopimeloyl-D-alanyl-D-alanine[Cytosol] => H+[Cytosol] + UDP[Cytosol] + Undecaprenyl-diphospho-N-acetylmuramoyl-(N-acetylglucosamine)-L-ala-D-glu-meso-2,6-diaminopimeloyl-D-ala-D-ala[Cytosol]
	RXN_11302	-4.8082e-27	4.76713e-16	4.76713e-16	0	-4.48143e-28	6.3874e-15	6.3874e-15	0	0.00373686	0.00373693	6.87992e-08	0.00373693	0.00460734	0.00460741	6.91047e-08	0.00460741	peptidoglycan glycosyltransferase	2 H2O[Cytosol] + Undecaprenyl-diphospho-N-acetylmuramoyl-(N-acetylglucosamine)-L-ala-D-glu-meso-2,6-diaminopimeloyl-D-ala-D-ala[Cytosol] => 2 D-Alanine[Cytosol] + Undecaprenyl diphosphate[Cytosol] + Crosslinked peptideglycan[Cytosol]
	UDCPDP	-4.81131e-27	4.76713e-16	4.76713e-16	0	-4.4798e-28	6.3874e-15	6.3874e-15	0	0.00373686	0.00373693	6.87992e-08	0.00373693	0.00460734	0.00460741	6.91047e-08	0.00460741	undecaprenyl-diphosphatase	H2O[Cytosol] + Undecaprenyl diphosphate[Cytosol] => H+[Cytosol] + Phosphate[Cytosol] + Undecaprenyl phosphate[Cytosol]
	AGM3PH1	0	0	0	0	0	0	0	0	0	0	0	0	0	0	0	0	N-Acetyl-D-glucosamine(anhydrous)N-Acetylmuramyl-tripeptide beta -1,4-N-acetylglucosaminidase	H2O[Cytosol] + N-Acetyl-D-glucosamine(anhydrous)N-Acetylmuramyl-tripeptide[Cytosol] => 1,6-anhydrous-N-Acetylmuramyl-tripeptide[Cytosol] + N-Acetyl-D-glucosamine[Cytosol]
	AGM4PH	0	0	0	0	0	0	0	0	0	0	0	0	0	0	0	0	N-Acetyl-D-glucosamine(anhydrous)N-Acetylmuramyl-tetrapeptide beta -1,4-N-acetylglucosaminidase	H2O[Cytosol] + N-Acetyl-D-glucosamine(anhydrous)N-Acetylmuramyl-tetrapeptide[Cytosol] => N-Acetyl-D-glucosamine[Cytosol] + 1,6-anhydrous-N-Acetylmuramyl-tetrapeptide[Cytosol]
	AGMH	0	0	0	0	0	0	0	0	0	0	0	0	0	0	0	0	N-Acetyl-D-glucosamine(anhydrous)N-Acetylmuramyl beta -1,4-N-acetylglucosaminidase	H2O[Cytosol] + N-Acetyl-D-glucosamine(anhydrous)N-Acetylmuramic acid[Cytosol] => N-Acetyl-D-glucosamine[Cytosol] + 1,6-anhydrous-N-Acetylmuramate[Cytosol]
	UDPGALM	0	0	0	0	0	0	0	0	0	0	0	0	0	0	0	0	UDPgalactopyranose mutase	UDPgalactose[Cytosol] => UDP-D-galacto-1,4-furanose[Cytosol]
	G1PTT	-1.00416e-26	9.94945e-16	9.94945e-16	0	-9.47484e-28	1.33311e-14	1.33311e-14	0	0.0077992	0.00779934	1.43591e-07	0.00779934	0.00961597	0.00961612	1.44228e-07	0.00961612	glucose-1-phosphate thymidylyltransferase	H+[Cytosol] + D-Glucose 1-phosphate[Cytosol] + dTTP[Cytosol] => Diphosphate[Cytosol] + dTDPglucose[Cytosol]
	TDPGDH	-1.00465e-26	9.94945e-16	9.94945e-16	0	-9.43476e-28	1.33311e-14	1.33311e-14	0	0.0077992	0.00779934	1.43591e-07	0.00779934	0.00961597	0.00961612	1.44228e-07	0.00961612	dTDPglucose 4,6-dehydratase	dTDPglucose[Cytosol] => H2O[Cytosol] + dTDP-4-dehydro-6-deoxy-D-glucose[Cytosol]
	TDPDRE	-1.00473e-26	9.94945e-16	9.94945e-16	0	-9.40757e-28	1.33311e-14	1.33311e-14	0	0.0077992	0.00779934	1.43591e-07	0.00779934	0.00961597	0.00961612	1.44228e-07	0.00961612	dTDP-4-dehydrorhamnose 3,5-epimerase	dTDP-4-dehydro-6-deoxy-D-glucose[Cytosol] => dTDP-4-dehydro-6-deoxy-L-mannose[Cytosol]
	TDPDRR	-1.00481e-26	9.94945e-16	9.94945e-16	0	-9.43255e-28	1.33311e-14	1.33311e-14	0	0.0077992	0.00779934	1.43591e-07	0.00779934	0.00961597	0.00961612	1.44228e-07	0.00961612	dTDP-4-dehydrorhamnose reductase	H+[Cytosol] + NADPH[Cytosol] + dTDP-4-dehydro-6-deoxy-L-mannose[Cytosol] => NADP+[Cytosol] + dTDP-L-rhamnose[Cytosol]
	CPSS_LPL2	-5.02373e-27	4.97473e-16	4.97473e-16	0	-4.70027e-28	6.66556e-15	6.66556e-15	0	0.0038996	0.00389967	7.17953e-08	0.00389967	0.00480799	0.00480806	7.21141e-08	0.00480806	CPS synthase complex, LPL specific	2 dTDP-L-rhamnose[Cytosol] + 4 H2O[Cytosol] + UDPglucose[Cytosol] + UDPgalactose[Cytosol] <=> capsular polysaccharide linkage unit[Cytosol] + 2 dTDP[Cytosol] + 5 H+[Cytosol] + UDP[Cytosol] + UMP[Cytosol]
	INO1	0	0	0	0	0	0	0	0	0	0	0	0	0	0	0	0	Inositol-3-phosphate synthase	D-Glucose 6-phosphate[Cytosol] => 1D-myo-inositol 3-phosphate[Cytosol]
	DPR	0	0	0	0	0	0	0	0	0	0	0	0	0	0	0	0	2-dehydropantoate 2-reductase	H+[Cytosol] + NADPH[Cytosol] + 2-Dehydropantoate[Cytosol] => NADP+[Cytosol] + (R)-Pantoate[Cytosol]
	PNTK	0	0	0	0	0	0	0	0	0	0	0	0	0	0	0	0	pantothenate kinase	ATP[Cytosol] + (R)-Pantothenate[Cytosol] => ADP[Cytosol] + H+[Cytosol] + D-4'-Phosphopantothenate[Cytosol]
	PPCDC	0	0	0	0	0	0	0	0	0	0	0	0	0	0	0	0	phosphopantothenoylcysteine decarboxylase	H+[Cytosol] + N-((R)-4-Phosphopantothenoyl)-L-cysteine[Cytosol] => CO2[Cytosol] + Pantetheine 4'-phosphate[Cytosol]
	PPNCL2	0	0	0	0	0	0	0	0	0	0	0	0	0	0	0	0	phosphopantothenate-cysteine ligase	L-Cysteine[Cytosol] + CTP[Cytosol] + D-4'-Phosphopantothenate[Cytosol] => H+[Cytosol] + Diphosphate[Cytosol] + CMP[Cytosol] + N-((R)-4-Phosphopantothenoyl)-L-cysteine[Cytosol]
	PTPATi	0	0	0	0	0	0	0	0	0	0	0	0	0	0	0	0	pantetheine-phosphate adenylyltransferase	ATP[Cytosol] + H+[Cytosol] + Pantetheine 4'-phosphate[Cytosol] => Diphosphate[Cytosol] + Dephospho-CoA[Cytosol]
	DPCOAK	0	0	0	0	0	0	0	0	0	0	0	0	0	0	0	0	dephospho-CoA kinase	ATP[Cytosol] + Dephospho-CoA[Cytosol] => ADP[Cytosol] + H+[Cytosol] + Coenzyme A[Cytosol]
	ACPS1	0	0	0	0	0	0	0	0	0	0	0	0	0	0	0	0	acyl-carrier protein synthase	Coenzyme A[Cytosol] + apoprotein [acyl carrier protein][Cytosol] => H+[Cytosol] + Adenosine 3',5'-bisphosphate[Cytosol] + acyl carrier protein[Cytosol]
	NADK	0	1.71847e-18	1.71847e-18	0	1.11205e-26	2.30255e-17	2.30255e-17	0	1.34708e-05	1.3471e-05	2.4801e-10	1.3471e-05	1.66087e-05	1.6609e-05	2.49111e-10	1.6609e-05	NAD kinase	ATP[Cytosol] + NAD+[Cytosol] <=> ADP[Cytosol] + H+[Cytosol] + NADP+[Cytosol]
	NADTRHD1	0	5.17997e-13	5.17997e-13	-6.94198e-29	0	5.76957e-12	5.76957e-12	2.64434e-16	0.0565092	0.230096	0.173587	0.229953	0	0.000143687	0.000143687	0	NAD transhydrogenase	NAD+[Cytosol] + NADPH[Cytosol] => NADH[Cytosol] + NADP+[Cytosol]
	RHEA_24387	-6.68654e-17	2.50664e-17	9.19318e-17	0	-9.99004e-17	1.52629e-16	2.5253e-16	0	6.86498e-05	6.86511e-05	1.26391e-09	6.86511e-05	8.46414e-05	8.46426e-05	1.26952e-09	8.46426e-05	NAD synthase (Ammonium)	ATP[Cytosol] + H2O[Cytosol] + L-Glutamine[Cytosol] + Deamino-NAD+[Cytosol] => H+[Cytosol] + NAD+[Cytosol] + Diphosphate[Cytosol] + AMP[Cytosol] + L-Glutamate[Cytosol]
	NNATr	-6.68654e-17	2.50664e-17	9.19318e-17	0	-9.99004e-17	1.52629e-16	2.5253e-16	0	6.86498e-05	6.86511e-05	1.26391e-09	6.86511e-05	8.46414e-05	8.46426e-05	1.26952e-09	8.46426e-05	nicotinate-nucleotide adenylyltransferase	ATP[Cytosol] + H+[Cytosol] + Nicotinate D-ribonucleotide[Cytosol] <=> Diphosphate[Cytosol] + Deamino-NAD+[Cytosol]
	NADDP	0	0	0	0	0	0	0	0	0	0	0	0	0	0	0	0	NAD diphosphatase	H2O[Cytosol] + NAD+[Cytosol] => 2 H+[Cytosol] + AMP[Cytosol] + NMN[Cytosol]
	NAMNPP	-6.68654e-17	2.50664e-17	9.19318e-17	0	-9.99004e-17	1.52629e-16	2.5253e-16	0	6.86498e-05	6.86511e-05	1.26391e-09	6.86511e-05	8.46414e-05	8.46426e-05	1.26952e-09	8.46426e-05	nicotinic acid mononucleotide pyrophosphorylase	ATP[Cytosol] + H2O[Cytosol] + 5-Phospho-alpha-D-ribose 1-diphosphate[Cytosol] + Nicotinate[Cytosol] => ADP[Cytosol] + Phosphate[Cytosol] + Diphosphate[Cytosol] + Nicotinate D-ribonucleotide[Cytosol]
	NNAM	0	0	0	0	0	0	0	0	0	0	0	0	0	0	0	0	nicotinamidase	H2O[Cytosol] + Nicotinamide[Cytosol] => Ammonium[Cytosol] + Nicotinate[Cytosol]
	NACtex	-6.68654e-17	2.50664e-17	9.19318e-17	0	-9.99004e-17	1.52629e-16	2.5253e-16	0	6.86498e-05	6.86511e-05	1.26391e-09	6.86511e-05	8.46414e-05	8.46426e-05	1.26952e-09	8.46426e-05	Nicotinic acid transport via diffusion (extracellular to periplasm)	Nicotinate[b] <=> Nicotinate[Extraorganism]
	NACtex1	-2.50664e-17	6.68654e-17	9.19318e-17	0	-1.52629e-16	9.99004e-17	2.5253e-16	0	-6.86511e-05	-6.86498e-05	1.26391e-09	-6.86511e-05	-8.46426e-05	-8.46414e-05	1.26952e-09	-8.46426e-05	Nicotinic acid transport via diffusion (extracellular to periplasm)	Nicotinate[Cytosol] <=> Nicotinate[Extraorganism]
	ATPS4rpp	0	0	0	0	0	0	0	0	0	0	0	0	0	0	0	0	ATP synthase (four protons for one ATP) (periplasm)	ADP[Cytosol] + Phosphate[Cytosol] + 4 H+[Extraorganism] <=> ATP[Cytosol] + 3 H+[Cytosol] + H2O[Cytosol]
	TRDR	0	0	0	0	0	0	0	0	0	0	0	0	0	0	0	0	thioredoxin reductase (NADPH)	H+[Cytosol] + NADPH[Cytosol] + Oxidized thioredoxin[Cytosol] => NADP+[Cytosol] + Reduced thioredoxin[Cytosol]
	PPK2r	-3.80647e-14	2.02202e-13	2.40267e-13	0	3.2314e-13	1.11671e-12	7.93565e-13	0	-1.84106e-05	3.68212e-05	5.52319e-05	0	-1.79608e-05	3.59216e-05	5.38825e-05	0	polyphosphate kinase	ATP[Cytosol] + Diphosphate[Cytosol] <=> ADP[Cytosol] + Inorganic triphosphate[Cytosol]
	PPKr	-7.61295e-14	1.46405e-13	2.22534e-13	5.04871e-29	4.68279e-13	-1.24472e-12	1.713e-12	0	-0.0623459	-0.0622723	7.36425e-05	-0.0623102	-0.0768595	-0.0767877	7.18433e-05	-0.0768247	polyphosphate kinase	ATP[Cytosol] + Phosphate[Cytosol] <=> ADP[Cytosol] + Diphosphate[Cytosol]
	PPAKr	0	0	0	0	0	0	0	0	0	0	0	0	0	0	0	0	Propionate kinase	ADP[Cytosol] + Propanoyl phosphate[Cytosol] <=> ATP[Cytosol] + Propionate (n-C3:0)[Cytosol]
	OBTFL	0	0	0	0	0	0	0	0	0	0	0	0	0	0	0	0	2-Oxobutanoate formate lyase	Coenzyme A[Cytosol] + 2-Oxobutanoate[Cytosol] => Formate[Cytosol] + Propanoyl-CoA[Cytosol]
	PTA2	0	0	0	0	0	0	0	0	0	0	0	0	0	0	0	0	Phosphate acetyltransferase	Phosphate[Cytosol] + Propanoyl-CoA[Cytosol] => Coenzyme A[Cytosol] + Propanoyl phosphate[Cytosol]
	ACOATA	0	0	0	0	0	0	0	0	0	0	0	0	0	0	0	0	Acetyl-CoA ACP transacylase	Acetyl-CoA[Cytosol] + acyl carrier protein[Cytosol] <=> Coenzyme A[Cytosol] + Acetyl-ACP[Cytosol]
	ACCOAC	0	0	0	0	0	0	0	0	0	0	0	0	0	0	0	0	acetyl-CoA carboxylase	Acetyl-CoA[Cytosol] + ATP[Cytosol] + Bicarbonate[Cytosol] => ADP[Cytosol] + H+[Cytosol] + Malonyl-CoA[Cytosol] + Phosphate[Cytosol]
	KAS15	0	0	0	0	0	0	0	0	0	0	0	0	0	0	0	0	beta-ketoacyl-ACP synthase (2)	H+[Cytosol] + Acetyl-CoA[Cytosol] + Malonyl-[acyl-carrier protein][Cytosol] => CO2[Cytosol] + Coenzyme A[Cytosol] + Acetoacetyl-ACP[Cytosol]
	3OAR40	0	0	0	0	0	0	0	0	0	0	0	0	0	0	0	0	3-oxoacyl-[acyl-carrier-protein] reductase (n-C4:0)	H+[Cytosol] + NADPH[Cytosol] + Acetoacetyl-ACP[Cytosol] <=> NADP+[Cytosol] + (3R)-3-Hydroxyacyl-[acyl-carrier protein][Cytosol]
	3HAD40	0	0	0	0	0	0	0	0	0	0	0	0	0	0	0	0	3-hydroxyacyl-[acyl-carrier-protein] dehydratase (n-C4:0)	(3R)-3-Hydroxyacyl-[acyl-carrier protein][Cytosol] => H2O[Cytosol] + But-2-enoyl-[acyl-carrier protein][Cytosol]
	EAR40y	0	0	0	0	0	0	0	0	0	0	0	0	0	0	0	0	enoyl-[acyl-carrier-protein] reductase (NADPH) (n-C4:0)	H+[Cytosol] + NADPH[Cytosol] + But-2-enoyl-[acyl-carrier protein][Cytosol] => NADP+[Cytosol] + Butyryl-ACP (n-C4:0ACP)[Cytosol]
	EAR40x	0	0	0	0	0	0	0	0	0	0	0	0	0	0	0	0	enoyl-[acyl-carrier-protein] reductase (NADH) (n-C4:0)	H+[Cytosol] + NADH[Cytosol] + But-2-enoyl-[acyl-carrier protein][Cytosol] => NAD+[Cytosol] + Butyryl-ACP (n-C4:0ACP)[Cytosol]
	3OAS60	0	0	0	0	0	0	0	0	0	0	0	0	0	0	0	0	3-oxoacyl-[acyl-carrier-protein] synthase (n-C6:0)	H+[Cytosol] + Malonyl-[acyl-carrier protein][Cytosol] + Butyryl-ACP (n-C4:0ACP)[Cytosol] => CO2[Cytosol] + acyl carrier protein[Cytosol] + 3-Oxohexanoyl-[acyl-carrier protein][Cytosol]
	3OAR60	0	0	0	0	0	0	0	0	0	0	0	0	0	0	0	0	3-oxoacyl-[acyl-carrier-protein] reductase (n-C6:0)	H+[Cytosol] + NADPH[Cytosol] + 3-Oxohexanoyl-[acyl-carrier protein][Cytosol] <=> NADP+[Cytosol] + (R)-3-Hydroxyhexanoyl-[acyl-carrier protein][Cytosol]
	3HAD60	0	0	0	0	0	0	0	0	0	0	0	0	0	0	0	0	3-hydroxyacyl-[acyl-carrier-protein] dehydratase (n-C6:0)	(R)-3-Hydroxyhexanoyl-[acyl-carrier protein][Cytosol] => H2O[Cytosol] + trans-Hex-2-enoyl-[acyl-carrier protein][Cytosol]
	EAR60y	0	0	0	0	0	0	0	0	0	0	0	0	0	0	0	0	enoyl-[acyl-carrier-protein] reductase (NADPH) (n-C6:0)	H+[Cytosol] + NADPH[Cytosol] + trans-Hex-2-enoyl-[acyl-carrier protein][Cytosol] => NADP+[Cytosol] + Hexanoyl-ACP (n-C6:0ACP)[Cytosol]
	EAR60x	0	0	0	0	0	0	0	0	0	0	0	0	0	0	0	0	enoyl-[acyl-carrier-protein] reductase (NADH) (n-C6:0)	H+[Cytosol] + NADH[Cytosol] + trans-Hex-2-enoyl-[acyl-carrier protein][Cytosol] => NAD+[Cytosol] + Hexanoyl-ACP (n-C6:0ACP)[Cytosol]
	3OAS80	0	0	0	0	0	0	0	0	0	0	0	0	0	0	0	0	3-oxoacyl-[acyl-carrier-protein] synthase (n-C8:0)	H+[Cytosol] + Malonyl-[acyl-carrier protein][Cytosol] + Hexanoyl-ACP (n-C6:0ACP)[Cytosol] => CO2[Cytosol] + acyl carrier protein[Cytosol] + 3-Oxooctanoyl-[acyl-carrier protein][Cytosol]
	3OAR80	0	0	0	0	0	0	0	0	0	0	0	0	0	0	0	0	3-oxoacyl-[acyl-carrier-protein] reductase (n-C8:0)	H+[Cytosol] + NADPH[Cytosol] + 3-Oxooctanoyl-[acyl-carrier protein][Cytosol] <=> NADP+[Cytosol] + (R)-3-Hydroxyoctanoyl-[acyl-carrier protein][Cytosol]
	3HAD80	0	0	0	0	0	0	0	0	0	0	0	0	0	0	0	0	3-hydroxyacyl-[acyl-carrier-protein] dehydratase (n-C8:0)	(R)-3-Hydroxyoctanoyl-[acyl-carrier protein][Cytosol] => H2O[Cytosol] + trans-Oct-2-enoyl-[acyl-carrier protein][Cytosol]
	EAR80y	0	0	0	0	0	0	0	0	0	0	0	0	0	0	0	0	enoyl-[acyl-carrier-protein] reductase (NADPH) (n-C8:0)	H+[Cytosol] + NADPH[Cytosol] + trans-Oct-2-enoyl-[acyl-carrier protein][Cytosol] => NADP+[Cytosol] + Octanoyl-ACP (n-C8:0ACP)[Cytosol]
	EAR80x	0	0	0	0	0	0	0	0	0	0	0	0	0	0	0	0	enoyl-[acyl-carrier-protein] reductase (NADH) (n-C8:0)	H+[Cytosol] + NADH[Cytosol] + trans-Oct-2-enoyl-[acyl-carrier protein][Cytosol] => NAD+[Cytosol] + Octanoyl-ACP (n-C8:0ACP)[Cytosol]
	3OAS100	0	0	0	0	0	0	0	0	0	0	0	0	0	0	0	0	3-oxoacyl-[acyl-carrier-protein] synthase (n-C10:0)	H+[Cytosol] + Malonyl-[acyl-carrier protein][Cytosol] + Octanoyl-ACP (n-C8:0ACP)[Cytosol] => CO2[Cytosol] + acyl carrier protein[Cytosol] + 3-Oxodecanoyl-[acyl-carrier protein][Cytosol]
	3OAR100	0	0	0	0	0	0	0	0	0	0	0	0	0	0	0	0	3-oxoacyl-[acyl-carrier-protein] reductase (n-C10:0)	H+[Cytosol] + NADPH[Cytosol] + 3-Oxodecanoyl-[acyl-carrier protein][Cytosol] <=> NADP+[Cytosol] + (R)-3-Hydroxydecanoyl-[acyl-carrier protein][Cytosol]
	3HAD100	0	0	0	0	0	0	0	0	0	0	0	0	0	0	0	0	3-hydroxyacyl-[acyl-carrier-protein] dehydratase (n-C10:0)	(R)-3-Hydroxydecanoyl-[acyl-carrier protein][Cytosol] => H2O[Cytosol] + trans-Dec-2-enoyl-[acyl-carrier protein][Cytosol]
	EAR100y	0	0	0	0	0	0	0	0	0	0	0	0	0	0	0	0	enoyl-[acyl-carrier-protein] reductase (NADPH) (n-C10:0)	H+[Cytosol] + NADPH[Cytosol] + trans-Dec-2-enoyl-[acyl-carrier protein][Cytosol] => NADP+[Cytosol] + Decanoyl-ACP (n-C10:0ACP)[Cytosol]
	EAR100x	0	0	0	0	0	0	0	0	0	0	0	0	0	0	0	0	enoyl-[acyl-carrier-protein] reductase (NADH) (n-C10:0)	H+[Cytosol] + NADH[Cytosol] + trans-Dec-2-enoyl-[acyl-carrier protein][Cytosol] => NAD+[Cytosol] + Decanoyl-ACP (n-C10:0ACP)[Cytosol]
	3OAS120	0	0	0	0	0	0	0	0	0	0	0	0	0	0	0	0	3-oxoacyl-[acyl-carrier-protein] synthase (n-C12:0)	H+[Cytosol] + Malonyl-[acyl-carrier protein][Cytosol] + Decanoyl-ACP (n-C10:0ACP)[Cytosol] => CO2[Cytosol] + acyl carrier protein[Cytosol] + 3-Oxododecanoyl-[acyl-carrier protein][Cytosol]
	3OAR120	0	0	0	0	0	0	0	0	0	0	0	0	0	0	0	0	3-oxoacyl-[acyl-carrier-protein] reductase (n-C12:0)	H+[Cytosol] + NADPH[Cytosol] + 3-Oxododecanoyl-[acyl-carrier protein][Cytosol] <=> NADP+[Cytosol] + (R)-3-Hydroxydodecanoyl-[acyl-carrier protein][Cytosol]
	3HAD120	0	0	0	0	0	0	0	0	0	0	0	0	0	0	0	0	3-hydroxyacyl-[acyl-carrier-protein] dehydratase (n-C12:0)	(R)-3-Hydroxydodecanoyl-[acyl-carrier protein][Cytosol] => H2O[Cytosol] + trans-Dodec-2-enoyl-[acyl-carrier protein][Cytosol]
	EAR120y	0	0	0	0	0	0	0	0	0	0	0	0	0	0	0	0	enoyl-[acyl-carrier-protein] reductase (NADPH) (n-C12:0)	H+[Cytosol] + NADPH[Cytosol] + trans-Dodec-2-enoyl-[acyl-carrier protein][Cytosol] => NADP+[Cytosol] + Dodecanoyl-ACP (n-C12:0ACP)[Cytosol]
	EAR120x	0	0	0	0	0	0	0	0	0	0	0	0	0	0	0	0	enoyl-[acyl-carrier-protein] reductase (NADH) (n-C12:0)	H+[Cytosol] + NADH[Cytosol] + trans-Dodec-2-enoyl-[acyl-carrier protein][Cytosol] => NAD+[Cytosol] + Dodecanoyl-ACP (n-C12:0ACP)[Cytosol]
	3OAS140	0	0	0	0	0	0	0	0	0	0	0	0	0	0	0	0	3-oxoacyl-[acyl-carrier-protein] synthase (n-C14:0)	H+[Cytosol] + Malonyl-[acyl-carrier protein][Cytosol] + Dodecanoyl-ACP (n-C12:0ACP)[Cytosol] => CO2[Cytosol] + acyl carrier protein[Cytosol] + 3-Oxotetradecanoyl-[acyl-carrier protein][Cytosol]
	3OAR140	0	0	0	0	0	0	0	0	0	0	0	0	0	0	0	0	3-oxoacyl-[acyl-carrier-protein] reductase (n-C14:0)	H+[Cytosol] + NADPH[Cytosol] + 3-Oxotetradecanoyl-[acyl-carrier protein][Cytosol] <=> NADP+[Cytosol] + (R)-3-Hydroxytetradecanoyl-[acyl-carrier protein][Cytosol]
	3HAD140	0	0	0	0	0	0	0	0	0	0	0	0	0	0	0	0	3-hydroxyacyl-[acyl-carrier-protein] dehydratase (n-C14:0)	(R)-3-Hydroxytetradecanoyl-[acyl-carrier protein][Cytosol] => H2O[Cytosol] + trans-Tetradec-2-enoyl-[acyl-carrier protein][Cytosol]
	EAR140y	0	0	0	0	0	0	0	0	0	0	0	0	0	0	0	0	enoyl-[acyl-carrier-protein] reductase (NADPH) (n-C14:0)	H+[Cytosol] + NADPH[Cytosol] + trans-Tetradec-2-enoyl-[acyl-carrier protein][Cytosol] => NADP+[Cytosol] + Myristoyl-ACP (n-C14:0ACP)[Cytosol]
	EAR140x	0	0	0	0	0	0	0	0	0	0	0	0	0	0	0	0	enoyl-[acyl-carrier-protein] reductase (NADH) (n-C14:0)	H+[Cytosol] + NADH[Cytosol] + trans-Tetradec-2-enoyl-[acyl-carrier protein][Cytosol] => NAD+[Cytosol] + Myristoyl-ACP (n-C14:0ACP)[Cytosol]
	3OAS160	0	0	0	0	0	0	0	0	0	0	0	0	0	0	0	0	3-oxoacyl-[acyl-carrier-protein] synthase (n-C16:0)	H+[Cytosol] + Malonyl-[acyl-carrier protein][Cytosol] + Myristoyl-ACP (n-C14:0ACP)[Cytosol] => CO2[Cytosol] + acyl carrier protein[Cytosol] + 3-Oxohexadecanoyl-[acyl-carrier protein][Cytosol]
	3OAR160	0	0	0	0	0	0	0	0	0	0	0	0	0	0	0	0	3-oxoacyl-[acyl-carrier-protein] reductase (n-C16:0)	H+[Cytosol] + NADPH[Cytosol] + 3-Oxohexadecanoyl-[acyl-carrier protein][Cytosol] <=> NADP+[Cytosol] + R-3-hydroxypalmitoyl-[acyl-carrier protein][Cytosol]
	3HAD160	0	0	0	0	0	0	0	0	0	0	0	0	0	0	0	0	3-hydroxyacyl-[acyl-carrier-protein] dehydratase (n-C16:0)	R-3-hydroxypalmitoyl-[acyl-carrier protein][Cytosol] => H2O[Cytosol] + trans-Hexadec-2-enoyl-[acyl-carrier protein][Cytosol]
	EAR160y	0	0	0	0	0	0	0	0	0	0	0	0	0	0	0	0	enoyl-[acyl-carrier-protein] reductase (NADPH) (n-C16:0)	H+[Cytosol] + NADPH[Cytosol] + trans-Hexadec-2-enoyl-[acyl-carrier protein][Cytosol] => NADP+[Cytosol] + Palmitoyl-ACP (n-C16:0ACP)[Cytosol]
	EAR160x	0	0	0	0	0	0	0	0	0	0	0	0	0	0	0	0	enoyl-[acyl-carrier-protein] reductase (NADH) (n-C16:0)	H+[Cytosol] + NADH[Cytosol] + trans-Hexadec-2-enoyl-[acyl-carrier protein][Cytosol] => NAD+[Cytosol] + Palmitoyl-ACP (n-C16:0ACP)[Cytosol]
	3OAS180	0	0	0	0	0	0	0	0	0	0	0	0	0	0	0	0	3-oxoacyl-[acyl-carrier-protein] synthase (n-C18:0)	H+[Cytosol] + Malonyl-[acyl-carrier protein][Cytosol] + Palmitoyl-ACP (n-C16:0ACP)[Cytosol] => CO2[Cytosol] + acyl carrier protein[Cytosol] + 3-Oxooctadecanoyl-[acyl-carrier protein][Cytosol]
	3OAR180	0	0	0	0	0	0	0	0	0	0	0	0	0	0	0	0	3-oxoacyl-[acyl-carrier-protein] reductase (n-C18:0)	H+[Cytosol] + NADPH[Cytosol] + 3-Oxooctadecanoyl-[acyl-carrier protein][Cytosol] <=> NADP+[Cytosol] + (R)-3-Hydroxyoctadecanoyl-[acyl-carrier protein][Cytosol]
	3HAD180	0	0	0	0	0	0	0	0	0	0	0	0	0	0	0	0	3-hydroxyacyl-[acyl-carrier-protein] dehydratase (n-C18:0)	(R)-3-Hydroxyoctadecanoyl-[acyl-carrier protein][Cytosol] => H2O[Cytosol] + trans-octadec-2-enoyl-[acyl-carrier protein][Cytosol]
	EAR180y	0	0	0	0	0	0	0	0	0	0	0	0	0	0	0	0	enoyl-[acyl-carrier-protein] reductase (NADPH) (n-C18:0)	H+[Cytosol] + NADPH[Cytosol] + trans-octadec-2-enoyl-[acyl-carrier protein][Cytosol] => NADP+[Cytosol] + Octadecanoyl-ACP (n-C18:0ACP)[Cytosol]
	EAR180x	0	0	0	0	0	0	0	0	0	0	0	0	0	0	0	0	enoyl-[acyl-carrier-protein] reductase (NADH) (n-C18:0)	H+[Cytosol] + NADH[Cytosol] + trans-octadec-2-enoyl-[acyl-carrier protein][Cytosol] => NAD+[Cytosol] + Octadecanoyl-ACP (n-C18:0ACP)[Cytosol]
	3OAS121	0	0	0	0	0	0	0	0	0	0	0	0	0	0	0	0	3-oxoacyl-[acyl-carrier-protein] synthase (n-C12:1)	H+[Cytosol] + Malonyl-[acyl-carrier protein][Cytosol] + cis-dec-3-enoyl-[acyl-carrier protein] (n-C10:1)[Cytosol] => CO2[Cytosol] + acyl carrier protein[Cytosol] + 3-oxo-cis-dodec-5-enoyl-[acyl-carrier protein][Cytosol]
	3OAR121	0	0	0	0	0	0	0	0	0	0	0	0	0	0	0	0	3-oxoacyl-[acyl-carrier-protein] reductase (n-C12:1)	H+[Cytosol] + NADPH[Cytosol] + 3-oxo-cis-dodec-5-enoyl-[acyl-carrier protein][Cytosol] => NADP+[Cytosol] + (R)-3-hydroxy-cis-dodec-5-enoyl-[acyl-carrier protein][Cytosol]
	3HAD121	0	0	0	0	0	0	0	0	0	0	0	0	0	0	0	0	3-hydroxyacyl-[acyl-carrier-protein] dehydratase (n-C12:1)	(R)-3-hydroxy-cis-dodec-5-enoyl-[acyl-carrier protein][Cytosol] => H2O[Cytosol] + trans-3-cis-5-dodecenoyl-[acyl-carrier protein][Cytosol]
	EAR121y	0	0	0	0	0	0	0	0	0	0	0	0	0	0	0	0	enoyl-[acyl-carrier-protein] reductase (NADPH) (n-C12:1)	H+[Cytosol] + NADPH[Cytosol] + trans-3-cis-5-dodecenoyl-[acyl-carrier protein][Cytosol] => NADP+[Cytosol] + cis-dodec-5-enoyl-[acyl-carrier protein] (n-C12:1)[Cytosol]
	EAR121x	0	0	0	0	0	0	0	0	0	0	0	0	0	0	0	0	enoyl-[acyl-carrier-protein] reductase (NADH) (n-C12:1)	H+[Cytosol] + NADH[Cytosol] + trans-3-cis-5-dodecenoyl-[acyl-carrier protein][Cytosol] => NAD+[Cytosol] + cis-dodec-5-enoyl-[acyl-carrier protein] (n-C12:1)[Cytosol]
	3OAS141	0	0	0	0	0	0	0	0	0	0	0	0	0	0	0	0	3-oxoacyl-[acyl-carrier-protein] synthase (n-C14:1)	H+[Cytosol] + Malonyl-[acyl-carrier protein][Cytosol] + cis-dodec-5-enoyl-[acyl-carrier protein] (n-C12:1)[Cytosol] => CO2[Cytosol] + acyl carrier protein[Cytosol] + 3-oxo-cis-myristol-7-eoyl-[acyl-carrier protein][Cytosol]
	3OAR141	0	0	0	0	0	0	0	0	0	0	0	0	0	0	0	0	3-oxoacyl-[acyl-carrier-protein] reductase (n-C14:1)	H+[Cytosol] + NADPH[Cytosol] + 3-oxo-cis-myristol-7-eoyl-[acyl-carrier protein][Cytosol] => NADP+[Cytosol] + (R)-3-hydroxy-cis-myristol-7-eoyl-[acyl-carrier protein][Cytosol]
	3HAD141	0	0	0	0	0	0	0	0	0	0	0	0	0	0	0	0	3-hydroxyacyl-[acyl-carrier-protein] dehydratase (n-C14:1)	(R)-3-hydroxy-cis-myristol-7-eoyl-[acyl-carrier protein][Cytosol] => H2O[Cytosol] + trans-3-cis-7-myristoleoyl-[acyl-carrier protein][Cytosol]
	EAR141y	0	0	0	0	0	0	0	0	0	0	0	0	0	0	0	0	enoyl-[acyl-carrier-protein] reductase (NADPH) (n-C14:1)	H+[Cytosol] + NADPH[Cytosol] + trans-3-cis-7-myristoleoyl-[acyl-carrier protein][Cytosol] => NADP+[Cytosol] + cis-tetradec-7-enoyl-[acyl-carrier protein] (n-C14:1)[Cytosol]
	EAR141x	0	0	0	0	0	0	0	0	0	0	0	0	0	0	0	0	enoyl-[acyl-carrier-protein] reductase (NADH) (n-C14:1)	H+[Cytosol] + NADH[Cytosol] + trans-3-cis-7-myristoleoyl-[acyl-carrier protein][Cytosol] => NAD+[Cytosol] + cis-tetradec-7-enoyl-[acyl-carrier protein] (n-C14:1)[Cytosol]
	3OAS161	0	0	0	0	0	0	0	0	0	0	0	0	0	0	0	0	3-oxoacyl-[acyl-carrier-protein] synthase (n-C16:1)	H+[Cytosol] + Malonyl-[acyl-carrier protein][Cytosol] + cis-tetradec-7-enoyl-[acyl-carrier protein] (n-C14:1)[Cytosol] => CO2[Cytosol] + acyl carrier protein[Cytosol] + 3-oxo-cis-palm-9-eoyl-[acyl-carrier protein][Cytosol]
	3OAR161	0	0	0	0	0	0	0	0	0	0	0	0	0	0	0	0	3-oxoacyl-[acyl-carrier-protein] reductase (n-C16:1)	H+[Cytosol] + NADPH[Cytosol] + 3-oxo-cis-palm-9-eoyl-[acyl-carrier protein][Cytosol] => NADP+[Cytosol] + (R)-3-hydroxy-cis-palm-9-eoyl-[acyl-carrier protein][Cytosol]
	3HAD161	0	0	0	0	0	0	0	0	0	0	0	0	0	0	0	0	3-hydroxyacyl-[acyl-carrier-protein] dehydratase (n-C16:1)	(R)-3-hydroxy-cis-palm-9-eoyl-[acyl-carrier protein][Cytosol] => H2O[Cytosol] + trans-3-cis-9-palmitoleoyl-[acyl-carrier protein][Cytosol]
	EAR161y	0	0	0	0	0	0	0	0	0	0	0	0	0	0	0	0	enoyl-[acyl-carrier-protein] reductase (NADPH) (n-C16:1)	H+[Cytosol] + NADPH[Cytosol] + trans-3-cis-9-palmitoleoyl-[acyl-carrier protein][Cytosol] => NADP+[Cytosol] + cis-hexadec-9-enoyl-[acyl-carrier protein] (n-C16:1)[Cytosol]
	EAR161x	0	0	0	0	0	0	0	0	0	0	0	0	0	0	0	0	enoyl-[acyl-carrier-protein] reductase (NADH) (n-C16:1)	H+[Cytosol] + NADH[Cytosol] + trans-3-cis-9-palmitoleoyl-[acyl-carrier protein][Cytosol] => NAD+[Cytosol] + cis-hexadec-9-enoyl-[acyl-carrier protein] (n-C16:1)[Cytosol]
	3OAS181	0	0	0	0	0	0	0	0	0	0	0	0	0	0	0	0	3-oxoacyl-[acyl-carrier-protein] synthase (n-C18:1)	H+[Cytosol] + Malonyl-[acyl-carrier protein][Cytosol] + cis-hexadec-9-enoyl-[acyl-carrier protein] (n-C16:1)[Cytosol] => CO2[Cytosol] + acyl carrier protein[Cytosol] + 3-oxo-cis-vacc-11-enoyl-[acyl-carrier protein][Cytosol]
	3OAR181	0	0	0	0	0	0	0	0	0	0	0	0	0	0	0	0	3-oxoacyl-[acyl-carrier-protein] reductase (n-C18:1)	H+[Cytosol] + NADPH[Cytosol] + 3-oxo-cis-vacc-11-enoyl-[acyl-carrier protein][Cytosol] => NADP+[Cytosol] + (R)-3-hydroxy-cis-vacc-11-enoyl-[acyl-carrier protein][Cytosol]
	3HAD181	0	0	0	0	0	0	0	0	0	0	0	0	0	0	0	0	3-hydroxyacyl-[acyl-carrier-protein] dehydratase (n-C18:1)	(R)-3-hydroxy-cis-vacc-11-enoyl-[acyl-carrier protein][Cytosol] => H2O[Cytosol] + trans-3-cis-11-vacceoyl-[acyl-carrier protein][Cytosol]
	EAR181y	0	0	0	0	0	0	0	0	0	0	0	0	0	0	0	0	enoyl-[acyl-carrier-protein] reductase (NADPH) (n-C18:1)	H+[Cytosol] + NADPH[Cytosol] + trans-3-cis-11-vacceoyl-[acyl-carrier protein][Cytosol] => NADP+[Cytosol] + cis-octadec-11-enoyl-[acyl-carrier protein] (n-C18:1)[Cytosol]
	EAR181x	0	0	0	0	0	0	0	0	0	0	0	0	0	0	0	0	enoyl-[acyl-carrier-protein] reductase (NADH) (n-C18:1)	H+[Cytosol] + NADH[Cytosol] + trans-3-cis-11-vacceoyl-[acyl-carrier protein][Cytosol] => NAD+[Cytosol] + cis-octadec-11-enoyl-[acyl-carrier protein] (n-C18:1)[Cytosol]
	FACOAE100	0	0	0	0	0	0	0	0	0	0	0	0	0	0	0	0	fatty-acid-CoA thioesterase (decanoate)	H2O[Cytosol] + Decanoyl-CoA (n-C10:0CoA)[Cytosol] => H+[Cytosol] + Coenzyme A[Cytosol] + Decanoate (n-C10:0)[Cytosol]
	FACOAE120	0	0	0	0	0	0	0	0	0	0	0	0	0	0	0	0	fatty-acid-CoA thioesterase (dodecanoate)	H2O[Cytosol] + Dodecanoyl-CoA (n-C12:0CoA)[Cytosol] => H+[Cytosol] + Coenzyme A[Cytosol] + Dodecanoate (n-C12:0)[Cytosol]
	FACOAE140	0	0	0	0	0	0	0	0	0	0	0	0	0	0	0	0	fatty-acid-CoA thioesterase (tetradecanoate)	H2O[Cytosol] + Tetradecanoyl-CoA (n-C14:0CoA)[Cytosol] => H+[Cytosol] + Coenzyme A[Cytosol] + tetradecanoate (n-C14:0)[Cytosol]
	FACOAE141	0	0	0	0	0	0	0	0	0	0	0	0	0	0	0	0	fatty-acid-CoA thioesterase (tetradecenoate)	H2O[Cytosol] + Tetradecenoyl-CoA (n-C14:1CoA)[Cytosol] => H+[Cytosol] + Coenzyme A[Cytosol] + tetradecenoate (n-C14:1)[Cytosol]
	FACOAE160	0	0	0	0	0	0	0	0	0	0	0	0	0	0	0	0	fatty-acid-CoA thioesterase (hexadecanoate)	H2O[Cytosol] + Palmitoyl-CoA (n-C16:0CoA)[Cytosol] => H+[Cytosol] + Coenzyme A[Cytosol] + Hexadecanoate (n-C16:0)[Cytosol]
	FACOAE161	0	0	0	0	0	0	0	0	0	0	0	0	0	0	0	0	fatty-acid-CoA thioesterase (hexadecenoate)	H2O[Cytosol] + Hexadecenoyl-CoA (n-C16:1CoA)[Cytosol] => H+[Cytosol] + Coenzyme A[Cytosol] + Hexadecenoate (n-C16:1)[Cytosol]
	FACOAE180	0	0	0	0	0	0	0	0	0	0	0	0	0	0	0	0	fatty-acid-CoA thioesterase (octadecanoate)	H2O[Cytosol] + Stearoyl-CoA (n-C18:0CoA)[Cytosol] => H+[Cytosol] + Coenzyme A[Cytosol] + octadecanoate (n-C18:0)[Cytosol]
	FACOAE181	0	0	0	0	0	0	0	0	0	0	0	0	0	0	0	0	fatty-acid-CoA thioesterase (octadecenoate)	H2O[Cytosol] + Octadecenoyl-CoA (n-C18:1CoA)[Cytosol] => H+[Cytosol] + Coenzyme A[Cytosol] + octadecenoate (n-C18:1)[Cytosol]
	FACOAE60	0	0	0	0	0	0	0	0	0	0	0	0	0	0	0	0	fatty-acid-CoA thioesterase (hexanoate)	H2O[Cytosol] + Hexanoyl-CoA (n-C6:0CoA)[Cytosol] => H+[Cytosol] + Coenzyme A[Cytosol] + Hexanoate (n-C6:0)[Cytosol]
	FACOAE80	0	0	0	0	0	0	0	0	0	0	0	0	0	0	0	0	fatty-acid-CoA thioesterase (octanoate)	H2O[Cytosol] + Octanoyl-CoA (n-C8:0CoA)[Cytosol] => H+[Cytosol] + Coenzyme A[Cytosol] + octanoate (n-C8:0)[Cytosol]
	G3PD2	0	0	0	0	0	0	0	0	0	0	0	0	0	0	0	0	glycerol-3-phosphate dehydrogenase (NADP)	NADP+[Cytosol] + Glycerol 3-phosphate[Cytosol] <=> H+[Cytosol] + Dihydroxyacetone phosphate[Cytosol] + NADPH[Cytosol]
	AGPAT140	0	0	0	0	0	0	0	0	0	0	0	0	0	0	0	0	1-tetradecanoyl-sn-glycerol 3-phosphate O-acyltransferase (n-C14:0)	Myristoyl-ACP (n-C14:0ACP)[Cytosol] + 1-tetradecanoyl-sn-glycerol 3-phosphate[Cytosol] => acyl carrier protein[Cytosol] + 1,2-ditetradecanoyl-sn-glycerol 3-phosphate[Cytosol]
	AGPAT141	0	0	0	0	0	0	0	0	0	0	0	0	0	0	0	0	1-tetradec-7-enoyl-sn-glycerol 3-phosphate O-acyltransferase (n-C14:1)	cis-tetradec-7-enoyl-[acyl-carrier protein] (n-C14:1)[Cytosol] + 1-tetradec-7-enoyl-sn-glycerol 3-phosphate[Cytosol] => acyl carrier protein[Cytosol] + 1,2-ditetradec-7-enoyl-sn-glycerol 3-phosphate[Cytosol]
	AGPAT160	0	0	0	0	0	0	0	0	0	0	0	0	0	0	0	0	1-hexadecanoyl-sn-glycerol 3-phosphate O-acyltransferase (n-C16:0)	Palmitoyl-ACP (n-C16:0ACP)[Cytosol] + 1-hexadecanoyl-sn-glycerol 3-phosphate[Cytosol] => acyl carrier protein[Cytosol] + 1,2-dihexadecanoyl-sn-glycerol 3-phosphate[Cytosol]
	AGPAT161	0	0	0	0	0	0	0	0	0	0	0	0	0	0	0	0	1-hexadec-7-enoyl-sn-glycerol 3-phosphate O-acyltransferase (n-C16:1)	cis-hexadec-9-enoyl-[acyl-carrier protein] (n-C16:1)[Cytosol] + 1-hexadec-9-enoyl-sn-glycerol 3-phosphate[Cytosol] => acyl carrier protein[Cytosol] + 1,2-dihexadec-9-enoyl-sn-glycerol 3-phosphate[Cytosol]
	AGPAT180	0	0	0	0	0	0	0	0	0	0	0	0	0	0	0	0	1-octadecanoyl-sn-glycerol 3-phosphate O-acyltransferase (n-C18:0)	Octadecanoyl-ACP (n-C18:0ACP)[Cytosol] + 1-octadecanoyl-sn-glycerol 3-phosphate[Cytosol] => acyl carrier protein[Cytosol] + 1,2-dioctadecanoyl-sn-glycerol 3-phosphate[Cytosol]
	AGPAT181	0	0	0	0	0	0	0	0	0	0	0	0	0	0	0	0	1-octadec-7-enoyl-sn-glycerol 3-phosphate O-acyltransferase (n-C18:1)	cis-octadec-11-enoyl-[acyl-carrier protein] (n-C18:1)[Cytosol] + 1-octadec-11-enoyl-sn-glycerol 3-phosphate[Cytosol] => acyl carrier protein[Cytosol] + 1,2-dioctadec-11-enoyl-sn-glycerol 3-phosphate[Cytosol]
	DASYN120	0	0	0	0	0	0	0	0	0	0	0	0	0	0	0	0	CDP-diacylglycerol synthetase (n-C12:0)	H+[Cytosol] + CTP[Cytosol] + 1,2-didodecanoyl-sn-glycerol 3-phosphate[Cytosol] => Diphosphate[Cytosol] + CDP-1,2-didodecanoylglycerol[Cytosol]
	DASYN140	0	0	0	0	0	0	0	0	0	0	0	0	0	0	0	0	CDP-diacylglycerol synthetase (n-C14:0)	H+[Cytosol] + CTP[Cytosol] + 1,2-ditetradecanoyl-sn-glycerol 3-phosphate[Cytosol] => Diphosphate[Cytosol] + CDP-1,2-ditetradecanoylglycerol[Cytosol]
	DASYN141	0	0	0	0	0	0	0	0	0	0	0	0	0	0	0	0	CDP-diacylglycerol synthetase (n-C14:1)	H+[Cytosol] + CTP[Cytosol] + 1,2-ditetradec-7-enoyl-sn-glycerol 3-phosphate[Cytosol] => Diphosphate[Cytosol] + CDP-1,2-ditetradec-7-enoylglycerol[Cytosol]
	DASYN160	0	0	0	0	0	0	0	0	0	0	0	0	0	0	0	0	CDP-diacylglycerol synthetase (n-C16:0)	H+[Cytosol] + CTP[Cytosol] + 1,2-dihexadecanoyl-sn-glycerol 3-phosphate[Cytosol] => Diphosphate[Cytosol] + CDP-1,2-dihexadecanoylglycerol[Cytosol]
	DASYN161	0	0	0	0	0	0	0	0	0	0	0	0	0	0	0	0	CDP-diacylglycerol synthetase (n-C16:1)	H+[Cytosol] + CTP[Cytosol] + 1,2-dihexadec-9-enoyl-sn-glycerol 3-phosphate[Cytosol] => Diphosphate[Cytosol] + CDP-1,2-dihexadec-9-enoylglycerol[Cytosol]
	DASYN180	0	0	0	0	0	0	0	0	0	0	0	0	0	0	0	0	CDP-diacylglycerol synthetase (n-C18:0)	H+[Cytosol] + CTP[Cytosol] + 1,2-dioctadecanoyl-sn-glycerol 3-phosphate[Cytosol] => Diphosphate[Cytosol] + CDP-1,2-dioctadecanoylglycerol[Cytosol]
	DASYN181	0	0	0	0	0	0	0	0	0	0	0	0	0	0	0	0	CDP-diacylglycerol synthetase (n-C18:1)	H+[Cytosol] + CTP[Cytosol] + 1,2-dioctadec-11-enoyl-sn-glycerol 3-phosphate[Cytosol] => Diphosphate[Cytosol] + CDP-1,2-dioctadec-11-enoylglycerol[Cytosol]
	PGSA120	0	0	0	0	0	0	0	0	0	0	0	0	0	0	0	0	Phosphatidylglycerol synthase (n-C12:0)	Glycerol 3-phosphate[Cytosol] + CDP-1,2-didodecanoylglycerol[Cytosol] => H+[Cytosol] + CMP[Cytosol] + Phosphatidylglycerophosphate (didodecanoyl, n-C12:0)[Cytosol]
	PGSA140	0	0	0	0	0	0	0	0	0	0	0	0	0	0	0	0	Phosphatidylglycerol synthase (n-C14:0)	Glycerol 3-phosphate[Cytosol] + CDP-1,2-ditetradecanoylglycerol[Cytosol] => H+[Cytosol] + CMP[Cytosol] + Phosphatidylglycerophosphate (ditetradecanoyl, n-C14:0)[Cytosol]
	PGSA141	0	0	0	0	0	0	0	0	0	0	0	0	0	0	0	0	Phosphatidylglycerol synthase (n-C14:1)	Glycerol 3-phosphate[Cytosol] + CDP-1,2-ditetradec-7-enoylglycerol[Cytosol] => H+[Cytosol] + CMP[Cytosol] + Phosphatidylglycerophosphate (ditetradec-7-enoyl, n-C14:1)[Cytosol]
	PGSA160	0	0	0	0	0	0	0	0	0	0	0	0	0	0	0	0	Phosphatidylglycerol synthase (n-C16:0)	Glycerol 3-phosphate[Cytosol] + CDP-1,2-dihexadecanoylglycerol[Cytosol] => H+[Cytosol] + CMP[Cytosol] + Phosphatidylglycerophosphate (dihexadecanoyl, n-C16:0)[Cytosol]
	PGSA161	0	0	0	0	0	0	0	0	0	0	0	0	0	0	0	0	Phosphatidylglycerol synthase (n-C16:1)	Glycerol 3-phosphate[Cytosol] + CDP-1,2-dihexadec-9-enoylglycerol[Cytosol] => H+[Cytosol] + CMP[Cytosol] + Phosphatidylglycerophosphate (dihexadec-9-enoyl, n-C16:1)[Cytosol]
	PGSA180	0	0	0	0	0	0	0	0	0	0	0	0	0	0	0	0	Phosphatidylglycerol synthase (n-C18:0)	Glycerol 3-phosphate[Cytosol] + CDP-1,2-dioctadecanoylglycerol[Cytosol] => H+[Cytosol] + CMP[Cytosol] + Phosphatidylglycerophosphate (dioctadecanoyl, n-C18:0)[Cytosol]
	PGSA181	0	0	0	0	0	0	0	0	0	0	0	0	0	0	0	0	Phosphatidylglycerol synthase (n-C18:1)	Glycerol 3-phosphate[Cytosol] + CDP-1,2-dioctadec-11-enoylglycerol[Cytosol] => H+[Cytosol] + CMP[Cytosol] + Phosphatidylglycerophosphate (dioctadec-11-enoyl, n-C18:1)[Cytosol]
	LPLIPAL2A120	0	0	0	0	0	0	0	0	0	0	0	0	0	0	0	0	Lysophospholipase L2 (2-acylglycerophosphotidate, n-C12:0)	H2O[Cytosol] + 2-dodecanoyl-sn-glycerol 3-phosphate[Cytosol] => 2 H+[Cytosol] + Dodecanoate (n-C12:0)[Cytosol] + Glycerol 3-phosphate[Cytosol]
	LPLIPAL2A140	0	0	0	0	0	0	0	0	0	0	0	0	0	0	0	0	Lysophospholipase L2 (2-acylglycerophosphotidate, n-C14:0)	H2O[Cytosol] + 2-tetradecanoyl-sn-glycerol 3-phosphate[Cytosol] => 2 H+[Cytosol] + tetradecanoate (n-C14:0)[Cytosol] + Glycerol 3-phosphate[Cytosol]
	LPLIPAL2A141	0	0	0	0	0	0	0	0	0	0	0	0	0	0	0	0	Lysophospholipase L2 (2-acylglycerophosphotidate, n-C14:1)	H2O[Cytosol] + 2-tetradec-7-enoyl-sn-glycerol 3-phosphate[Cytosol] => 2 H+[Cytosol] + tetradecenoate (n-C14:1)[Cytosol] + Glycerol 3-phosphate[Cytosol]
	LPLIPAL2A160	0	0	0	0	0	0	0	0	0	0	0	0	0	0	0	0	Lysophospholipase L2 (2-acylglycerophosphotidate, n-C16:0)	H2O[Cytosol] + 2-hexadecanoyl-sn-glycerol 3-phosphate[Cytosol] => 2 H+[Cytosol] + Hexadecanoate (n-C16:0)[Cytosol] + Glycerol 3-phosphate[Cytosol]
	LPLIPAL2A161	0	0	0	0	0	0	0	0	0	0	0	0	0	0	0	0	Lysophospholipase L2 (2-acylglycerophosphotidate, n-C16:1)	H2O[Cytosol] + 2-hexadec-9-enoyl-sn-glycerol 3-phosphate[Cytosol] => 2 H+[Cytosol] + Hexadecenoate (n-C16:1)[Cytosol] + Glycerol 3-phosphate[Cytosol]
	LPLIPAL2A180	0	0	0	0	0	0	0	0	0	0	0	0	0	0	0	0	Lysophospholipase L2 (2-acylglycerophosphotidate, n-C18:0)	H2O[Cytosol] + 2-octadecanoyl-sn-glycerol 3-phosphate[Cytosol] => 2 H+[Cytosol] + octadecanoate (n-C18:0)[Cytosol] + Glycerol 3-phosphate[Cytosol]
	LPLIPAL2A181	0	0	0	0	0	0	0	0	0	0	0	0	0	0	0	0	Lysophospholipase L2 (2-acylglycerophosphotidate, n-C18:1)	H2O[Cytosol] + 2-octadec-11-enoyl-sn-glycerol 3-phosphate[Cytosol] => 2 H+[Cytosol] + octadecenoate (n-C18:1)[Cytosol] + Glycerol 3-phosphate[Cytosol]
	LPLIPAL2ATE120	0	0	0	0	0	0	0	0	0	0	0	0	0	0	0	0	Lysophospholipase L2 (acyltransferase, 2-acyl-glycerophosphoethanolamine, n-C12:0)	2-Acyl-sn-glycero-3-phosphoethanolamine (n-C12:0)[Cytosol] + Phosphatidylglycerol (didodecanoyl, n-C12:0)[Cytosol] => acyl phosphatidylglycerol (n-C12:0)[Cytosol] + sn-Glycero-3-phosphoethanolamine[Cytosol]
	LPLIPAL2ATE140	0	0	0	0	0	0	0	0	0	0	0	0	0	0	0	0	Lysophospholipase L2 (acyltransferase, 2-acyl-glycerophosphoethanolamine, n-C14:0)	2-Acyl-sn-glycero-3-phosphoethanolamine (n-C14:0)[Cytosol] + Phosphatidylglycerol (ditetradecanoyl, n-C14:0)[Cytosol] => sn-Glycero-3-phosphoethanolamine[Cytosol] + acyl phosphatidylglycerol (n-C14:0)[Cytosol]
	LPLIPAL2ATE141	0	0	0	0	0	0	0	0	0	0	0	0	0	0	0	0	Lysophospholipase L2 (acyltransferase, 2-acyl-glycerophosphoethanolamine, n-C14:1)	2-Acyl-sn-glycero-3-phosphoethanolamine (n-C14:1)[Cytosol] + Phosphatidylglycerol (ditetradec-7-enoyl, n-C14:1)[Cytosol] => sn-Glycero-3-phosphoethanolamine[Cytosol] + acyl phosphatidylglycerol (n-C14:1)[Cytosol]
	LPLIPAL2ATE160	0	0	0	0	0	0	0	0	0	0	0	0	0	0	0	0	Lysophospholipase L2 (acyltransferase, 2-acyl-glycerophosphoethanolamine, n-C16:0)	2-Acyl-sn-glycero-3-phosphoethanolamine (n-C16:0)[Cytosol] + Phosphatidylglycerol (dihexadecanoyl, n-C16:0)[Cytosol] => sn-Glycero-3-phosphoethanolamine[Cytosol] + acyl phosphatidylglycerol (n-C16:0)[Cytosol]
	LPLIPAL2ATE161	0	0	0	0	0	0	0	0	0	0	0	0	0	0	0	0	Lysophospholipase L2 (acyltransferase, 2-acyl-glycerophosphoethanolamine, n-C16:1)	2-Acyl-sn-glycero-3-phosphoethanolamine (n-C16:1)[Cytosol] + Phosphatidylglycerol (dihexadec-9-enoyl, n-C16:1)[Cytosol] => sn-Glycero-3-phosphoethanolamine[Cytosol] + acyl phosphatidylglycerol (n-C16:1)[Cytosol]
	LPLIPAL2ATE180	0	0	0	0	0	0	0	0	0	0	0	0	0	0	0	0	Lysophospholipase L2 (acyltransferase, 2-acyl-glycerophosphoethanolamine, n-C18:0)	2-Acyl-sn-glycero-3-phosphoethanolamine (n-C18:0)[Cytosol] + Phosphatidylglycerol (dioctadecanoyl, n-C18:0)[Cytosol] => sn-Glycero-3-phosphoethanolamine[Cytosol] + acyl phosphatidylglycerol (n-C18:0)[Cytosol]
	LPLIPAL2ATE181	0	0	0	0	0	0	0	0	0	0	0	0	0	0	0	0	Lysophospholipase L2 (acyltransferase, 2-acyl-glycerophosphoethanolamine, n-C18:1)	2-Acyl-sn-glycero-3-phosphoethanolamine (n-C18:1)[Cytosol] + Phosphatidylglycerol (dioctadec-11-enoyl, n-C18:1)[Cytosol] => sn-Glycero-3-phosphoethanolamine[Cytosol] + acyl phosphatidylglycerol (n-C18:1)[Cytosol]
	LPLIPAL2ATG120	0	0	0	0	0	0	0	0	0	0	0	0	0	0	0	0	Lysophospholipase L2 (acyltransferase, 2-acyl-glycerophosphoglycerol, n-C12:0)	Phosphatidylglycerol (didodecanoyl, n-C12:0)[Cytosol] + 2-Acyl-sn-glycero-3-phosphoglycerol (n-C12:0)[Cytosol] => acyl phosphatidylglycerol (n-C12:0)[Cytosol] + Glycerophosphoglycerol[Cytosol]
	LPLIPAL2ATG140	0	0	0	0	0	0	0	0	0	0	0	0	0	0	0	0	Lysophospholipase L2 (acyltransferase, 2-acyl-glycerophosphoglycerol, n-C14:0)	Phosphatidylglycerol (ditetradecanoyl, n-C14:0)[Cytosol] + 2-Acyl-sn-glycero-3-phosphoglycerol (n-C14:0)[Cytosol] => acyl phosphatidylglycerol (n-C14:0)[Cytosol] + Glycerophosphoglycerol[Cytosol]
	LPLIPAL2ATG141	0	0	0	0	0	0	0	0	0	0	0	0	0	0	0	0	Lysophospholipase L2 (acyltransferase, 2-acyl-glycerophosphoglycerol, n-C14:1)	Phosphatidylglycerol (ditetradec-7-enoyl, n-C14:1)[Cytosol] + 2-Acyl-sn-glycero-3-phosphoglycerol (n-C14:1)[Cytosol] => acyl phosphatidylglycerol (n-C14:1)[Cytosol] + Glycerophosphoglycerol[Cytosol]
	LPLIPAL2ATG160	0	0	0	0	0	0	0	0	0	0	0	0	0	0	0	0	Lysophospholipase L2 (acyltransferase, 2-acyl-glycerophosphoglycerol, n-C16:0)	Phosphatidylglycerol (dihexadecanoyl, n-C16:0)[Cytosol] + 2-Acyl-sn-glycero-3-phosphoglycerol (n-C16:0)[Cytosol] => acyl phosphatidylglycerol (n-C16:0)[Cytosol] + Glycerophosphoglycerol[Cytosol]
	LPLIPAL2ATG161	0	0	0	0	0	0	0	0	0	0	0	0	0	0	0	0	Lysophospholipase L2 (acyltransferase, 2-acyl-glycerophosphoglycerol, n-C16:1)	Phosphatidylglycerol (dihexadec-9-enoyl, n-C16:1)[Cytosol] + 2-Acyl-sn-glycero-3-phosphoglycerol (n-C16:1)[Cytosol] => acyl phosphatidylglycerol (n-C16:1)[Cytosol] + Glycerophosphoglycerol[Cytosol]
	LPLIPAL2ATG180	0	0	0	0	0	0	0	0	0	0	0	0	0	0	0	0	Lysophospholipase L2 (acyltransferase, 2-acyl-glycerophosphoglycerol, n-C18:0)	Phosphatidylglycerol (dioctadecanoyl, n-C18:0)[Cytosol] + 2-Acyl-sn-glycero-3-phosphoglycerol (n-C18:0)[Cytosol] => acyl phosphatidylglycerol (n-C18:0)[Cytosol] + Glycerophosphoglycerol[Cytosol]
	LPLIPAL2ATG181	0	0	0	0	0	0	0	0	0	0	0	0	0	0	0	0	Lysophospholipase L2 (acyltransferase, 2-acyl-glycerophosphoglycerol, n-C18:1)	Phosphatidylglycerol (dioctadec-11-enoyl, n-C18:1)[Cytosol] + 2-Acyl-sn-glycero-3-phosphoglycerol (n-C18:1)[Cytosol] => acyl phosphatidylglycerol (n-C18:1)[Cytosol] + Glycerophosphoglycerol[Cytosol]
	LPLIPAL2E120	0	0	0	0	0	0	0	0	0	0	0	0	0	0	0	0	Lysophospholipase L2 (2-acylglycerophosphoethanolamine, n-C12:0)	H2O[Cytosol] + 2-Acyl-sn-glycero-3-phosphoethanolamine (n-C12:0)[Cytosol] => H+[Cytosol] + Dodecanoate (n-C12:0)[Cytosol] + sn-Glycero-3-phosphoethanolamine[Cytosol]
	LPLIPAL2E140	0	0	0	0	0	0	0	0	0	0	0	0	0	0	0	0	Lysophospholipase L2 (2-acylglycerophosphoethanolamine, n-C14:0)	H2O[Cytosol] + 2-Acyl-sn-glycero-3-phosphoethanolamine (n-C14:0)[Cytosol] => H+[Cytosol] + tetradecanoate (n-C14:0)[Cytosol] + sn-Glycero-3-phosphoethanolamine[Cytosol]
	LPLIPAL2E141	0	0	0	0	0	0	0	0	0	0	0	0	0	0	0	0	Lysophospholipase L2 (2-acylglycerophosphoethanolamine, n-C14:1)	H2O[Cytosol] + 2-Acyl-sn-glycero-3-phosphoethanolamine (n-C14:1)[Cytosol] => H+[Cytosol] + tetradecenoate (n-C14:1)[Cytosol] + sn-Glycero-3-phosphoethanolamine[Cytosol]
	LPLIPAL2E160	0	0	0	0	0	0	0	0	0	0	0	0	0	0	0	0	Lysophospholipase L2 (2-acylglycerophosphoethanolamine, n-C16:0)	H2O[Cytosol] + 2-Acyl-sn-glycero-3-phosphoethanolamine (n-C16:0)[Cytosol] => H+[Cytosol] + Hexadecanoate (n-C16:0)[Cytosol] + sn-Glycero-3-phosphoethanolamine[Cytosol]
	LPLIPAL2E161	0	0	0	0	0	0	0	0	0	0	0	0	0	0	0	0	Lysophospholipase L2 (2-acylglycerophosphoethanolamine, n-C16:1)	H2O[Cytosol] + 2-Acyl-sn-glycero-3-phosphoethanolamine (n-C16:1)[Cytosol] => H+[Cytosol] + Hexadecenoate (n-C16:1)[Cytosol] + sn-Glycero-3-phosphoethanolamine[Cytosol]
	LPLIPAL2E180	0	0	0	0	0	0	0	0	0	0	0	0	0	0	0	0	Lysophospholipase L2 (2-acylglycerophosphoethanolamine, n-C18:0)	H2O[Cytosol] + 2-Acyl-sn-glycero-3-phosphoethanolamine (n-C18:0)[Cytosol] => H+[Cytosol] + octadecanoate (n-C18:0)[Cytosol] + sn-Glycero-3-phosphoethanolamine[Cytosol]
	LPLIPAL2E181	0	0	0	0	0	0	0	0	0	0	0	0	0	0	0	0	Lysophospholipase L2 (2-acylglycerophosphoethanolamine, n-C18:1)	H2O[Cytosol] + 2-Acyl-sn-glycero-3-phosphoethanolamine (n-C18:1)[Cytosol] => H+[Cytosol] + octadecenoate (n-C18:1)[Cytosol] + sn-Glycero-3-phosphoethanolamine[Cytosol]
	LPLIPAL2G120	0	0	0	0	0	0	0	0	0	0	0	0	0	0	0	0	Lysophospholipase L2 (2-acylglycerophosphoglycerol, n-C12:0)	H2O[Cytosol] + 2-Acyl-sn-glycero-3-phosphoglycerol (n-C12:0)[Cytosol] => H+[Cytosol] + Dodecanoate (n-C12:0)[Cytosol] + Glycerophosphoglycerol[Cytosol]
	LPLIPAL2G140	0	0	0	0	0	0	0	0	0	0	0	0	0	0	0	0	Lysophospholipase L2 (2-acylglycerophosphoglycerol, n-C14:0)	H2O[Cytosol] + 2-Acyl-sn-glycero-3-phosphoglycerol (n-C14:0)[Cytosol] => H+[Cytosol] + tetradecanoate (n-C14:0)[Cytosol] + Glycerophosphoglycerol[Cytosol]
	LPLIPAL2G141	0	0	0	0	0	0	0	0	0	0	0	0	0	0	0	0	Lysophospholipase L2 (2-acylglycerophosphoglycerol, n-C14:1)	H2O[Cytosol] + 2-Acyl-sn-glycero-3-phosphoglycerol (n-C14:1)[Cytosol] => H+[Cytosol] + tetradecenoate (n-C14:1)[Cytosol] + Glycerophosphoglycerol[Cytosol]
	LPLIPAL2G160	0	0	0	0	0	0	0	0	0	0	0	0	0	0	0	0	Lysophospholipase L2 (2-acylglycerophosphoglycerol, n-C16:0)	H2O[Cytosol] + 2-Acyl-sn-glycero-3-phosphoglycerol (n-C16:0)[Cytosol] => H+[Cytosol] + Hexadecanoate (n-C16:0)[Cytosol] + Glycerophosphoglycerol[Cytosol]
	LPLIPAL2G161	0	0	0	0	0	0	0	0	0	0	0	0	0	0	0	0	Lysophospholipase L2 (2-acylglycerophosphoglycerol, n-C16:1)	H2O[Cytosol] + 2-Acyl-sn-glycero-3-phosphoglycerol (n-C16:1)[Cytosol] => H+[Cytosol] + Hexadecenoate (n-C16:1)[Cytosol] + Glycerophosphoglycerol[Cytosol]
	LPLIPAL2G180	0	0	0	0	0	0	0	0	0	0	0	0	0	0	0	0	Lysophospholipase L2 (2-acylglycerophosphoglycerol, n-C18:0)	H2O[Cytosol] + 2-Acyl-sn-glycero-3-phosphoglycerol (n-C18:0)[Cytosol] => H+[Cytosol] + octadecanoate (n-C18:0)[Cytosol] + Glycerophosphoglycerol[Cytosol]
	LPLIPAL2G181	0	0	0	0	0	0	0	0	0	0	0	0	0	0	0	0	Lysophospholipase L2 (2-acylglycerophosphoglycerol, n-C18:1)	H2O[Cytosol] + 2-Acyl-sn-glycero-3-phosphoglycerol (n-C18:1)[Cytosol] => H+[Cytosol] + octadecenoate (n-C18:1)[Cytosol] + Glycerophosphoglycerol[Cytosol]
	FACOAL100t2pp	0	0	0	0	0	0	0	0	0	0	0	0	0	0	0	0	fatty-acid-CoA ligase (decanoate transport via vectoral Co-A coupling)	ATP[Cytosol] + H+[Extraorganism] + Coenzyme A[Cytosol] + Decanoate (n-C10:0)[Extraorganism] => H+[Cytosol] + Diphosphate[Cytosol] + AMP[Cytosol] + Decanoyl-CoA (n-C10:0CoA)[Cytosol]
	FACOAL120t2pp	0	0	0	0	0	0	0	0	0	0	0	0	0	0	0	0	fatty-acid-CoA ligase (dodecanoate transport via vectoral Co-A coupling)	ATP[Cytosol] + H+[Extraorganism] + Coenzyme A[Cytosol] + Dodecanoate (n-C12:0)[Extraorganism] => H+[Cytosol] + Diphosphate[Cytosol] + AMP[Cytosol] + Dodecanoyl-CoA (n-C12:0CoA)[Cytosol]
	FACOAL140t2pp	0	0	0	0	0	0	0	0	0	0	0	0	0	0	0	0	fatty-acid-CoA ligase (tetradecanoate transport via vectoral Co-A coupling)	ATP[Cytosol] + H+[Extraorganism] + Coenzyme A[Cytosol] + tetradecanoate (n-C14:0)[Extraorganism] => H+[Cytosol] + Diphosphate[Cytosol] + AMP[Cytosol] + Tetradecanoyl-CoA (n-C14:0CoA)[Cytosol]
	FACOAL141t2pp	0	0	0	0	0	0	0	0	0	0	0	0	0	0	0	0	fatty-acid-CoA ligase (tetradecenoate transport via vectoral Co-A coupling)	ATP[Cytosol] + H+[Extraorganism] + Coenzyme A[Cytosol] + tetradecenoate (n-C14:1)[Extraorganism] => H+[Cytosol] + Diphosphate[Cytosol] + AMP[Cytosol] + Tetradecenoyl-CoA (n-C14:1CoA)[Cytosol]
	FACOAL160t2pp	0	0	0	0	0	0	0	0	0	0	0	0	0	0	0	0	fatty-acid-CoA ligase (hexadecanoate transport via vectoral Co-A coupling)	ATP[Cytosol] + H+[Extraorganism] + Coenzyme A[Cytosol] + Hexadecanoate (n-C16:0)[Extraorganism] => H+[Cytosol] + Diphosphate[Cytosol] + AMP[Cytosol] + Palmitoyl-CoA (n-C16:0CoA)[Cytosol]
	FACOAL161t2pp	0	0	0	0	0	0	0	0	0	0	0	0	0	0	0	0	fatty-acid-CoA ligase (hexadecenoate transport via vectoral Co-A coupling)	ATP[Cytosol] + H+[Extraorganism] + Coenzyme A[Cytosol] + Hexadecenoate (n-C16:1)[Extraorganism] => H+[Cytosol] + Diphosphate[Cytosol] + AMP[Cytosol] + Hexadecenoyl-CoA (n-C16:1CoA)[Cytosol]
	FACOAL180t2pp	0	0	0	0	0	0	0	0	0	0	0	0	0	0	0	0	fatty-acid-CoA ligase (octadecanoate transport via vectoral Co-A coupling)	ATP[Cytosol] + H+[Extraorganism] + Coenzyme A[Cytosol] + octadecanoate (n-C18:0)[Extraorganism] => H+[Cytosol] + Diphosphate[Cytosol] + AMP[Cytosol] + Stearoyl-CoA (n-C18:0CoA)[Cytosol]
	FACOAL181t2pp	0	0	0	0	0	0	0	0	0	0	0	0	0	0	0	0	fatty-acid-CoA ligase (octadecenoate transport via vectoral Co-A coupling)	ATP[Cytosol] + H+[Extraorganism] + Coenzyme A[Cytosol] + octadecenoate (n-C18:1)[Extraorganism] => H+[Cytosol] + Diphosphate[Cytosol] + AMP[Cytosol] + Octadecenoyl-CoA (n-C18:1CoA)[Cytosol]
	FACOAL60t2pp	0	0	0	0	0	0	0	0	0	0	0	0	0	0	0	0	fatty-acid-CoA ligase (hexanoate transport via vectoral Co-A coupling)	ATP[Cytosol] + H+[Extraorganism] + Coenzyme A[Cytosol] + Hexanoate (n-C6:0)[Extraorganism] => H+[Cytosol] + Diphosphate[Cytosol] + AMP[Cytosol] + Hexanoyl-CoA (n-C6:0CoA)[Cytosol]
	FACOAL80t2pp	0	0	0	0	0	0	0	0	0	0	0	0	0	0	0	0	fatty-acid-CoA ligase (octanoate transport via vectoral Co-A coupling)	ATP[Cytosol] + H+[Extraorganism] + Coenzyme A[Cytosol] + octanoate (n-C8:0)[Extraorganism] => H+[Cytosol] + Diphosphate[Cytosol] + AMP[Cytosol] + Octanoyl-CoA (n-C8:0CoA)[Cytosol]
	MI1PP	0	0	0	0	0	0	0	0	0	0	0	0	0	0	0	0	myo-inositol 1-phosphatase	H2O[Cytosol] + 1D-myo-Inositol 1-phosphate[Cytosol] => Phosphate[Cytosol] + myo-Inositol[Cytosol]
	RHEA_14516	0	0	0	0	0	0	0	0	0	0	0	0	0	0	0	0	Asp-tRNA(Asn):L-glutamine amido-ligase (ADP-forming)	L-aspartyl-tRNAAsn[Cytosol] + L-Glutamine[Cytosol] + ATP[Cytosol] + H2O[Cytosol] <=> L-Glutamate[Cytosol] + ADP[Cytosol] + Asn-tRNAAsn[Cytosol] + 2 H+[Cytosol] + Phosphate[Cytosol]
	RHEA_17524	0	0	0	0	0	0	0	0	0	0	0	0	0	0	0	0	Glu-tRNA(Gln):L-glutamine amido-ligase(ADP-forming)	L-Glutamine[Cytosol] + L-Glutamyl-tRNAGln[Cytosol] + ATP[Cytosol] + H2O[Cytosol] <=> L-Glutamate[Cytosol] + ADP[Cytosol] + Gln-tRNAGln[Cytosol] + 2 H+[Cytosol] + Phosphate[Cytosol]
	ALATRS	0	0	0	0	0	0	0	0	0	0	0	0	0	0	0	0	Alanyl-tRNA synthetase	ATP[Cytosol] + L-Alanine[Cytosol] + tRNA(Ala)[Cytosol] => Diphosphate[Cytosol] + AMP[Cytosol] + L-Alanyl-tRNA(Ala)[Cytosol]
	ARGTRS	0	0	0	0	0	0	0	0	0	0	0	0	0	0	0	0	Arginyl-tRNA synthetase	ATP[Cytosol] + L-Arginine[Cytosol] + tRNA(Arg)[Cytosol] => Diphosphate[Cytosol] + AMP[Cytosol] + L-Arginyl-tRNA(Arg)[Cytosol]
	ASPTRS	0	0	0	0	0	0	0	0	0	0	0	0	0	0	0	0	Aspartyl-tRNA synthetase	ATP[Cytosol] + L-Aspartate[Cytosol] + tRNA(Asp)[Cytosol] => Diphosphate[Cytosol] + AMP[Cytosol] + L-Aspartyl-tRNA(Asp)[Cytosol]
	CYSTRS	0	0	0	0	0	0	0	0	0	0	0	0	0	0	0	0	Cysteinyl-tRNA synthetase	ATP[Cytosol] + L-Cysteine[Cytosol] + tRNA(Cys)[Cytosol] => Diphosphate[Cytosol] + AMP[Cytosol] + L-Cysteinyl-tRNA(Cys)[Cytosol]
	FMETTRS	0	0	0	0	0	0	0	0	0	0	0	0	0	0	0	0	Methionyl-tRNA formyltransferase	10-Formyltetrahydrofolate[Cytosol] + L-Methionyl-tRNA (Met)[Cytosol] => H+[Cytosol] + 5,6,7,8-Tetrahydrofolate[Cytosol] + N-Formylmethionyl-tRNA[Cytosol]
	GLYTRS	0	0	0	0	0	0	0	0	0	0	0	0	0	0	0	0	Glycyl-tRNA synthetase	ATP[Cytosol] + Glycine[Cytosol] + tRNA(Gly)[Cytosol] => Diphosphate[Cytosol] + AMP[Cytosol] + Glycyl-tRNA(Gly)[Cytosol]
	HISTRS	0	0	0	0	0	0	0	0	0	0	0	0	0	0	0	0	Histidyl-tRNA synthetase	ATP[Cytosol] + L-Histidine[Cytosol] + tRNA(His)[Cytosol] => Diphosphate[Cytosol] + AMP[Cytosol] + L-Histidyl-tRNA(His)[Cytosol]
	ILETRS	0	0	0	0	0	0	0	0	0	0	0	0	0	0	0	0	Isoleucyl-tRNA synthetase	ATP[Cytosol] + L-Isoleucine[Cytosol] + tRNA(Ile)[Cytosol] => Diphosphate[Cytosol] + AMP[Cytosol] + L-Isoleucyl-tRNA(Ile)[Cytosol]
	LEUTRS	0	0	0	0	0	0	0	0	0	0	0	0	0	0	0	0	Leucyl-tRNA synthetase	ATP[Cytosol] + L-Leucine[Cytosol] + tRNA(Leu)[Cytosol] => Diphosphate[Cytosol] + AMP[Cytosol] + L-Leucyl-tRNA(Leu)[Cytosol]
	LYSTRS	0	0	0	0	0	0	0	0	0	0	0	0	0	0	0	0	Lysyl-tRNA synthetase	ATP[Cytosol] + L-Lysine[Cytosol] + tRNA(Lys)[Cytosol] => Diphosphate[Cytosol] + AMP[Cytosol] + L-Lysine-tRNA (Lys)[Cytosol]
	METTRS	0	0	0	0	0	0	0	0	0	0	0	0	0	0	0	0	Methionyl-tRNA synthetase	ATP[Cytosol] + L-Methionine[Cytosol] + tRNA(Met)[Cytosol] => Diphosphate[Cytosol] + AMP[Cytosol] + L-Methionyl-tRNA (Met)[Cytosol]
	PHETRS	0	0	0	0	0	0	0	0	0	0	0	0	0	0	0	0	Phenylalanyl-tRNA synthetase	ATP[Cytosol] + L-Phenylalanine[Cytosol] + tRNA(Phe)[Cytosol] => Diphosphate[Cytosol] + AMP[Cytosol] + L-Phenylalanyl-tRNA(Phe)[Cytosol]
	PROTRS	0	0	0	0	0	0	0	0	0	0	0	0	0	0	0	0	Prolyl-tRNA synthetase	ATP[Cytosol] + L-Proline[Cytosol] + tRNA(Pro)[Cytosol] => Diphosphate[Cytosol] + AMP[Cytosol] + L-Prolyl-tRNA(Pro)[Cytosol]
	SERTRS	0	0	0	0	0	0	0	0	0	0	0	0	0	0	0	0	Seryl-tRNA synthetase	ATP[Cytosol] + L-Serine[Cytosol] + tRNA(Ser)[Cytosol] => Diphosphate[Cytosol] + AMP[Cytosol] + L-Seryl-tRNA(Ser)[Cytosol]
	SERTRS2	0	0	0	0	0	0	0	0	0	0	0	0	0	0	0	0	Seryl-tRNA synthetase (selenocystein)	ATP[Cytosol] + L-Serine[Cytosol] + tRNA(SeCys)[Cytosol] => Diphosphate[Cytosol] + AMP[Cytosol] + L-Seryl-tRNA(Sec)[Cytosol]
	THRTRS	0	0	0	0	0	0	0	0	0	0	0	0	0	0	0	0	Threonyl-tRNA synthetase	ATP[Cytosol] + L-Threonine[Cytosol] + tRNA(Thr)[Cytosol] => Diphosphate[Cytosol] + AMP[Cytosol] + L-Threonyl-tRNA(Thr)[Cytosol]
	TRPTRS	0	0	0	0	0	0	0	0	0	0	0	0	0	0	0	0	Tryptophanyl-tRNA synthetase	ATP[Cytosol] + L-Tryptophan[Cytosol] + tRNA(Trp)[Cytosol] => Diphosphate[Cytosol] + AMP[Cytosol] + L-Tryptophanyl-tRNA(Trp)[Cytosol]
	TYRTRS	0	0	0	0	0	0	0	0	0	0	0	0	0	0	0	0	tyrosyl-tRNA synthetase	ATP[Cytosol] + L-Tyrosine[Cytosol] + tRNA(Tyr)[Cytosol] => Diphosphate[Cytosol] + AMP[Cytosol] + L-Tyrosyl-tRNA(Tyr)[Cytosol]
	VALTRS	0	0	0	0	0	0	0	0	0	0	0	0	0	0	0	0	Valyl-tRNA synthetase	ATP[Cytosol] + L-Valine[Cytosol] + tRNA(Val)[Cytosol] => Diphosphate[Cytosol] + AMP[Cytosol] + L-Valyl-tRNA(Val)[Cytosol]
	RHEA_10491	0	0	0	0	0	0	0	0	0	0	0	0	0	0	0	0	5-formyltetrahydrofolate cyclo-ligase	ATP[Cytosol] + 5-Formyltetrahydrofolate[Cytosol] <=> ADP[Cytosol] + Phosphate[Cytosol] + 5,10-Methenyltetrahydrofolate[Cytosol]
	MTHFR2	0	5.50662e-16	5.50662e-16	0	0	-7.99599e-15	7.99599e-15	0	0	0.00463199	0.00463199	0	0	0.000143687	0.000143687	0	5,10-methylenetetrahydrofolate reductase (NADH)	2 H+[Cytosol] + NADH[Cytosol] + 5,10-Methylenetetrahydrofolate[Cytosol] => NAD+[Cytosol] + 5-Methyltetrahydrofolate[Cytosol]
	FTHFL	-1000	2.83621e-14	1000	-1000	-1000	2.26923e-14	1000	-1000	-1000	8.70831e-05	1000	-1000	-1000	-0.00803918	999.992	-1000	formate-tetrahydrofolate ligase	ATP[Cytosol] + Formate[Cytosol] + 5,6,7,8-Tetrahydrofolate[Cytosol] <=> ADP[Cytosol] + Phosphate[Cytosol] + 10-Formyltetrahydrofolate[Cytosol]
	MTHFD	-1.8112e-14	1.73351e-15	1.98455e-14	0	3.31508e-14	-2.00119e-14	5.31627e-14	0	-0.0258337	-0.0191093	0.00672441	-0.0258337	-0.0318514	-0.0317072	0.000144164	-0.0318514	methylenetetrahydrofolate dehydrogenase (NADP)	NADPH[Cytosol] + 5,10-Methenyltetrahydrofolate[Cytosol] <=> NADP+[Cytosol] + 5,10-Methylenetetrahydrofolate[Cytosol]
	MTHFC	-1.8112e-14	1.73351e-15	1.98455e-14	0	3.31508e-14	-2.00119e-14	5.31627e-14	0	-0.0258337	-0.0191093	0.00672441	-0.0258337	-0.0318514	-0.0317072	0.000144164	-0.0318514	methenyltetrahydrofolate cyclohydrolase	H+[Cytosol] + 10-Formyltetrahydrofolate[Cytosol] <=> H2O[Cytosol] + 5,10-Methenyltetrahydrofolate[Cytosol]
	DHFR	-2.52478e-13	-4.6718e-15	2.47806e-13	0	4.29049e-17	-1.41577e-13	1.4162e-13	0	0.0008021	0.000802115	1.47673e-08	0.000802115	0.000988944	0.000988959	1.4833e-08	0.000988959	dihydrofolate reductase	H+[Cytosol] + NADPH[Cytosol] + 7,8-Dihydrofolate[Cytosol] <=> NADP+[Cytosol] + 5,6,7,8-Tetrahydrofolate[Cytosol]
	DHFS	0	-4.77241e-15	4.77241e-15	0	0	-1.42925e-13	1.42925e-13	0	0	1.34409e-05	1.34409e-05	1.34409e-05	0	1.65718e-05	1.65718e-05	1.65718e-05	dihydrofolate synthase	ATP[Cytosol] + L-Glutamate[Cytosol] + Dihydropteroate[Cytosol] => ADP[Cytosol] + H+[Cytosol] + Phosphate[Cytosol] + 7,8-Dihydrofolate[Cytosol]
	DHFS1	0	-4.77241e-15	4.77241e-15	0	0	-1.42925e-13	1.42925e-13	0	0	1.34409e-05	1.34409e-05	0	0	1.65718e-05	1.65718e-05	0	dihydrofolate synthase	ATP[Cytosol] + L-Glutamate[Cytosol] + Dihydropteroate[Cytosol] => ADP[Cytosol] + H+[Cytosol] + Phosphate[Cytosol] + 7,8-Dihydrofolate[Cytosol]
	DHPS2	-2.52478e-13	-4.77241e-15	2.47706e-13	0	4.29049e-17	-1.42925e-13	1.42968e-13	0	1.34407e-05	1.34409e-05	2.47327e-10	1.34409e-05	1.65716e-05	1.65718e-05	2.48585e-10	1.65718e-05	dihydropteroate synthase	4-Aminobenzoate[Cytosol] + 6-hydroxymethyl-dihydropterin pyrophosphate[Cytosol] => Diphosphate[Cytosol] + Dihydropteroate[Cytosol]
	ADCL	-2.52478e-13	-4.77241e-15	2.47706e-13	0	4.29049e-17	-1.42925e-13	1.42968e-13	0	1.34407e-05	1.34409e-05	2.47327e-10	1.34409e-05	1.65716e-05	1.65718e-05	2.48585e-10	1.65718e-05	4-aminobenzoate synthase	4-amino-4-deoxychorismate[Cytosol] => H+[Cytosol] + Pyruvate[Cytosol] + 4-Aminobenzoate[Cytosol]
	ADCS	-2.52478e-13	-4.77241e-15	2.47706e-13	0	4.29049e-17	-1.42925e-13	1.42968e-13	0	1.34407e-05	1.34409e-05	2.47327e-10	1.34409e-05	1.65716e-05	1.65718e-05	2.48585e-10	1.65718e-05	4-amino-4-deoxychorismate synthase	L-Glutamine[Cytosol] + chorismate[Cytosol] => L-Glutamate[Cytosol] + 4-amino-4-deoxychorismate[Cytosol]
	HPPK2	-2.52478e-13	-4.77241e-15	2.47706e-13	0	4.29049e-17	-1.42925e-13	1.42968e-13	0	1.34407e-05	1.34409e-05	2.47327e-10	1.34409e-05	1.65716e-05	1.65718e-05	2.48585e-10	1.65718e-05	6-hydroxymethyl-dihydropterin pyrophosphokinase	ATP[Cytosol] + 6-hydroxymethyl dihydropterin[Cytosol] => H+[Cytosol] + AMP[Cytosol] + 6-hydroxymethyl-dihydropterin pyrophosphate[Cytosol]
	DHNPA2	-2.52478e-13	-4.77241e-15	2.47706e-13	0	4.29049e-17	-1.42925e-13	1.42968e-13	0	1.34407e-05	1.34409e-05	2.47327e-10	1.34409e-05	1.65716e-05	1.65718e-05	2.48585e-10	1.65718e-05	dihydroneopterin aldolase	Dihydroneopterin[Cytosol] => Glycolaldehyde[Cytosol] + 6-hydroxymethyl dihydropterin[Cytosol]
	DNMPPA	-2.52478e-13	-4.77241e-15	2.47706e-13	0	4.29049e-17	-1.42925e-13	1.42968e-13	0	1.34407e-05	1.34409e-05	2.47327e-10	1.34409e-05	1.65716e-05	1.65718e-05	2.48585e-10	1.65718e-05	Dihydroneopterin monophosphate dephosphorylase	H2O[Cytosol] + Dihydroneopterin monophosphate[Cytosol] => Phosphate[Cytosol] + Dihydroneopterin[Cytosol]
	DNTPPA	-2.52478e-13	-4.77241e-15	2.47706e-13	0	4.29049e-17	-1.42925e-13	1.42968e-13	0	1.34407e-05	1.34409e-05	2.47327e-10	1.34409e-05	1.65716e-05	1.65718e-05	2.48585e-10	1.65718e-05	Dihydroneopterin epimerase	2-Amino-4-hydroxy-6-(erythro-1,2,3-trihydroxypropyl)dihydropteridine triphosphate[Cytosol] <=> H+[Cytosol] + Diphosphate[Cytosol] + Dihydroneopterin monophosphate[Cytosol]
	GTPCI	-2.52478e-13	-4.77241e-15	2.47706e-13	0	4.29049e-17	-1.42925e-13	1.42968e-13	0	1.34407e-05	1.34409e-05	2.47327e-10	1.34409e-05	1.65716e-05	1.65718e-05	2.48585e-10	1.65718e-05	GTP cyclohydrolase I	H2O[Cytosol] + GTP[Cytosol] => H+[Cytosol] + Formate[Cytosol] + 2-Amino-4-hydroxy-6-(erythro-1,2,3-trihydroxypropyl)dihydropteridine triphosphate[Cytosol]
	OHPBAT	0	0	0	0	0	0	0	0	0	0	0	0	0	0	0	0	O-Phospho-4-hydroxy-L-threonine:2-oxoglutarate aminotransferase	L-Glutamate[Cytosol] + 2-Oxo-3-hydroxy-4-phosphobutanoate[Cytosol] <=> 2-Oxoglutarate[Cytosol] + O-Phospho-4-hydroxy-L-threonine[Cytosol]
	4HTHRS	0	0	0	0	0	0	0	0	0	0	0	0	0	0	0	0	4-Hydroxy-L-threonine synthase	H2O[Cytosol] + O-Phospho-4-hydroxy-L-threonine[Cytosol] => Phosphate[Cytosol] + 4-Hydroxy-L-threonine[Cytosol]
	RHEA_31510	0	0	0	0	0	0	0	0	0	0	0	0	0	0	0	0	D-ribulose 5-phosphate,Glyceraldehyde 3-phosphate pyridoxal 5'-phosphate-lyase	Glyceraldehyde 3-phosphate[Cytosol] + D-Ribulose 5-phosphate[Cytosol] + L-Glutamine[Cytosol] => H+[Cytosol] + 3 H2O[Cytosol] + Phosphate[Cytosol] + L-Glutamate[Cytosol] + Pyridoxal 5'-phosphate[Cytosol]
	PYDXK	0	0	0	0	0	0	0	0	0	0	0	0	0	0	0	0	pyridoxal kinase	ATP[Cytosol] + Pyridoxal[Cytosol] => ADP[Cytosol] + H+[Cytosol] + Pyridoxal 5'-phosphate[Cytosol]
	PYDXNK	0	0	0	0	0	0	0	0	0	0	0	0	0	0	0	0	pyridoxine kinase	ATP[Cytosol] + Pyridoxine[Cytosol] => ADP[Cytosol] + H+[Cytosol] + Pyridoxine 5'-phosphate[Cytosol]
	PYDAMK	0	2.50847e-13	2.50847e-13	0	0	1.0727e-12	1.0727e-12	0	0	3.68212e-05	3.68212e-05	0	0	3.59216e-05	3.59216e-05	0	pyridoxamine kinase	ATP[Cytosol] + Pyridoxamine[Cytosol] => ADP[Cytosol] + H+[Cytosol] + Pyridoxamine 5'-phosphate[Cytosol]
	HYPOE	0	2.50847e-13	2.50847e-13	0	0	1.0727e-12	1.0727e-12	0	0	3.68212e-05	3.68212e-05	0	0	3.59216e-05	3.59216e-05	0	hypothetical enyme	H2O[Cytosol] + Pyridoxamine 5'-phosphate[Cytosol] => Phosphate[Cytosol] + Pyridoxamine[Cytosol]
	HMPK1	0	0	0	0	0	0	0	0	0	0	0	0	0	0	0	0	hydroxymethylpyrimidine kinase (ATP)	ATP[Cytosol] + 4-Amino-5-hydroxymethyl-2-methylpyrimidine[Cytosol] => ADP[Cytosol] + H+[Cytosol] + 4-Amino-2-methyl-5-phosphomethylpyrimidine[Cytosol]
	PMPK	0	0	0	0	0	0	0	0	0	0	0	0	0	0	0	0	phosphomethylpyrimidine kinase	ATP[Cytosol] + 4-Amino-2-methyl-5-phosphomethylpyrimidine[Cytosol] => ADP[Cytosol] + 2-Methyl-4-amino-5-hydroxymethylpyrimidine diphosphate[Cytosol]
	THZPSN	0	0	0	0	0	0	0	0	0	0	0	0	0	0	0	0	thiazole phosphate synthesis	ATP[Cytosol] + L-Tyrosine[Cytosol] + L-Cysteine[Cytosol] + 1-deoxy-D-xylulose 5-phosphate[Cytosol] => H+[Cytosol] + H2O[Cytosol] + CO2[Cytosol] + Diphosphate[Cytosol] + AMP[Cytosol] + L-Alanine[Cytosol] + 4-Hydroxy-benzyl alcohol[Cytosol] + 4-Methyl-5-(2-phosphoethyl)-thiazole[Cytosol]
	HETZK	0	0	0	0	0	0	0	0	0	0	0	0	0	0	0	0	hydroxyethylthiazole kinase	ATP[Cytosol] + 4-Methyl-5-(2-hydroxyethyl)-thiazole[Cytosol] => ADP[Cytosol] + H+[Cytosol] + 4-Methyl-5-(2-phosphoethyl)-thiazole[Cytosol]
	THMtex	0	0	0	0	0	0	0	0	0	0	0	0	0	0	0	0	Thiamine transport via diffusion (extracellular to periplasm)	Thiamin[b] <=> Thiamin[Extraorganism]
	THI80_1	0	0	0	0	0	0	0	0	0	0	0	0	0	0	0	0	Thiamine pyrophosphokinase	ATP[Cytosol] + Thiamin[Cytosol] => AMP[Cytosol] + Thiamin Diphosphate[Cytosol]
	THI80_2	0	0	0	0	0	0	0	0	0	0	0	0	0	0	0	0	Thiamine pyrophosphokinase	ATP[Cytosol] + Thiamin Diphosphate[Cytosol] => ADP[Cytosol] + Thiamin Triphosphate[Cytosol]
	RHEA_17512	0	0	0	0	0	0	0	0	0	0	0	0	0	0	0	0	Thiamin hydrolase	H2O[Cytosol] + Thiamin[Cytosol] <=> H+[Cytosol] + 4-Amino-5-hydroxymethyl-2-methylpyrimidine[Cytosol] + 4-Methyl-5-(2-hydroxyethyl)-thiazole[Cytosol]
	4A4Habcpp	0	0	0	0	0	0	0	0	0	0	0	0	0	0	0	0	4-Amino-5-hydroxymethyl-2-methylpyrimidine abc	ATP[Cytosol] + H2O[Cytosol] + 4-Amino-5-hydroxymethyl-2-methylpyrimidine[Extraorganism] => ADP[Cytosol] + H+[Cytosol] + 4-Amino-5-hydroxymethyl-2-methylpyrimidine[Cytosol] + Phosphate[Cytosol]
	4A4Htex	0	0	0	0	0	0	0	0	0	0	0	0	0	0	0	0	Thiamine transport via diffusion (extracellular to periplasm)	4-Amino-5-hydroxymethyl-2-methylpyrimidine[b] <=> 4-Amino-5-hydroxymethyl-2-methylpyrimidine[Extraorganism]
	DHPPDA2	0	0	0	0	0	0	0	0	0	0	0	0	0	0	0	0	diaminohydroxyphosphoribosylaminopryrimidine deaminase (25drapp)	H+[Cytosol] + H2O[Cytosol] + 2,5-Diamino-6-(ribosylamino)-4-(3H)-pyrimidinone 5'-phosphate[Cytosol] => Ammonium[Cytosol] + 5-Amino-6-(5'-phosphoribosylamino)uracil[Cytosol]
	APRAUR	0	0	0	0	0	0	0	0	0	0	0	0	0	0	0	0	5-amino-6-(5-phosphoribosylamino)uracil reductase	H+[Cytosol] + NADPH[Cytosol] + 5-Amino-6-(5'-phosphoribosylamino)uracil[Cytosol] => NADP+[Cytosol] + 5-Amino-6-(5'-phosphoribitylamino)uracil[Cytosol]
	RBFK	0	0	0	0	0	0	0	0	0	0	0	0	0	0	0	0	riboflavin kinase	ATP[Cytosol] + Riboflavin[Cytosol] => ADP[Cytosol] + H+[Cytosol] + FMN[Cytosol]
	5DOAN	0	0	0	0	0	0	0	0	0	0	0	0	0	0	0	0	5'-deoxyadenosine nuclosidase	H2O[Cytosol] + 5'-Deoxyadenosine[Cytosol] => Adenine[Cytosol] + 5'-deoxyribose[Cytosol]
	FE3DHBZSabcpp	0	0	0	0	0	0	0	0	0	0	0	0	0	0	0	0	ferric 2,3-dihydroxybenzoylserine transport via ABC system (periplasm)	ATP[Cytosol] + H2O[Cytosol] + ferric 2,3-dihydroxybenzoylserine[Extraorganism] => ADP[Cytosol] + H+[Cytosol] + Phosphate[Cytosol] + ferric 2,3-dihydroxybenzoylserine[Cytosol]
	FE3DHBZR	0	0	0	0	0	0	0	0	0	0	0	0	0	0	0	0	release of Fe(III) from ferric 2,3-dihydroxybenzoylserine	ferric 2,3-dihydroxybenzoylserine[Cytosol] => 2,3-dihydroxybenzoylserine[Cytosol] + Fe3+[Cytosol]
	FEENTERabcpp	0	0	0	0	0	0	0	0	0	0	0	0	0	0	0	0	Fe-enterobactin transport via ABC system (periplasm)	ATP[Cytosol] + H2O[Cytosol] + Fe-enterobactin[Extraorganism] => ADP[Cytosol] + H+[Cytosol] + Phosphate[Cytosol] + Fe-enterobactin[Cytosol]
	DHNAOT4	0	0	0	0	0	0	0	0	0	0	0	0	0	0	0	0	1,4-dihydroxy-2-naphthoate octaprenyltransferase	H+[Cytosol] + 1,4-Dihydroxy-2-naphthoate[Cytosol] + all-trans-Octaprenyl diphosphate[Cytosol] => CO2[Cytosol] + Diphosphate[Cytosol] + 2-Demethylmenaquinol 8[Cytosol]
	OPHHX	0	0	0	0	0	0	0	0	0	0	0	0	0	0	0	0	2-Octaprenylphenol hydroxylase	2-Octaprenylphenol[Cytosol] + 0.5 O2[Cytosol] => 2-Octaprenyl-6-hydroxyphenol[Cytosol]
	OPHHX3	0	0	0	0	0	0	0	0	0	0	0	0	0	0	0	0	2-Octaprenylphenol hydroxylase (anaerobic)	2 ATP[Cytosol] + 3 H2O[Cytosol] + NAD+[Cytosol] + 2-Octaprenylphenol[Cytosol] => 2 ADP[Cytosol] + 3 H+[Cytosol] + 2 Phosphate[Cytosol] + NADH[Cytosol] + 2-Octaprenyl-6-hydroxyphenol[Cytosol]
	OMPHHX3	0	0	0	0	0	0	0	0	0	0	0	0	0	0	0	0	2-octaprenyl-6-methoxyphenol hydroxylase (anaerobic)	2 ATP[Cytosol] + 3 H2O[Cytosol] + NAD+[Cytosol] + 2-Octaprenyl-6-methoxyphenol[Cytosol] => 2 ADP[Cytosol] + 3 H+[Cytosol] + 2 Phosphate[Cytosol] + NADH[Cytosol] + 2-Octaprenyl-6-methoxy-1,4-benzoquinol[Cytosol]
	OMMBLHX3	0	0	0	0	0	0	0	0	0	0	0	0	0	0	0	0	2-Octaprenyl-3-methyl-6-methoxy-1,4-benzoquinol hydroxylase (anaerobic)	2 ATP[Cytosol] + 3 H2O[Cytosol] + NAD+[Cytosol] + 2-Octaprenyl-3-methyl-6-methoxy- 1,4-benzoquinol[Cytosol] => 2 ADP[Cytosol] + 3 H+[Cytosol] + 2 Phosphate[Cytosol] + NADH[Cytosol] + 2-Octaprenyl-3-methyl-5-hydroxy-6-methoxy-1,4-benzoquinol[Cytosol]
	CPPPGO2	0	0	0	0	0	0	0	0	0	0	0	0	0	0	0	0	Oxygen Independent coproporphyrinogen-III oxidase	2 S-Adenosyl-L-methionine[Cytosol] + Coproporphyrinogen III[Cytosol] => 2 CO2[Cytosol] + 2 L-Methionine[Cytosol] + 2 5'-Deoxyadenosine[Cytosol] + Protoporphyrinogen IX[Cytosol]
	GLUTRS	0	0	0	0	0	0	0	0	0	0	0	0	0	0	0	0	Glutamyl-tRNA synthetase	ATP[Cytosol] + L-Glutamate[Cytosol] + tRNA (Glu)[Cytosol] => Diphosphate[Cytosol] + AMP[Cytosol] + L-Glutamyl-tRNA(Glu)[Cytosol]
	RAFtex	0	0	0	0	0	0	0	0	0	0	0	0	0	0	0	0	Raffinose transport via diffusion (extracellular to periplasm)	Raffinose[Extraorganism] <=> Raffinose[b]
	RAFabcpp	0	0	0	0	0	0	0	0	0	0	0	0	0	0	0	0	Raffinose Abc Transporter	Raffinose[Extraorganism] + H2O[Cytosol] + ATP[Cytosol] => Raffinose[Cytosol] + Phosphate[Cytosol] + H+[Cytosol] + ADP[Cytosol]
	STAtex	0	0	0	0	0	0	0	0	0	0	0	0	0	0	0	0	stachyose transport via diffusion (extracellular to periplasm)	Stachyose[Extraorganism] <=> Stachyose[b]
	STAabcpp	0	0	0	0	0	0	0	0	0	0	0	0	0	0	0	0	stachyose Abc Transporter	Stachyose[Extraorganism] + H2O[Cytosol] + ATP[Cytosol] => Stachyose[Cytosol] + Phosphate[Cytosol] + H+[Cytosol] + ADP[Cytosol]
	ARBtex	0	0	0	0	0	0	0	0	0	0	0	0	0	0	0	0	L-arabinose transport via diffusion (extracellular to periplasm)	L-Arabinose[b] <=> L-Arabinose[Extraorganism]
	CELtex	0	0	0	0	0	0	0	0	0	0	0	0	0	0	0	0	Cellobiose transport via diffusion (extracellular to periplasm)	Cellobiose[Extraorganism] <=> Cellobiose[b]
	CELabcpp	0	0	0	0	0	0	0	0	0	0	0	0	0	0	0	0	cellobiose Abc Transporter	Cellobiose[Extraorganism] + H2O[Cytosol] + ATP[Cytosol] => Cellobiose[Cytosol] + Phosphate[Cytosol] + H+[Cytosol] + ADP[Cytosol]
	ARBt2rpp	-2.34632e-13	0	2.34632e-13	0	4.38877e-13	0	4.38877e-13	0	-3.68212e-05	0	3.68212e-05	0	-3.59216e-05	0	3.59216e-05	0	L-arabinose transport via proton symport (periplasm)	L-Arabinose[Extraorganism] + H+[Extraorganism] <=> L-Arabinose[Cytosol] + H+[Cytosol]
	ARBabcpp	0	2.34632e-13	2.34632e-13	0	0	-4.38877e-13	4.38877e-13	0	0	3.68212e-05	3.68212e-05	0	0	3.59216e-05	3.59216e-05	0	L-arabinose transport via ABC system (periplasm)	L-Arabinose[Extraorganism] + ATP[Cytosol] + H2O[Cytosol] => ADP[Cytosol] + L-Arabinose[Cytosol] + H+[Cytosol] + Phosphate[Cytosol]
	ARAI	0	0	0	0	0	0	0	0	0	0	0	0	0	0	0	0	L-arabinose isomerase	L-Arabinose[Cytosol] <=> L-Ribulose[Cytosol]
	RBP4E	0	0	0	0	0	0	0	0	0	0	0	0	0	0	0	0	L-ribulose-phosphate 4-epimerase	L-Ribulose 5-phosphate[Cytosol] <=> D-Xylulose 5-phosphate[Cytosol]
	XYLtex	0	0	0	0	0	0	0	0	0	0	0	0	0	0	0	0	D-xylose transport via diffusion (extracellular to periplasm)	D-Xylose[b] <=> D-Xylose[Extraorganism]
	XYLI1	0	0	0	0	0	0	0	0	0	0	0	0	0	0	0	0	xylose isomerase	D-Xylose[Cytosol] <=> D-Xylulose[Cytosol]
	XYLK	0	0	0	0	0	0	0	0	0	0	0	0	0	0	0	0	xylulokinase	ATP[Cytosol] + D-Xylulose[Cytosol] => ADP[Cytosol] + H+[Cytosol] + D-Xylulose 5-phosphate[Cytosol]
	RHEA_20436	0	0	0	0	0	0	0	0	0	0	0	0	0	0	0	0	D-xylulose reductase	H+[Cytosol] + NADH[Cytosol] + D-Xylulose[Cytosol] <=> NAD+[Cytosol] + Xylitol[Cytosol]
	RHEA_15148	0	0	0	0	0	0	0	0	0	0	0	0	0	0	0	0	maltose alpha-D-glucosyltransferase/ alpha-amylase	Maltose[Cytosol] <=> Trehalose[Cytosol]
	TREtex	0	0	0	0	0	0	0	0	0	0	0	0	0	0	0	0	trehalose transport via diffusion (extracellular to periplasm)	Trehalose[b] <=> Trehalose[Extraorganism]
	MALTtexi	0	0	0	0	0	0	0	0	0	0	0	0	0	0	0	0	maltoseMaltotriose transport via diffusion (extracellular to periplasm) irreversible	Maltose[b] => Maltose[Extraorganism]
	14GLUCANtexi	0	0	0	0	0	0	0	0	0	0	0	0	0	0	0	0	1,4-alpha-D-glucan transport via diffusion (extracellular to periplasm) irreversible	1,4-alpha-D-glucan[b] => 1,4-alpha-D-glucan[Extraorganism]
	MALTPTtexi	0	0	0	0	0	0	0	0	0	0	0	0	0	0	0	0	maltopentaoseMaltotriose transport via diffusion (extracellular to periplasm) irreversible	Maltopentaose[b] => Maltopentaose[Extraorganism]
	MALTHXtexi	0	0	0	0	0	0	0	0	0	0	0	0	0	0	0	0	maltohexaose transport via diffusion (extracellular to periplasm) irreversible	Maltohexaose[b] => Maltohexaose[Extraorganism]
	MALTTTRtexi	0	0	0	0	0	0	0	0	0	0	0	0	0	0	0	0	maltotetraoseMaltotriose transport via diffusion (extracellular to periplasm) irreversible	Maltotetraose[b] => Maltotetraose[Extraorganism]
	MALTTRtexi	0	0	0	0	0	0	0	0	0	0	0	0	0	0	0	0	Maltotriose transport via diffusion (extracellular to periplasm) irreversible	Maltotriose[b] => Maltotriose[Extraorganism]
	MALTabcpp	0	0	0	0	0	0	0	0	0	0	0	0	0	0	0	0	maltose transport via ABC system (periplasm)	ATP[Cytosol] + H2O[Cytosol] + Maltose[Extraorganism] => ADP[Cytosol] + H+[Cytosol] + Phosphate[Cytosol] + Maltose[Cytosol]
	MALTTRabcpp	0	0	0	0	0	0	0	0	0	0	0	0	0	0	0	0	Maltotriose transport via ABC system (periplasm)	ATP[Cytosol] + H2O[Cytosol] + Maltotriose[Extraorganism] => ADP[Cytosol] + H+[Cytosol] + Phosphate[Cytosol] + Maltotriose[Cytosol]
	MALTTTRabcpp	0	0	0	0	0	0	0	0	0	0	0	0	0	0	0	0	maltotetraose transport via ABC system (periplasm)	ATP[Cytosol] + H2O[Cytosol] + Maltotetraose[Extraorganism] => ADP[Cytosol] + H+[Cytosol] + Phosphate[Cytosol] + Maltotetraose[Cytosol]
	MALTHXabcpp	0	0	0	0	0	0	0	0	0	0	0	0	0	0	0	0	maltohexaose transport via ABC system (periplasm)	ATP[Cytosol] + H2O[Cytosol] + Maltohexaose[Extraorganism] => ADP[Cytosol] + H+[Cytosol] + Phosphate[Cytosol] + Maltohexaose[Cytosol]
	MALTPTabcpp	0	0	0	0	0	0	0	0	0	0	0	0	0	0	0	0	maltopentaose transport via ABC system (periplasm)	ATP[Cytosol] + H2O[Cytosol] + Maltopentaose[Extraorganism] => ADP[Cytosol] + H+[Cytosol] + Phosphate[Cytosol] + Maltopentaose[Cytosol]
	14GLUCANabcpp	0	0	0	0	0	0	0	0	0	0	0	0	0	0	0	0	1,4-alpha-D-glucan transport via ABC system (periplasm)	ATP[Cytosol] + H2O[Cytosol] + 1,4-alpha-D-glucan[Extraorganism] => ADP[Cytosol] + H+[Cytosol] + Phosphate[Cytosol] + 1,4-alpha-D-glucan[Cytosol]
	MALT	0	0	0	0	0	-2.02102e-28	2.02102e-28	0	0	0	0	0	0	0	0	0	alpha-glucosidase	H2O[Cytosol] + Maltose[Cytosol] => 2 D-Glucose[Cytosol]
	MALTATr	0	0	0	0	0	0	0	0	0	0	0	0	0	0	0	0	maltose O-acetyltransferase	Acetyl-CoA[Cytosol] + Maltose[Cytosol] <=> Coenzyme A[Cytosol] + Acetyl-maltose[Cytosol]
	MLTG1	0	0	0	0	1.46888e-29	1.46888e-29	0	0	0	0	0	0	0	0	0	0	Maltodextrin glucosidase (maltotriose)	H2O[Cytosol] + Maltotriose[Cytosol] => Maltose[Cytosol] + D-Glucose[Cytosol]
	MLTG2	0	-2.59197e-30	2.59197e-30	0	0	-2.02102e-28	2.02102e-28	0	0	0	0	0	0	0	0	0	Maltodextrin glucosidase (maltotetraose)	H2O[Cytosol] + Maltotetraose[Cytosol] => Maltotriose[Cytosol] + D-Glucose[Cytosol]
	MLTG3	0	2.50847e-13	2.50847e-13	0	0	6.19643e-13	6.19643e-13	0	0	3.68212e-05	3.68212e-05	0	0	3.59216e-05	3.59216e-05	0	Maltodextrin glucosidase (maltopentaose)	H2O[Cytosol] + Maltopentaose[Cytosol] => Maltotetraose[Cytosol] + D-Glucose[Cytosol]
	MLTG4	0	1.33477e-13	1.33477e-13	0	0	6.19643e-13	6.19643e-13	0	0	3.68212e-05	3.68212e-05	0	0	3.59216e-05	3.59216e-05	0	Maltodextrin glucosidase (maltohexaose)	H2O[Cytosol] + Maltohexaose[Cytosol] => Maltopentaose[Cytosol] + D-Glucose[Cytosol]
	MLTG5	0	2.50847e-13	2.50847e-13	0	0	6.19643e-13	6.19643e-13	0	0	3.68212e-05	3.68212e-05	0	0	3.59216e-05	3.59216e-05	0	Maltodextrin glucosidase (maltoheptaose)	H2O[Cytosol] + Maltoheptaose[Cytosol] => Maltohexaose[Cytosol] + D-Glucose[Cytosol]
	MLTP1	-2.50847e-13	0	2.50847e-13	0	-6.19643e-13	-2.65417e-27	6.19643e-13	0	-3.68212e-05	0	3.68212e-05	0	-3.59216e-05	0	3.59216e-05	0	Maltodextrin phosphorylase (maltopentaose)	Phosphate[Cytosol] + Maltopentaose[Cytosol] <=> D-Glucose 1-phosphate[Cytosol] + Maltotetraose[Cytosol]
	MLTP2	-2.34632e-13	0	2.34632e-13	0	-6.19643e-13	-2.3224e-27	6.19643e-13	0	-3.68212e-05	0	3.68212e-05	0	-3.59216e-05	0	3.59216e-05	0	Maltodextrin phosphorylase (maltohexaose)	Phosphate[Cytosol] + Maltohexaose[Cytosol] <=> D-Glucose 1-phosphate[Cytosol] + Maltopentaose[Cytosol]
	MLTP3	-2.50847e-13	0	2.50847e-13	0	-6.19643e-13	-2.65417e-27	6.19643e-13	0	-3.68212e-05	0	3.68212e-05	0	-3.59216e-05	0	3.59216e-05	0	Maltodextrin phosphorylase (maltoheptaose)	Phosphate[Cytosol] + Maltoheptaose[Cytosol] <=> D-Glucose 1-phosphate[Cytosol] + Maltohexaose[Cytosol]
	AMALT1	0	-2.59197e-30	2.59197e-30	0	-1.46888e-29	-2.02102e-28	1.87413e-28	0	0	0	0	0	0	0	0	0	Amylomaltase (maltotriose)	Maltose[Cytosol] + Maltotriose[Cytosol] => Maltotetraose[Cytosol] + D-Glucose[Cytosol]
	AMALT2	0	0	0	0	0	-2.42522e-27	2.42522e-27	0	0	0	0	0	0	0	0	0	Amylomaltase (maltotetraose)	Maltose[Cytosol] + Maltotetraose[Cytosol] => Maltopentaose[Cytosol] + D-Glucose[Cytosol]
	AMALT3	0	0	0	0	0	-2.42522e-27	2.42522e-27	0	0	0	0	0	0	0	0	0	Amylomaltase (maltopentaose)	Maltose[Cytosol] + Maltopentaose[Cytosol] => Maltohexaose[Cytosol] + D-Glucose[Cytosol]
	AMALT4	0	0	0	0	0	-2.42522e-27	2.42522e-27	0	0	0	0	0	0	0	0	0	Amylomaltase (maltohexaose)	Maltose[Cytosol] + Maltohexaose[Cytosol] => D-Glucose[Cytosol] + Maltoheptaose[Cytosol]
	AAMYL	0	0	0	0	0	0	0	0	0	0	0	0	0	0	0	0	alpha-amylase	1,4-alpha-D-glucan[Cytosol] => Maltohexaose[Cytosol]
	FFSD	0	0	0	0	0	0	0	0	0	0	0	0	0	0	0	0	beta-fructofuranosidase	H2O[Cytosol] + Sucrose 6-phosphate[Cytosol] => D-Glucose 6-phosphate[Cytosol] + D-Fructose[Cytosol]
	SUCRtex	0	0	0	0	0	0	0	0	0	0	0	0	0	0	0	0	sucrose transport transport via diffusion (extracellular to periplasm)	Sucrose[b] <=> Sucrose[Extraorganism]
	HEX7	0	2.50847e-13	2.50847e-13	0	0	-6.0215e-13	6.0215e-13	0	0	3.68212e-05	3.68212e-05	0	0	3.59216e-05	3.59216e-05	0	hexokinase (D-fructose:ATP)	ATP[Cytosol] + D-Fructose[Cytosol] => ADP[Cytosol] + H+[Cytosol] + D-Fructose 6-phosphate[Cytosol]
	XYLI2	0	2.50847e-13	2.50847e-13	0	0	-6.0215e-13	6.0215e-13	0	0	3.68212e-05	3.68212e-05	0	0	3.59216e-05	3.59216e-05	0	xylose isomerase	D-Glucose[Cytosol] <=> D-Fructose[Cytosol]
	FRUtex	0	0	0	0	0	0	0	0	0	0	0	0	0	0	0	0	D-fructose transport via diffusion (extracellular to periplasm)	D-Fructose[b] <=> D-Fructose[Extraorganism]
	PSCLYSt2pp	0	0	0	0	0	0	0	0	0	0	0	0	0	0	0	0	psicoselysine transport via proton symport (periplasm)	H+[Extraorganism] + psicoselysine[Extraorganism] => H+[Cytosol] + psicoselysine[Cytosol]
	PSCLYStex	0	0	0	0	0	0	0	0	0	0	0	0	0	0	0	0	psicoselysine transporter via diffusion (extracellular)	psicoselysine[b] <=> psicoselysine[Extraorganism]
	LCARS	0	0	0	0	0	0	0	0	0	0	0	0	0	0	0	0	lacaldehyde reductase (S-propane-1,2-diol forming)	H+[Cytosol] + NADH[Cytosol] + L-Lactaldehyde[Cytosol] <=> NAD+[Cytosol] + (S)-Propane-1,2-diol[Cytosol]
	PGLYCP	0	0	0	0	0	0	0	0	0	0	0	0	0	0	0	0	Phosphoglycolate phosphatase	H2O[Cytosol] + 2-Phosphoglycolate[Cytosol] => Phosphate[Cytosol] + Glycolate[Cytosol]
	GLYCK	0	0	0	0	0	0	0	0	0	0	0	0	0	0	0	0	glycerate kinase	ATP[Cytosol] + (R)-Glycerate[Cytosol] => ADP[Cytosol] + H+[Cytosol] + 3-Phospho-D-glycerate[Cytosol]
	GALtex	0	0	0	0	0	0	0	0	0	0	0	0	0	0	0	0	D-galactose transport via diffusion (extracellular to periplasm)	D-Galactose[b] => D-Galactose[Extraorganism]
	GALt2pp	0	0	0	0	0	0	0	0	0	0	0	0	0	0	0	0	D-galactose transport in via proton symport (periplasm)	D-Galactose[Extraorganism] + H+[Extraorganism] => D-Galactose[Cytosol] + H+[Cytosol]
	GAL1Ptex	0	0	0	0	0	0	0	0	0	0	0	0	0	0	0	0	D-galactose 1-phosphate transport via diffusion (extracellular to periplasm)	alpha-D-Galactose 1-phosphate[b] <=> alpha-D-Galactose 1-phosphate[Extraorganism]
	GALKr	0	0	0	0	0	0	0	0	0	0	0	0	0	0	0	0	galactokinase	ATP[Cytosol] + D-Galactose[Cytosol] <=> ADP[Cytosol] + H+[Cytosol] + alpha-D-Galactose 1-phosphate[Cytosol]
	UGLT	0	0	0	0	0	0	0	0	0	0	0	0	0	0	0	0	UDPglucose--hexose-1-phosphate uridylyltransferase	UDPglucose[Cytosol] + alpha-D-Galactose 1-phosphate[Cytosol] <=> D-Glucose 1-phosphate[Cytosol] + UDPgalactose[Cytosol]
	UDPG4E	-5.02281e-27	4.97473e-16	4.97473e-16	0	-4.68837e-28	6.66556e-15	6.66556e-15	0	0.0038996	0.00389967	7.17953e-08	0.00389967	0.00480799	0.00480806	7.21141e-08	0.00480806	UDPglucose 4-epimerase	UDPglucose[Cytosol] <=> UDPgalactose[Cytosol]
	LCTStex	0	0	0	0	0	0	0	0	0	0	0	0	0	0	0	0	Lactose transport via diffusion (extracellular to periplasm)	Lactose[b] <=> Lactose[Extraorganism]
	LCTStpp	0	0	0	0	0	0	0	0	0	0	0	0	0	0	0	0	Lactose transport via proton symport (periplasm)	H+[Extraorganism] + Lactose[Extraorganism] <=> H+[Cytosol] + Lactose[Cytosol]
	LACZ	0	0	0	0	0	0	0	0	0	0	0	0	0	0	0	0	b-galactosidase	H2O[Cytosol] + Lactose[Cytosol] => D-Glucose[Cytosol] + D-Galactose[Cytosol]
	GLUCYS	0	0	0	0	0	0	0	0	0	0	0	0	0	0	0	0	gamma-glutamylcysteine synthetase	ATP[Cytosol] + L-Glutamate[Cytosol] + L-Cysteine[Cytosol] => ADP[Cytosol] + H+[Cytosol] + Phosphate[Cytosol] + gamma-L-Glutamyl-L-cysteine[Cytosol]
	AMPTASECG	0	0	0	0	0	0	0	0	0	0	0	0	0	0	0	0	alanyl aminopeptidase (cys-gly)	H2O[Cytosol] + Cys-Gly[Cytosol] => Glycine[Cytosol] + L-Cysteine[Cytosol]
	CGLYtex	0	0	0	0	0	0	0	0	0	0	0	0	0	0	0	0	L-Cysteinylglycine transport via diffusion (extracellular to periplasm)	Cys-Gly[b] <=> Cys-Gly[Extraorganism]
	GLCATr	0	0	0	0	0	0	0	0	0	0	0	0	0	0	0	0	D-glucose O-acetyltransferase	Acetyl-CoA[Cytosol] + D-Glucose[Cytosol] <=> Coenzyme A[Cytosol] + 6-Acetyl-D-glucose[Cytosol]
	GALS3	0	0	0	0	0	0	0	0	0	0	0	0	0	0	0	0	a-galactosidase (melibiose)	H2O[Cytosol] + Melibiose[Cytosol] => D-Glucose[Cytosol] + D-Galactose[Cytosol]
	MELIBtex	0	0	0	0	0	0	0	0	0	0	0	0	0	0	0	0	melibiose transport via diffusion (extracellular to periplasm)	Melibiose[b] <=> Melibiose[Extraorganism]
	GLYALDtpp	0	0	0	0	0	0	0	0	0	0	0	0	0	0	0	0	Glyceraldehyde facilitated diffusion (periplasm)	D-Glyceraldehyde[Extraorganism] <=> D-Glyceraldehyde[Cytosol]
	GLYALDtex	0	0	0	0	0	0	0	0	0	0	0	0	0	0	0	0	Glyceraldehyde transport via diffusion (extracellular to periplasm)	D-Glyceraldehyde[b] <=> D-Glyceraldehyde[Extraorganism]
	ALCD19	0	0	0	0	0	0	0	0	0	0	0	0	0	0	0	0	alcohol dehydrogenase (glycerol)	H+[Cytosol] + NADH[Cytosol] + D-Glyceraldehyde[Cytosol] <=> NAD+[Cytosol] + Glycerol[Cytosol]
	GLYCtpp	0	0	0	0	0	0	0	0	0	0	0	0	0	0	0	0	glycerol transport via channel (periplasm)	Glycerol[Cytosol] <=> Glycerol[Extraorganism]
	GLYCtex	0	0	0	0	0	0	0	0	0	0	0	0	0	0	0	0	glycerol transport via diffusion (extracellular to periplasm)	Glycerol[b] <=> Glycerol[Extraorganism]
	CYNTt2pp	0	0	0	0	0	0	0	0	0	0	0	0	0	0	0	0	Cyanate transport via proton symport (periplasm)	H+[Extraorganism] + Cyanate[Extraorganism] => H+[Cytosol] + Cyanate[Cytosol]
	CYNTtex	0	0	0	0	0	0	0	0	0	0	0	0	0	0	0	0	Cyanate transport via diffusion (extracellular to periplasm)	Cyanate[Extraorganism] <=> Cyanate[b]
	ARBTNabcpp	0	0	0	0	0	0	0	0	0	0	0	0	0	0	0	0	aerobactin transport via ABC system (periplasm)	ATP[Cytosol] + H2O[Cytosol] + Aerobactin[Extraorganism] => ADP[Cytosol] + H+[Cytosol] + Phosphate[Cytosol] + Aerobactin[Cytosol]
	ARBTNR1	0	0	0	0	0	0	0	0	0	0	0	0	0	0	0	0	aerobactin reductase	Flavin adenine dinucleotide reduced[Cytosol] + 2 Aerobactin[Cytosol] => 2 H+[Cytosol] + Flavin adenine dinucleotide oxidized[Cytosol] + 2 Fe2+[Cytosol] + 2 aerobactin minus Fe3[Cytosol]
	ARBTNR2	0	0	0	0	0	0	0	0	0	0	0	0	0	0	0	0	aerobactin reductase	2 Aerobactin[Cytosol] + Reduced FMN[Cytosol] => 2 H+[Cytosol] + FMN[Cytosol] + 2 Fe2+[Cytosol] + 2 aerobactin minus Fe3[Cytosol]
	ARBTNR3	0	0	0	0	0	0	0	0	0	0	0	0	0	0	0	0	aerobactin reductase	2 Aerobactin[Cytosol] + Reduced riboflavin[Cytosol] => 2 H+[Cytosol] + Riboflavin[Cytosol] + 2 Fe2+[Cytosol] + 2 aerobactin minus Fe3[Cytosol]
	ARBTNtpp	0	0	0	0	0	0	0	0	0	0	0	0	0	0	0	0	aerobactin secretion (to periplasm)	H+[Extraorganism] + aerobactin minus Fe3[Cytosol] => H+[Cytosol] + aerobactin minus Fe3[Extraorganism]
	ARBTNtonex	0	0	0	0	0	0	0	0	0	0	0	0	0	0	0	0	aerobactin transport via ton system (extracellular)	H+[Extraorganism] + Aerobactin[b] => H+[Cytosol] + Aerobactin[Extraorganism]
	CPGNtonex	0	0	0	0	0	0	0	0	0	0	0	0	0	0	0	0	Coprogen transport via ton system (extracellular)	H+[Extraorganism] + coprogen[b] => H+[Cytosol] + coprogen[Extraorganism]
	CPGNabcpp	0	0	0	0	0	0	0	0	0	0	0	0	0	0	0	0	coprogen transport via ABC system (periplasm)	ATP[Cytosol] + H2O[Cytosol] + coprogen[Extraorganism] => ADP[Cytosol] + H+[Cytosol] + Phosphate[Cytosol] + coprogen[Cytosol]
	CPGNR1	0	0	0	0	0	0	0	0	0	0	0	0	0	0	0	0	coprogen(Fe(III)) reductase	Flavin adenine dinucleotide reduced[Cytosol] + 2 coprogen[Cytosol] => 2 H+[Cytosol] + Flavin adenine dinucleotide oxidized[Cytosol] + 2 Fe2+[Cytosol] + 2 coprogen unloaded (no Fe(III))[Cytosol]
	CPGNR2	0	0	0	0	0	0	0	0	0	0	0	0	0	0	0	0	coprogen(Fe(III)) reductase	Reduced FMN[Cytosol] + 2 coprogen[Cytosol] => 2 H+[Cytosol] + FMN[Cytosol] + 2 Fe2+[Cytosol] + 2 coprogen unloaded (no Fe(III))[Cytosol]
	CPGNR3	0	0	0	0	0	0	0	0	0	0	0	0	0	0	0	0	coprogen(Fe(III)) reductase	Reduced riboflavin[Cytosol] + 2 coprogen[Cytosol] => 2 H+[Cytosol] + Riboflavin[Cytosol] + 2 Fe2+[Cytosol] + 2 coprogen unloaded (no Fe(III))[Cytosol]
	CPGNUtpp	0	0	0	0	0	0	0	0	0	0	0	0	0	0	0	0	coprogen unloaded secretion	H+[Extraorganism] + coprogen unloaded (no Fe(III))[Cytosol] => H+[Cytosol] + coprogen unloaded (no Fe(III))[Extraorganism]
	FE3DCITabcpp	0	0	0	0	0	0	0	0	0	0	0	0	0	0	0	0	iron transport from ferric-dicitrate via ABC system (periplasm)	ATP[Cytosol] + H2O[Cytosol] + Fe(III)dicitrate[Extraorganism] => ADP[Cytosol] + H+[Cytosol] + Phosphate[Cytosol] + 2 Citrate[Cytosol] + Fe3+[Cytosol]
	FECRMabcpp	0	0	0	0	0	0	0	0	0	0	0	0	0	0	0	0	ferrichrome transport via ABC system (periplasm)	ATP[Cytosol] + H2O[Cytosol] + Ferrichrome[Extraorganism] => ADP[Cytosol] + H+[Cytosol] + Phosphate[Cytosol] + Ferrichrome[Cytosol]
	FECRMR1	0	0	0	0	0	0	0	0	0	0	0	0	0	0	0	0	Ferrichrome reductase	Flavin adenine dinucleotide reduced[Cytosol] + 2 Ferrichrome[Cytosol] => 2 H+[Cytosol] + Flavin adenine dinucleotide oxidized[Cytosol] + 2 Fe2+[Cytosol] + 2 Ferrichrome minus Fe(III)[Cytosol]
	FECRMR2	0	0	0	0	0	0	0	0	0	0	0	0	0	0	0	0	Ferrichrome reductase	Reduced FMN[Cytosol] + 2 Ferrichrome[Cytosol] => 2 H+[Cytosol] + FMN[Cytosol] + 2 Fe2+[Cytosol] + 2 Ferrichrome minus Fe(III)[Cytosol]
	FECRMR3	0	0	0	0	0	0	0	0	0	0	0	0	0	0	0	0	Ferrichrome reductase	Reduced riboflavin[Cytosol] + 2 Ferrichrome[Cytosol] => 2 H+[Cytosol] + Riboflavin[Cytosol] + 2 Fe2+[Cytosol] + 2 Ferrichrome minus Fe(III)[Cytosol]
	FECRMUtpp	0	0	0	0	0	0	0	0	0	0	0	0	0	0	0	0	ferrichrome (minus Fe) secretion (to periplasm)	H+[Extraorganism] + Ferrichrome minus Fe(III)[Cytosol] => H+[Cytosol] + Ferrichrome minus Fe(III)[Extraorganism]
	FE3tex	0	0	0	0	0	0	0	0	0	0	0	0	0	0	0	0	iron (III) transport via diffusion (extracellular to periplasm)	Fe3+[b] <=> Fe3+[Extraorganism]
	FE2abcpp	0	0	0	0	0	0	0	0	0	0	0	0	0	0	0	0	iron (II) transport via ABC system (periplasm)	ATP[Cytosol] + H2O[Cytosol] + Fe2+[Extraorganism] => ADP[Cytosol] + H+[Cytosol] + Phosphate[Cytosol] + Fe2+[Cytosol]
	FE3abcpp	0	0	0	0	0	0	0	0	0	0	0	0	0	0	0	0	iron (III) transport via ABC system (periplasm to cytoplasm)	ATP[Cytosol] + H2O[Cytosol] + Fe3+[Extraorganism] => ADP[Cytosol] + H+[Cytosol] + Phosphate[Cytosol] + Fe3+[Cytosol]
	FE3t2pp	0	0	0	0	0	0	0	0	0	0	0	0	0	0	0	0	iron (II) transport in via proton symport (periplasm)	H+[Extraorganism] + Fe3+[Extraorganism] => H+[Cytosol] + Fe3+[Cytosol]
	FE2t2pp	0	0	0	0	0	0	0	0	0	0	0	0	0	0	0	0	iron (II) transport in via proton symport (periplasm)	H+[Extraorganism] + Fe2+[Extraorganism] => H+[Cytosol] + Fe2+[Cytosol]
	FE2tex	0	0	0	0	0	0	0	0	0	0	0	0	0	0	0	0	iron (II) transport via diffusion (extracellular to periplasm)	Fe2+[b] <=> Fe2+[Extraorganism]
	FE3HOXabcpp	0	0	0	0	0	0	0	0	0	0	0	0	0	0	0	0	ferric-dicitrate transport via ABC system (periplasm)	ATP[Cytosol] + H2O[Cytosol] + Fe(III)hydroxamate[Extraorganism] => ADP[Cytosol] + H+[Cytosol] + Phosphate[Cytosol] + Fe(III)hydroxamate[Cytosol]
	FEOXAMabcpp	0	0	0	0	0	0	0	0	0	0	0	0	0	0	0	0	ferroxamine transport via ABC system (periplasm)	ATP[Cytosol] + H2O[Cytosol] + ferroxamine[Extraorganism] => ADP[Cytosol] + H+[Cytosol] + Phosphate[Cytosol] + ferroxamine[Cytosol]
	FEOXAMR1	0	0	0	0	0	0	0	0	0	0	0	0	0	0	0	0	ferroxamine reductase	Flavin adenine dinucleotide reduced[Cytosol] + 2 ferroxamine[Cytosol] => 2 H+[Cytosol] + Flavin adenine dinucleotide oxidized[Cytosol] + 2 Fe2+[Cytosol] + 2 ferroxamine minus Fe(3)[Cytosol]
	FEOXAMR2	0	0	0	0	0	0	0	0	0	0	0	0	0	0	0	0	ferroxamine reductase	Reduced FMN[Cytosol] + 2 ferroxamine[Cytosol] => 2 H+[Cytosol] + FMN[Cytosol] + 2 Fe2+[Cytosol] + 2 ferroxamine minus Fe(3)[Cytosol]
	FEOXAMR3	0	0	0	0	0	0	0	0	0	0	0	0	0	0	0	0	ferroxamine reductase	Reduced riboflavin[Cytosol] + 2 ferroxamine[Cytosol] => 2 H+[Cytosol] + Riboflavin[Cytosol] + 2 Fe2+[Cytosol] + 2 ferroxamine minus Fe(3)[Cytosol]
	FEOXAMUtpp	0	0	0	0	0	0	0	0	0	0	0	0	0	0	0	0	ferroxamine (minus Fe3) secretion (to periplasm)	H+[Extraorganism] + ferroxamine minus Fe(3)[Cytosol] => H+[Cytosol] + ferroxamine minus Fe(3)[Extraorganism]
	Kt2pp	0	0	0	0	0	0	0	0	0	0	0	0	0	0	0	0	potassium transport in via proton symport (periplasm)	H+[Extraorganism] + potassium[Extraorganism] => H+[Cytosol] + potassium[Cytosol]
	Ktex	0	0	0	0	0	0	0	0	0	0	0	0	0	0	0	0	potassium transport via diffusion (extracellular to periplasm)	potassium[b] <=> potassium[Extraorganism]
	MG2t3_2pp	0	0	0	0	0	0	0	0	0	0	0	0	0	0	0	0	magnesium (Mg+2) transport in/out via proton antiport (periplasm)	2 H+[Cytosol] + magnesium[Extraorganism] => 2 H+[Extraorganism] + magnesium[Cytosol]
	MG2tpp	0	0	0	0	0	0	0	0	0	0	0	0	0	0	0	0	magnesium (+2) transport in via diffusion	magnesium[Extraorganism] => magnesium[Cytosol]
	MG2tex	0	0	0	0	0	0	0	0	0	0	0	0	0	0	0	0	magnesium (Mg+2) transport via diffusion (extracellular to periplasm)	magnesium[b] <=> magnesium[Extraorganism]
	MNt2pp	0	0	0	0	0	0	0	0	0	0	0	0	0	0	0	0	manganese (Mn+2) transport in via proton symport (periplasm)	H+[Extraorganism] + Mn2+[Extraorganism] => H+[Cytosol] + Mn2+[Cytosol]
	NI2tex	0	0	0	0	0	0	0	0	0	0	0	0	0	0	0	0	nickel transport via diffusion (extracellular to periplasm)	nickel[b] <=> nickel[Extraorganism]
	NI2tpp	0	0	0	0	0	0	0	0	0	0	0	0	0	0	0	0	nickel (+2) transport in via permease (no H+)	nickel[Extraorganism] => nickel[Cytosol]
	NI2uabcpp	0	0	0	0	0	0	0	0	0	0	0	0	0	0	0	0	nickel transport via ABC system (uptake, periplasm)	ATP[Cytosol] + H2O[Cytosol] + nickel[Extraorganism] => ADP[Cytosol] + H+[Cytosol] + nickel[Cytosol] + Phosphate[Cytosol]
	PPAt4pp	0	0	0	0	0	0	0	0	0	0	0	0	0	0	0	0	Na+/Propionate symporter (periplasm)	Sodium[Extraorganism] + Propionate (n-C3:0)[Extraorganism] => Sodium[Cytosol] + Propionate (n-C3:0)[Cytosol]
	NAt3_2pp	0	2.78674e-14	2.78674e-14	0	0	-3.86156e-14	3.86156e-14	-5.04871e-29	0.0578343	0.0653009	0.0074666	0.057909	0.0605675	0.0749437	0.0143762	0.0606044	sodium proton antiporter (H:NA is 2) (periplasm)	2 H+[Extraorganism] + Sodium[Cytosol] => 2 H+[Cytosol] + Sodium[Extraorganism]
	NAtex	-3.02413e-27	-3.02413e-27	0	0	-1.22837e-28	-1.22837e-28	0	0	0	0	0	-1.60602e-28	0	0	0	-2.8724e-28	sodium transport via diffusion (extracellular to periplasm)	Sodium[Extraorganism] <=> Sodium[b]
	CU1abcpp	0	0	0	0	0	0	0	0	0	0	0	0	0	0	0	0	Copper (Cu +1) ABC transporter (periplasm)	ATP[Cytosol] + H2O[Cytosol] + Cu+[Cytosol] => ADP[Cytosol] + H+[Cytosol] + Phosphate[Cytosol] + Cu+[Extraorganism]
	CU2tex	0	0	0	0	0	0	0	0	0	0	0	0	0	0	0	0	copper (Cu+2) transport via diffusion (extracellular to periplasm)	Cu2+[b] <=> Cu2+[Extraorganism]
	CUtex	0	0	0	0	0	0	0	0	0	0	0	0	0	0	0	0	copper (Cu+1) transport via diffusion (extracellular to periplasm)	Cu+[b] <=> Cu+[Extraorganism]
	COBALT2abcpp	0	0	0	0	0	0	0	0	0	0	0	0	0	0	0	0	Cobalt (Co+2) ABC transporter (periplasm)	ATP[Cytosol] + Co2+[Extraorganism] + H2O[Cytosol] => ADP[Cytosol] + Co2+[Cytosol] + H+[Cytosol] + Phosphate[Cytosol]
	COBALT2tpp	0	0	0	0	0	0	0	0	0	0	0	0	0	0	0	0	cobalt transport in via permease (no H+)	Co2+[Extraorganism] => Co2+[Cytosol]
	CAabc3pp	0	0	0	0	0	0	0	0	0	0	0	0	0	0	0	0	calcium (Ca+2) transport out via proton antiport (periplasm)	Calcium[Extraorganism] + H2O[Cytosol] + ATP[Cytosol] => Calcium[Cytosol] + H+[Cytosol] + ADP[Cytosol] + Phosphate[Cytosol]
	CA2tex	0	0	0	0	0	0	0	0	0	0	0	0	0	0	0	0	calcium (Ca+2) transport via diffusion (extracellular to periplasm)	Calcium[Extraorganism] <=> Calcium[b]
	PPTtex	0	0	0	0	0	0	0	0	0	0	0	0	0	0	0	0	Phosphonate transport via diffusion (extracellular to periplasm)	Phosphonate[b] <=> Phosphonate[Extraorganism]
	THIORDXi	0	0	0	0	0	0	0	0	0	0	0	0	0	0	0	0	hydrogen peroxide reductase (thioredoxin)	Reduced thioredoxin[Cytosol] + Hydrogen peroxide[Cytosol] => 2 H2O[Cytosol] + Oxidized thioredoxin[Cytosol]
	UREAtpp	0	0	0	0	0	0	0	0	0	0	0	0	0	0	0	0	Urea transport via facilitate diffusion (periplasm)	Urea[Extraorganism] <=> Urea[Cytosol]
	UREAtex	0	0	0	0	0	0	0	0	0	0	0	0	0	0	0	0	Urea transport via diffusion (extracellular to periplasm)	Urea[b] <=> Urea[Extraorganism]
	SDPTA	-1.79613e-15	1.8126e-26	1.79613e-15	0	-2.40661e-14	1.67463e-27	2.40661e-14	0	-0.0140798	-0.0140795	2.59218e-07	-0.0140798	-0.0173595	-0.0173593	2.60369e-07	-0.0173595	succinyldiaminopimelate transaminase	2-Oxoglutarate[Cytosol] + N-Succinyl-LL-2,6-diaminoheptanedioate[Cytosol] <=> L-Glutamate[Cytosol] + N-Succinyl-2-L-amino-6-oxoheptanedioate[Cytosol]
	CYTK1	-4.92778e-29	-4.92778e-29	0	0	0	0	0	0	-2.53122e-33	-2.53122e-33	0	0	-5.84733e-19	-5.84733e-19	0	0	cytidylate kinase (CMP)	ATP[Cytosol] + CMP[Cytosol] <=> ADP[Cytosol] + CDP[Cytosol]
	CYTK2	0	0	0	0	0	0	0	0	0	0	0	0	0	0	0	0	cytidylate kinase (dCMP)	ATP[Cytosol] + dCMP[Cytosol] <=> ADP[Cytosol] + dCDP[Cytosol]
	UMPK	-9.74185e-16	9.84022e-27	9.74185e-16	0	-1.3053e-14	9.24649e-28	1.3053e-14	0	-0.0076366	-0.00763646	1.40595e-07	-0.0076366	-0.00941547	-0.00941533	1.41219e-07	-0.00941547	UMP kinase	ATP[Cytosol] + UMP[Cytosol] <=> ADP[Cytosol] + UDP[Cytosol]
	TMPPP	0	0	0	0	0	0	0	0	0	0	0	0	0	0	0	0	thiamine-phosphate diphosphorylase	2-Methyl-4-amino-5-hydroxymethylpyrimidine diphosphate[Cytosol] + 4-Methyl-5-(2-phosphoethyl)-thiazole[Cytosol] + H+[Cytosol] => Diphosphate[Cytosol] + Thiamin monophosphate[Cytosol]
	GTHS	0	0	0	0	0	0	0	0	0	0	0	0	0	0	0	0	glutathione synthetase	ATP[Cytosol] + gamma-L-Glutamyl-L-cysteine[Cytosol] + Glycine[Cytosol] => ADP[Cytosol] + Reduced glutathione[Cytosol] + H+[Cytosol] + Phosphate[Cytosol]
	NDPK4	-1.10599e-26	1.09555e-15	1.09555e-15	0	-1.03603e-27	1.46792e-14	1.46792e-14	0	0.00858786	0.00858801	1.58111e-07	0.00858801	0.0105883	0.0105885	1.58813e-07	0.0105885	nucleoside-diphosphate kinase (ATP:dTDP)	ATP[Cytosol] + dTDP[Cytosol] <=> ADP[Cytosol] + dTTP[Cytosol]
	NDPK3	-4.92778e-29	-4.92778e-29	0	0	0	0	0	0	-2.69798e-33	-2.69798e-33	0	0	-5.84733e-19	-5.84733e-19	0	0	nucleoside-diphosphate kinase (ATP:CDP)	ATP[Cytosol] + CDP[Cytosol] <=> ADP[Cytosol] + CTP[Cytosol]
	PRAIi	-2.20585e-27	2.18519e-16	2.18519e-16	0	-2.0613e-28	2.9279e-15	2.9279e-15	0	0.00171293	0.00171296	3.15367e-08	0.00171296	0.00211195	0.00211198	3.16767e-08	0.00211198	phosphoribosylanthranilate isomerase (irreversible)	N-(5-Phospho-D-ribosyl)anthranilate[Cytosol] => 1-(2-Carboxyphenylamino)-1-deoxy-D-ribulose 5-phosphate[Cytosol]
	IGPS	-2.20558e-27	2.18519e-16	2.18519e-16	0	-2.06473e-28	2.9279e-15	2.9279e-15	0	0.00171293	0.00171296	3.15367e-08	0.00171296	0.00211195	0.00211198	3.16767e-08	0.00211198	indole-3-glycerol-phosphate synthase	H+[Cytosol] + 1-(2-Carboxyphenylamino)-1-deoxy-D-ribulose 5-phosphate[Cytosol] => H2O[Cytosol] + CO2[Cytosol] + C'-(3-Indolyl)-glycerol 3-phosphate[Cytosol]
	HISTP	-3.67796e-27	3.64224e-16	3.64224e-16	0	-3.41889e-28	4.88018e-15	4.88018e-15	0	0.00285508	0.00285514	5.25648e-08	0.00285514	0.00352016	0.00352021	5.27983e-08	0.00352021	histidinol-phosphatase	H2O[Cytosol] + L-Histidinol phosphate[Cytosol] => Phosphate[Cytosol] + L-Histidinol[Cytosol]
	METS	0	5.50662e-16	5.50662e-16	0	0	-7.99599e-15	7.99599e-15	0	0	0.00463199	0.00463199	0	0	0.000143687	0.000143687	0	methionine synthase	L-Homocysteine[Cytosol] + 5-Methyltetrahydrofolate[Cytosol] => H+[Cytosol] + L-Methionine[Cytosol] + 5,6,7,8-Tetrahydrofolate[Cytosol]
	SERAT	-2.71547e-14	8.78767e-16	2.80334e-14	0	-5.30671e-14	-1.27603e-14	4.03068e-14	0	0	0.00739189	0.00739189	0	0	0.00354643	0.00354643	0	serine O-acetyltransferase	L-Serine[Cytosol] + Acetyl-CoA[Cytosol] <=> Coenzyme A[Cytosol] + O-Acetyl-L-serine[Cytosol]
	CYSS	-2.71547e-14	8.78767e-16	2.80334e-14	0	-5.30671e-14	-1.27603e-14	4.03068e-14	0	0	0.00739189	0.00739189	0	0	0.00354643	0.00354643	0	cysteine synthase	Hydrogen sulfide[Cytosol] + O-Acetyl-L-serine[Cytosol] => H+[Cytosol] + Acetate[Cytosol] + L-Cysteine[Cytosol]
	XANtex	0	0	0	0	0	0	0	0	0	0	0	0	0	0	0	0	xanthine transport via diffusion (extracellular to periplasm)	Xanthine[b] <=> Xanthine[Extraorganism]
	Kt3pp	0	0	0	0	0	0	0	0	0	0	0	0	0	0	0	0	potassium transport out via proton antiport (periplasm)	H+[Extraorganism] + Xanthine[Extraorganism] => H+[Cytosol] + Xanthine[Cytosol]
	URAt2pp	0	0	0	0	0	0	0	0	0	0	0	0	0	0	0	0	uracil transport in via proton symport (periplasm)	H+[Extraorganism] + Uracil[Extraorganism] => H+[Cytosol] + Uracil[Cytosol]
	URAtex	0	0	0	0	0	0	0	0	0	0	0	0	0	0	0	0	uracil transport via diffusion (extracellular to periplasm)	Uracil[b] <=> Uracil[Extraorganism]
	ADNt2pp	0	0	0	0	0	0	0	0	0	0	0	0	0	0	0	0	adenosine transport in via proton symport (periplasm)	Adenosine[Extraorganism] + Sodium[Extraorganism] => Adenosine[Cytosol] + Sodium[Cytosol]
	ADNtex	0	0	0	0	0	0	0	0	0	0	0	0	0	0	0	0	adenosine transport via diffusion (extracellular to periplasm)	Adenosine[b] <=> Adenosine[Extraorganism]

## Sheet: bif_Figure 2
		Lactate = 0				Lactate = 0.1				Lactate = 0.2				Lactate = 0.3				Lactate = 0.4				Lactate = 0.5				Lactate = 0.6				Lactate = 0.7				Lactate = 0.8				Lactate = 0.9				Lactate = 1
#	RXNID	Min	Max	abs(Max-Min)	Flux	Min	Max	abs(Max-Min)	Flux	Min	Max	abs(Max-Min)	Flux	Min	Max	abs(Max-Min)	Flux	Min	Max	abs(Max-Min)	Flux	Min	Max	abs(Max-Min)	Flux	Min	Max	abs(Max-Min)	Flux	Min	Max	abs(Max-Min)	Flux	Min	Max	abs(Max-Min)	Flux	Min	Max	abs(Max-Min)	Flux	Min	Max	abs(Max-Min)	Flux	NAME	EQUATION
	GLCtexi	1	1	0	1	1	1	0	1	1	1	0	1	1	1	0	1	1	1	0	1	1	1	0	1	1	1	0	1	1	1	0	1	1	1	0	1	1	1	0	1	1	1	0	1	D-glucoseMaltotriose transport via diffusion (extracellular to periplasm) irreversible	D-Glucose[b] => D-Glucose[Extraorganism]
	Biomass	0.038785	0.0387856	5.50414e-07	0.0387856	0.038009	0.0380098	8.39405e-07	0.0380098	0.037234	0.0372341	1.28397e-07	0.0372341	0.036458	0.0364584	4.17389e-07	0.0364584	0.035682	0.0356827	7.06381e-07	0.0356827	0.034906	0.034907	9.95372e-07	0.034907	0.034131	0.0341313	2.84364e-07	0.0341313	0.033355	0.0333556	5.73356e-07	0.0333556	0.032579	0.0325799	8.62348e-07	0.0325799	0.031643	0.0316434	3.82574e-07	0.0316434	0.030136	0.0301366	5.54833e-07	0.0301366		45 ATP[Cytosol] + 45 H2O[Cytosol] + 0.011843 Ammonium[Cytosol] + 0.1537 L-Methionine[Cytosol] + 0.4232 L-Valine[Cytosol] + 0.2905 L-Isoleucine[Cytosol] + 0.404 L-Leucine[Cytosol] + 0.3432 L-Lysine[Cytosol] + 0.2958 L-Arginine[Cytosol] + 0.2537 L-Threonine[Cytosol] + 0.2211 L-Proline[Cytosol] + 0.2158 L-Serine[Cytosol] + 0.2411 L-Asparagine[Cytosol] + 0.09158 L-Cysteine[Cytosol] + 0.5137 L-Alanine…
	ATPM	0.5	0.5	0	0.5	0.5	0.5	0	0.5	0.5	0.5	0	0.5	0.5	0.5	0	0.5	0.5	0.5	0	0.5	0.5	0.5	0	0.5	0.5	0.5	0	0.5	0.5	0.5	0	0.5	0.5	0.5	0	0.5	0.5	0.5	0	0.5	0.5	0.5	0	0.5	ATP maintenance requirement	ATP[Cytosol] + H2O[Cytosol] => ADP[Cytosol] + H+[Cytosol] + Phosphate[Cytosol]
	NH4tex	-0.036941	-0.0141231	0.0228179	-0.0142652	-0.0362793	-0.0137632	0.0225161	-0.0139799	-0.0353606	-0.0136615	0.0216992	-0.0136946	-0.0346989	-0.0133016	0.0213973	-0.0134093	-0.0340371	-0.0129416	0.0210955	-0.013124	-0.0333754	-0.0125817	0.0207937	-0.0128387	-0.0324567	-0.01248	0.0199767	-0.0125534	-0.031795	-0.0121201	0.0196749	-0.0122681	-0.0311332	-0.0117602	0.0193731	-0.0119828	-0.0715721	-0.0299213	0.0416509	-0.0714739	-0.258689	-0.0917525	0.166937	-0.258547	ammonia transport via diffusion (extracellular to periplasm)	Ammonium[b] <=> Ammonium[Extraorganism]
	NH4tpp	-0.036941	-0.0141231	0.0228179	-0.0142652	-0.0362793	-0.0137632	0.0225161	-0.0139799	-0.0353606	-0.0136615	0.0216992	-0.0136946	-0.0346989	-0.0133016	0.0213973	-0.0134093	-0.0340371	-0.0129416	0.0210955	-0.013124	-0.0333754	-0.0125817	0.0207937	-0.0128387	-0.0324567	-0.01248	0.0199767	-0.0125534	-0.031795	-0.0121201	0.0196749	-0.0122681	-0.0311332	-0.0117602	0.0193731	-0.0119828	-0.0715721	-0.0299213	0.0416509	-0.0714739	-0.258689	-0.0917525	0.166937	-0.258547	ammonia reversible transport (periplasm)	Ammonium[Extraorganism] <=> Ammonium[Cytosol]
	Ex_Phosphate	0.0148874	0.0148876	2.11272e-07	0.0148876	0.0145895	0.0145898	3.222e-07	0.0145898	0.014292	0.0142921	4.92843e-08	0.0142921	0.0139941	0.0139943	1.60212e-07	0.0139943	0.0136963	0.0136966	2.71139e-07	0.0136966	0.0133984	0.0133988	3.82067e-07	0.0133988	0.0131009	0.0131011	1.09151e-07	0.0131011	0.0128031	0.0128033	2.20079e-07	0.0128033	0.0125052	0.0125056	3.31006e-07	0.0125056	0.0121459	0.0121461	1.46848e-07	0.0121461	0.0115675	0.0115677	2.12969e-07	0.0115677	Exchange Phosphate	Phosphate[b] <=> Phosphate[Extraorganism]
	PIuabcpp	0.0148874	0.0148876	2.11272e-07	0.0148876	0.0145895	0.0145898	3.222e-07	0.0145898	0.014292	0.0142921	4.92843e-08	0.0142921	0.0139941	0.0139943	1.60212e-07	0.0139943	0.0136963	0.0136966	2.71139e-07	0.0136966	0.0133984	0.0133988	3.82067e-07	0.0133988	0.0131009	0.0131011	1.09151e-07	0.0131011	0.0128031	0.0128033	2.20079e-07	0.0128033	0.0125052	0.0125056	3.31006e-07	0.0125056	0.0121459	0.0121461	1.46848e-07	0.0121461	0.0115675	0.0115677	2.12969e-07	0.0115677	phosphate transport via ABC system (uptake, periplasm)	ATP[Cytosol] + H2O[Cytosol] + Phosphate[Extraorganism] => ADP[Cytosol] + H+[Cytosol] + 2 Phosphate[Cytosol]
	H2Otpp	-0.183428	-0.16829	0.0151383	-0.171979	-0.139858	-0.124849	0.0150094	-0.128539	-0.0959585	-0.0816576	0.0143009	-0.0850996	-0.0523891	-0.0382171	0.014172	-0.04166	-0.00881966	0.0052235	0.0140432	0.00177959	0.0347498	0.0486641	0.0139143	0.0452192	0.0786496	0.0918554	0.0132057	0.0886587	0.122219	0.135296	0.0130769	0.132098	0.165788	0.178737	0.012948	0.175538	0.156486	0.20106	0.0445741	0.156612	-0.0415052	0.132897	0.174402	-0.0413219	H2O transport via diffusion (periplasm)	H2O[Cytosol] <=> H2O[Extraorganism]
	H2Otex	-0.183428	-0.16829	0.0151383	-0.171979	-0.139858	-0.124849	0.0150094	-0.128539	-0.0959585	-0.0816576	0.0143009	-0.0850996	-0.0523891	-0.0382171	0.014172	-0.04166	-0.00881966	0.0052235	0.0140432	0.00177959	0.0347498	0.0486641	0.0139143	0.0452192	0.0786496	0.0918554	0.0132057	0.0886587	0.122219	0.135296	0.0130769	0.132098	0.165788	0.178737	0.012948	0.175538	0.156486	0.20106	0.0445741	0.156612	-0.0415052	0.132897	0.174402	-0.0413219	H2O transport via diffusion (extracellular to periplasm)	H2O[Extraorganism] <=> H2O[b]
	Htex	2.84439	2.86713	0.022747	2.84449	2.79744	2.81985	0.0224079	2.7976	2.75069	2.77237	0.0216826	2.75071	2.70374	2.72508	0.0213435	2.70382	2.6568	2.6778	0.0210044	2.65693	2.60985	2.63052	0.0206653	2.61004	2.5631	2.58304	0.0199401	2.56315	2.51615	2.53575	0.019601	2.51626	2.46921	2.48847	0.0192619	2.46937	2.43102	2.47267	0.0416509	2.4726	2.40239	2.56925	0.166863	2.56914	proton transport via diffusion (extracellular to periplasm)	H+[Extraorganism] <=> H+[b]
	Htex1	0.19372	0.24646	0.0527397	0.246279	0.149635	0.201629	0.0519939	0.201353	0.106252	0.15647	0.0502181	0.156427	0.0621668	0.111639	0.0494723	0.111502	0.018082	0.0668085	0.0487265	0.0665763	-0.0260027	0.021978	0.0479807	0.0216507	-0.0693863	-0.0231814	0.0462049	-0.0232749	-0.113471	-0.0680119	0.0454591	-0.0682004	-0.157556	-0.112842	0.0447133	-0.113126	-0.203867	-0.141627	0.0622403	-0.183407	-0.194196	-0.0076229	0.186573	-0.174673	proton transport via diffusion (extracellular to periplasm)	H+[Extraorganism] <=> H+[Cytosol]
	ACt2rpp	1.7319	1.73205	0.000141912	1.73194	1.68725	1.68747	0.000216422	1.6873	1.64265	1.64268	3.31044e-05	1.64266	1.598	1.5981	0.000107615	1.59802	1.55334	1.55352	0.000182125	1.55338	1.50869	1.50894	0.000256635	1.50874	1.46409	1.46416	7.3317e-05	1.4641	1.41943	1.41958	0.000147827	1.41947	1.37478	1.375	0.000222337	1.37483	1.32091	1.32795	0.00703363	1.32094	1.23419	1.24092	0.00672393	1.23423	acetate reversible transport via proton symport (periplasm)	H+[Cytosol] + Acetate[Cytosol] => Acetate[Extraorganism] + H+[Extraorganism]
	ACtex	1.7319	1.73205	0.000141912	1.73194	1.68725	1.68747	0.000216422	1.6873	1.64265	1.64268	3.31044e-05	1.64266	1.598	1.5981	0.000107615	1.59802	1.55334	1.55352	0.000182125	1.55338	1.50869	1.50894	0.000256635	1.50874	1.46409	1.46416	7.3317e-05	1.4641	1.41943	1.41958	0.000147827	1.41947	1.37478	1.375	0.000222337	1.37483	1.32091	1.32795	0.00703363	1.32094	1.23419	1.24092	0.00672393	1.23423	Acetate transport via diffusion (extracellular to periplasm)	Acetate[Extraorganism] => Acetate[b]
	CO2tpp	0	0	0	0	0	0	0	0	0	0	0	0	0	0	0	0	0	0	0	0	0	0	0	0	0	0	0	0	0	0	0	0	0	0	0	0	0	0	0	0	0	0	0	0	CO2 transporter via diffusion (periplasm)	CO2[Cytosol] => CO2[Extraorganism]
	CO2tex	0	0	0	0	0	0	0	0	0	0	0	0	0	0	0	0	0	0	0	0	0	0	0	0	0	0	0	0	0	0	0	0	0	0	0	0	0	0	0	0	0	0	0	0	CO2 transport via diffusion (extracellular to periplasm)	CO2[Extraorganism] <=> CO2[b]
	LACt2rpp	0	0	0	0	0.1	0.1	0	0.1	0.2	0.2	0	0.2	0.3	0.3	0	0.3	0.4	0.4	0	0.4	0.5	0.5	0	0.5	0.6	0.6	0	0.6	0.7	0.7	0	0.7	0.8	0.8	0	0.8	0.9	0.9	0	0.9	1	1	0	1	L-lactate reversible transport via proton symport (periplasm)	H+[Cytosol] + L-Lactate[Cytosol] => L-Lactate[Extraorganism] + H+[Extraorganism]
	LACtex	0	0	0	0	0.1	0.1	0	0.1	0.2	0.2	0	0.2	0.3	0.3	0	0.3	0.4	0.4	0	0.4	0.5	0.5	0	0.5	0.6	0.6	0	0.6	0.7	0.7	0	0.7	0.8	0.8	0	0.8	0.9	0.9	0	0.9	1	1	0	1	L-lactate transport via diffusion (extracellular to periplasm)	L-Lactate[Extraorganism] => L-Lactate[b]
	ETOHt2rpp	0.455664	0.467073	0.011409	0.467037	0.406493	0.417752	0.011258	0.417697	0.357515	0.368364	0.0108496	0.368356	0.308344	0.319042	0.0106987	0.319015	0.259173	0.269721	0.0105477	0.269674	0.210002	0.220399	0.0103968	0.220334	0.161023	0.171012	0.00998837	0.170993	0.111852	0.12169	0.00983745	0.121652	0.0626812	0.0723678	0.00968654	0.0723115	0.0193884	0.0243535	0.00496509	0.0242776	0.0184524	0.0232316	0.00477919	0.0231215	ethanol reversible transport via proton symport (periplasm)	H+[Cytosol] + Ethanol[Cytosol] => Ethanol[Extraorganism] + H+[Extraorganism]
	ETOHtex	0.455664	0.467073	0.011409	0.467037	0.406493	0.417752	0.011258	0.417697	0.357515	0.368364	0.0108496	0.368356	0.308344	0.319042	0.0106987	0.319015	0.259173	0.269721	0.0105477	0.269674	0.210002	0.220399	0.0103968	0.220334	0.161023	0.171012	0.00998837	0.170993	0.111852	0.12169	0.00983745	0.121652	0.0626812	0.0723678	0.00968654	0.0723115	0.0193884	0.0243535	0.00496509	0.0242776	0.0184524	0.0232316	0.00477919	0.0231215	ethanol transport via diffusion (extracellular to periplasm)	Ethanol[Extraorganism] => Ethanol[b]
	SUCCt3pp	0.114103	0.125512	0.011409	0.114176	0.111782	0.12304	0.011258	0.111892	0.109592	0.120441	0.0108496	0.109609	0.10727	0.117969	0.0106987	0.107325	0.104949	0.115496	0.0105477	0.105042	0.102627	0.113024	0.0103968	0.102758	0.100437	0.110426	0.00998837	0.100475	0.0981155	0.107953	0.00983745	0.0981911	0.0957939	0.10548	0.00968654	0.0959076	0.123015	0.123117	0.000101558	0.123069	0.212369	0.212516	0.000147285	0.212446	succinate transport out via proton antiport (periplasm)	H+[Cytosol] + Succinate[Cytosol] => Succinate[Extraorganism] + H+[Extraorganism]
	SUCCtex	0.114103	0.125512	0.011409	0.114176	0.111782	0.12304	0.011258	0.111892	0.109592	0.120441	0.0108496	0.109609	0.10727	0.117969	0.0106987	0.107325	0.104949	0.115496	0.0105477	0.105042	0.102627	0.113024	0.0103968	0.102758	0.100437	0.110426	0.00998837	0.100475	0.0981155	0.107953	0.00983745	0.0981911	0.0957939	0.10548	0.00968654	0.0959076	0.123015	0.123117	0.000101558	0.123069	0.212369	0.212516	0.000147285	0.212446	succinate transport via diffusion (extracellular to periplasm)	Succinate[Extraorganism] => Succinate[b]
	FORtex	0.849249	0.860658	0.011409	0.849318	0.752227	0.763485	0.011258	0.752331	0.655329	0.666179	0.0108496	0.655345	0.558307	0.569005	0.0106987	0.558359	0.461284	0.471832	0.0105477	0.461372	0.364262	0.374658	0.0103968	0.364386	0.267364	0.277352	0.00998837	0.2674	0.170342	0.180179	0.00983745	0.170413	0.0733191	0.0830057	0.00968654	0.073427	0	0.00703363	0.00703363	0.00698294	0	0.00672393	0.00672393	0.00665041	formate transport via diffusion (extracellular to periplasm)	Formate[Extraorganism] => Formate[b]
	FORtppi	0.849249	0.860658	0.011409	0.849318	0.752227	0.763485	0.011258	0.752331	0.655329	0.666179	0.0108496	0.655345	0.558307	0.569005	0.0106987	0.558359	0.461284	0.471832	0.0105477	0.461372	0.364262	0.374658	0.0103968	0.364386	0.267364	0.277352	0.00998837	0.2674	0.170342	0.180179	0.00983745	0.170413	0.0733191	0.0830057	0.00968654	0.073427	0	0.00703363	0.00703363	0.00698294	0	0.00672393	0.00672393	0.00665041	formate transport via diffusion (cytoplasm to periplasm)	H+[Cytosol] + Formate[Cytosol] => Formate[Extraorganism] + H+[Extraorganism]
	EXGlucoaldehyde_e	1.72981e-05	1.72984e-05	2.45767e-10	1.72984e-05	1.6952e-05	1.69524e-05	3.74315e-10	1.69524e-05	1.66064e-05	1.66064e-05	5.71436e-11	1.66064e-05	1.62603e-05	1.62605e-05	1.86098e-10	1.62605e-05	1.59142e-05	1.59145e-05	3.15067e-10	1.59145e-05	1.55681e-05	1.55685e-05	4.43966e-10	1.55685e-05	1.52224e-05	1.52226e-05	1.26831e-10	1.52226e-05	1.48763e-05	1.48766e-05	2.55642e-10	1.48766e-05	1.45302e-05	1.45306e-05	3.84437e-10	1.45306e-05	1.41128e-05	1.41129e-05	1.70715e-10	1.41129e-05	1.34407e-05	1.34409e-05	2.47327e-10	1.34409e-05	EXGlucoaldehyde	Glycolaldehyde[Cytosol] <=> Glycolaldehyde[Extraorganism]
	EX_Glucoaldehyde	1.72981e-05	1.72984e-05	2.45767e-10	1.72984e-05	1.6952e-05	1.69524e-05	3.74315e-10	1.69524e-05	1.66064e-05	1.66064e-05	5.71436e-11	1.66064e-05	1.62603e-05	1.62605e-05	1.86098e-10	1.62605e-05	1.59142e-05	1.59145e-05	3.15067e-10	1.59145e-05	1.55681e-05	1.55685e-05	4.43966e-10	1.55685e-05	1.52224e-05	1.52226e-05	1.26831e-10	1.52226e-05	1.48763e-05	1.48766e-05	2.55642e-10	1.48766e-05	1.45302e-05	1.45306e-05	3.84437e-10	1.45306e-05	1.41128e-05	1.41129e-05	1.70715e-10	1.41129e-05	1.34407e-05	1.34409e-05	2.47327e-10	1.34409e-05	EX Glucoaldehyde	Glycolaldehyde[Extraorganism] <=> Glycolaldehyde[b]
	H2St1pp	-0.00369384	0	0.00369384	0	-0.00369729	0	0.00369729	0	-0.00344299	0	0.00344299	0	-0.00344644	0	0.00344644	0	-0.00344988	0	0.00344988	0	-0.00345333	0	0.00345333	0	-0.00319903	0	0.00319903	0	-0.00320248	0	0.00320248	0	-0.00320592	0	0.00320592	0	-0.00776149	0	0.00776149	0	-0.00739189	0	0.00739189	0	h2s transport (periplasm)	Hydrogen sulfide[Extraorganism] <=> Hydrogen sulfide[b]
	H2Stex	0	0.00369384	0.00369384	0	0	0.00369729	0.00369729	0	0	0.00344299	0.00344299	0	0	0.00344644	0.00344644	0	0	0.00344988	0.00344988	0	0	0.00345333	0.00345333	0	0	0.00319903	0.00319903	0	0	0.00320248	0.00320248	0	0	0.00320592	0.00320592	0	0	0.00776149	0.00776149	0	0	0.00739189	0.00739189	0	h2s transport via diffusion (extracellular to periplasm)	Hydrogen sulfide[Extraorganism] <=> Hydrogen sulfide[Cytosol]
	METtex	0.00581934	0.00596134	0.000141997	0.00596134	0.00562556	0.00584211	0.000216551	0.00584211	0.00568976	0.00572289	3.31241e-05	0.00572289	0.00549598	0.00560366	0.000107679	0.00560366	0.0053022	0.00548443	0.000182233	0.00548443	0.00510842	0.00536521	0.000256788	0.00536521	0.00517262	0.00524598	7.33607e-05	0.00524598	0.00497884	0.00512675	0.000147915	0.00512675	0.00478505	0.00500752	0.00022247	0.00500752	0	0.00486359	0.00486359	0.00486359	0	0.00463199	0.00463199	0.00463199	L-methionine transport via diffusion (extracellular to periplasm)	L-Methionine[b] => L-Methionine[Extraorganism]
	METabcpp	0.00581934	0.00596134	0.000141997	0.00596134	0.00562556	0.00584211	0.000216551	0.00584211	0.00568976	0.00572289	3.31241e-05	0.00572289	0.00549598	0.00560366	0.000107679	0.00560366	0.0053022	0.00548443	0.000182233	0.00548443	0.00510842	0.00536521	0.000256788	0.00536521	0.00517262	0.00524598	7.33607e-05	0.00524598	0.00497884	0.00512675	0.000147915	0.00512675	0.00478505	0.00500752	0.00022247	0.00500752	0	0.00486359	0.00486359	0.00486359	0	0.00463199	0.00463199	0.00463199	L-methionine transport via ABC system (periplasm)	ATP[Cytosol] + H2O[Cytosol] + L-Methionine[Extraorganism] => ADP[Cytosol] + H+[Cytosol] + Phosphate[Cytosol] + L-Methionine[Cytosol]
	VALtex	0.0163783	0.0164493	7.0956e-05	0.016414	0.0160313	0.0161395	0.000108211	0.0160858	0.0157492	0.0157657	1.65522e-05	0.0157575	0.0154021	0.0154559	5.38073e-05	0.0154292	0.0150551	0.0151462	9.10623e-05	0.0151009	0.0147081	0.0148364	0.000128317	0.0147726	0.0144259	0.0144626	3.66585e-05	0.0144444	0.0140789	0.0141528	7.39136e-05	0.0141161	0.0137318	0.013843	0.000111169	0.0137878	0.0133659	0.0134421	7.61681e-05	0.0133915	0.0127167	0.0128272	0.000110464	0.0127538	L-valine transport via diffusion (extracellular to periplasm)	L-Valine[b] <=> L-Valine[Extraorganism]
	VALabcpp	0	3.5478e-05	3.5478e-05	0	0	5.41056e-05	5.41056e-05	0	0	8.27609e-06	8.27609e-06	0	0	2.69036e-05	2.69036e-05	0	0	4.55312e-05	4.55312e-05	0	0	6.41587e-05	6.41587e-05	0	0	1.83293e-05	1.83293e-05	0	0	3.69568e-05	3.69568e-05	0	0	5.55843e-05	5.55843e-05	0	0	2.53894e-05	2.53894e-05	0	0	3.68212e-05	3.68212e-05	0	L-valine transport via ABC system (periplasm)	ATP[Cytosol] + H2O[Cytosol] + L-Valine[Extraorganism] => ADP[Cytosol] + H+[Cytosol] + Phosphate[Cytosol] + L-Valine[Cytosol]
	VALt2pp	0.0163783	0.0164493	7.0956e-05	0.016414	0.0160313	0.0161395	0.000108211	0.0160858	0.0157492	0.0157657	1.65522e-05	0.0157575	0.0154021	0.0154559	5.38073e-05	0.0154292	0.0150551	0.0151462	9.10623e-05	0.0151009	0.0147081	0.0148364	0.000128317	0.0147726	0.0144259	0.0144626	3.66585e-05	0.0144444	0.0140789	0.0141528	7.39136e-05	0.0141161	0.0137318	0.013843	0.000111169	0.0137878	0.0133659	0.0134421	7.61681e-05	0.0133915	0.0127167	0.0128272	0.000110464	0.0127538	L-valine transport via eflux system (periplasm)	H+[Cytosol] + L-Valine[Extraorganism] => H+[Extraorganism] + L-Valine[Cytosol]
	ILEtex	0	0.0112672	0.0112672	0.0112672	0	0.0110419	0.0110419	0.0110419	0	0.0108165	0.0108165	0.0108165	0	0.0105912	0.0105912	0.0105912	0	0.0103658	0.0103658	0.0103658	0	0.0101405	0.0101405	0.0101405	0	0.00991514	0.00991514	0.00991514	0	0.00968979	0.00968979	0.00968979	0	0.00946445	0.00946445	0.00946445	0	5.07788e-05	5.07788e-05	0	0	7.36425e-05	7.36425e-05	0	L-isoleucine transport via diffusion (extracellular to periplasm)	L-Isoleucine[b] <=> L-Isoleucine[Extraorganism]
	ILEabcpp	0	3.5478e-05	3.5478e-05	0	0	5.41056e-05	5.41056e-05	0	0	8.27609e-06	8.27609e-06	0	0	2.69036e-05	2.69036e-05	0	0	4.55312e-05	4.55312e-05	0	0	6.41587e-05	6.41587e-05	0	0	1.83293e-05	1.83293e-05	0	0	3.69568e-05	3.69568e-05	0	0	5.55843e-05	5.55843e-05	0	0	1.69263e-05	1.69263e-05	0	0	2.45475e-05	2.45475e-05	0	L-isoleucine transport via ABC system (periplasm)	ATP[Cytosol] + H2O[Cytosol] + L-Isoleucine[Extraorganism] => ADP[Cytosol] + H+[Cytosol] + Phosphate[Cytosol] + L-Isoleucine[Cytosol]
	ILEt2pp	0	0.0112672	0.0112672	0.0112672	0	0.0110419	0.0110419	0.0110419	0	0.0108165	0.0108165	0.0108165	0	0.0105912	0.0105912	0.0105912	0	0.0103658	0.0103658	0.0103658	0	0.0101405	0.0101405	0.0101405	0	0.00991514	0.00991514	0.00991514	0	0.00968979	0.00968979	0.00968979	0	0.00946445	0.00946445	0.00946445	0	5.07788e-05	5.07788e-05	0	0	7.36425e-05	7.36425e-05	0	L-Isoleucine transport via eflux system (periplasm)	H+[Cytosol] + L-Isoleucine[Extraorganism] => H+[Extraorganism] + L-Isoleucine[Cytosol]
	LEUtex	0.0156337	0.0156694	3.57004e-05	0.0156694	0.0153015	0.015356	5.44447e-05	0.015356	0.0150343	0.0150426	8.32797e-06	0.0150426	0.0147021	0.0147292	2.70723e-05	0.0147292	0.01437	0.0144158	4.58166e-05	0.0144158	0.0140379	0.0141024	6.45608e-05	0.0141024	0.0137706	0.013789	1.84441e-05	0.013789	0.0134385	0.0134757	3.71884e-05	0.0134757	0.0131063	0.0131623	5.59327e-05	0.0131623	0.012733	0.0127839	5.09333e-05	0.0127839	0.0121013	0.0121752	7.38666e-05	0.0121752	L-leucine transport via diffusion (extracellular to periplasm)	L-Leucine[b] <=> L-Leucine[Extraorganism]
	LEUabcpp	0	3.5478e-05	3.5478e-05	0	0	5.41056e-05	5.41056e-05	0	0	8.27609e-06	8.27609e-06	0	0	2.69036e-05	2.69036e-05	0	0	4.55312e-05	4.55312e-05	0	0	6.41587e-05	6.41587e-05	0	0	1.83293e-05	1.83293e-05	0	0	3.69568e-05	3.69568e-05	0	0	5.55843e-05	5.55843e-05	0	0	2.53894e-05	2.53894e-05	0	0	3.68212e-05	3.68212e-05	0	L-leucine transport via ABC system (periplasm)	ATP[Cytosol] + H2O[Cytosol] + L-Leucine[Extraorganism] => ADP[Cytosol] + H+[Cytosol] + Phosphate[Cytosol] + L-Leucine[Cytosol]
	LEUt2pp	0.0156337	0.0156694	3.57004e-05	0.0156694	0.0153015	0.015356	5.44447e-05	0.015356	0.0150343	0.0150426	8.32797e-06	0.0150426	0.0147021	0.0147292	2.70723e-05	0.0147292	0.01437	0.0144158	4.58166e-05	0.0144158	0.0140379	0.0141024	6.45608e-05	0.0141024	0.0137706	0.013789	1.84441e-05	0.013789	0.0134385	0.0134757	3.71884e-05	0.0134757	0.0131063	0.0131623	5.59327e-05	0.0131623	0.012733	0.0127839	5.09333e-05	0.0127839	0.0121013	0.0121752	7.38666e-05	0.0121752	L-valine transport via eflux system (periplasm)	H+[Cytosol] + L-Leucine[Extraorganism] => H+[Extraorganism] + L-Leucine[Cytosol]
	ARGtex	0.0114673	0.0114728	5.41881e-06	0.0114728	0.011235	0.0112433	8.26393e-06	0.0112433	0.0110126	0.0110139	1.26407e-06	0.0110139	0.0107803	0.0107844	4.10919e-06	0.0107844	0.010548	0.0105549	6.95431e-06	0.0105549	0.0103157	0.0103255	9.79943e-06	0.0103255	0.0100932	0.010096	2.79956e-06	0.010096	0.00986093	0.00986658	5.64468e-06	0.00986658	0.00962863	0.00963712	8.4898e-06	0.00963712	0.00935661	0.00936011	3.49842e-06	0.00936011	0.00890932	0.00891439	5.07362e-06	0.00891439	L-arginine transport via diffusion (extracellular to periplasm)	L-Arginine[b] <=> L-Arginine[Extraorganism]
	ARGt3pp	0.0114673	0.0114728	5.41881e-06	0.0114728	0.011235	0.0112433	8.26393e-06	0.0112433	0.0110126	0.0110139	1.26407e-06	0.0110139	0.0107803	0.0107844	4.10919e-06	0.0107844	0.010548	0.0105549	6.95431e-06	0.0105549	0.0103157	0.0103255	9.79943e-06	0.0103255	0.0100932	0.010096	2.79956e-06	0.010096	0.00986093	0.00986658	5.64468e-06	0.00986658	0.00962863	0.00963712	8.4898e-06	0.00963712	0.00935661	0.00936011	3.49842e-06	0.00936011	0.00890932	0.00891439	5.07362e-06	0.00891439	L-arginine transport out via proton antiport (cytoplasm to periplasm)	H+[Cytosol] + L-Arginine[Extraorganism] => H+[Extraorganism] + L-Arginine[Cytosol]
	THRtex	0.00983029	0.0212487	0.0114184	0.00983989	0.00962846	0.0209009	0.0112725	0.0096431	0.00944406	0.0202958	0.0108518	0.0094463	0.00924222	0.0199481	0.0107058	0.0092495	0.00904038	0.0196003	0.0105599	0.0090527	0.00883854	0.0192525	0.0104139	0.0088559	0.00865415	0.0186474	0.00999326	0.00865911	0.00845231	0.0182996	0.00984731	0.00846231	0.00825047	0.0179518	0.00970136	0.00826551	0.0171693	0.0242538	0.00708441	0.0172203	0.0163264	0.0231239	0.00679758	0.0164003	L-threonine transport via diffusion (extracellular to periplasm)	L-Threonine[b] <=> L-Threonine[Extraorganism]
	THRabcpp	0	3.5478e-05	3.5478e-05	0	0	5.41056e-05	5.41056e-05	0	0	8.27609e-06	8.27609e-06	0	0	2.69036e-05	2.69036e-05	0	0	4.55312e-05	4.55312e-05	0	0	6.41587e-05	6.41587e-05	0	0	1.83293e-05	1.83293e-05	0	0	3.69568e-05	3.69568e-05	0	0	5.55843e-05	5.55843e-05	0	0	2.53894e-05	2.53894e-05	0	0	3.68212e-05	3.68212e-05	0	L-threonine transport via ABC system (periplasm)	ATP[Cytosol] + H2O[Cytosol] + L-Threonine[Extraorganism] => ADP[Cytosol] + H+[Cytosol] + Phosphate[Cytosol] + L-Threonine[Cytosol]
	THRt4pp	0.00980428	0.0212487	0.0114444	0.00983989	0.00958878	0.0209009	0.0113121	0.0096431	0.00943799	0.0202958	0.0108579	0.0094463	0.00922249	0.0199481	0.0107256	0.0092495	0.00900699	0.0196003	0.0105933	0.0090527	0.00879149	0.0192525	0.010461	0.0088559	0.00864071	0.0186474	0.0100067	0.00865911	0.00842521	0.0182996	0.00987441	0.00846231	0.00820971	0.0179518	0.00974212	0.00826551	0.0171693	0.0242538	0.00708441	0.0172203	0.0163264	0.0231239	0.00679758	0.0164003	L-threonine via sodium symport (periplasm)	L-Threonine[Extraorganism] + Sodium[Extraorganism] => L-Threonine[Cytosol] + Sodium[Cytosol]
	PROtex	0.00854698	0.00857549	2.85041e-05	0.00857549	0.00836051	0.00840398	4.347e-05	0.00840398	0.00822582	0.00823247	6.64926e-06	0.00823247	0.00803934	0.00806096	2.16152e-05	0.00806096	0.00785287	0.00788945	3.65811e-05	0.00788945	0.00766639	0.00771794	5.1547e-05	0.00771794	0.0075317	0.00754643	1.47263e-05	0.00754643	0.00734523	0.00737492	2.96922e-05	0.00737492	0.00715875	0.00720341	4.46581e-05	0.00720341	0.00697088	0.00699635	2.5474e-05	0.00699635	0.00662625	0.00666319	3.69439e-05	0.00666319	L-proline transport via diffusion (extracellular to periplasm)	L-Proline[b] <=> L-Proline[Extraorganism]
	PROt4pp	0.00854698	0.00857549	2.85041e-05	0.00857549	0.00836051	0.00840398	4.347e-05	0.00840398	0.00822582	0.00823247	6.64926e-06	0.00823247	0.00803934	0.00806096	2.16152e-05	0.00806096	0.00785287	0.00788945	3.65811e-05	0.00788945	0.00766639	0.00771794	5.1547e-05	0.00771794	0.0075317	0.00754643	1.47263e-05	0.00754643	0.00734523	0.00737492	2.96922e-05	0.00737492	0.00715875	0.00720341	4.46581e-05	0.00720341	0.00697088	0.00699635	2.5474e-05	0.00699635	0.00662625	0.00666319	3.69439e-05	0.00666319	Na+/Proline-L symporter (periplasm)	Sodium[Extraorganism] + L-Proline[Extraorganism] => Sodium[Cytosol] + L-Proline[Cytosol]
	CYStex	0	0.00369384	0.00369384	0.00355198	0	0.00369729	0.00369729	0.00348094	0	0.00344299	0.00344299	0.0034099	0	0.00344644	0.00344644	0.00333886	0	0.00344988	0.00344988	0.00326782	0	0.00345333	0.00345333	0.00319678	0	0.00319903	0.00319903	0.00312574	0	0.00320248	0.00320248	0.0030547	0	0.00320592	0.00320592	0.00298366	0	0.00776149	0.00776149	0.0028979	0	0.00739189	0.00739189	0.00275991	L-cysteine transport via diffusion (extracellular to periplasm)	L-Cysteine[b] <=> L-Cysteine[Extraorganism]
	CYSabcpp	0	0.00369384	0.00369384	0.00355198	0	0.00369729	0.00369729	0.00348094	0	0.00344299	0.00344299	0.0034099	0	0.00344644	0.00344644	0.00333886	0	0.00344988	0.00344988	0.00326782	0	0.00345333	0.00345333	0.00319678	0	0.00319903	0.00319903	0.00312574	0	0.00320248	0.00320248	0.0030547	0	0.00320592	0.00320592	0.00298366	0	0.00776149	0.00776149	0.0028979	0	0.00739189	0.00739189	0.00275991	L-cysteine uptake via ABC system (periplasm)	ATP[Cytosol] + L-Cysteine[Extraorganism] + H2O[Cytosol] => ADP[Cytosol] + L-Cysteine[Cytosol] + H+[Cytosol] + Phosphate[Cytosol]
	SERtex	0.0447034	0.0483979	0.00369453	0.0448459	0.0437316	0.04743	0.00369833	0.043949	0.0430189	0.046462	0.00344315	0.0430521	0.0420471	0.0454941	0.00344696	0.0421552	0.0410753	0.0445261	0.00345076	0.0412583	0.0401036	0.0435581	0.00345457	0.0403614	0.0393908	0.0425902	0.00319939	0.0394644	0.038419	0.0416222	0.00320319	0.0385675	0.0374473	0.0406543	0.003207	0.0376706	0.0295537	0.0394857	0.00993197	0.0365878	0.0281209	0.0376054	0.00948448	0.0348455	L-serine transport via diffusion (extracellular to periplasm)	L-Serine[b] <=> L-Serine[Extraorganism]
	SERt4pp	0.0447034	0.0483979	0.00369453	0.0448459	0.0437316	0.04743	0.00369833	0.043949	0.0430189	0.046462	0.00344315	0.0430521	0.0420471	0.0454941	0.00344696	0.0421552	0.0410753	0.0445261	0.00345076	0.0412583	0.0401036	0.0435581	0.00345457	0.0403614	0.0393908	0.0425902	0.00319939	0.0394644	0.038419	0.0416222	0.00320319	0.0385675	0.0374473	0.0406543	0.003207	0.0376706	0.0295537	0.0394857	0.00993197	0.0365878	0.0281209	0.0376054	0.00948448	0.0348455	L-serine via sodium symport (periplasm)	Sodium[Extraorganism] + L-Serine[Extraorganism] => Sodium[Cytosol] + L-Serine[Cytosol]
	OROTtex	0	0	0	0	0	0	0	0	0	0	0	0	0	0	0	0	0	0	0	0	0	0	0	0	0	0	0	0	0	0	0	0	0	0	0	0	0	0	0	0	0	0	0	0	Orotate transport via diffusion (extracellular to periplasm)	Orotate[b] <=> Orotate[Extraorganism]
	OROTt2_2pp	0	0	0	0	0	0	0	0	0	0	0	0	0	0	0	0	0	0	0	0	0	0	0	0	0	0	0	0	0	0	0	0	0	0	0	0	0	0	0	0	0	0	0	0	Orotate transport via proton symport (2 H) (periplasm)	2 H+[Extraorganism] + Orotate[Extraorganism] => 2 H+[Cytosol] + Orotate[Cytosol]
	GLNtex	0.124057	0.135466	0.011409	0.12413	0.121536	0.132794	0.011258	0.121647	0.119148	0.129997	0.0108496	0.119165	0.116627	0.127326	0.0106987	0.116682	0.114106	0.124654	0.0105477	0.114199	0.111585	0.121982	0.0103968	0.111717	0.109197	0.119185	0.00998837	0.109234	0.106676	0.116513	0.00983745	0.106752	0.104155	0.113842	0.00968654	0.104269	0.0896375	0.131238	0.0416001	0.13119	0.0534241	0.22025	0.166826	0.220181	L-Glutamine transport via diffusion (extracellular to periplasm)	L-Glutamine[b] <=> L-Glutamine[Extraorganism]
	GLNabcpp	0.124057	0.135466	0.011409	0.12413	0.121536	0.132794	0.011258	0.121647	0.119148	0.129997	0.0108496	0.119165	0.116627	0.127326	0.0106987	0.116682	0.114106	0.124654	0.0105477	0.114199	0.111585	0.121982	0.0103968	0.111717	0.109197	0.119185	0.00998837	0.109234	0.106676	0.116513	0.00983745	0.106752	0.104155	0.113842	0.00968654	0.104269	0.0896375	0.131238	0.0416001	0.13119	0.0534241	0.22025	0.166826	0.220181	L-Glutamine transport via ABC system (periplasm)	ATP[Cytosol] + H2O[Cytosol] + L-Glutamine[Extraorganism] => ADP[Cytosol] + H+[Cytosol] + L-Glutamine[Cytosol] + Phosphate[Cytosol]
	GLUtex	0	0.000141912	0.000141912	0	0	0.000216422	0.000216422	0	0	3.31044e-05	3.31044e-05	0	0	0.000107615	0.000107615	0	0	0.000182125	0.000182125	0	0	0.000256635	0.000256635	0	0	7.3317e-05	7.3317e-05	0	0	0.000147827	0.000147827	0	0	0.000222337	0.000222337	0	0	0.0415493	0.0415493	0	0	0.166789	0.166789	0	L-glutamate transport via diffusion (extracellular to periplasm)	L-Glutamate[b] => L-Glutamate[Extraorganism]
	GLUabcpp	0	0.000141912	0.000141912	0	0	0.000216422	0.000216422	0	0	3.31044e-05	3.31044e-05	0	0	0.000107615	0.000107615	0	0	0.000182125	0.000182125	0	0	0.000256635	0.000256635	0	0	7.3317e-05	7.3317e-05	0	0	0.000147827	0.000147827	0	0	0.000222337	0.000222337	0	0	0.0415493	0.0415493	0	0	0.166789	0.166789	0	L-glutamate transport via ABC system (periplasm)	ATP[Cytosol] + H2O[Cytosol] + L-Glutamate[Extraorganism] => ADP[Cytosol] + H+[Cytosol] + Phosphate[Cytosol] + L-Glutamate[Cytosol]
	GLCabcpp	1	1	0	1	1	1	0	1	1	1	0	1	1	1	0	1	1	1	0	1	1	1	0	1	1	1	0	1	1	1	0	1	1	1	0	1	1	1	0	1	1	1	0	1	D-glucose transport via ABC system (periplasm)	D-Glucose[Extraorganism] + Phosphoenolpyruvate[Cytosol] => Pyruvate[Cytosol] + D-Glucose 6-phosphate[Cytosol]
	PGI	0.979854	0.979925	7.0956e-05	0.979925	0.980218	0.980327	0.000108211	0.980326	0.980711	0.980728	1.65522e-05	0.980728	0.981076	0.981129	5.38073e-05	0.981129	0.98144	0.981531	9.10623e-05	0.981531	0.981804	0.981933	0.000128317	0.981932	0.982297	0.982334	3.66585e-05	0.982334	0.982662	0.982735	7.39136e-05	0.982735	0.983026	0.983137	0.000111169	0.983137	0.983571	0.983622	5.07788e-05	0.983621	0.984328	0.984402	7.36425e-05	0.984401	glucose-6-phosphate isomerase	D-Glucose 6-phosphate[Cytosol] <=> D-Fructose 6-phosphate[Cytosol]
	FBA	0	0	0	0	0	0	0	0	0	0	0	0	0	0	0	0	0	0	0	0	0	0	0	0	0	0	0	0	0	0	0	0	0	0	0	0	0	0	0	0	0	0	0	0	fructose-bisphosphate aldolase	D-Fructose 1,6-bisphosphate[Cytosol] <=> Dihydroxyacetone phosphate[Cytosol] + Glyceraldehyde 3-phosphate[Cytosol]
	TPI	0	0	0	0	0	0	0	0	0	0	0	0	0	0	0	0	0	0	0	0	0	0	0	0	0	0	0	0	0	0	0	0	0	0	0	0	0	0	0	0	0	0	0	0	triose-phosphate isomerase	Dihydroxyacetone phosphate[Cytosol] <=> Glyceraldehyde 3-phosphate[Cytosol]
	GAPD	0.928809	0.92881	1.01029e-06	0.928809	0.930233	0.930234	1.54074e-06	0.930233	0.931656	0.931657	2.35674e-07	0.931656	0.93308	0.933081	7.66121e-07	0.93308	0.934504	0.934505	1.29657e-06	0.934504	0.935928	0.93593	1.82701e-06	0.935928	0.937352	0.937352	5.21952e-07	0.937352	0.938776	0.938777	1.0524e-06	0.938776	0.940199	0.940201	1.58285e-06	0.940199	0.941918	0.941919	7.02218e-07	0.941918	0.944684	0.944685	1.0184e-06	0.944684	glyceraldehyde-3-phosphate dehydrogenase	Phosphate[Cytosol] + Glyceraldehyde 3-phosphate[Cytosol] + NAD+[Cytosol] <=> H+[Cytosol] + 3-Phospho-D-glyceroyl phosphate[Cytosol] + NADH[Cytosol]
	PGK	-0.92881	-0.928809	1.01029e-06	-0.928809	-0.930234	-0.930233	1.54074e-06	-0.930233	-0.931657	-0.931656	2.35674e-07	-0.931656	-0.933081	-0.93308	7.66121e-07	-0.93308	-0.934505	-0.934504	1.29657e-06	-0.934504	-0.93593	-0.935928	1.82701e-06	-0.935928	-0.937352	-0.937352	5.21952e-07	-0.937352	-0.938777	-0.938776	1.0524e-06	-0.938776	-0.940201	-0.940199	1.58285e-06	-0.940199	-0.941919	-0.941918	7.02218e-07	-0.941918	-0.944685	-0.944684	1.0184e-06	-0.944684	phosphoglycerate kinase	ATP[Cytosol] + 3-Phospho-D-glycerate[Cytosol] <=> ADP[Cytosol] + 3-Phospho-D-glyceroyl phosphate[Cytosol]
	PGM	-0.92881	-0.928794	1.5768e-05	-0.928809	-0.930234	-0.93021	2.40469e-05	-0.930233	-0.931657	-0.931653	3.67826e-06	-0.931656	-0.933081	-0.933069	1.19572e-05	-0.93308	-0.934505	-0.934485	2.02361e-05	-0.934504	-0.93593	-0.935901	2.8515e-05	-0.935928	-0.937352	-0.937344	8.14633e-06	-0.937352	-0.938777	-0.93876	1.64252e-05	-0.938776	-0.940201	-0.940176	2.47041e-05	-0.940199	-0.941919	-0.941909	1.01558e-05	-0.941918	-0.944685	-0.94467	1.47285e-05	-0.944684	phosphoglycerate mutase	D-Glycerate 2-phosphate[Cytosol] <=> 3-Phospho-D-glycerate[Cytosol]
	ENO	0.928794	0.92881	1.5768e-05	0.928809	0.93021	0.930234	2.40469e-05	0.930233	0.931653	0.931657	3.67826e-06	0.931656	0.933069	0.933081	1.19572e-05	0.93308	0.934485	0.934505	2.02361e-05	0.934504	0.935901	0.93593	2.8515e-05	0.935928	0.937344	0.937352	8.14633e-06	0.937352	0.93876	0.938777	1.64252e-05	0.938776	0.940176	0.940201	2.47041e-05	0.940199	0.941909	0.941919	1.01558e-05	0.941918	0.94467	0.944685	1.47285e-05	0.944684	enolase	D-Glycerate 2-phosphate[Cytosol] <=> H2O[Cytosol] + Phosphoenolpyruvate[Cytosol]
	PYK	0	999.763	999.763	0	0	999.768	999.768	0	0	999.773	999.773	0	0	999.777	999.777	0	0	999.782	999.782	0	0	999.787	999.787	0	0	999.792	999.792	0	0	999.796	999.796	0	0	999.801	999.801	0	0	999.807	999.807	0	0	999.816	999.816	0	pyruvate kinase	ADP[Cytosol] + H+[Cytosol] + Phosphoenolpyruvate[Cytosol] => ATP[Cytosol] + Pyruvate[Cytosol]
	PGMT	-0.0201106	-0.0200751	3.5478e-05	-0.0200754	-0.0197276	-0.0196735	5.41056e-05	-0.0196739	-0.0192806	-0.0192723	8.27609e-06	-0.0192724	-0.0188976	-0.0188707	2.69036e-05	-0.0188709	-0.0185145	-0.018469	4.55312e-05	-0.0184694	-0.0181315	-0.0180673	6.41587e-05	-0.0180679	-0.0176845	-0.0176662	1.83293e-05	-0.0176664	-0.0173015	-0.0172645	3.69568e-05	-0.0172648	-0.0169185	-0.0168629	5.55843e-05	-0.0168633	-0.0164038	-0.0163784	2.53894e-05	-0.0163786	-0.0156352	-0.0155984	3.68212e-05	-0.0155987	phosphoglucomutase	D-Glucose 1-phosphate[Cytosol] <=> D-Glucose 6-phosphate[Cytosol]
	HEX4	0	3.5478e-05	3.5478e-05	0	0	5.41056e-05	5.41056e-05	0	0	8.27609e-06	8.27609e-06	0	0	2.69036e-05	2.69036e-05	0	0	4.55312e-05	4.55312e-05	0	0	6.41587e-05	6.41587e-05	0	0	1.83293e-05	1.83293e-05	0	0	3.69568e-05	3.69568e-05	0	0	5.55843e-05	5.55843e-05	0	0	2.53894e-05	2.53894e-05	0	0	3.68212e-05	3.68212e-05	0	polyphosphate glucokinase	ATP[Cytosol] + D-Glucose[Cytosol] => ADP[Cytosol] + D-Glucose 6-phosphate[Cytosol] + H+[Cytosol]
	GLCP	0	0	0	0	0	0	0	0	0	0	0	0	0	0	0	0	0	0	0	0	0	0	0	0	0	0	0	0	0	0	0	0	0	0	0	0	0	0	0	0	0	0	0	0	glycogen phosphorylase	Phosphate[Cytosol] + glycogen[Cytosol] <=> D-Glucose 1-phosphate[Cytosol]
	GLCP2	0	0	0	0	0	0	0	0	0	0	0	0	0	0	0	0	0	0	0	0	0	0	0	0	0	0	0	0	0	0	0	0	0	0	0	0	0	0	0	0	0	0	0	0	glycogen phosphorylase	Phosphate[Cytosol] + branching glycogen[Cytosol] => D-Glucose 1-phosphate[Cytosol]
	GLBRAN2	0	0	0	0	0	0	0	0	0	0	0	0	0	0	0	0	0	0	0	0	0	0	0	0	0	0	0	0	0	0	0	0	0	0	0	0	0	0	0	0	0	0	0	0	1,4-alpha-glucan branching enzyme (glycogen to bglycogen)	glycogen[Cytosol] => branching glycogen[Cytosol]
	GLCS1	0	0	0	0	0	0	0	0	0	0	0	0	0	0	0	0	0	0	0	0	0	0	0	0	0	0	0	0	0	0	0	0	0	0	0	0	0	0	0	0	0	0	0	0	glycogen synthase (ADPGlc)	ADPglucose[Cytosol] => ADP[Cytosol] + H+[Cytosol] + glycogen[Cytosol]
	GLGC	0	0	0	0	0	0	0	0	0	0	0	0	0	0	0	0	0	0	0	0	0	0	0	0	0	0	0	0	0	0	0	0	0	0	0	0	0	0	0	0	0	0	0	0	glucose-1-phosphate adenylyltransferase	ATP[Cytosol] + H+[Cytosol] + D-Glucose 1-phosphate[Cytosol] => ADPglucose[Cytosol] + Diphosphate[Cytosol]
	GLDBRAN2	0	0	0	0	0	0	0	0	0	0	0	0	0	0	0	0	0	0	0	0	0	0	0	0	0	0	0	0	0	0	0	0	0	0	0	0	0	0	0	0	0	0	0	0	glycogen debranching enzyme (bglycogen to glycogen)	branching glycogen[Cytosol] => glycogen[Cytosol]
	F6PP_bifido_shunt	1.41892	1.41895	3.5478e-05	1.41895	1.42052	1.42058	5.41056e-05	1.42057	1.42219	1.4222	8.27609e-06	1.4222	1.42379	1.42382	2.69036e-05	1.42382	1.42539	1.42544	4.55312e-05	1.42544	1.427	1.42706	6.41587e-05	1.42706	1.42866	1.42868	1.83293e-05	1.42868	1.43026	1.4303	3.69568e-05	1.4303	1.43187	1.43192	5.55843e-05	1.43192	1.43385	1.43388	2.53894e-05	1.43388	1.43699	1.43703	3.68212e-05	1.43703	fructose-6-phosphate phosphoketolase	Phosphate[Cytosol] + D-Fructose 6-phosphate[Cytosol] => H2O[Cytosol] + Acetyl phosphate[Cytosol] + D-Erythrose 4-phosphate[Cytosol]
	ALCD2x	-0.467073	-0.455664	0.011409	-0.467037	-0.417752	-0.406493	0.011258	-0.417697	-0.368364	-0.357515	0.0108496	-0.368356	-0.319042	-0.308344	0.0106987	-0.319015	-0.269721	-0.259173	0.0105477	-0.269674	-0.220399	-0.210002	0.0103968	-0.220334	-0.171012	-0.161023	0.00998837	-0.170993	-0.12169	-0.111852	0.00983745	-0.121652	-0.0723678	-0.0626812	0.00968654	-0.0723115	-0.0243535	-0.0193884	0.00496509	-0.0242776	-0.0232316	-0.0184524	0.00477919	-0.0231215	alcohol dehydrogenase (ethanol)	Ethanol[Cytosol] + NAD+[Cytosol] <=> H+[Cytosol] + NADH[Cytosol] + Acetaldehyde[Cytosol]
	FLDR	0	0	0	0	0	0	0	0	0	0	0	0	0	0	0	0	0	0	0	0	0	0	0	0	0	0	0	0	0	0	0	0	0	0	0	0	0	0	0	0	0	0	0	0	flavodoxin reductase (NADPH)	H+[Cytosol] + NADP+[Cytosol] + 2 Reduced ferredoxin[Cytosol] <=> NADPH[Cytosol] + 2 Oxidized ferredoxin[Cytosol]
	ACONTa	0	1.5768e-05	1.5768e-05	0	0	2.40469e-05	2.40469e-05	0	0	3.67826e-06	3.67826e-06	0	0	1.19572e-05	1.19572e-05	0	0	2.02361e-05	2.02361e-05	0	0	2.8515e-05	2.8515e-05	0	0	8.14633e-06	8.14633e-06	0	0	1.64252e-05	1.64252e-05	0	0	2.47041e-05	2.47041e-05	0	0	1.01558e-05	1.01558e-05	0	0	1.47285e-05	1.47285e-05	0	aconitase (half-reaction A, Citrate hydro-lyase)	Citrate[Cytosol] <=> H2O[Cytosol] + cis-Aconitate[Cytosol]
	ACONTb	0	1.5768e-05	1.5768e-05	0	0	2.40469e-05	2.40469e-05	0	0	3.67826e-06	3.67826e-06	0	0	1.19572e-05	1.19572e-05	0	0	2.02361e-05	2.02361e-05	0	0	2.8515e-05	2.8515e-05	0	0	8.14633e-06	8.14633e-06	0	0	1.64252e-05	1.64252e-05	0	0	2.47041e-05	2.47041e-05	0	0	1.01558e-05	1.01558e-05	0	0	1.47285e-05	1.47285e-05	0	aconitase (half-reaction B, Isocitrate hydro-lyase)	H2O[Cytosol] + cis-Aconitate[Cytosol] <=> Isocitrate[Cytosol]
	AKGDH	0.098814	0.110223	0.011409	0.0988864	0.0967983	0.108056	0.011258	0.0969087	0.094914	0.105764	0.0108496	0.0949309	0.0928983	0.103597	0.0106987	0.0929532	0.0908826	0.10143	0.0105477	0.0909755	0.0888669	0.0992637	0.0103968	0.0889977	0.0869826	0.096971	0.00998837	0.08702	0.0849669	0.0948044	0.00983745	0.0850423	0.0829512	0.0926377	0.00968654	0.0830646	0.110541	0.110643	0.000101558	0.110595	0.200489	0.200636	0.000147285	0.200566	2-Oxogluterate dehydrogenase	NAD+[Cytosol] + 2-Oxoglutarate[Cytosol] + Coenzyme A[Cytosol] => CO2[Cytosol] + NADH[Cytosol] + Succinyl-CoA[Cytosol]
	CS	0	1.5768e-05	1.5768e-05	0	0	2.40469e-05	2.40469e-05	0	0	3.67826e-06	3.67826e-06	0	0	1.19572e-05	1.19572e-05	0	0	2.02361e-05	2.02361e-05	0	0	2.8515e-05	2.8515e-05	0	0	8.14633e-06	8.14633e-06	0	0	1.64252e-05	1.64252e-05	0	0	2.47041e-05	2.47041e-05	0	0	1.01558e-05	1.01558e-05	0	0	1.47285e-05	1.47285e-05	0	citrate synthase	H2O[Cytosol] + Acetyl-CoA[Cytosol] + Oxaloacetate[Cytosol] => H+[Cytosol] + Citrate[Cytosol] + Coenzyme A[Cytosol]
	ICDHyr	0	1.5768e-05	1.5768e-05	0	0	2.40469e-05	2.40469e-05	0	0	3.67826e-06	3.67826e-06	0	0	1.19572e-05	1.19572e-05	0	0	2.02361e-05	2.02361e-05	0	0	2.8515e-05	2.8515e-05	0	0	8.14633e-06	8.14633e-06	0	0	1.64252e-05	1.64252e-05	0	0	2.47041e-05	2.47041e-05	0	0	1.01558e-05	1.01558e-05	0	0	1.47285e-05	1.47285e-05	0	isocitrate dehydrogenase (NADP)	NADP+[Cytosol] + Isocitrate[Cytosol] <=> CO2[Cytosol] + NADPH[Cytosol] + 2-Oxoglutarate[Cytosol]
	SUCD1	-0.00246469	-0.00245943	5.256e-06	-0.00245947	-0.00241824	-0.00241023	8.01564e-06	-0.00241028	-0.00236231	-0.00236108	1.22609e-06	-0.00236109	-0.00231586	-0.00231187	3.98572e-06	-0.0023119	-0.00226941	-0.00226267	6.74536e-06	-0.00226271	-0.00222296	-0.00221346	9.50499e-06	-0.00221352	-0.00216703	-0.00216431	2.71544e-06	-0.00216433	-0.00212058	-0.00211511	5.47508e-06	-0.00211514	-0.00207413	-0.0020659	8.23472e-06	-0.00206595	-0.00200993	-0.00200655	3.38525e-06	-0.00200657	-0.00191589	-0.00191098	4.9095e-06	-0.00191102	succinate dehydrogenase	Succinate[Cytosol] + NAD+[Cytosol] <=> NADH[Cytosol] + Fumarate[Cytosol] + H+[Cytosol]
	FRD2	0	0	0	0	0	0	0	0	0	0	0	0	0	0	0	0	0	0	0	0	0	0	0	0	0	0	0	0	0	0	0	0	0	0	0	0	0	0	0	0	0	0	0	0	fumarate reductase	Fumarate[Cytosol] + Menaquinol 8[Cytosol] => Succinate[Cytosol] + Menaquinone 8[Cytosol]
	FRD3	0	0	0	0	0	0	0	0	0	0	0	0	0	0	0	0	0	0	0	0	0	0	0	0	0	0	0	0	0	0	0	0	0	0	0	0	0	0	0	0	0	0	0	0	fumarate reductase	Fumarate[Cytosol] + 2-Demethylmenaquinol 8[Cytosol] => Succinate[Cytosol] + 2-Demethylmenaquinone 8[Cytosol]
	SUCDi	0	0	0	0	0	0	0	0	0	0	0	0	0	0	0	0	0	0	0	0	0	0	0	0	0	0	0	0	0	0	0	0	0	0	0	0	0	0	0	0	0	0	0	0	succinate dehydrogenase (irreversible)	Succinate[Cytosol] + Ubiquinone-8[Cytosol] => Fumarate[Cytosol] + Ubiquinol-8[Cytosol]
	SUCOAS	-0.0921026	-0.0806937	0.011409	-0.0807658	-0.0902985	-0.0790405	0.011258	-0.0791505	-0.0883679	-0.0775183	0.0108496	-0.0775351	-0.0865638	-0.0758651	0.0106987	-0.0759198	-0.0847597	-0.074212	0.0105477	-0.0743045	-0.0829556	-0.0725588	0.0103968	-0.0726892	-0.081025	-0.0710366	0.00998837	-0.0710739	-0.0792209	-0.0693835	0.00983745	-0.0694586	-0.0774168	-0.0677303	0.00968654	-0.0678432	-0.0958593	-0.0957578	0.000101558	-0.0958109	-0.186557	-0.186409	0.000147285	-0.186487	succinyl-CoA synthetase (ADP-forming)	ATP[Cytosol] + Succinate[Cytosol] + Coenzyme A[Cytosol] <=> ADP[Cytosol] + Phosphate[Cytosol] + Succinyl-CoA[Cytosol]
	ACALD	-0.467073	-0.455664	0.011409	-0.467037	-0.417752	-0.406493	0.011258	-0.417697	-0.368364	-0.357515	0.0108496	-0.368356	-0.319042	-0.308344	0.0106987	-0.319015	-0.269721	-0.259173	0.0105477	-0.269674	-0.220399	-0.210002	0.0103968	-0.220334	-0.171012	-0.161023	0.00998837	-0.170993	-0.12169	-0.111852	0.00983745	-0.121652	-0.0723678	-0.0626812	0.00968654	-0.0723115	-0.0243535	-0.0172691	0.00708441	-0.0242776	-0.0232316	-0.016434	0.00679758	-0.0231215	acetaldehyde dehydrogenase (acetylating)	NAD+[Cytosol] + Acetaldehyde[Cytosol] + Coenzyme A[Cytosol] <=> H+[Cytosol] + NADH[Cytosol] + Acetyl-CoA[Cytosol]
	ACKr	-1.73205	-1.72835	0.00369384	-1.73194	-1.68747	-1.68377	0.00369729	-1.6873	-1.64268	-1.63924	0.00344299	-1.64266	-1.5981	-1.59466	0.00344644	-1.59802	-1.55352	-1.55007	0.00344988	-1.55338	-1.50894	-1.50549	0.00345333	-1.50874	-1.46416	-1.46096	0.00319903	-1.4641	-1.41958	-1.41638	0.00320248	-1.41947	-1.375	-1.37179	0.00320592	-1.37483	-1.32795	-1.31802	0.0099315	-1.32094	-1.24092	-1.23143	0.00948379	-1.23423	acetate kinase	ATP[Cytosol] + Acetate[Cytosol] <=> ADP[Cytosol] + Acetyl phosphate[Cytosol]
	LDH_L	0	0	0	0	-0.1	-0.1	0	-0.1	-0.2	-0.2	0	-0.2	-0.3	-0.3	0	-0.3	-0.4	-0.4	0	-0.4	-0.5	-0.5	0	-0.5	-0.6	-0.6	0	-0.6	-0.7	-0.7	0	-0.7	-0.8	-0.8	0	-0.8	-0.9	-0.9	0	-0.9	-1	-1	0	-1	L-lactate dehydrogenase	L-Lactate[Cytosol] + NAD+[Cytosol] <=> H+[Cytosol] + NADH[Cytosol] + Pyruvate[Cytosol]
	PFL	0.840737	0.852099	0.0113617	0.840759	0.743911	0.755097	0.0111859	0.743944	0.647123	0.657962	0.0108385	0.647128	0.550297	0.56096	0.0106628	0.550313	0.453471	0.463958	0.010487	0.453498	0.356644	0.366955	0.0103113	0.356683	0.259857	0.269821	0.00996393	0.259868	0.16303	0.172818	0.00978818	0.163053	0.0662038	0.0758163	0.00961242	0.0662374	0	5.07788e-05	5.07788e-05	0	0	7.36425e-05	7.36425e-05	0	pyruvate formate lyase	Pyruvate[Cytosol] + Coenzyme A[Cytosol] => Formate[Cytosol] + Acetyl-CoA[Cytosol]
	PTAr	0.309398	0.313092	0.00369384	0.312983	0.263193	0.26689	0.00369729	0.266723	0.217046	0.220489	0.00344299	0.220464	0.17084	0.174287	0.00344644	0.174204	0.124635	0.128084	0.00344988	0.127944	0.0784287	0.0818821	0.00345333	0.0816848	0.0322824	0.0354815	0.00319903	0.0354251	-0.0139234	-0.0107209	0.00320248	-0.0108345	-0.0601292	-0.0569233	0.00320592	-0.0570942	-0.115862	-0.105931	0.0099315	-0.112941	-0.205594	-0.19611	0.00948379	-0.202801	phosphotransacetylase	Phosphate[Cytosol] + Acetyl-CoA[Cytosol] <=> Acetyl phosphate[Cytosol] + Coenzyme A[Cytosol]
	PPC	0.0649413	0.0649571	1.5768e-05	0.0649422	0.063642	0.063666	2.40469e-05	0.0636434	0.0623443	0.062348	3.67826e-06	0.0623445	0.061045	0.0610569	1.19572e-05	0.0610457	0.0597457	0.0597659	2.02361e-05	0.0597468	0.0584463	0.0584748	2.8515e-05	0.058448	0.0571487	0.0571568	8.14633e-06	0.0571491	0.0558493	0.0558658	1.64252e-05	0.0558503	0.05455	0.0545747	2.47041e-05	0.0545515	0.0529828	0.0529929	1.01558e-05	0.0529834	0.0504595	0.0504742	1.47285e-05	0.0504604	phosphoenolpyruvate carboxylase	H2O[Cytosol] + CO2[Cytosol] + Phosphoenolpyruvate[Cytosol] => H+[Cytosol] + Phosphate[Cytosol] + Oxaloacetate[Cytosol]
	PDH	-0.0737237	-0.051095	0.0226287	-0.0511194	-0.0722874	-0.0500598	0.0222275	-0.050097	-0.070724	-0.049069	0.021655	-0.0490746	-0.0692876	-0.0480338	0.0212538	-0.0480522	-0.0678512	-0.0469986	0.0208527	-0.0470299	-0.0664149	-0.0459634	0.0204515	-0.0460075	-0.0648515	-0.0449725	0.019879	-0.0449851	-0.0634151	-0.0439373	0.0194778	-0.0439627	-0.0619787	-0.0429021	0.0190766	-0.0429403	-0.0808648	-0.0807632	0.000101558	-0.0808162	-0.172276	-0.172129	0.000147285	-0.172206	pyruvate dehydrogenase	NAD+[Cytosol] + Pyruvate[Cytosol] + Coenzyme A[Cytosol] <=> CO2[Cytosol] + NADH[Cytosol] + Acetyl-CoA[Cytosol]
	LCARR	0	0	0	0	0	0	0	0	0	0	0	0	0	0	0	0	0	0	0	0	0	0	0	0	0	0	0	0	0	0	0	0	0	0	0	0	0	0	0	0	0	0	0	0	lacaldehyde reductase (R-propane-1,2-diol forming)	H+[Cytosol] + NADH[Cytosol] + D-Lactaldehyde[Cytosol] <=> NAD+[Cytosol] + (R)-Propane-1,2-diol[Cytosol]
	GLYOX	0	0	0	0	0	0	0	0	0	0	0	0	0	0	0	0	0	0	0	0	0	0	0	0	0	0	0	0	0	0	0	0	0	0	0	0	0	0	0	0	0	0	0	0	hydroxyacylglutathione hydrolase	H2O[Cytosol] + (R)-S-Lactoylglutathione[Cytosol] => H+[Cytosol] + D-Lactate[Cytosol] + Reduced glutathione[Cytosol]
	G6PDH2r	0	7.0956e-05	7.0956e-05	0	0	0.000108211	0.000108211	0	0	1.65522e-05	1.65522e-05	0	0	5.38073e-05	5.38073e-05	0	0	9.10623e-05	9.10623e-05	0	0	0.000128317	0.000128317	0	0	3.66585e-05	3.66585e-05	0	0	7.39136e-05	7.39136e-05	0	0	0.000111169	0.000111169	0	0	5.07788e-05	5.07788e-05	0	0	7.36425e-05	7.36425e-05	0	glucose 6-phosphate dehydrogenase	D-Glucose 6-phosphate[Cytosol] + NADP+[Cytosol] <=> H+[Cytosol] + NADPH[Cytosol] + 6-phospho-D-glucono-1,5-lactone[Cytosol]
	PGL	0	7.0956e-05	7.0956e-05	0	0	0.000108211	0.000108211	0	0	1.65522e-05	1.65522e-05	0	0	5.38073e-05	5.38073e-05	0	0	9.10623e-05	9.10623e-05	0	0	0.000128317	0.000128317	0	0	3.66585e-05	3.66585e-05	0	0	7.39136e-05	7.39136e-05	0	0	0.000111169	0.000111169	0	0	5.07788e-05	5.07788e-05	0	0	7.36425e-05	7.36425e-05	0	6-phosphogluconolactonase	H2O[Cytosol] + 6-phospho-D-glucono-1,5-lactone[Cytosol] => H+[Cytosol] + 6-Phospho-D-gluconate[Cytosol]
	GND	0	7.0956e-05	7.0956e-05	0	0	0.000108211	0.000108211	0	0	1.65522e-05	1.65522e-05	0	0	5.38073e-05	5.38073e-05	0	0	9.10623e-05	9.10623e-05	0	0	0.000128317	0.000128317	0	0	3.66585e-05	3.66585e-05	0	0	7.39136e-05	7.39136e-05	0	0	0.000111169	0.000111169	0	0	5.07788e-05	5.07788e-05	0	0	7.36425e-05	7.36425e-05	0	phosphogluconate dehydrogenase	NADP+[Cytosol] + 6-Phospho-D-gluconate[Cytosol] => CO2[Cytosol] + NADPH[Cytosol] + D-Ribulose 5-phosphate[Cytosol]
	RPI	0.448613	0.448648	3.5478e-05	0.448648	0.449622	0.449676	5.41056e-05	0.449675	0.450694	0.450702	8.27609e-06	0.450702	0.451703	0.451729	2.69036e-05	0.451729	0.452711	0.452757	4.55312e-05	0.452756	0.45372	0.453784	6.41587e-05	0.453783	0.454792	0.45481	1.83293e-05	0.45481	0.455801	0.455838	3.69568e-05	0.455837	0.45681	0.456865	5.55843e-05	0.456864	0.458079	0.458105	2.53894e-05	0.458104	0.460063	0.4601	3.68212e-05	0.460099	ribose-5-phosphate isomerase	alpha-D-Ribose 5-phosphate[Cytosol] <=> D-Ribulose 5-phosphate[Cytosol]
	RPE	0.448648	0.448684	3.62068e-05	0.448648	0.449675	0.44973	5.52169e-05	0.449675	0.450702	0.45071	8.44609e-06	0.450702	0.451729	0.451756	2.74563e-05	0.451729	0.452756	0.452802	4.64664e-05	0.452756	0.453783	0.453848	6.54766e-05	0.453783	0.45481	0.454829	1.87058e-05	0.45481	0.455837	0.455875	3.77159e-05	0.455837	0.456864	0.456921	5.67261e-05	0.456864	0.458104	0.45813	2.58959e-05	0.458104	0.460099	0.460137	3.75558e-05	0.460099	ribulose 5-phosphate 3-epimerase	D-Ribulose 5-phosphate[Cytosol] <=> D-Xylulose 5-phosphate[Cytosol]
	TKT1	-0.477957	-0.477921	3.5478e-05	-0.477957	-0.478398	-0.478344	5.41056e-05	-0.478397	-0.478838	-0.47883	8.27609e-06	-0.478838	-0.479279	-0.479252	2.69036e-05	-0.479279	-0.47972	-0.479675	4.55312e-05	-0.47972	-0.480161	-0.480097	6.41587e-05	-0.480161	-0.480602	-0.480584	1.83293e-05	-0.480602	-0.481043	-0.481006	3.69568e-05	-0.481043	-0.481484	-0.481428	5.55843e-05	-0.481483	-0.482016	-0.481991	2.53894e-05	-0.482016	-0.482872	-0.482836	3.68212e-05	-0.482872	transketolase	alpha-D-Ribose 5-phosphate[Cytosol] + D-Xylulose 5-phosphate[Cytosol] <=> Glyceraldehyde 3-phosphate[Cytosol] + Sedoheptulose 7-phosphate[Cytosol]
	TKT2	0.926604	0.926605	1.04157e-06	0.926604	0.928072	0.928074	1.58845e-06	0.928072	0.92954	0.92954	2.42972e-07	0.92954	0.931008	0.931009	7.89845e-07	0.931008	0.932476	0.932477	1.33672e-06	0.932476	0.933944	0.933946	1.88359e-06	0.933944	0.935412	0.935412	5.38116e-07	0.935412	0.93688	0.936881	1.08499e-06	0.93688	0.938348	0.938349	1.63186e-06	0.938348	0.94012	0.94012	7.23964e-07	0.94012	0.942971	0.942972	1.04994e-06	0.942971	transketolase	D-Erythrose 4-phosphate[Cytosol] + D-Xylulose 5-phosphate[Cytosol] <=> D-Fructose 6-phosphate[Cytosol] + Glyceraldehyde 3-phosphate[Cytosol]
	TALA	0.477921	0.477957	3.5478e-05	0.477957	0.478344	0.478398	5.41056e-05	0.478397	0.47883	0.478838	8.27609e-06	0.478838	0.479252	0.479279	2.69036e-05	0.479279	0.479675	0.47972	4.55312e-05	0.47972	0.480097	0.480161	6.41587e-05	0.480161	0.480584	0.480602	1.83293e-05	0.480602	0.481006	0.481043	3.69568e-05	0.481043	0.481428	0.481484	5.55843e-05	0.481483	0.481991	0.482016	2.53894e-05	0.482016	0.482836	0.482872	3.68212e-05	0.482872	transaldolase	D-Fructose 6-phosphate[Cytosol] + D-Erythrose 4-phosphate[Cytosol] <=> Glyceraldehyde 3-phosphate[Cytosol] + Sedoheptulose 7-phosphate[Cytosol]
	PRPPS	0.0293084	0.0293261	1.7739e-05	0.0293088	0.028722	0.028749	2.70528e-05	0.0287226	0.0281363	0.0281405	4.13805e-06	0.0281364	0.0275499	0.0275634	1.34518e-05	0.0275502	0.0269635	0.0269863	2.27656e-05	0.0269641	0.0263771	0.0264092	3.20794e-05	0.0263779	0.0257915	0.0258007	9.16463e-06	0.0257917	0.0252051	0.0252236	1.84784e-05	0.0252055	0.0246187	0.0246465	2.77922e-05	0.0246194	0.0239114	0.0239241	1.26947e-05	0.0239117	0.0227726	0.022791	1.84106e-05	0.022773	phosphoribosylpyrophosphate synthetase	ATP[Cytosol] + alpha-D-Ribose 5-phosphate[Cytosol] <=> H+[Cytosol] + 5-Phospho-alpha-D-ribose 1-diphosphate[Cytosol] + AMP[Cytosol]
	R1PK	0	0	0	0	0	0	0	0	0	0	0	0	0	0	0	0	0	0	0	0	0	0	0	0	0	0	0	0	0	0	0	0	0	0	0	0	0	0	0	0	0	0	0	0	ribose 1-phosphokinase	ATP[Cytosol] + alpha-D-Ribose 1-phosphate[Cytosol] => ADP[Cytosol] + H+[Cytosol] + D-Ribose 1,5-bisphosphate[Cytosol]
	R02750	0	0	0	0	0	0	0	0	0	0	0	0	0	0	0	0	0	0	0	0	0	0	0	0	0	0	0	0	0	0	0	0	0	0	0	0	0	0	0	0	0	0	0	0	ribokinase	ADP[Cytosol] + H+[Cytosol] + 2-Deoxy-D-ribose 5-phosphate[Cytosol] <=> ATP[Cytosol] + D-deoxy-D-ribose[Cytosol]
	RBK	0	1.7739e-05	1.7739e-05	0	0	2.70528e-05	2.70528e-05	0	0	4.13805e-06	4.13805e-06	0	0	1.34518e-05	1.34518e-05	0	0	2.27656e-05	2.27656e-05	0	0	3.20794e-05	3.20794e-05	0	0	9.16463e-06	9.16463e-06	0	0	1.84784e-05	1.84784e-05	0	0	2.77922e-05	2.77922e-05	0	0	1.26947e-05	1.26947e-05	0	0	1.84106e-05	1.84106e-05	0	ribokinase	ATP[Cytosol] + D-Ribose[Cytosol] => ADP[Cytosol] + H+[Cytosol] + alpha-D-Ribose 5-phosphate[Cytosol]
	GNK	0	0	0	0	0	0	0	0	0	0	0	0	0	0	0	0	0	0	0	0	0	0	0	0	0	0	0	0	0	0	0	0	0	0	0	0	0	0	0	0	0	0	0	0	gluconokinase	ATP[Cytosol] + D-Gluconate[Cytosol] => ADP[Cytosol] + H+[Cytosol] + 6-Phospho-D-gluconate[Cytosol]
	ALATA_L	-1000	-0.0247332	999.975	-0.0247335	-1000	-0.0242383	999.976	-0.0242389	-1000	-0.0237441	999.976	-0.0237442	-1000	-0.0232493	999.977	-0.0232495	-1000	-0.0227544	999.977	-0.0227549	-1000	-0.0222596	999.978	-0.0222602	-1000	-0.0217653	999.978	-0.0217655	-1000	-0.0212705	999.979	-0.0212708	-1000	-0.0207756	999.979	-0.0207762	-1000	-0.0201787	999.98	-0.020179	-1000	-0.0192177	999.981	-0.0192181	L-alanine transaminase	2-Oxoglutarate[Cytosol] + L-Alanine[Cytosol] <=> Pyruvate[Cytosol] + L-Glutamate[Cytosol]
	ASNN	0	2.83824e-05	2.83824e-05	0	0	4.32844e-05	4.32844e-05	0	0	6.62088e-06	6.62088e-06	0	0	2.15229e-05	2.15229e-05	0	0	3.64249e-05	3.64249e-05	0	0	5.1327e-05	5.1327e-05	0	0	1.46634e-05	1.46634e-05	0	0	2.95654e-05	2.95654e-05	0	0	4.44675e-05	4.44675e-05	0	0	2.53894e-05	2.53894e-05	0	0	3.68212e-05	3.68212e-05	0	L-asparaginase	H2O[Cytosol] + L-Asparagine[Cytosol] => Ammonium[Cytosol] + L-Aspartate[Cytosol]
	ASNS1	0.00935106	0.00937945	2.83824e-05	0.0093512	0.00916397	0.00920725	4.32844e-05	0.00916417	0.00897712	0.00898374	6.62088e-06	0.00897715	0.00879002	0.00881155	2.15229e-05	0.00879012	0.00860293	0.00863936	3.64249e-05	0.0086031	0.00841584	0.00846716	5.1327e-05	0.00841608	0.00822898	0.00824365	1.46634e-05	0.00822905	0.00804189	0.00807146	2.95654e-05	0.00804203	0.0078548	0.00789926	4.44675e-05	0.007855	0.00762913	0.00765452	2.53894e-05	0.00762922	0.00726579	0.00730261	3.68212e-05	0.00726592	asparagine synthase (glutamine-hydrolysing)	ATP[Cytosol] + H2O[Cytosol] + L-Aspartate[Cytosol] + L-Glutamine[Cytosol] => H+[Cytosol] + L-Asparagine[Cytosol] + Diphosphate[Cytosol] + AMP[Cytosol] + L-Glutamate[Cytosol]
	ASPTA	-0.0649508	-0.0649413	9.4608e-06	-0.0649422	-0.0636564	-0.063642	1.44281e-05	-0.0636434	-0.0623465	-0.0623443	2.20696e-06	-0.0623445	-0.0610522	-0.061045	7.1743e-06	-0.0610457	-0.0597578	-0.0597457	1.21416e-05	-0.0597468	-0.0584634	-0.0584463	1.7109e-05	-0.058448	-0.0571536	-0.0571487	4.8878e-06	-0.0571491	-0.0558592	-0.0558493	9.85514e-06	-0.0558503	-0.0545648	-0.05455	1.48225e-05	-0.0545515	-0.0529891	-0.0529828	6.34735e-06	-0.0529834	-0.0504687	-0.0504595	9.20531e-06	-0.0504604	aspartate transaminase	2-Oxoglutarate[Cytosol] + L-Aspartate[Cytosol] <=> Oxaloacetate[Cytosol] + L-Glutamate[Cytosol]
	VPAMT	0	999.975	999.975	0	0	999.976	999.976	0	0	999.976	999.976	0	0	999.977	999.977	0	0	999.977	999.977	0	0	999.978	999.978	0	0	999.978	999.978	0	0	999.979	999.979	0	0	999.979	999.979	0	0	999.98	999.98	0	0	999.981	999.981	0	Valine-pyruvate aminotransferase	L-Alanine[Cytosol] + 3-Methyl-2-oxobutanoate[Cytosol] => L-Valine[Cytosol] + Pyruvate[Cytosol]
	GLNS	0	4.7304e-05	4.7304e-05	0	0	7.21407e-05	7.21407e-05	0	0	1.10348e-05	1.10348e-05	0	0	3.58715e-05	3.58715e-05	0	0	6.07082e-05	6.07082e-05	0	0	8.55449e-05	8.55449e-05	0	0	2.4439e-05	2.4439e-05	0	0	4.92757e-05	4.92757e-05	0	0	7.41124e-05	7.41124e-05	0	0	2.53894e-05	2.53894e-05	0	0	3.68212e-05	3.68212e-05	0	glutamine synthetase	ATP[Cytosol] + Ammonium[Cytosol] + L-Glutamate[Cytosol] => ADP[Cytosol] + H+[Cytosol] + Phosphate[Cytosol] + L-Glutamine[Cytosol]
	GLUDC	0	0	0	0	0	0	0	0	0	0	0	0	0	0	0	0	0	0	0	0	0	0	0	0	0	0	0	0	0	0	0	0	0	0	0	0	0	0	0	0	0	0	0	0	Glutamate Decarboxylase	H+[Cytosol] + L-Glutamate[Cytosol] => CO2[Cytosol] + 4-Aminobutanoate[Cytosol]
	GLUSy	0	0.000141912	0.000141912	0	0	0.000216422	0.000216422	0	0	3.31044e-05	3.31044e-05	0	0	0.000107615	0.000107615	0	0	0.000182125	0.000182125	0	0	0.000256635	0.000256635	0	0	7.3317e-05	7.3317e-05	0	0	0.000147827	0.000147827	0	0	0.000222337	0.000222337	0	0	0.0415493	0.0415493	0	0	0.166789	0.166789	0	glutamate synthase (NADPH)	H+[Cytosol] + NADPH[Cytosol] + 2-Oxoglutarate[Cytosol] + L-Glutamine[Cytosol] => NADP+[Cytosol] + 2 L-Glutamate[Cytosol]
	GLUDy	0.0372492	0.0488001	0.0115509	0.0373916	0.0364266	0.047901	0.0114745	0.0366438	0.0358627	0.0467454	0.0108827	0.035896	0.0350401	0.0458464	0.0108063	0.0351481	0.0342175	0.0449474	0.0107299	0.0344003	0.0333949	0.0440483	0.0106535	0.0336525	0.032831	0.0428927	0.0100617	0.0329046	0.0320084	0.0419937	0.00998528	0.0321568	0.0311858	0.0410947	0.00990887	0.031409	0.0395965	0.0812474	0.0416509	0.0811492	0.100967	0.267904	0.166937	0.267761	glutamate dehydrogenase (NADP)	H2O[Cytosol] + NADP+[Cytosol] + L-Glutamate[Cytosol] <=> H+[Cytosol] + Ammonium[Cytosol] + NADPH[Cytosol] + 2-Oxoglutarate[Cytosol]
	RHEA_13756	0.055253	0.0666619	0.011409	0.0553247	0.0541088	0.0653668	0.011258	0.0542182	0.053095	0.0639446	0.0108496	0.0531117	0.0519508	0.0626495	0.0106987	0.0520052	0.0508067	0.0613544	0.0105477	0.0508987	0.0496625	0.0600593	0.0103968	0.0497922	0.0486487	0.058637	0.00998837	0.0486857	0.0475045	0.057342	0.00983745	0.0475792	0.0463603	0.0560469	0.00968654	0.0464727	0.0335032	0.0751033	0.0416001	0.0750547	0	0.166789	0.166789	0.166719	Glutamate synthase [NADH]	NADH[Cytosol] + 2-Oxoglutarate[Cytosol] + L-Glutamine[Cytosol] => NAD+[Cytosol] + 2 L-Glutamate[Cytosol]
	RHEA_14976	0	0	0	0	0	0	0	0	0	0	0	0	0	0	0	0	0	0	0	0	0	0	0	0	0	0	0	0	0	0	0	0	0	0	0	0	0	0	0	0	0	0	0	0	aspartate racemase	L-Aspartate[Cytosol] <=> D-Aspartate[Cytosol]
	GHMT2r	0.0341291	0.0342715	0.000142398	0.0342715	0.0333689	0.033586	0.000217164	0.033586	0.0328674	0.0329006	3.32179e-05	0.0329006	0.0321072	0.0322152	0.000107983	0.0322152	0.031347	0.0315297	0.000182749	0.0315297	0.0305868	0.0308443	0.000257514	0.0308443	0.0300853	0.0301589	7.35683e-05	0.0301589	0.0293251	0.0294735	0.000148334	0.0294735	0.0285649	0.028788	0.000223099	0.028788	0.0209266	0.0279605	0.00703397	0.0279605	0.0199047	0.0266291	0.00672442	0.0266291	glycine hydroxymethyltransferase, reversible	L-Serine[Cytosol] + 5,6,7,8-Tetrahydrofolate[Cytosol] <=> H2O[Cytosol] + 5,10-Methylenetetrahydrofolate[Cytosol] + Glycine[Cytosol]
	PSERT	0	1.5768e-05	1.5768e-05	0	0	2.40469e-05	2.40469e-05	0	0	3.67826e-06	3.67826e-06	0	0	1.19572e-05	1.19572e-05	0	0	2.02361e-05	2.02361e-05	0	0	2.8515e-05	2.8515e-05	0	0	8.14633e-06	8.14633e-06	0	0	1.64252e-05	1.64252e-05	0	0	2.47041e-05	2.47041e-05	0	0	1.01558e-05	1.01558e-05	0	0	1.47285e-05	1.47285e-05	0	phosphoserine transaminase	L-Glutamate[Cytosol] + 3-Phosphohydroxypyruvate[Cytosol] => 2-Oxoglutarate[Cytosol] + O-Phospho-L-Serine[Cytosol]
	PSP_L	0	1.5768e-05	1.5768e-05	0	0	2.40469e-05	2.40469e-05	0	0	3.67826e-06	3.67826e-06	0	0	1.19572e-05	1.19572e-05	0	0	2.02361e-05	2.02361e-05	0	0	2.8515e-05	2.8515e-05	0	0	8.14633e-06	8.14633e-06	0	0	1.64252e-05	1.64252e-05	0	0	2.47041e-05	2.47041e-05	0	0	1.01558e-05	1.01558e-05	0	0	1.47285e-05	1.47285e-05	0	phosphoserine phosphatase (L-serine)	H2O[Cytosol] + O-Phospho-L-Serine[Cytosol] => Phosphate[Cytosol] + L-Serine[Cytosol]
	SERD_L	0	0	0	0	0	0	0	0	0	0	0	0	0	0	0	0	0	0	0	0	0	0	0	0	0	0	0	0	0	0	0	0	0	0	0	0	0	0	0	0	0	0	0	0	L-serine deaminase	L-Serine[Cytosol] => Ammonium[Cytosol] + Pyruvate[Cytosol]
	ATHRDHr	0	0	0	0	0	0	0	0	0	0	0	0	0	0	0	0	0	0	0	0	0	0	0	0	0	0	0	0	0	0	0	0	0	0	0	0	0	0	0	0	0	0	0	0	L-allo-threonine dehydrogenase	NADP+[Cytosol] + L-Allo-threonine[Cytosol] <=> H+[Cytosol] + NADPH[Cytosol] + L-2-Amino-3-oxobutanoate[Cytosol]
	THRA2i	0	0	0	0	0	0	0	0	0	0	0	0	0	0	0	0	0	0	0	0	0	0	0	0	0	0	0	0	0	0	0	0	0	0	0	0	0	0	0	0	0	0	0	0	L-allo-Threonine Aldolase	L-Allo-threonine[Cytosol] => Acetaldehyde[Cytosol] + Glycine[Cytosol]
	THRAi	0	0.000141912	0.000141912	0	0	0.000216422	0.000216422	0	0	3.31044e-05	3.31044e-05	0	0	0.000107615	0.000107615	0	0	0.000182125	0.000182125	0	0	0.000256635	0.000256635	0	0	7.3317e-05	7.3317e-05	0	0	0.000147827	0.000147827	0	0	0.000222337	0.000222337	0	0	0.00703363	0.00703363	0	0	0.00672393	0.00672393	0	Threonine aldolase	L-Threonine[Cytosol] => Acetaldehyde[Cytosol] + Glycine[Cytosol]
	THRS	0	9.4608e-06	9.4608e-06	0	0	1.44281e-05	1.44281e-05	0	0	2.20696e-06	2.20696e-06	0	0	7.1743e-06	7.1743e-06	0	0	1.21416e-05	1.21416e-05	0	0	1.7109e-05	1.7109e-05	0	0	4.8878e-06	4.8878e-06	0	0	9.85514e-06	9.85514e-06	0	0	1.48225e-05	1.48225e-05	0	0	6.34735e-06	6.34735e-06	0	0	9.20531e-06	9.20531e-06	0	threonine synthase	H2O[Cytosol] + O-Phospho-L-homoserine[Cytosol] => Phosphate[Cytosol] + L-Threonine[Cytosol]
	HSK	0	9.4608e-06	9.4608e-06	0	0	1.44281e-05	1.44281e-05	0	0	2.20696e-06	2.20696e-06	0	0	7.1743e-06	7.1743e-06	0	0	1.21416e-05	1.21416e-05	0	0	1.7109e-05	1.7109e-05	0	0	4.8878e-06	4.8878e-06	0	0	9.85514e-06	9.85514e-06	0	0	1.48225e-05	1.48225e-05	0	0	6.34735e-06	6.34735e-06	0	0	9.20531e-06	9.20531e-06	0	homoserine kinase	ATP[Cytosol] + L-Homoserine[Cytosol] => ADP[Cytosol] + H+[Cytosol] + O-Phospho-L-homoserine[Cytosol]
	HSDy	-9.4608e-06	0	9.4608e-06	3.46945e-18	-1.44281e-05	0	1.44281e-05	0	-2.20696e-06	0	2.20696e-06	0	-7.1743e-06	0	7.1743e-06	0	-1.21416e-05	0	1.21416e-05	-3.46945e-18	-1.7109e-05	0	1.7109e-05	0	-4.8878e-06	0	4.8878e-06	0	-9.85514e-06	0	9.85514e-06	-1.73472e-18	-1.48225e-05	0	1.48225e-05	0	-6.34735e-06	0	6.34735e-06	1.73472e-18	-9.20531e-06	0	9.20531e-06	0	homoserine dehydrogenase (NADPH)	NADP+[Cytosol] + L-Homoserine[Cytosol] <=> H+[Cytosol] + NADPH[Cytosol] + L-Aspartate 4-semialdehyde[Cytosol]
	ASAD	-0.0181298	-0.0181204	9.4608e-06	-0.0181206	-0.0177722	-0.0177578	1.44281e-05	-0.0177582	-0.0173979	-0.0173957	2.20696e-06	-0.0173958	-0.0170404	-0.0170332	7.1743e-06	-0.0170334	-0.0166828	-0.0166706	1.21416e-05	-0.016671	-0.0163252	-0.0163081	1.7109e-05	-0.0163085	-0.0159509	-0.015946	4.8878e-06	-0.0159461	-0.0155933	-0.0155835	9.85514e-06	-0.0155837	-0.0152357	-0.0152209	1.48225e-05	-0.0152213	-0.01479	-0.0147836	6.34735e-06	-0.0147838	-0.0140887	-0.0140795	9.20531e-06	-0.0140798	aspartate-semialdehyde dehydrogenase	Phosphate[Cytosol] + NADP+[Cytosol] + L-Aspartate 4-semialdehyde[Cytosol] <=> H+[Cytosol] + NADPH[Cytosol] + 4-Phospho-L-aspartate[Cytosol]
	ASPK	0.0181204	0.0181298	9.4608e-06	0.0181206	0.0177578	0.0177722	1.44281e-05	0.0177582	0.0173957	0.0173979	2.20696e-06	0.0173958	0.0170332	0.0170404	7.1743e-06	0.0170334	0.0166706	0.0166828	1.21416e-05	0.016671	0.0163081	0.0163252	1.7109e-05	0.0163085	0.015946	0.0159509	4.8878e-06	0.0159461	0.0155835	0.0155933	9.85514e-06	0.0155837	0.0152209	0.0152357	1.48225e-05	0.0152213	0.0147836	0.01479	6.34735e-06	0.0147838	0.0140795	0.0140887	9.20531e-06	0.0140798	aspartate kinase	ATP[Cytosol] + L-Aspartate[Cytosol] <=> ADP[Cytosol] + 4-Phospho-L-aspartate[Cytosol]
	LPD1	0	0	0	0	0	0	0	0	0	0	0	0	0	0	0	0	0	0	0	0	0	0	0	0	0	0	0	0	0	0	0	0	0	0	0	0	0	0	0	0	0	0	0	0	Dihydrolipoyl dehydrogenase, mitochondrial	NAD+[Cytosol] + Dihydrolipoamide[Cytosol] => NADH[Cytosol] + Lipoamide[Cytosol]
	GLYCL	0	0	0	0	0	0	0	0	0	0	0	0	0	0	0	0	0	0	0	0	0	0	0	0	0	0	0	0	0	0	0	0	0	0	0	0	0	0	0	0	0	0	0	0	Glycine Cleavage System	NAD+[Cytosol] + Glycine[Cytosol] + Tetrahydrofolate[Cytosol] => Ammonium[Cytosol] + CO2[Cytosol] + NADH[Cytosol] + 5,10-Methylenetetrahydrofolate[Cytosol]
	TRP5	0	0	0	0	0	0	0	0	0	0	0	0	0	0	0	0	0	0	0	0	0	0	0	0	0	0	0	0	0	0	0	0	0	0	0	0	0	0	0	0	0	0	0	0	Tryptophan synthase	L-Serine[Cytosol] + 1-(indol-3-yl)glycerol 3-phosphate[Cytosol] => Glyceraldehyde 3-phosphate[Cytosol] + L-Tryptophan[Cytosol]
	PGCD	0	1.5768e-05	1.5768e-05	0	0	2.40469e-05	2.40469e-05	0	0	3.67826e-06	3.67826e-06	0	0	1.19572e-05	1.19572e-05	0	0	2.02361e-05	2.02361e-05	0	0	2.8515e-05	2.8515e-05	0	0	8.14633e-06	8.14633e-06	0	0	1.64252e-05	1.64252e-05	0	0	2.47041e-05	2.47041e-05	0	0	1.01558e-05	1.01558e-05	0	0	1.47285e-05	1.47285e-05	0	phosphoglycerate dehydrogenase	NAD+[Cytosol] + 3-Phospho-D-glycerate[Cytosol] => H+[Cytosol] + NADH[Cytosol] + 3-Phosphohydroxypyruvate[Cytosol]
	AGPR	-5.256e-06	0	5.256e-06	0	-8.01564e-06	0	8.01564e-06	0	-1.22609e-06	0	1.22609e-06	0	-3.98572e-06	0	3.98572e-06	0	-6.74536e-06	0	6.74536e-06	0	-9.50499e-06	0	9.50499e-06	0	-2.71544e-06	0	2.71544e-06	0	-5.47508e-06	0	5.47508e-06	0	-8.23472e-06	0	8.23472e-06	0	-3.38525e-06	0	3.38525e-06	0	-4.9095e-06	0	4.9095e-06	0	N-acetyl-g-glutamyl-phosphate reductase	Phosphate[Cytosol] + NADP+[Cytosol] + N-Acetyl-L-glutamate 5-semialdehyde[Cytosol] <=> H+[Cytosol] + NADPH[Cytosol] + N-Acetyl-L-glutamyl 5-phosphate[Cytosol]
	G5SD	0	2.83824e-05	2.83824e-05	0	0	4.32844e-05	4.32844e-05	0	0	6.62088e-06	6.62088e-06	0	0	2.15229e-05	2.15229e-05	0	0	3.64249e-05	3.64249e-05	0	0	5.1327e-05	5.1327e-05	0	0	1.46634e-05	1.46634e-05	0	0	2.95654e-05	2.95654e-05	0	0	4.44675e-05	4.44675e-05	0	0	2.53894e-05	2.53894e-05	0	0	3.68212e-05	3.68212e-05	0	glutamate-5-semialdehyde dehydrogenase	H+[Cytosol] + NADPH[Cytosol] + L-Glutamate 5-phosphate[Cytosol] => Phosphate[Cytosol] + NADP+[Cytosol] + L-Glutamate 5-semialdehyde[Cytosol]
	P5CR	0	2.83824e-05	2.83824e-05	0	0	4.32844e-05	4.32844e-05	0	0	6.62088e-06	6.62088e-06	0	0	2.15229e-05	2.15229e-05	0	0	3.64249e-05	3.64249e-05	0	0	5.1327e-05	5.1327e-05	0	0	1.46634e-05	1.46634e-05	0	0	2.95654e-05	2.95654e-05	0	0	4.44675e-05	4.44675e-05	0	0	2.53894e-05	2.53894e-05	0	0	3.68212e-05	3.68212e-05	0	pyrroline-5-carboxylate reductase	2 H+[Cytosol] + NADPH[Cytosol] + 1-Pyrroline-5-carboxylate[Cytosol] => L-Proline[Cytosol] + NADP+[Cytosol]
	OCBT	0	5.256e-06	5.256e-06	0	0	8.01564e-06	8.01564e-06	0	0	1.22609e-06	1.22609e-06	0	0	3.98572e-06	3.98572e-06	0	0	6.74536e-06	6.74536e-06	0	0	9.50499e-06	9.50499e-06	0	0	2.71544e-06	2.71544e-06	0	0	5.47508e-06	5.47508e-06	0	0	8.23472e-06	8.23472e-06	0	0	3.38525e-06	3.38525e-06	0	0	4.9095e-06	4.9095e-06	0	ornithine carbamoyltransferase	Carbamoyl phosphate[Cytosol] + Ornithine[Cytosol] <=> H+[Cytosol] + Phosphate[Cytosol] + L-Citrulline[Cytosol]
	ACGS	0	0	0	0	0	0	0	0	0	0	0	0	0	0	0	0	0	0	0	0	0	0	0	0	0	0	0	0	0	0	0	0	0	0	0	0	0	0	0	0	0	0	0	0	N-acetylglutamate synthase	Acetyl-CoA[Cytosol] + L-Glutamate[Cytosol] => H+[Cytosol] + Coenzyme A[Cytosol] + N-Acetyl-L-Glutamate[Cytosol]
	SOTA11	0	5.256e-06	5.256e-06	0	0	8.01564e-06	8.01564e-06	0	0	1.22609e-06	1.22609e-06	0	0	3.98572e-06	3.98572e-06	0	0	6.74536e-06	6.74536e-06	0	0	9.50499e-06	9.50499e-06	0	0	2.71544e-06	2.71544e-06	0	0	5.47508e-06	5.47508e-06	0	0	8.23472e-06	8.23472e-06	0	0	3.38525e-06	3.38525e-06	0	0	4.9095e-06	4.9095e-06	0	Succinylornithine transaminase	L-Glutamate[Cytosol] + N2-Acetyl-L-ornithine[Cytosol] <=> Ornithine[Cytosol] + N-Acetyl-L-Glutamate[Cytosol]
	ACOTA	-5.256e-06	0	5.256e-06	0	-8.01564e-06	0	8.01564e-06	0	-1.22609e-06	0	1.22609e-06	0	-3.98572e-06	0	3.98572e-06	0	-6.74536e-06	0	6.74536e-06	0	-9.50499e-06	0	9.50499e-06	0	-2.71544e-06	0	2.71544e-06	0	-5.47508e-06	0	5.47508e-06	0	-8.23472e-06	0	8.23472e-06	0	-3.38525e-06	0	3.38525e-06	0	-4.9095e-06	0	4.9095e-06	0	acetylornithine transaminase	2-Oxoglutarate[Cytosol] + N2-Acetyl-L-ornithine[Cytosol] <=> L-Glutamate[Cytosol] + N-Acetyl-L-glutamate 5-semialdehyde[Cytosol]
	GLU5K	0	2.83824e-05	2.83824e-05	0	0	4.32844e-05	4.32844e-05	0	0	6.62088e-06	6.62088e-06	0	0	2.15229e-05	2.15229e-05	0	0	3.64249e-05	3.64249e-05	0	0	5.1327e-05	5.1327e-05	0	0	1.46634e-05	1.46634e-05	0	0	2.95654e-05	2.95654e-05	0	0	4.44675e-05	4.44675e-05	0	0	2.53894e-05	2.53894e-05	0	0	3.68212e-05	3.68212e-05	0	glutamate 5-kinase	ATP[Cytosol] + L-Glutamate[Cytosol] => ADP[Cytosol] + L-Glutamate 5-phosphate[Cytosol]
	ACGK	0	5.256e-06	5.256e-06	0	0	8.01564e-06	8.01564e-06	0	0	1.22609e-06	1.22609e-06	0	0	3.98572e-06	3.98572e-06	0	0	6.74536e-06	6.74536e-06	0	0	9.50499e-06	9.50499e-06	0	0	2.71544e-06	2.71544e-06	0	0	5.47508e-06	5.47508e-06	0	0	8.23472e-06	8.23472e-06	0	0	3.38525e-06	3.38525e-06	0	0	4.9095e-06	4.9095e-06	0	acetylglutamate kinase	ATP[Cytosol] + N-Acetyl-L-Glutamate[Cytosol] => ADP[Cytosol] + N-Acetyl-L-glutamyl 5-phosphate[Cytosol]
	AMPTASEPG	0	0	0	0	0	0	0	0	0	0	0	0	0	0	0	0	0	0	0	0	0	0	0	0	0	0	0	0	0	0	0	0	0	0	0	0	0	0	0	0	0	0	0	0	aminopeptidase (pro-gly)	H2O[Cytosol] + L-Prolinylglycine[Cytosol] => L-Proline[Cytosol] + Glycine[Cytosol]
	ARGSL	0	5.256e-06	5.256e-06	0	0	8.01564e-06	8.01564e-06	0	0	1.22609e-06	1.22609e-06	0	0	3.98572e-06	3.98572e-06	0	0	6.74536e-06	6.74536e-06	0	0	9.50499e-06	9.50499e-06	0	0	2.71544e-06	2.71544e-06	0	0	5.47508e-06	5.47508e-06	0	0	8.23472e-06	8.23472e-06	0	0	3.38525e-06	3.38525e-06	0	0	4.9095e-06	4.9095e-06	0	argininosuccinate lyase	N(omega)-(L-Arginino)succinate[Cytosol] <=> L-Arginine[Cytosol] + Fumarate[Cytosol]
	ARGSS	0	5.256e-06	5.256e-06	0	0	8.01564e-06	8.01564e-06	0	0	1.22609e-06	1.22609e-06	0	0	3.98572e-06	3.98572e-06	0	0	6.74536e-06	6.74536e-06	0	0	9.50499e-06	9.50499e-06	0	0	2.71544e-06	2.71544e-06	0	0	5.47508e-06	5.47508e-06	0	0	8.23472e-06	8.23472e-06	0	0	3.38525e-06	3.38525e-06	0	0	4.9095e-06	4.9095e-06	0	argininosuccinate synthase	ATP[Cytosol] + L-Aspartate[Cytosol] + L-Citrulline[Cytosol] => H+[Cytosol] + Diphosphate[Cytosol] + AMP[Cytosol] + N(omega)-(L-Arginino)succinate[Cytosol]
	CBPS	0.0128297	0.0128349	5.256e-06	0.0128299	0.012573	0.012581	8.01564e-06	0.0125733	0.0123166	0.0123179	1.22609e-06	0.0123167	0.0120599	0.0120639	3.98572e-06	0.0120601	0.0118032	0.01181	6.74536e-06	0.0118035	0.0115466	0.0115561	9.50499e-06	0.0115469	0.0112902	0.0112929	2.71544e-06	0.0112903	0.0110335	0.011039	5.47508e-06	0.0110337	0.0107768	0.010785	8.23472e-06	0.0107771	0.0104672	0.0104706	3.38525e-06	0.0104673	0.00996869	0.0099736	4.9095e-06	0.00996887	carbamoyl-phosphate synthase (glutamine-hydrolysing)	2 ATP[Cytosol] + H2O[Cytosol] + L-Glutamine[Cytosol] + Bicarbonate[Cytosol] => 2 ADP[Cytosol] + 2 H+[Cytosol] + Phosphate[Cytosol] + L-Glutamate[Cytosol] + Carbamoyl phosphate[Cytosol]
	G5SADs	0	2.83824e-05	2.83824e-05	0	0	4.32844e-05	4.32844e-05	0	0	6.62088e-06	6.62088e-06	0	0	2.15229e-05	2.15229e-05	0	0	3.64249e-05	3.64249e-05	0	0	5.1327e-05	5.1327e-05	0	0	1.46634e-05	1.46634e-05	0	0	2.95654e-05	2.95654e-05	0	0	4.44675e-05	4.44675e-05	0	0	2.53894e-05	2.53894e-05	0	0	3.68212e-05	3.68212e-05	0	L-glutamate 5-semialdehyde dehydratase (spontaneous)	L-Glutamate 5-semialdehyde[Cytosol] => H+[Cytosol] + H2O[Cytosol] + 1-Pyrroline-5-carboxylate[Cytosol]
	PRO3_2	0	0	0	0	0	0	0	0	0	0	0	0	0	0	0	0	0	0	0	0	0	0	0	0	0	0	0	0	0	0	0	0	0	0	0	0	0	0	0	0	0	0	0	0	Pyrroline-5-carboxylate reductase	NADPH[Cytosol] + L-1-pyrroline-3-hydroxy-5-carboxylate[Cytosol] => NADP+[Cytosol] + trans-4-hydroxy-L-proline[Cytosol]
	PRO3_3	0	0	0	0	0	0	0	0	0	0	0	0	0	0	0	0	0	0	0	0	0	0	0	0	0	0	0	0	0	0	0	0	0	0	0	0	0	0	0	0	0	0	0	0	Pyrroline-5-carboxylate reductase	NADH[Cytosol] + L-1-pyrroline-3-hydroxy-5-carboxylate[Cytosol] => NAD+[Cytosol] + trans-4-hydroxy-L-proline[Cytosol]
	RHEA_10483	0	0	0	0	0	0	0	0	0	0	0	0	0	0	0	0	0	0	0	0	0	0	0	0	0	0	0	0	0	0	0	0	0	0	0	0	0	0	0	0	0	0	0	0	4-hydroxyglutamate transaminase	2-Oxoglutarate[Cytosol] + Erythro-4-hydroxy-L-Glutamate[Cytosol] <=> L-Glutamate[Cytosol] + D-4-hydroxy-2-Oxoglutarate[Cytosol]
	THRD_L	0	0.011409	0.011409	0	0	0.011258	0.011258	0	0	0.0108496	0.0108496	0	0	0.0106987	0.0106987	0	0	0.0105477	0.0105477	0	0	0.0103968	0.0103968	0	0	0.00998837	0.00998837	0	0	0.00983745	0.00983745	0	0	0.00968654	0.00968654	0	0.00914151	0.014056	0.00491448	0.0091924	0.00868087	0.0133867	0.00470579	0.00875467	L-threonine deaminase	L-Threonine[Cytosol] => Ammonium[Cytosol] + 2-Oxobutanoate[Cytosol]
	ACHBS	0	0.0112672	0.0112672	7.88861e-31	0	0.0110419	0.0110419	0	0	0.0108165	0.0108165	0	0	0.0105912	0.0105912	0	0	0.0103658	0.0103658	0	0	0.0101405	0.0101405	0	0	0.00991514	0.00991514	0	0	0.00968979	0.00968979	0	0	0.00946445	0.00946445	0	0.00914151	0.0091924	5.08899e-05	0.0091924	0.00868087	0.00875467	7.38037e-05	0.00875467	2-aceto-2-hydroxybutanoate synthase	H+[Cytosol] + Pyruvate[Cytosol] + 2-Oxobutanoate[Cytosol] => CO2[Cytosol] + (S)-2-Aceto-2-hydroxybutanoate[Cytosol]
	KARA2	0	0.0112672	0.0112672	7.88861e-31	0	0.0110419	0.0110419	0	0	0.0108165	0.0108165	0	0	0.0105912	0.0105912	0	0	0.0103658	0.0103658	0	0	0.0101405	0.0101405	0	0	0.00991514	0.00991514	0	0	0.00968979	0.00968979	0	0	0.00946445	0.00946445	0	0.00914151	0.0091924	5.08899e-05	0.0091924	0.00868087	0.00875467	7.38037e-05	0.00875467	ketol-acid reductoisomerase (2-Acetolactate)	H+[Cytosol] + NADPH[Cytosol] + (S)-2-Aceto-2-hydroxybutanoate[Cytosol] <=> NADP+[Cytosol] + (R)-2,3-Dihydroxy-3-methylpentanoate[Cytosol]
	KARA1	-3.5478e-05	0	3.5478e-05	0	-5.41056e-05	0	5.41056e-05	0	-8.27609e-06	0	8.27609e-06	0	-2.69036e-05	0	2.69036e-05	0	-4.55312e-05	0	4.55312e-05	0	-6.41587e-05	0	6.41587e-05	0	-1.83293e-05	0	1.83293e-05	0	-3.69568e-05	0	3.69568e-05	0	-5.55843e-05	0	5.55843e-05	0	-2.53894e-05	0	2.53894e-05	0	-3.68212e-05	-7.54604e-28	3.68212e-05	0	ketol-acid reductoisomerase (2,3-dihydroxy-3-methylbutanoate)	NADP+[Cytosol] + (R)-2,3-Dihydroxy-3-methylbutanoate[Cytosol] <=> H+[Cytosol] + NADPH[Cytosol] + (S)-2-Acetolactate[Cytosol]
	DHAD2	0	0.0112672	0.0112672	7.88861e-31	0	0.0110419	0.0110419	0	0	0.0108165	0.0108165	0	0	0.0105912	0.0105912	0	0	0.0103658	0.0103658	0	0	0.0101405	0.0101405	0	0	0.00991514	0.00991514	0	0	0.00968979	0.00968979	0	0	0.00946445	0.00946445	0	0.00914151	0.0091924	5.08899e-05	0.0091924	0.00868087	0.00875467	7.38037e-05	0.00875467	Dihydroxy-acid dehydratase (2,3-dihydroxy-3-methylpentanoate)	(R)-2,3-Dihydroxy-3-methylpentanoate[Cytosol] => H2O[Cytosol] + (S)-3-Methyl-2-oxopentanoate[Cytosol]
	DHAD1	0	3.5478e-05	3.5478e-05	0	0	5.41056e-05	5.41056e-05	0	0	8.27609e-06	8.27609e-06	0	0	2.69036e-05	2.69036e-05	0	0	4.55312e-05	4.55312e-05	0	0	6.41587e-05	6.41587e-05	0	0	1.83293e-05	1.83293e-05	0	0	3.69568e-05	3.69568e-05	0	0	5.55843e-05	5.55843e-05	0	0	2.53894e-05	2.53894e-05	0	7.54604e-28	3.68212e-05	3.68212e-05	0	dihydroxy-acid dehydratase (2,3-dihydroxy-3-methylbutanoate)	(R)-2,3-Dihydroxy-3-methylbutanoate[Cytosol] => H2O[Cytosol] + 3-Methyl-2-oxobutanoate[Cytosol]
	ILETA	-0.0112672	0	0.0112672	-7.88861e-31	-0.0110419	0	0.0110419	0	-0.0108165	0	0.0108165	0	-0.0105912	0	0.0105912	0	-0.0103658	0	0.0103658	0	-0.0101405	0	0.0101405	0	-0.00991514	0	0.00991514	0	-0.00968979	0	0.00968979	0	-0.00946445	0	0.00946445	0	-0.0091924	-0.00914151	5.08899e-05	-0.0091924	-0.00875467	-0.00868087	7.38037e-05	-0.00875467	isoleucine transaminase	L-Isoleucine[Cytosol] + 2-Oxoglutarate[Cytosol] <=> L-Glutamate[Cytosol] + (S)-3-Methyl-2-oxopentanoate[Cytosol]
	IPPS	0	3.5478e-05	3.5478e-05	0	0	5.41056e-05	5.41056e-05	0	0	8.2761e-06	8.2761e-06	0	0	2.69036e-05	2.69036e-05	0	0	4.55312e-05	4.55312e-05	0	0	6.41587e-05	6.41587e-05	0	0	1.83293e-05	1.83293e-05	0	0	3.69568e-05	3.69568e-05	0	0	5.55843e-05	5.55843e-05	0	0	5.07788e-05	5.07788e-05	0	5.75444e-29	7.36425e-05	7.36425e-05	0	2-isopropylmalate synthase	H2O[Cytosol] + Acetyl-CoA[Cytosol] + 3-Methyl-2-oxobutanoate[Cytosol] => H+[Cytosol] + Coenzyme A[Cytosol] + 3-Carboxy-3-hydroxy-4-methylpentanoate[Cytosol]
	IPPMIb	-3.5478e-05	0	3.5478e-05	0	-5.41056e-05	0	5.41056e-05	0	-8.2761e-06	0	8.2761e-06	0	-2.69036e-05	0	2.69036e-05	0	-4.55312e-05	0	4.55312e-05	0	-6.41587e-05	0	6.41587e-05	0	-1.83293e-05	0	1.83293e-05	0	-3.69568e-05	0	3.69568e-05	0	-5.55843e-05	0	5.55843e-05	0	-5.07788e-05	0	5.07788e-05	0	-7.36425e-05	-5.75431e-29	7.36425e-05	0	2-isopropylmalate hydratase	H2O[Cytosol] + 2-Isopropylmaleate[Cytosol] <=> 3-Carboxy-3-hydroxy-4-methylpentanoate[Cytosol]
	IPPMIa	-3.5478e-05	0	3.5478e-05	0	-5.41056e-05	0	5.41056e-05	0	-8.2761e-06	0	8.2761e-06	0	-2.69036e-05	0	2.69036e-05	0	-4.55312e-05	0	4.55312e-05	0	-6.41587e-05	0	6.41587e-05	0	-1.83293e-05	0	1.83293e-05	0	-3.69568e-05	0	3.69568e-05	0	-5.55843e-05	0	5.55843e-05	0	-5.07788e-05	0	5.07788e-05	0	-7.36425e-05	-5.55775e-29	7.36425e-05	0	3-isopropylmalate dehydratase	3-Carboxy-2-hydroxy-4-methylpentanoate[Cytosol] <=> H2O[Cytosol] + 2-Isopropylmaleate[Cytosol]
	IPMD	0	3.5478e-05	3.5478e-05	0	0	5.41056e-05	5.41056e-05	0	0	8.2761e-06	8.2761e-06	0	0	2.69036e-05	2.69036e-05	0	0	4.55312e-05	4.55312e-05	0	0	6.41587e-05	6.41587e-05	0	0	1.83293e-05	1.83293e-05	0	0	3.69568e-05	3.69568e-05	0	0	5.55843e-05	5.55843e-05	0	0	5.07788e-05	5.07788e-05	0	8.97271e-28	7.36425e-05	7.36425e-05	0	3-isopropylmalate dehydrogenase	NAD+[Cytosol] + 3-Carboxy-2-hydroxy-4-methylpentanoate[Cytosol] => H+[Cytosol] + NADH[Cytosol] + 3-Carboxy-4-methyl-2-oxopentanoate[Cytosol]
	OMCDC	0	3.5478e-05	3.5478e-05	0	0	5.41056e-05	5.41056e-05	0	0	8.2761e-06	8.2761e-06	0	0	2.69036e-05	2.69036e-05	0	0	4.55312e-05	4.55312e-05	0	0	6.41587e-05	6.41587e-05	0	0	1.83293e-05	1.83293e-05	0	0	3.69568e-05	3.69568e-05	0	0	5.55843e-05	5.55843e-05	0	0	5.07788e-05	5.07788e-05	0	8.97271e-28	7.36425e-05	7.36425e-05	0	2-Oxo-4-methyl-3-carboxypentanoate decarboxylation	H+[Cytosol] + 3-Carboxy-4-methyl-2-oxopentanoate[Cytosol] => CO2[Cytosol] + 4-Methyl-2-oxopentanoate[Cytosol]
	LEUTAi	0	3.5478e-05	3.5478e-05	0	0	5.41056e-05	5.41056e-05	0	0	8.2761e-06	8.2761e-06	0	0	2.69036e-05	2.69036e-05	0	0	4.55312e-05	4.55312e-05	0	0	6.41587e-05	6.41587e-05	0	0	1.83293e-05	1.83293e-05	0	0	3.69568e-05	3.69568e-05	0	0	5.55843e-05	5.55843e-05	0	0	5.07788e-05	5.07788e-05	0	0	7.36425e-05	7.36425e-05	0	leucine transaminase (irreversible)	L-Glutamate[Cytosol] + 4-Methyl-2-oxopentanoate[Cytosol] => L-Leucine[Cytosol] + 2-Oxoglutarate[Cytosol]
	ACLS	0	3.5478e-05	3.5478e-05	0	0	5.41056e-05	5.41056e-05	0	0	8.27609e-06	8.27609e-06	0	0	2.69036e-05	2.69036e-05	0	0	4.55312e-05	4.55312e-05	0	0	6.41587e-05	6.41587e-05	0	0	1.83293e-05	1.83293e-05	0	0	3.69568e-05	3.69568e-05	0	0	5.55843e-05	5.55843e-05	0	0	2.53894e-05	2.53894e-05	0	0	3.68212e-05	3.68212e-05	0	acetolactate synthase	H+[Cytosol] + 2 Pyruvate[Cytosol] => CO2[Cytosol] + (S)-2-Acetolactate[Cytosol]
	VALTA	-3.5478e-05	999.975	999.975	0	-5.41056e-05	999.976	999.976	0	-8.27609e-06	999.976	999.976	0	-2.69036e-05	999.977	999.977	0	-4.55312e-05	999.977	999.977	0	-6.41587e-05	999.978	999.978	0	-1.83293e-05	999.978	999.978	0	-3.69568e-05	999.979	999.979	0	-5.55843e-05	999.979	999.979	0	-2.53894e-05	999.98	999.98	0	-3.68212e-05	999.981	999.981	0	valine transaminase	L-Valine[Cytosol] + 2-Oxoglutarate[Cytosol] <=> L-Glutamate[Cytosol] + 3-Methyl-2-oxobutanoate[Cytosol]
	ATPPRT	0.00367449	0.00367454	5.21462e-08	0.00367454	0.00360097	0.00360105	7.95253e-08	0.00360105	0.00352755	0.00352756	1.21644e-08	0.00352756	0.00345403	0.00345407	3.95434e-08	0.00345407	0.00338051	0.00338058	6.69225e-08	0.00338058	0.00330699	0.00330709	9.43016e-08	0.00330709	0.00323357	0.0032336	2.69407e-08	0.0032336	0.00316005	0.00316011	5.43197e-08	0.00316011	0.00308653	0.00308662	8.16988e-08	0.00308662	0.00299786	0.00299789	3.62451e-08	0.00299789	0.00285508	0.00285514	5.25648e-08	0.00285514	ATP phosphoribosyltransferase	ATP[Cytosol] + 5-Phospho-alpha-D-ribose 1-diphosphate[Cytosol] => Diphosphate[Cytosol] + 1-(5-Phosphoribosyl)-ATP[Cytosol]
	PRATPP	0.00367449	0.00367454	5.21462e-08	0.00367454	0.00360097	0.00360105	7.95253e-08	0.00360105	0.00352755	0.00352756	1.21644e-08	0.00352756	0.00345403	0.00345407	3.95434e-08	0.00345407	0.00338051	0.00338058	6.69225e-08	0.00338058	0.00330699	0.00330709	9.43016e-08	0.00330709	0.00323357	0.0032336	2.69407e-08	0.0032336	0.00316005	0.00316011	5.43197e-08	0.00316011	0.00308653	0.00308662	8.16988e-08	0.00308662	0.00299786	0.00299789	3.62451e-08	0.00299789	0.00285508	0.00285514	5.25648e-08	0.00285514	phosphoribosyl-ATP pyrophosphatase	H2O[Cytosol] + 1-(5-Phosphoribosyl)-ATP[Cytosol] => H+[Cytosol] + Diphosphate[Cytosol] + 1-(5-Phosphoribosyl)-AMP[Cytosol]
[truncated: 531 more rows]

## Sheet: fap_energy
		objective function is Biomass				objective function is ATP
#	RXNID	Min	Max	abs(Max-Min)	Flux	Min	Max	abs(Max-Min)	Flux	NAME	EQUATION
	GLCtexi	0	0	0	0	0	0	0	0	D-glucoseMaltotriose transport via diffusion (extracellular to periplasm) irreversible	D-Glucose[b] => D-Glucose[Extraorganism]
[truncated: 712 more rows]

## Sheet: fap_validation
		objective function is Biomass, with acetate				objective function is Biomass, without acetate
#	RXNID	Min	Max	abs(Max-Min)	Flux	Min	Max	abs(Max-Min)	Flux	NAME	EQUATION
[truncated: 713 more rows]

## Sheet: Community_Figure_4
			objective function bif_Biomass + fap_Biomass
#	RXNID		Min	Max	abs(Max-Min)	Flux	NAME	EQUATION
[truncated: 1,418 more rows]

## Sheet: Community_Figure_5
			bif is 100% and fap is 0%				bif is 90% and fap is 10%				bif is 80% and fap is 20%				bif is 70% and fap is 30%				bif is 60% and fap is 40%				bif is 50% and fap is 50%				bif is 40% and fap is 60%				bif is 30% and fap is 80%				bif is 20% and fap is 80%				bif is 10% and fap is 90%				bif is 0% and fap is 100%
[truncated: 1,419 more rows]
