# Supplementary material for: Genome-scale metabolic reconstructions of Bifidobacterium adolescentis L2-32 and Faecalibacterium prausnitzii A2-165 and their interaction
Source: BMC Syst Biol. 2014 Apr 3;8:41. doi: 10.1186/1752-0509-8-41 (PMC4108055; doi:10.1186/1752-0509-8-41)
Supplement: Additional file 8 — The two models in SBML and MS Excel format. The two models are also available through the Human Metabolic Atlass http://www.metabolicatlas.com/downloads/micro. [file 1752-0509-8-41-S8.zip]

Archive with 4 entries (4 files):
- iBif452.V01.00.xlsx
- iBif452.V01.00.xml
- iFap484.V01.00.xlsx
- iFap484.V01.00.xml
