# Supplementary material for: Genome-scale metabolic reconstructions of Bifidobacterium adolescentis L2-32 and Faecalibacterium prausnitzii A2-165 and their interaction
Source: BMC Syst Biol. 2014 Apr 3;8:41. doi: 10.1186/1752-0509-8-41 (PMC4108055; doi:10.1186/1752-0509-8-41)
Supplement: Additional file 8 — The two models in SBML and MS Excel format. The two models are also available through the Human Metabolic Atlass http://www.metabolicatlas.com/downloads/micro. [file 1752-0509-8-41-S8.zip › iBif452.V01.00.xml]

<?xml version="1.0" encoding="UTF-8"?><sbml xmlns="http://www.sbml.org/sbml/level2" level="2" version="1" xmlns:html="http://www.w3.org/1999/xhtml"><model id="BIFADO" name="BIFADO"><listOfUnitDefinitions><unitDefinition id="mmol_per_gDW_per_hr"><listOfUnits><unit kind="mole" scale="-3"/><unit kind="second" multiplier="0.00027778" exponent="-1"/></listOfUnits></unitDefinition></listOfUnitDefinitions>
<listOfCompartments><compartment id="C_c" name="Cytosol" outside="C_c" spatialDimensions="3"></compartment><compartment id="C_e" name="Extraorganism" spatialDimensions="3"></compartment><compartment id="C_b" name="b" outside="C_b" spatialDimensions="3"></compartment></listOfCompartments>
<listOfSpecies><species id="M_m1" name="D-Glucose_C6H12O6" compartment="C_e" boundaryCondition="false"></species>
<species id="M_m2" name="D-Glucose_C6H12O6" compartment="C_b" boundaryCondition="true"></species>
<species id="M_m3" name="Biomass_" compartment="C_c" boundaryCondition="false"></species>
<species id="M_m4" name="Biomass_" compartment="C_b" boundaryCondition="true"></species>
<species id="M_m5" name="ADP_C10H15N5O10P2" compartment="C_c" boundaryCondition="false"></species>
<species id="M_m6" name="ATP_C10H16N5O13P3" compartment="C_c" boundaryCondition="false"></species>
<species id="M_m7" name="H+_" compartment="C_c" boundaryCondition="false"></species>
<species id="M_m8" name="H2O_H2O" compartment="C_c" boundaryCondition="false"></species>
<species id="M_m9" name="Phosphate_H3O4P" compartment="C_c" boundaryCondition="false"></species>
<species id="M_m10" name="Ammonium_H3N" compartment="C_e" boundaryCondition="false"></species>
<species id="M_m11" name="Ammonium_H3N" compartment="C_b" boundaryCondition="true"></species>
<species id="M_m12" name="Ammonium_H3N" compartment="C_c" boundaryCondition="false"></species>
<species id="M_m13" name="Phosphate_H3O4P" compartment="C_e" boundaryCondition="false"></species>
<species id="M_m14" name="Phosphate_H3O4P" compartment="C_b" boundaryCondition="true"></species>
<species id="M_m15" name="H2O_H2O" compartment="C_e" boundaryCondition="false"></species>
<species id="M_m16" name="H2O_H2O" compartment="C_b" boundaryCondition="true"></species>
<species id="M_m17" name="H+_" compartment="C_e" boundaryCondition="false"></species>
<species id="M_m18" name="H+_" compartment="C_b" boundaryCondition="true"></species>
<species id="M_m19" name="Acetate_C2H4O2" compartment="C_c" boundaryCondition="false"></species>
<species id="M_m20" name="Acetate_C2H4O2" compartment="C_e" boundaryCondition="false"></species>
<species id="M_m21" name="Acetate_C2H4O2" compartment="C_b" boundaryCondition="true"></species>
<species id="M_m22" name="CO2_CO2" compartment="C_c" boundaryCondition="false"></species>
<species id="M_m23" name="CO2_CO2" compartment="C_e" boundaryCondition="false"></species>
<species id="M_m24" name="CO2_CO2" compartment="C_b" boundaryCondition="true"></species>
<species id="M_m25" name="L-Lactate_C3H5O3" compartment="C_c" boundaryCondition="false"></species>
<species id="M_m26" name="L-Lactate_C3H5O3" compartment="C_e" boundaryCondition="false"></species>
<species id="M_m27" name="L-Lactate_C3H5O3" compartment="C_b" boundaryCondition="true"></species>
<species id="M_m28" name="Ethanol_C2H6O" compartment="C_c" boundaryCondition="false"></species>
<species id="M_m29" name="Ethanol_C2H6O" compartment="C_e" boundaryCondition="false"></species>
<species id="M_m30" name="Ethanol_C2H6O" compartment="C_b" boundaryCondition="true"></species>
<species id="M_m31" name="Succinate_C4H6O4" compartment="C_c" boundaryCondition="false"></species>
<species id="M_m32" name="Succinate_C4H6O4" compartment="C_e" boundaryCondition="false"></species>
<species id="M_m33" name="Succinate_C4H6O4" compartment="C_b" boundaryCondition="true"></species>
<species id="M_m34" name="Formate_CH2O2" compartment="C_e" boundaryCondition="false"></species>
<species id="M_m35" name="Formate_CH2O2" compartment="C_b" boundaryCondition="true"></species>
<species id="M_m36" name="Formate_CH2O2" compartment="C_c" boundaryCondition="false"></species>
<species id="M_m37" name="Glycolaldehyde_C2H4O2" compartment="C_c" boundaryCondition="false"></species>
<species id="M_m38" name="Glycolaldehyde_C2H4O2" compartment="C_e" boundaryCondition="false"></species>
<species id="M_m39" name="Glycolaldehyde_C2H4O2" compartment="C_b" boundaryCondition="true"></species>
<species id="M_m40" name="Hydrogen sulfide_H2S" compartment="C_e" boundaryCondition="false"></species>
<species id="M_m41" name="Hydrogen sulfide_H2S" compartment="C_b" boundaryCondition="true"></species>
<species id="M_m42" name="Hydrogen sulfide_H2S" compartment="C_c" boundaryCondition="false"></species>
<species id="M_m43" name="L-Methionine_C5H11NO2S" compartment="C_e" boundaryCondition="false"></species>
<species id="M_m44" name="L-Methionine_C5H11NO2S" compartment="C_b" boundaryCondition="true"></species>
<species id="M_m45" name="L-Methionine_C5H11NO2S" compartment="C_c" boundaryCondition="false"></species>
<species id="M_m46" name="L-Valine_C5H11NO2" compartment="C_e" boundaryCondition="false"></species>
<species id="M_m47" name="L-Valine_C5H11NO2" compartment="C_b" boundaryCondition="true"></species>
<species id="M_m48" name="L-Valine_C5H11NO2" compartment="C_c" boundaryCondition="false"></species>
<species id="M_m49" name="L-Isoleucine_C6H13NO2" compartment="C_e" boundaryCondition="false"></species>
<species id="M_m50" name="L-Isoleucine_C6H13NO2" compartment="C_b" boundaryCondition="true"></species>
<species id="M_m51" name="L-Isoleucine_C6H13NO2" compartment="C_c" boundaryCondition="false"></species>
<species id="M_m52" name="L-Leucine_C6H13NO2" compartment="C_e" boundaryCondition="false"></species>
<species id="M_m53" name="L-Leucine_C6H13NO2" compartment="C_b" boundaryCondition="true"></species>
<species id="M_m54" name="L-Leucine_C6H13NO2" compartment="C_c" boundaryCondition="false"></species>
<species id="M_m57" name="L-Lysine_C6H14N2O2" compartment="C_c" boundaryCondition="false"></species>
<species id="M_m58" name="L-Arginine_C6H14N4O2" compartment="C_e" boundaryCondition="false"></species>
<species id="M_m59" name="L-Arginine_C6H14N4O2" compartment="C_b" boundaryCondition="true"></species>
<species id="M_m60" name="L-Arginine_C6H14N4O2" compartment="C_c" boundaryCondition="false"></species>
<species id="M_m63" name="L-Threonine_C4H9NO3" compartment="C_e" boundaryCondition="false"></species>
<species id="M_m64" name="L-Threonine_C4H9NO3" compartment="C_b" boundaryCondition="true"></species>
<species id="M_m65" name="L-Threonine_C4H9NO3" compartment="C_c" boundaryCondition="false"></species>
<species id="M_m66" name="Sodium_Na" compartment="C_c" boundaryCondition="false"></species>
<species id="M_m67" name="Sodium_Na" compartment="C_e" boundaryCondition="false"></species>
<species id="M_m68" name="Sodium_Na" compartment="C_b" boundaryCondition="true"></species>
<species id="M_m69" name="L-Proline_C5H9NO2" compartment="C_e" boundaryCondition="false"></species>
<species id="M_m70" name="L-Proline_C5H9NO2" compartment="C_b" boundaryCondition="true"></species>
<species id="M_m71" name="L-Proline_C5H9NO2" compartment="C_c" boundaryCondition="false"></species>
<species id="M_m74" name="L-Serine_C3H7NO3" compartment="C_e" boundaryCondition="false"></species>
<species id="M_m75" name="L-Serine_C3H7NO3" compartment="C_b" boundaryCondition="true"></species>
<species id="M_m76" name="L-Serine_C3H7NO3" compartment="C_c" boundaryCondition="false"></species>
<species id="M_m81" name="L-Asparagine_C4H8N2O3" compartment="C_e" boundaryCondition="false"></species>
<species id="M_m82" name="L-Asparagine_C4H8N2O3" compartment="C_b" boundaryCondition="true"></species>
<species id="M_m83" name="L-Asparagine_C4H8N2O3" compartment="C_c" boundaryCondition="false"></species>
<species id="M_m94" name="D-Fructose 6-phosphate_C6H13O9P" compartment="C_c" boundaryCondition="false"></species>
<species id="M_m95" name="D-Glucose 6-phosphate_C6H13O9P" compartment="C_c" boundaryCondition="false"></species>
<species id="M_m96" name="D-Fructose 1,6-bisphosphate_C6H14O12P2" compartment="C_c" boundaryCondition="false"></species>
<species id="M_m97" name="Dihydroxyacetone phosphate_C3H7O6P" compartment="C_c" boundaryCondition="false"></species>
<species id="M_m98" name="Glyceraldehyde 3-phosphate_C3H7O6P" compartment="C_c" boundaryCondition="false"></species>
<species id="M_m99" name="3-Phospho-D-glyceroyl phosphate_C3H8O10P2" compartment="C_c" boundaryCondition="false"></species>
<species id="M_m100" name="NAD+_C21H27N7O14P2" compartment="C_c" boundaryCondition="false"></species>
<species id="M_m101" name="NADH_C21H29N7O14P2" compartment="C_c" boundaryCondition="false"></species>
<species id="M_m102" name="3-Phospho-D-glycerate_C3H7O7P" compartment="C_c" boundaryCondition="false"></species>
<species id="M_m103" name="D-Glycerate 2-phosphate_C3H7O7P" compartment="C_c" boundaryCondition="false"></species>
<species id="M_m104" name="Phosphoenolpyruvate_C3H5O6P" compartment="C_c" boundaryCondition="false"></species>
<species id="M_m105" name="Pyruvate_C3H4O3" compartment="C_c" boundaryCondition="false"></species>
<species id="M_m106" name="D-Glucose 1-phosphate_C6H13O9P" compartment="C_c" boundaryCondition="false"></species>
<species id="M_m107" name="glycogen_C6H10O5" compartment="C_c" boundaryCondition="false"></species>
<species id="M_m108" name="branching glycogen_C6H10O5" compartment="C_c" boundaryCondition="false"></species>
<species id="M_m109" name="ADPglucose_C16H23N5O15P2" compartment="C_c" boundaryCondition="false"></species>
<species id="M_m110" name="Diphosphate_H4O7P2" compartment="C_c" boundaryCondition="false"></species>
<species id="M_m111" name="Acetyl phosphate_C2H5O5P" compartment="C_c" boundaryCondition="false"></species>
<species id="M_m112" name="D-Erythrose 4-phosphate_C4H9O7P" compartment="C_c" boundaryCondition="false"></species>
<species id="M_m113" name="Acetaldehyde_C2H4O" compartment="C_c" boundaryCondition="false"></species>
<species id="M_m114" name="NADP+_C21H28N7O17P3" compartment="C_c" boundaryCondition="false"></species>
<species id="M_m115" name="NADPH_C21H30N7O17P3" compartment="C_c" boundaryCondition="false"></species>
<species id="M_m116" name="Oxidized ferredoxin_X" compartment="C_c" boundaryCondition="false"></species>
<species id="M_m117" name="Reduced ferredoxin_X" compartment="C_c" boundaryCondition="false"></species>
<species id="M_m118" name="Citrate_C6H8O7" compartment="C_c" boundaryCondition="false"></species>
<species id="M_m119" name="cis-Aconitate_C6H6O6" compartment="C_c" boundaryCondition="false"></species>
<species id="M_m120" name="Isocitrate_C6H8O7" compartment="C_c" boundaryCondition="false"></species>
<species id="M_m121" name="2-Oxoglutarate_C5H6O5" compartment="C_c" boundaryCondition="false"></species>
<species id="M_m122" name="Coenzyme A_C21H36N7O16P3S" compartment="C_c" boundaryCondition="false"></species>
<species id="M_m123" name="Succinyl-CoA_C25H40N7O19P3S" compartment="C_c" boundaryCondition="false"></species>
<species id="M_m124" name="Acetyl-CoA_C23H38N7O17P3S" compartment="C_c" boundaryCondition="false"></species>
<species id="M_m125" name="Oxaloacetate_C4H4O5" compartment="C_c" boundaryCondition="false"></species>
<species id="M_m126" name="Flavin adenine dinucleotide oxidized_C27H33N9O15P2" compartment="C_c" boundaryCondition="false"></species>
<species id="M_m127" name="Flavin adenine dinucleotide reduced_C27H35N9O15P2" compartment="C_c" boundaryCondition="false"></species>
<species id="M_m128" name="Fumarate_C4H4O4" compartment="C_c" boundaryCondition="false"></species>
<species id="M_m129" name="Menaquinol 8_C51H74O2" compartment="C_c" boundaryCondition="false"></species>
<species id="M_m130" name="Menaquinone 8_C51H72O2" compartment="C_c" boundaryCondition="false"></species>
<species id="M_m131" name="2-Demethylmenaquinol 8_C50H72O2" compartment="C_c" boundaryCondition="false"></species>
<species id="M_m132" name="2-Demethylmenaquinone 8_C50H70O2" compartment="C_c" boundaryCondition="false"></species>
<species id="M_m133" name="Ubiquinol-8_C49H76O4" compartment="C_c" boundaryCondition="false"></species>
<species id="M_m134" name="Ubiquinone-8_C49H74O4" compartment="C_c" boundaryCondition="false"></species>
<species id="M_m135" name="(R)-Propane-1,2-diol_C3H8O2" compartment="C_c" boundaryCondition="false"></species>
<species id="M_m136" name="D-Lactaldehyde_C3H6O2" compartment="C_c" boundaryCondition="false"></species>
<species id="M_m137" name="(R)-S-Lactoylglutathione_C13H20N3O8S" compartment="C_c" boundaryCondition="false"></species>
<species id="M_m138" name="D-Lactate_C3H5O3" compartment="C_c" boundaryCondition="false"></species>
<species id="M_m139" name="Reduced glutathione_C10H17N3O6S" compartment="C_c" boundaryCondition="false"></species>
<species id="M_m140" name="6-phospho-D-glucono-1,5-lactone_C6H9O9P" compartment="C_c" boundaryCondition="false"></species>
<species id="M_m141" name="6-Phospho-D-gluconate_C6H10O10P" compartment="C_c" boundaryCondition="false"></species>
<species id="M_m142" name="D-Ribulose 5-phosphate_C5H11O8P" compartment="C_c" boundaryCondition="false"></species>
<species id="M_m143" name="alpha-D-Ribose 5-phosphate_C5H11O8P" compartment="C_c" boundaryCondition="false"></species>
<species id="M_m144" name="D-Xylulose 5-phosphate_C5H11O8P" compartment="C_c" boundaryCondition="false"></species>
<species id="M_m145" name="Sedoheptulose 7-phosphate_C7H15O10P" compartment="C_c" boundaryCondition="false"></species>
<species id="M_m146" name="5-Phospho-alpha-D-ribose 1-diphosphate_C5H13O14P3" compartment="C_c" boundaryCondition="false"></species>
<species id="M_m147" name="AMP_C10H14N5O7P" compartment="C_c" boundaryCondition="false"></species>
<species id="M_m148" name="D-Ribose 1,5-bisphosphate_C5H8O11P2" compartment="C_c" boundaryCondition="false"></species>
<species id="M_m149" name="alpha-D-Ribose 1-phosphate_C5H11O8P" compartment="C_c" boundaryCondition="false"></species>
<species id="M_m150" name="2-Deoxy-D-ribose 5-phosphate_C5H11O7P" compartment="C_c" boundaryCondition="false"></species>
<species id="M_m151" name="D-deoxy-D-ribose_C5H10O4" compartment="C_c" boundaryCondition="false"></species>
<species id="M_m152" name="D-Ribose_C5H10O5" compartment="C_c" boundaryCondition="false"></species>
<species id="M_m153" name="D-Gluconate_C6H12O7" compartment="C_c" boundaryCondition="false"></species>
<species id="M_m154" name="L-Alanine_C3H7NO2" compartment="C_c" boundaryCondition="false"></species>
<species id="M_m155" name="L-Glutamate_C5H9NO4" compartment="C_c" boundaryCondition="false"></species>
<species id="M_m156" name="L-Glutamate_C5H9NO4" compartment="C_e" boundaryCondition="false"></species>
<species id="M_m157" name="L-Glutamate_C5H9NO4" compartment="C_b" boundaryCondition="true"></species>
<species id="M_m158" name="L-Aspartate_C4H7NO4" compartment="C_c" boundaryCondition="false"></species>
<species id="M_m159" name="L-Glutamine_C5H10N2O3" compartment="C_c" boundaryCondition="false"></species>
<species id="M_m160" name="3-Methyl-2-oxobutanoate_C5H8O3" compartment="C_c" boundaryCondition="false"></species>
<species id="M_m161" name="4-Aminobutanoate_C4H9NO2" compartment="C_c" boundaryCondition="false"></species>
<species id="M_m162" name="D-Aspartate_C4H7NO4" compartment="C_c" boundaryCondition="false"></species>
<species id="M_m163" name="5,10-Methylenetetrahydrofolate_C20H23N7O6" compartment="C_c" boundaryCondition="false"></species>
<species id="M_m164" name="5,6,7,8-Tetrahydrofolate_C19H23N7O6" compartment="C_c" boundaryCondition="false"></species>
<species id="M_m165" name="Glycine_C2H5NO2" compartment="C_c" boundaryCondition="false"></species>
<species id="M_m166" name="3-Phosphohydroxypyruvate_C3H5O7P" compartment="C_c" boundaryCondition="false"></species>
<species id="M_m167" name="O-Phospho-L-Serine_C3H8NO6P" compartment="C_c" boundaryCondition="false"></species>
<species id="M_m168" name="L-2-Amino-3-oxobutanoate_C4H7NO3" compartment="C_c" boundaryCondition="false"></species>
<species id="M_m169" name="L-Allo-threonine_C4H9NO3" compartment="C_c" boundaryCondition="false"></species>
<species id="M_m170" name="O-Phospho-L-homoserine_C4H10NO6P" compartment="C_c" boundaryCondition="false"></species>
<species id="M_m171" name="L-Homoserine_C4H9NO3" compartment="C_c" boundaryCondition="false"></species>
<species id="M_m172" name="L-Aspartate 4-semialdehyde_C4H7NO3" compartment="C_c" boundaryCondition="false"></species>
<species id="M_m173" name="4-Phospho-L-aspartate_C4H8NO7P" compartment="C_c" boundaryCondition="false"></species>
<species id="M_m174" name="Dihydrolipoamide_C8H17NOS2" compartment="C_c" boundaryCondition="false"></species>
<species id="M_m175" name="Lipoamide_C8H15NOS2" compartment="C_c" boundaryCondition="false"></species>
<species id="M_m176" name="Tetrahydrofolate_C19H23N7O6" compartment="C_c" boundaryCondition="false"></species>
<species id="M_m177" name="1-(indol-3-yl)glycerol 3-phosphate_C11H14NO6P" compartment="C_c" boundaryCondition="false"></species>
<species id="M_m178" name="L-Tryptophan_C11H12N2O2" compartment="C_c" boundaryCondition="false"></species>
<species id="M_m179" name="(R)-Glycerate_C3H6O4" compartment="C_c" boundaryCondition="false"></species>
<species id="M_m180" name="N-Acetyl-L-glutamate 5-semialdehyde_C7H11NO4" compartment="C_c" boundaryCondition="false"></species>
<species id="M_m181" name="N-Acetyl-L-glutamyl 5-phosphate_C7H12NO8P" compartment="C_c" boundaryCondition="false"></species>
<species id="M_m182" name="L-Glutamate 5-phosphate_C5H10NO7P" compartment="C_c" boundaryCondition="false"></species>
<species id="M_m183" name="L-Glutamate 5-semialdehyde_C5H9NO3" compartment="C_c" boundaryCondition="false"></species>
<species id="M_m184" name="1-Pyrroline-5-carboxylate_C5H7NO2" compartment="C_c" boundaryCondition="false"></species>
<species id="M_m185" name="Carbamoyl phosphate_CH4NO5P" compartment="C_c" boundaryCondition="false"></species>
<species id="M_m186" name="L-Citrulline_C6H13N3O3" compartment="C_c" boundaryCondition="false"></species>
<species id="M_m187" name="Ornithine_C5H12N2O2" compartment="C_c" boundaryCondition="false"></species>
<species id="M_m188" name="N-Acetyl-L-Glutamate_C7H11NO5" compartment="C_c" boundaryCondition="false"></species>
<species id="M_m189" name="N2-Acetyl-L-ornithine_C7H14N2O3" compartment="C_c" boundaryCondition="false"></species>
<species id="M_m190" name="L-Prolinylglycine_C7H12N2O3" compartment="C_c" boundaryCondition="false"></species>
<species id="M_m191" name="N(omega)-(L-Arginino)succinate_C10H18N4O6" compartment="C_c" boundaryCondition="false"></species>
<species id="M_m192" name="Bicarbonate_CH2O3" compartment="C_c" boundaryCondition="false"></species>
<species id="M_m193" name="L-1-pyrroline-3-hydroxy-5-carboxylate_C5H7NO3" compartment="C_c" boundaryCondition="false"></species>
<species id="M_m194" name="trans-4-hydroxy-L-proline_C5H9NO3" compartment="C_c" boundaryCondition="false"></species>
<species id="M_m195" name="D-4-hydroxy-2-Oxoglutarate_C5H6O6" compartment="C_c" boundaryCondition="false"></species>
<species id="M_m196" name="Erythro-4-hydroxy-L-Glutamate_C5H9NO5" compartment="C_c" boundaryCondition="false"></species>
<species id="M_m197" name="2-Oxobutanoate_C4H6O3" compartment="C_c" boundaryCondition="false"></species>
<species id="M_m198" name="(S)-2-Aceto-2-hydroxybutanoate_C6H10O4" compartment="C_c" boundaryCondition="false"></species>
<species id="M_m199" name="(R)-2,3-Dihydroxy-3-methylpentanoate_C6H12O4" compartment="C_c" boundaryCondition="false"></species>
<species id="M_m200" name="(R)-2,3-Dihydroxy-3-methylbutanoate_C5H10O4" compartment="C_c" boundaryCondition="false"></species>
<species id="M_m201" name="(S)-2-Acetolactate_C5H8O4" compartment="C_c" boundaryCondition="false"></species>
<species id="M_m202" name="(S)-3-Methyl-2-oxopentanoate_C6H10O3" compartment="C_c" boundaryCondition="false"></species>
<species id="M_m203" name="3-Carboxy-3-hydroxy-4-methylpentanoate_C7H12O5" compartment="C_c" boundaryCondition="false"></species>
<species id="M_m204" name="2-Isopropylmaleate_C7H10O4" compartment="C_c" boundaryCondition="false"></species>
<species id="M_m205" name="3-Carboxy-2-hydroxy-4-methylpentanoate_C7H12O5" compartment="C_c" boundaryCondition="false"></species>
<species id="M_m206" name="3-Carboxy-4-methyl-2-oxopentanoate_C7H10O5" compartment="C_c" boundaryCondition="false"></species>
<species id="M_m207" name="4-Methyl-2-oxopentanoate_C6H10O3" compartment="C_c" boundaryCondition="false"></species>
<species id="M_m208" name="1-(5-Phosphoribosyl)-ATP_C15H25N5O20P4" compartment="C_c" boundaryCondition="false"></species>
<species id="M_m209" name="1-(5-Phosphoribosyl)-AMP_C15H23N5O14P2" compartment="C_c" boundaryCondition="false"></species>
<species id="M_m210" name="1-(5-Phosphoribosyl)-5-[(5-phosphoribosylamino)methylideneamino]imidazole-4-carboxamide_C15H25N5O15P2" compartment="C_c" boundaryCondition="false"></species>
<species id="M_m211" name="5-[(5-phospho-1-deoxyribulos-1-ylamino)methylideneamino]-1-(5-phosphoribosyl)imidazole-4-carboxamide_C15H25N5O15P2" compartment="C_c" boundaryCondition="false"></species>
<species id="M_m212" name="5-Amino-1-(5-Phospho-D-ribosyl)imidazole-4-carboxamide_C9H15N4O8P" compartment="C_c" boundaryCondition="false"></species>
<species id="M_m213" name="D-erythro-1-(Imidazol-4-yl)glycerol 3-phosphate_C6H11N2O6P" compartment="C_c" boundaryCondition="false"></species>
<species id="M_m214" name="3-(Imidazol-4-yl)-2-oxopropyl phosphate_C6H9N2O5P" compartment="C_c" boundaryCondition="false"></species>
<species id="M_m215" name="L-Histidinol phosphate_C6H12N3O4P" compartment="C_c" boundaryCondition="false"></species>
<species id="M_m216" name="L-Histidine_C6H9N3O2" compartment="C_c" boundaryCondition="false"></species>
<species id="M_m217" name="L-Histidinol_C6H11N3O" compartment="C_c" boundaryCondition="false"></species>
<species id="M_m218" name="meso-2,6-Diaminoheptanedioate_C7H14N2O4" compartment="C_c" boundaryCondition="false"></species>
<species id="M_m219" name="LL-2,6-Diaminoheptanedioate_C7H14N2O4" compartment="C_c" boundaryCondition="false"></species>
<species id="M_m220" name="N-Succinyl-LL-2,6-diaminoheptanedioate_C11H18N2O7" compartment="C_c" boundaryCondition="false"></species>
<species id="M_m221" name="2,3,4,5-Tetrahydrodipicolinate_C7H9NO4" compartment="C_c" boundaryCondition="false"></species>
<species id="M_m222" name="N-Succinyl-2-L-amino-6-oxoheptanedioate_C11H15NO8" compartment="C_c" boundaryCondition="false"></species>
<species id="M_m223" name="2,3-Dihydrodipicolinate_C7H7NO4" compartment="C_c" boundaryCondition="false"></species>
<species id="M_m224" name="Anthranilate_C7H6NO2" compartment="C_c" boundaryCondition="false"></species>
<species id="M_m225" name="N-(5-Phospho-D-ribosyl)anthranilate_C12H13NO9P" compartment="C_c" boundaryCondition="false"></species>
<species id="M_m226" name="chorismate_C10H10O6" compartment="C_c" boundaryCondition="false"></species>
<species id="M_m227" name="Prephenate_C10H10O6" compartment="C_c" boundaryCondition="false"></species>
<species id="M_m228" name="5-O-(1-Carboxyvinyl)-3-phosphoshikimate_C10H13O10P" compartment="C_c" boundaryCondition="false"></species>
<species id="M_m229" name="2-Dehydro-3-deoxy-D-arabino-heptonate 7-phosphate_C7H13O10P" compartment="C_c" boundaryCondition="false"></species>
<species id="M_m230" name="3-Dehydroquinate_C7H10O6" compartment="C_c" boundaryCondition="false"></species>
<species id="M_m231" name="3-Dehydroshikimate_C7H8O5" compartment="C_c" boundaryCondition="false"></species>
<species id="M_m232" name="L-Phenylalanine_C9H11NO2" compartment="C_c" boundaryCondition="false"></species>
<species id="M_m233" name="Phenylpyruvate_C9H8O3" compartment="C_c" boundaryCondition="false"></species>
<species id="M_m234" name="3-(4-Hydroxyphenyl)pyruvate_C9H8O4" compartment="C_c" boundaryCondition="false"></species>
<species id="M_m235" name="Shikimate 5-phosphate_C7H11O8P" compartment="C_c" boundaryCondition="false"></species>
<species id="M_m236" name="Shikimate_C7H10O5" compartment="C_c" boundaryCondition="false"></species>
<species id="M_m237" name="C'-(3-Indolyl)-glycerol 3-phosphate_C11H12NO6P" compartment="C_c" boundaryCondition="false"></species>
<species id="M_m238" name="Indole_C8H7N" compartment="C_c" boundaryCondition="false"></species>
<species id="M_m239" name="L-Tyrosine_C9H11NO3" compartment="C_c" boundaryCondition="false"></species>
<species id="M_m240" name="L-Cystathionine_C7H14N2O4S" compartment="C_c" boundaryCondition="false"></species>
<species id="M_m241" name="L-Homocysteine_C4H9NO2S" compartment="C_c" boundaryCondition="false"></species>
<species id="M_m242" name="Adenine_C5H5N5" compartment="C_c" boundaryCondition="false"></species>
<species id="M_m243" name="S-Adenosyl-L-homocysteine_C14H20N6O5S" compartment="C_c" boundaryCondition="false"></species>
<species id="M_m244" name="S-Ribosyl-L-homocysteine_C9H17NO6S" compartment="C_c" boundaryCondition="false"></species>
<species id="M_m245" name="O-Succinyl-L-homoserine_C8H13NO6" compartment="C_c" boundaryCondition="false"></species>
<species id="M_m246" name="S-Adenosyl-L-methionine_C15H22N6O5S" compartment="C_c" boundaryCondition="false"></species>
<species id="M_m247" name="5-Methyltetrahydropteroyltri-L-glutamate_C30H39N9O12" compartment="C_c" boundaryCondition="false"></species>
<species id="M_m248" name="Tetrahydropteroyltri-L-glutamate_C29H37N9O12" compartment="C_c" boundaryCondition="false"></species>
<species id="M_m249" name="4,5-dihydroxy-2,3-pentanedione_C5H8O4" compartment="C_c" boundaryCondition="false"></species>
<species id="M_m250" name="L-Cysteine_C3H7NO2S" compartment="C_c" boundaryCondition="false"></species>
<species id="M_m251" name="L-Cysteine_C3H7NO2S" compartment="C_e" boundaryCondition="false"></species>
<species id="M_m252" name="L-Cysteine_C3H7NO2S" compartment="C_b" boundaryCondition="true"></species>
<species id="M_m253" name="O-Acetyl-L-homoserine_C6H11NO4" compartment="C_c" boundaryCondition="false"></species>
<species id="M_m254" name="Methanethiol_CH4S" compartment="C_c" boundaryCondition="false"></species>
<species id="M_m255" name="5-Phospho-beta-D-ribosylamine_C5H12NO7P" compartment="C_c" boundaryCondition="false"></species>
<species id="M_m256" name="10-Formyltetrahydrofolate_C20H23N7O7" compartment="C_c" boundaryCondition="false"></species>
<species id="M_m257" name="N1-(5-Phospho-D-ribosyl)glycinamide_C7H15N2O8P" compartment="C_c" boundaryCondition="false"></species>
<species id="M_m258" name="N2-Formyl-N1-(5-phospho-D-ribosyl)glycinamide_C8H15N2O9P" compartment="C_c" boundaryCondition="false"></species>
<species id="M_m259" name="5-Formamido-1-(5-phospho-D-ribosyl)imidazole-4-carboxamide_C10H15N4O9P" compartment="C_c" boundaryCondition="false"></species>
<species id="M_m260" name="N-Carbamoyl-L-aspartate_C5H8N2O5" compartment="C_c" boundaryCondition="false"></species>
<species id="M_m261" name="IMP_C10H13N4O8P" compartment="C_c" boundaryCondition="false"></species>
<species id="M_m262" name="Xanthosine 5-phosphate_C10H13N4O9P" compartment="C_c" boundaryCondition="false"></species>
<species id="M_m263" name="GMP_C10H14N5O8P" compartment="C_c" boundaryCondition="false"></species>
<species id="M_m264" name="Guanine_C5H5N5O" compartment="C_c" boundaryCondition="false"></species>
<species id="M_m265" name="Xanthine_C5H4N4O2" compartment="C_c" boundaryCondition="false"></species>
<species id="M_m266" name="(S)-Dihydroorotate_C5H6N2O4" compartment="C_c" boundaryCondition="false"></species>
<species id="M_m267" name="Orotate_C5H4N2O4" compartment="C_c" boundaryCondition="false"></species>
<species id="M_m268" name="Orotate_C5H4N2O4" compartment="C_e" boundaryCondition="false"></species>
<species id="M_m269" name="Orotate_C5H4N2O4" compartment="C_b" boundaryCondition="true"></species>
<species id="M_m270" name="Orotidine 5-phosphate_C10H13N2O11P" compartment="C_c" boundaryCondition="false"></species>
<species id="M_m271" name="UMP_C9H13N2O9P" compartment="C_c" boundaryCondition="false"></species>
<species id="M_m272" name="UDP_C9H14N2O12P2" compartment="C_c" boundaryCondition="false"></species>
<species id="M_m273" name="UTP_C9H15N2O15P3" compartment="C_c" boundaryCondition="false"></species>
<species id="M_m274" name="CTP_C9H16N3O14P3" compartment="C_c" boundaryCondition="false"></species>
<species id="M_m275" name="dCTP_C9H16N3O13P3" compartment="C_c" boundaryCondition="false"></species>
<species id="M_m276" name="flavodoxin (oxidized)_X" compartment="C_c" boundaryCondition="false"></species>
<species id="M_m277" name="flavodoxin (reduced)_XH2" compartment="C_c" boundaryCondition="false"></species>
<species id="M_m278" name="7,8-Dihydrofolate_C19H21N7O6" compartment="C_c" boundaryCondition="false"></species>
<species id="M_m279" name="dTMP_C10H15N2O8P" compartment="C_c" boundaryCondition="false"></species>
<species id="M_m280" name="dUMP_C9H13N2O8P" compartment="C_c" boundaryCondition="false"></species>
<species id="M_m281" name="Hypoxanthine_C5H4N4O" compartment="C_c" boundaryCondition="false"></species>
<species id="M_m282" name="Uracil_C4H4N2O2" compartment="C_c" boundaryCondition="false"></species>
<species id="M_m283" name="2-(Formamido)-N1-(5-phospho-D-ribosyl)acetamidine_C8H16N3O8P" compartment="C_c" boundaryCondition="false"></species>
<species id="M_m284" name="5-amino-1-(5-phospho-D-ribosyl)imidazole_C8H14N3O7P" compartment="C_c" boundaryCondition="false"></species>
<species id="M_m285" name="5-amino-1-(5-phospho-D-ribosyl)imidazole-4-carboxylate_C9H14N3O9P" compartment="C_c" boundaryCondition="false"></species>
<species id="M_m286" name="5-phosphoribosyl-5-carboxyaminoimidazole_C9H11N3O9P" compartment="C_c" boundaryCondition="false"></species>
<species id="M_m287" name="(S)-2-[5-Amino-1-(5-phospho-D-ribosyl)imidazole-4-carboxamido]succinate_C13H19N4O12P" compartment="C_c" boundaryCondition="false"></species>
<species id="M_m288" name="N6-(1,2-Dicarboxyethyl)-AMP_C14H18N5O11P" compartment="C_c" boundaryCondition="false"></species>
<species id="M_m289" name="dIMP_C10H13N4O7P" compartment="C_c" boundaryCondition="false"></species>
<species id="M_m290" name="dITP_C10H15N4O13P3" compartment="C_c" boundaryCondition="false"></species>
<species id="M_m291" name="XTP_C10H15N4O15P3" compartment="C_c" boundaryCondition="false"></species>
<species id="M_m292" name="GTP_C10H16N5O14P3" compartment="C_c" boundaryCondition="false"></species>
<species id="M_m293" name="ITP_C10H15N4O14P3" compartment="C_c" boundaryCondition="false"></species>
<species id="M_m294" name="dGMP_C10H14N5O7P" compartment="C_c" boundaryCondition="false"></species>
<species id="M_m295" name="dGTP_C10H16N5O13P3" compartment="C_c" boundaryCondition="false"></species>
<species id="M_m296" name="dGDP_C10H15N5O10P2" compartment="C_c" boundaryCondition="false"></species>
<species id="M_m297" name="Guanosine 3',5'-bis(diphosphate)_C10H11N5O17P4" compartment="C_c" boundaryCondition="false"></species>
<species id="M_m298" name="Guanosine 3'-diphosphate 5'-triphosphate_C10H18N5O20P5" compartment="C_c" boundaryCondition="false"></species>
<species id="M_m299" name="GDP_C10H15N5O11P2" compartment="C_c" boundaryCondition="false"></species>
<species id="M_m300" name="Deoxyguanosine_C10H13N5O4" compartment="C_c" boundaryCondition="false"></species>
<species id="M_m301" name="Inorganic triphosphate_O10P3" compartment="C_c" boundaryCondition="false"></species>
<species id="M_m302" name="Guanosine_C10H13N5O5" compartment="C_c" boundaryCondition="false"></species>
<species id="M_m303" name="Adenosine_C10H13N5O4" compartment="C_c" boundaryCondition="false"></species>
<species id="M_m304" name="dADP_C10H15N5O9P2" compartment="C_c" boundaryCondition="false"></species>
<species id="M_m305" name="dATP_C10H16N5O12P3" compartment="C_c" boundaryCondition="false"></species>
<species id="M_m306" name="dAMP_C10H14N5O6P" compartment="C_c" boundaryCondition="false"></species>
<species id="M_m307" name="Deoxyuridine_C9H12N2O5" compartment="C_c" boundaryCondition="false"></species>
<species id="M_m308" name="dTDP_C10H16N2O11P2" compartment="C_c" boundaryCondition="false"></species>
<species id="M_m309" name="dUTP_C9H15N2O14P3" compartment="C_c" boundaryCondition="false"></species>
<species id="M_m310" name="IDP_C10H14N4O11P2" compartment="C_c" boundaryCondition="false"></species>
<species id="M_m311" name="dUDP_C9H14N2O11P2" compartment="C_c" boundaryCondition="false"></species>
<species id="M_m312" name="N-Acetylmuramate_C11H19NO8" compartment="C_e" boundaryCondition="false"></species>
<species id="M_m313" name="N-Acetylmuramate_C11H19NO8" compartment="C_b" boundaryCondition="false"></species>
<species id="M_m314" name="N-acetylmuramate 6-phosphate_C11H17NO11P" compartment="C_c" boundaryCondition="false"></species>
<species id="M_m315" name="D-Glucosamine 6-phosphate_C6H14NO8P" compartment="C_c" boundaryCondition="false"></species>
<species id="M_m316" name="D-Glucosamine 1-phosphate_C6H14NO8P" compartment="C_c" boundaryCondition="false"></species>
<species id="M_m317" name="N-Acetyl-D-glucosamine 1-phosphate_C8H16NO9P" compartment="C_c" boundaryCondition="false"></species>
<species id="M_m318" name="UDP-N-acetyl-D-glucosamine_C17H27N3O17P2" compartment="C_c" boundaryCondition="false"></species>
<species id="M_m319" name="UDP-N-acetyl-3-O-(1-carboxyvinyl)-D-glucosamine_C20H29N3O19P2" compartment="C_c" boundaryCondition="false"></species>
<species id="M_m320" name="UDP-N-acetylmuramate_C20H31N3O19P2" compartment="C_c" boundaryCondition="false"></species>
<species id="M_m321" name="N-Acetyl-D-glucosamine 6-phosphate_C8H16NO9P" compartment="C_c" boundaryCondition="false"></species>
<species id="M_m322" name="1,6-anhydrous-N-Acetylmuramyl-tripeptide_C26H39N5O14" compartment="C_c" boundaryCondition="false"></species>
<species id="M_m323" name="N-Acetyl-D-glucosamine(anhydrous)N-Acetylmuramyl-tripeptide_C34H52N6O19" compartment="C_c" boundaryCondition="false"></species>
<species id="M_m324" name="N-Acetyl-D-glucosamine_C8H15NO6" compartment="C_c" boundaryCondition="false"></species>
<species id="M_m325" name="UDPglucose_C15H24N2O17P2" compartment="C_c" boundaryCondition="false"></species>
<species id="M_m326" name="UDP-D-glucuronate_C15H19N2O18P2" compartment="C_c" boundaryCondition="false"></species>
<species id="M_m327" name="1-deoxy-D-xylulose 5-phosphate_C5H11O7P" compartment="C_c" boundaryCondition="false"></species>
<species id="M_m328" name="1-deoxy-D-xylulose_C5H10O4" compartment="C_c" boundaryCondition="false"></species>
<species id="M_m329" name="2-C-methyl-D-erythritol 4-phosphate_C5H13O7P" compartment="C_c" boundaryCondition="false"></species>
<species id="M_m330" name="4-(cytidine 5'-diphospho)-2-C-methyl-D-erythritol_C14H25N3O14P2" compartment="C_c" boundaryCondition="false"></species>
<species id="M_m331" name="2-phospho-4-(cytidine 5'-diphospho)-2-C-methyl-D-erythritol_C14H22N3O17P3" compartment="C_c" boundaryCondition="false"></species>
<species id="M_m332" name="2-C-methyl-D-erythritol 2,4-cyclodiphosphate_C5H12O9P2" compartment="C_c" boundaryCondition="false"></species>
<species id="M_m333" name="CMP_C9H14N3O8P" compartment="C_c" boundaryCondition="false"></species>
<species id="M_m334" name="1-hydroxy-2-methyl-2-(E)-butenyl 4-diphosphate_C5H12O8P2" compartment="C_c" boundaryCondition="false"></species>
<species id="M_m335" name="Dimethylallyl diphosphate_C5H12O7P2" compartment="C_c" boundaryCondition="false"></species>
<species id="M_m336" name="Isopentenyl diphosphate_C5H12O7P2" compartment="C_c" boundaryCondition="false"></species>
<species id="M_m337" name="Geranyl diphosphate_C10H17O7P2" compartment="C_c" boundaryCondition="false"></species>
<species id="M_m338" name="Farnesyl diphosphate_C15H28O7P2" compartment="C_c" boundaryCondition="false"></species>
<species id="M_m339" name="Undecaprenyl diphosphate_C55H92O7P2" compartment="C_c" boundaryCondition="false"></species>
<species id="M_m340" name="D-Alanine_C3H7NO2" compartment="C_c" boundaryCondition="false"></species>
<species id="M_m341" name="D-Glutamate_C5H9NO4" compartment="C_c" boundaryCondition="false"></species>
<species id="M_m342" name="UDP-N-acetylmuramoyl-L-alanine_C23H36N4O20P2" compartment="C_c" boundaryCondition="false"></species>
<species id="M_m343" name="UDP-N-acetylmuramoyl-L-alanyl-D-glutamate_C28H43N5O23P2" compartment="C_c" boundaryCondition="false"></species>
<species id="M_m344" name="UDP-N-acetylmuramoyl-L-alanyl-D-gamma-glutamyl-meso-2,6-diaminopimelate_C35H55N7O26P2" compartment="C_c" boundaryCondition="false"></species>
<species id="M_m345" name="D-Alanyl-D-alanine_C6H12N2O3" compartment="C_c" boundaryCondition="false"></species>
<species id="M_m346" name="UDP-N-acetylmuramoyl-L-alanyl-D-glutamyl-meso-2,6-diaminopimeloyl-D-alanyl-D-alanine_C41H65N9O28P2" compartment="C_c" boundaryCondition="false"></species>
<species id="M_m347" name="Undecaprenyl phosphate_C55H91O4P" compartment="C_c" boundaryCondition="false"></species>
<species id="M_m348" name="Undecaprenyl-diphospho-N-acetylmuramoyl-L-alanyl-D-glutamyl-meso-2,6-diaminopimeloyl-D-alanyl-D-alanine_C87H143N7O23P2" compartment="C_c" boundaryCondition="false"></species>
<species id="M_m349" name="Undecaprenyl-diphospho-N-acetylmuramoyl-(N-acetylglucosamine)-L-ala-D-glu-meso-2,6-diaminopimeloyl-D-ala-D-ala_C95H156N8O28P2" compartment="C_c" boundaryCondition="false"></species>
<species id="M_m350" name="Crosslinked peptideglycan_C203H318N28O87P2" compartment="C_c" boundaryCondition="false"></species>
<species id="M_m351" name="Cell Wall_" compartment="C_c" boundaryCondition="false"></species>
<species id="M_m352" name="1,6-anhydrous-N-Acetylmuramyl-tetrapeptide_C29H44N6O15" compartment="C_c" boundaryCondition="false"></species>
<species id="M_m353" name="N-Acetyl-D-glucosamine(anhydrous)N-Acetylmuramyl-tetrapeptide_C37H57N7O20" compartment="C_c" boundaryCondition="false"></species>
<species id="M_m354" name="1,6-anhydrous-N-Acetylmuramate_C11H16NO7" compartment="C_c" boundaryCondition="false"></species>
<species id="M_m355" name="N-Acetyl-D-glucosamine(anhydrous)N-Acetylmuramic acid_C19H29N2O12" compartment="C_c" boundaryCondition="false"></species>
<species id="M_m356" name="(R)-Pantoate_C6H12O4" compartment="C_c" boundaryCondition="false"></species>
<species id="M_m357" name="2-Dehydropantoate_C6H10O4" compartment="C_c" boundaryCondition="false"></species>
<species id="M_m358" name="(R)-Pantothenate_C9H17NO5" compartment="C_c" boundaryCondition="false"></species>
<species id="M_m359" name="D-4'-Phosphopantothenate_C9H18NO8P" compartment="C_c" boundaryCondition="false"></species>
<species id="M_m360" name="N-((R)-4-Phosphopantothenoyl)-L-cysteine_C12H23N2O9PS" compartment="C_c" boundaryCondition="false"></species>
<species id="M_m361" name="Pantetheine 4'-phosphate_C11H23N2O7PS" compartment="C_c" boundaryCondition="false"></species>
<species id="M_m362" name="Dephospho-CoA_C21H35N7O13P2S" compartment="C_c" boundaryCondition="false"></species>
<species id="M_m363" name="Adenosine 3',5'-bisphosphate_C10H15N5O10P2" compartment="C_c" boundaryCondition="false"></species>
<species id="M_m364" name="acyl carrier protein_C11H21N2O7PRS" compartment="C_c" boundaryCondition="false"></species>
<species id="M_m365" name="apoprotein [acyl carrier protein]_RHO" compartment="C_c" boundaryCondition="false"></species>
<species id="M_m366" name="Deamino-NAD+_C21H26N6O15P2" compartment="C_c" boundaryCondition="false"></species>
<species id="M_m367" name="Nicotinate D-ribonucleotide_C11H14NO9P" compartment="C_c" boundaryCondition="false"></species>
<species id="M_m368" name="NMN_C11H15N2O8P" compartment="C_c" boundaryCondition="false"></species>
<species id="M_m369" name="Nicotinate_C6H5NO2" compartment="C_c" boundaryCondition="false"></species>
<species id="M_m370" name="Nicotinamide_C6H6N2O" compartment="C_c" boundaryCondition="false"></species>
<species id="M_m371" name="Nicotinate_C6H5NO2" compartment="C_e" boundaryCondition="false"></species>
<species id="M_m372" name="Nicotinate_C6H5NO2" compartment="C_b" boundaryCondition="true"></species>
<species id="M_m373" name="Oxidized thioredoxin_X" compartment="C_c" boundaryCondition="false"></species>
<species id="M_m374" name="Reduced thioredoxin_XH2" compartment="C_c" boundaryCondition="false"></species>
<species id="M_m375" name="Propanoyl phosphate_C3H7O5P" compartment="C_c" boundaryCondition="false"></species>
<species id="M_m376" name="Propionate (n-C3:0)_C3H5O2" compartment="C_c" boundaryCondition="false"></species>
<species id="M_m377" name="Propanoyl-CoA_C24H36N7O17P3S" compartment="C_c" boundaryCondition="false"></species>
<species id="M_m378" name="Acetyl-ACP_C13H23N2O8PRS" compartment="C_c" boundaryCondition="false"></species>
<species id="M_m379" name="Acetoacetyl-ACP_C15H25N2O9PRS" compartment="C_c" boundaryCondition="false"></species>
<species id="M_m380" name="Malonyl-[acyl-carrier protein]_C14H22N2O10PRS" compartment="C_c" boundaryCondition="false"></species>
<species id="M_m381" name="(3R)-3-Hydroxyacyl-[acyl-carrier protein]_C15H27N2O9PRS" compartment="C_c" boundaryCondition="false"></species>
<species id="M_m382" name="But-2-enoyl-[acyl-carrier protein]_C15H25N2O8PRS" compartment="C_c" boundaryCondition="false"></species>
<species id="M_m383" name="Butyryl-ACP (n-C4:0ACP)_C15H27N2O8PRS" compartment="C_c" boundaryCondition="false"></species>
<species id="M_m384" name="3-Oxohexanoyl-[acyl-carrier protein]_C17H29N2O9PRS" compartment="C_c" boundaryCondition="false"></species>
<species id="M_m385" name="(R)-3-Hydroxyhexanoyl-[acyl-carrier protein]_C17H31N2O9PRS" compartment="C_c" boundaryCondition="false"></species>
<species id="M_m386" name="trans-Hex-2-enoyl-[acyl-carrier protein]_C17H29N2O8PRS" compartment="C_c" boundaryCondition="false"></species>
<species id="M_m387" name="Hexanoyl-ACP (n-C6:0ACP)_C17H31N2O8PRS" compartment="C_c" boundaryCondition="false"></species>
<species id="M_m388" name="3-Oxooctanoyl-[acyl-carrier protein]_C19H33N2O9PRS" compartment="C_c" boundaryCondition="false"></species>
<species id="M_m389" name="(R)-3-Hydroxyoctanoyl-[acyl-carrier protein]_C19H35N2O9PRS" compartment="C_c" boundaryCondition="false"></species>
<species id="M_m390" name="trans-Oct-2-enoyl-[acyl-carrier protein]_C19H33N2O8PRS" compartment="C_c" boundaryCondition="false"></species>
<species id="M_m391" name="Octanoyl-ACP (n-C8:0ACP)_C19H35N2O8PRS" compartment="C_c" boundaryCondition="false"></species>
<species id="M_m392" name="3-Oxodecanoyl-[acyl-carrier protein]_C21H37N2O9PRS" compartment="C_c" boundaryCondition="false"></species>
<species id="M_m393" name="(R)-3-Hydroxydecanoyl-[acyl-carrier protein]_C21H39N2O9PRS" compartment="C_c" boundaryCondition="false"></species>
<species id="M_m394" name="trans-Dec-2-enoyl-[acyl-carrier protein]_C21H37N2O8PRS" compartment="C_c" boundaryCondition="false"></species>
<species id="M_m395" name="Decanoyl-ACP (n-C10:0ACP)_C21H39N2O8PRS" compartment="C_c" boundaryCondition="false"></species>
<species id="M_m396" name="3-Oxododecanoyl-[acyl-carrier protein]_C23H41N2O9PRS" compartment="C_c" boundaryCondition="false"></species>
<species id="M_m397" name="(R)-3-Hydroxydodecanoyl-[acyl-carrier protein]_C23H43N2O9PRS" compartment="C_c" boundaryCondition="false"></species>
<species id="M_m398" name="trans-Dodec-2-enoyl-[acyl-carrier protein]_C23H41N2O8PRS" compartment="C_c" boundaryCondition="false"></species>
<species id="M_m399" name="Dodecanoyl-ACP (n-C12:0ACP)_C23H43N2O8PRS" compartment="C_c" boundaryCondition="false"></species>
<species id="M_m400" name="3-Oxotetradecanoyl-[acyl-carrier protein]_C25H45N2O9PRS" compartment="C_c" boundaryCondition="false"></species>
<species id="M_m401" name="(R)-3-Hydroxytetradecanoyl-[acyl-carrier protein]_C25H47N2O9PRS" compartment="C_c" boundaryCondition="false"></species>
<species id="M_m402" name="trans-Tetradec-2-enoyl-[acyl-carrier protein]_C25H45N2O8PRS" compartment="C_c" boundaryCondition="false"></species>
<species id="M_m403" name="Myristoyl-ACP (n-C14:0ACP)_C25H47N2O8PRS" compartment="C_c" boundaryCondition="false"></species>
<species id="M_m404" name="3-Oxohexadecanoyl-[acyl-carrier protein]_C27H49N2O9PRS" compartment="C_c" boundaryCondition="false"></species>
<species id="M_m405" name="R-3-hydroxypalmitoyl-[acyl-carrier protein]_C27H51N2O9PRS" compartment="C_c" boundaryCondition="false"></species>
<species id="M_m406" name="trans-Hexadec-2-enoyl-[acyl-carrier protein]_C27H49N2O8PRS" compartment="C_c" boundaryCondition="false"></species>
<species id="M_m407" name="Palmitoyl-ACP (n-C16:0ACP)_C27H51N2O8PRS" compartment="C_c" boundaryCondition="false"></species>
<species id="M_m408" name="3-Oxooctadecanoyl-[acyl-carrier protein]_C29H53N2O9PRS" compartment="C_c" boundaryCondition="false"></species>
<species id="M_m409" name="(R)-3-Hydroxyoctadecanoyl-[acyl-carrier protein]_C29H55N2O9PRS" compartment="C_c" boundaryCondition="false"></species>
<species id="M_m410" name="trans-octadec-2-enoyl-[acyl-carrier protein]_C29H53N2O8PRS" compartment="C_c" boundaryCondition="false"></species>
<species id="M_m411" name="Octadecanoyl-ACP (n-C18:0ACP)_C29H55N2O8PRS" compartment="C_c" boundaryCondition="false"></species>
<species id="M_m412" name="3-oxo-cis-dodec-5-enoyl-[acyl-carrier protein]_C23H39N2O9PRS" compartment="C_c" boundaryCondition="false"></species>
<species id="M_m413" name="cis-dec-3-enoyl-[acyl-carrier protein] (n-C10:1)_C21H37N2O8PRS" compartment="C_c" boundaryCondition="false"></species>
<species id="M_m414" name="(R)-3-hydroxy-cis-dodec-5-enoyl-[acyl-carrier protein]_C23H41N2O9PRS" compartment="C_c" boundaryCondition="false"></species>
<species id="M_m415" name="trans-3-cis-5-dodecenoyl-[acyl-carrier protein]_C23H39N2O8PRS" compartment="C_c" boundaryCondition="false"></species>
<species id="M_m416" name="cis-dodec-5-enoyl-[acyl-carrier protein] (n-C12:1)_C23H41N2O8PRS" compartment="C_c" boundaryCondition="false"></species>
<species id="M_m417" name="3-oxo-cis-myristol-7-eoyl-[acyl-carrier protein]_C25H43N2O9PRS" compartment="C_c" boundaryCondition="false"></species>
<species id="M_m418" name="(R)-3-hydroxy-cis-myristol-7-eoyl-[acyl-carrier protein]_C25H45N2O9PRS" compartment="C_c" boundaryCondition="false"></species>
<species id="M_m419" name="trans-3-cis-7-myristoleoyl-[acyl-carrier protein]_C25H43N2O8PRS" compartment="C_c" boundaryCondition="false"></species>
<species id="M_m420" name="cis-tetradec-7-enoyl-[acyl-carrier protein] (n-C14:1)_C25H45N2O8PRS" compartment="C_c" boundaryCondition="false"></species>
<species id="M_m421" name="3-oxo-cis-palm-9-eoyl-[acyl-carrier protein]_C27H47N2O9PRS" compartment="C_c" boundaryCondition="false"></species>
<species id="M_m422" name="(R)-3-hydroxy-cis-palm-9-eoyl-[acyl-carrier protein]_C27H49N2O9PRS" compartment="C_c" boundaryCondition="false"></species>
<species id="M_m423" name="trans-3-cis-9-palmitoleoyl-[acyl-carrier protein]_C27H47N2O8PRS" compartment="C_c" boundaryCondition="false"></species>
<species id="M_m424" name="cis-hexadec-9-enoyl-[acyl-carrier protein] (n-C16:1)_C27H49N2O8PRS" compartment="C_c" boundaryCondition="false"></species>
<species id="M_m425" name="3-oxo-cis-vacc-11-enoyl-[acyl-carrier protein]_C29H51N2O9PRS" compartment="C_c" boundaryCondition="false"></species>
<species id="M_m426" name="(R)-3-hydroxy-cis-vacc-11-enoyl-[acyl-carrier protein]_C29H53N2O9PRS" compartment="C_c" boundaryCondition="false"></species>
<species id="M_m427" name="trans-3-cis-11-vacceoyl-[acyl-carrier protein]_C29H51N2O8PRS" compartment="C_c" boundaryCondition="false"></species>
<species id="M_m428" name="cis-octadec-11-enoyl-[acyl-carrier protein] (n-C18:1)_C29H53N2O8PRS" compartment="C_c" boundaryCondition="false"></species>
<species id="M_m429" name="Decanoate (n-C10:0)_C10H20O2" compartment="C_c" boundaryCondition="false"></species>
<species id="M_m430" name="Decanoyl-CoA (n-C10:0CoA)_C31H54N7O17P3S" compartment="C_c" boundaryCondition="false"></species>
<species id="M_m431" name="Dodecanoate (n-C12:0)_C12H24O2" compartment="C_c" boundaryCondition="false"></species>
<species id="M_m432" name="Dodecanoyl-CoA (n-C12:0CoA)_C33H58N7O17P3S" compartment="C_c" boundaryCondition="false"></species>
<species id="M_m433" name="Tetradecanoyl-CoA (n-C14:0CoA)_C35H62N7O17P3S" compartment="C_c" boundaryCondition="false"></species>
<species id="M_m434" name="tetradecanoate (n-C14:0)_C14H28O2" compartment="C_c" boundaryCondition="false"></species>
<species id="M_m435" name="Tetradecenoyl-CoA (n-C14:1CoA)_C35H56N7O17P3S" compartment="C_c" boundaryCondition="false"></species>
<species id="M_m436" name="tetradecenoate (n-C14:1)_C14H25O2" compartment="C_c" boundaryCondition="false"></species>
<species id="M_m437" name="Hexadecanoate (n-C16:0)_C16H32O2" compartment="C_c" boundaryCondition="false"></species>
<species id="M_m438" name="Palmitoyl-CoA (n-C16:0CoA)_C37H66N7O17P3S" compartment="C_c" boundaryCondition="false"></species>
<species id="M_m439" name="Hexadecenoate (n-C16:1)_C16H29O2" compartment="C_c" boundaryCondition="false"></species>
<species id="M_m440" name="Hexadecenoyl-CoA (n-C16:1CoA)_C37H60N7O17P3S" compartment="C_c" boundaryCondition="false"></species>
<species id="M_m441" name="Stearoyl-CoA (n-C18:0CoA)_C39H70N7O17P3S" compartment="C_c" boundaryCondition="false"></species>
<species id="M_m442" name="octadecanoate (n-C18:0)_C18H36O2" compartment="C_c" boundaryCondition="false"></species>
<species id="M_m443" name="Octadecenoyl-CoA (n-C18:1CoA)_C39H64N7O17P3S" compartment="C_c" boundaryCondition="false"></species>
<species id="M_m444" name="octadecenoate (n-C18:1)_C18H33O2" compartment="C_c" boundaryCondition="false"></species>
<species id="M_m445" name="Hexanoate (n-C6:0)_C6H12O2" compartment="C_c" boundaryCondition="false"></species>
<species id="M_m446" name="Hexanoyl-CoA (n-C6:0CoA)_C27H46N7O17P3S" compartment="C_c" boundaryCondition="false"></species>
<species id="M_m447" name="Octanoyl-CoA (n-C8:0CoA)_C29H50N7O17P3S" compartment="C_c" boundaryCondition="false"></species>
<species id="M_m448" name="octanoate (n-C8:0)_C8H16O2" compartment="C_c" boundaryCondition="false"></species>
<species id="M_m449" name="Glycerol 3-phosphate_C3H9O6P" compartment="C_c" boundaryCondition="false"></species>
<species id="M_m450" name="1,2-ditetradecanoyl-sn-glycerol 3-phosphate_C31H59O8P1" compartment="C_c" boundaryCondition="false"></species>
<species id="M_m451" name="1-tetradecanoyl-sn-glycerol 3-phosphate_C17H33O7P1" compartment="C_c" boundaryCondition="false"></species>
<species id="M_m452" name="1,2-ditetradec-7-enoyl-sn-glycerol 3-phosphate_C31H55O8P1" compartment="C_c" boundaryCondition="false"></species>
<species id="M_m453" name="1-tetradec-7-enoyl-sn-glycerol 3-phosphate_C17H31O7P1" compartment="C_c" boundaryCondition="false"></species>
<species id="M_m454" name="1,2-dihexadecanoyl-sn-glycerol 3-phosphate_C35H67O8P1" compartment="C_c" boundaryCondition="false"></species>
<species id="M_m455" name="1-hexadecanoyl-sn-glycerol 3-phosphate_C19H37O7P1" compartment="C_c" boundaryCondition="false"></species>
<species id="M_m456" name="1,2-dihexadec-9-enoyl-sn-glycerol 3-phosphate_C35H63O8P1" compartment="C_c" boundaryCondition="false"></species>
<species id="M_m457" name="1-hexadec-9-enoyl-sn-glycerol 3-phosphate_C19H35O7P1" compartment="C_c" boundaryCondition="false"></species>
<species id="M_m458" name="1,2-dioctadecanoyl-sn-glycerol 3-phosphate_C39H75O8P1" compartment="C_c" boundaryCondition="false"></species>
<species id="M_m459" name="1-octadecanoyl-sn-glycerol 3-phosphate_C21H41O7P1" compartment="C_c" boundaryCondition="false"></species>
<species id="M_m460" name="1,2-dioctadec-11-enoyl-sn-glycerol 3-phosphate_C39H71O8P1" compartment="C_c" boundaryCondition="false"></species>
<species id="M_m461" name="1-octadec-11-enoyl-sn-glycerol 3-phosphate_C21H39O7P1" compartment="C_c" boundaryCondition="false"></species>
<species id="M_m462" name="1,2-didodecanoyl-sn-glycerol 3-phosphate_C27H51O8P1" compartment="C_c" boundaryCondition="false"></species>
<species id="M_m463" name="CDP-1,2-didodecanoylglycerol_C36H63N3O15P2" compartment="C_c" boundaryCondition="false"></species>
<species id="M_m464" name="CDP-1,2-ditetradecanoylglycerol_C40H71N3O15P2" compartment="C_c" boundaryCondition="false"></species>
<species id="M_m465" name="CDP-1,2-ditetradec-7-enoylglycerol_C40H67N3O15P2" compartment="C_c" boundaryCondition="false"></species>
<species id="M_m466" name="CDP-1,2-dihexadecanoylglycerol_C44H79N3O15P2" compartment="C_c" boundaryCondition="false"></species>
<species id="M_m467" name="CDP-1,2-dihexadec-9-enoylglycerol_C44H75N3O15P2" compartment="C_c" boundaryCondition="false"></species>
<species id="M_m468" name="CDP-1,2-dioctadecanoylglycerol_C48H87N3O15P2" compartment="C_c" boundaryCondition="false"></species>
<species id="M_m469" name="CDP-1,2-dioctadec-11-enoylglycerol_C48H83N3O15P2" compartment="C_c" boundaryCondition="false"></species>
<species id="M_m470" name="Phosphatidylglycerophosphate (didodecanoyl, n-C12:0)_C30H57O13P2" compartment="C_c" boundaryCondition="false"></species>
<species id="M_m471" name="Phosphatidylglycerophosphate (ditetradecanoyl, n-C14:0)_C34H65O13P2" compartment="C_c" boundaryCondition="false"></species>
<species id="M_m472" name="Phosphatidylglycerophosphate (ditetradec-7-enoyl, n-C14:1)_C34H61O13P2" compartment="C_c" boundaryCondition="false"></species>
<species id="M_m473" name="Phosphatidylglycerophosphate (dihexadecanoyl, n-C16:0)_C38H73O13P2" compartment="C_c" boundaryCondition="false"></species>
<species id="M_m474" name="Phosphatidylglycerophosphate (dihexadec-9-enoyl, n-C16:1)_C38H69O13P2" compartment="C_c" boundaryCondition="false"></species>
<species id="M_m475" name="Phosphatidylglycerophosphate (dioctadecanoyl, n-C18:0)_C42H81O13P2" compartment="C_c" boundaryCondition="false"></species>
<species id="M_m476" name="Phosphatidylglycerophosphate (dioctadec-11-enoyl, n-C18:1)_C42H77O13P2" compartment="C_c" boundaryCondition="false"></species>
<species id="M_m477" name="2-dodecanoyl-sn-glycerol 3-phosphate_C15H30O7P1" compartment="C_c" boundaryCondition="false"></species>
<species id="M_m478" name="2-tetradecanoyl-sn-glycerol 3-phosphate_C17H34O7P1" compartment="C_c" boundaryCondition="false"></species>
<species id="M_m479" name="2-tetradec-7-enoyl-sn-glycerol 3-phosphate_C17H32O7P1" compartment="C_c" boundaryCondition="false"></species>
<species id="M_m480" name="2-hexadecanoyl-sn-glycerol 3-phosphate_C19H38O7P1" compartment="C_c" boundaryCondition="false"></species>
<species id="M_m481" name="2-hexadec-9-enoyl-sn-glycerol 3-phosphate_C19H36O7P1" compartment="C_c" boundaryCondition="false"></species>
<species id="M_m482" name="2-octadecanoyl-sn-glycerol 3-phosphate_C21H42O7P1" compartment="C_c" boundaryCondition="false"></species>
<species id="M_m483" name="2-octadec-11-enoyl-sn-glycerol 3-phosphate_C21H40O7P1" compartment="C_c" boundaryCondition="false"></species>
<species id="M_m484" name="2-Acyl-sn-glycero-3-phosphoethanolamine (n-C12:0)_C17H36NO7P1" compartment="C_c" boundaryCondition="false"></species>
<species id="M_m485" name="Phosphatidylglycerol (didodecanoyl, n-C12:0)_C30H58O10P1" compartment="C_c" boundaryCondition="false"></species>
<species id="M_m486" name="acyl phosphatidylglycerol (n-C12:0)_C42H80O11P" compartment="C_c" boundaryCondition="false"></species>
<species id="M_m487" name="sn-Glycero-3-phosphoethanolamine_C5H14NO6P" compartment="C_c" boundaryCondition="false"></species>
<species id="M_m488" name="2-Acyl-sn-glycero-3-phosphoethanolamine (n-C14:0)_C19H40NO7P1" compartment="C_c" boundaryCondition="false"></species>
<species id="M_m489" name="Phosphatidylglycerol (ditetradecanoyl, n-C14:0)_C34H66O10P1" compartment="C_c" boundaryCondition="false"></species>
<species id="M_m490" name="acyl phosphatidylglycerol (n-C14:0)_C48H92O11P" compartment="C_c" boundaryCondition="false"></species>
<species id="M_m491" name="2-Acyl-sn-glycero-3-phosphoethanolamine (n-C14:1)_C19H38NO7P1" compartment="C_c" boundaryCondition="false"></species>
<species id="M_m492" name="Phosphatidylglycerol (ditetradec-7-enoyl, n-C14:1)_C34H62O10P1" compartment="C_c" boundaryCondition="false"></species>
<species id="M_m493" name="acyl phosphatidylglycerol (n-C14:1)_C48H86O11P" compartment="C_c" boundaryCondition="false"></species>
<species id="M_m494" name="2-Acyl-sn-glycero-3-phosphoethanolamine (n-C16:0)_C21H44NO7P1" compartment="C_c" boundaryCondition="false"></species>
<species id="M_m495" name="Phosphatidylglycerol (dihexadecanoyl, n-C16:0)_C38H74O10P1" compartment="C_c" boundaryCondition="false"></species>
<species id="M_m496" name="acyl phosphatidylglycerol (n-C16:0)_C54H104O11P" compartment="C_c" boundaryCondition="false"></species>
<species id="M_m497" name="2-Acyl-sn-glycero-3-phosphoethanolamine (n-C16:1)_C21H42NO7P1" compartment="C_c" boundaryCondition="false"></species>
<species id="M_m498" name="Phosphatidylglycerol (dihexadec-9-enoyl, n-C16:1)_C38H70O10P1" compartment="C_c" boundaryCondition="false"></species>
<species id="M_m499" name="acyl phosphatidylglycerol (n-C16:1)_C54H98O11P" compartment="C_c" boundaryCondition="false"></species>
<species id="M_m500" name="2-Acyl-sn-glycero-3-phosphoethanolamine (n-C18:0)_C23H48NO7P1" compartment="C_c" boundaryCondition="false"></species>
<species id="M_m501" name="Phosphatidylglycerol (dioctadecanoyl, n-C18:0)_C42H82O10P1" compartment="C_c" boundaryCondition="false"></species>
<species id="M_m502" name="acyl phosphatidylglycerol (n-C18:0)_C60H116O11P" compartment="C_c" boundaryCondition="false"></species>
<species id="M_m503" name="2-Acyl-sn-glycero-3-phosphoethanolamine (n-C18:1)_C23H46NO7P1" compartment="C_c" boundaryCondition="false"></species>
<species id="M_m504" name="Phosphatidylglycerol (dioctadec-11-enoyl, n-C18:1)_C42H78O10P1" compartment="C_c" boundaryCondition="false"></species>
<species id="M_m505" name="acyl phosphatidylglycerol (n-C18:1)_C60H110O11P" compartment="C_c" boundaryCondition="false"></species>
<species id="M_m506" name="2-Acyl-sn-glycero-3-phosphoglycerol (n-C12:0)_C18H36O9P1" compartment="C_c" boundaryCondition="false"></species>
<species id="M_m507" name="Glycerophosphoglycerol_C6H15O8P" compartment="C_c" boundaryCondition="false"></species>
<species id="M_m508" name="2-Acyl-sn-glycero-3-phosphoglycerol (n-C14:0)_C20H40O9P1" compartment="C_c" boundaryCondition="false"></species>
<species id="M_m509" name="2-Acyl-sn-glycero-3-phosphoglycerol (n-C14:1)_C20H38O9P1" compartment="C_c" boundaryCondition="false"></species>
<species id="M_m510" name="2-Acyl-sn-glycero-3-phosphoglycerol (n-C16:0)_C22H44O9P1" compartment="C_c" boundaryCondition="false"></species>
<species id="M_m511" name="2-Acyl-sn-glycero-3-phosphoglycerol (n-C16:1)_C22H42O9P1" compartment="C_c" boundaryCondition="false"></species>
<species id="M_m512" name="2-Acyl-sn-glycero-3-phosphoglycerol (n-C18:0)_C24H48O9P1" compartment="C_c" boundaryCondition="false"></species>
<species id="M_m513" name="2-Acyl-sn-glycero-3-phosphoglycerol (n-C18:1)_C24H46O9P1" compartment="C_c" boundaryCondition="false"></species>
<species id="M_m514" name="Decanoate (n-C10:0)_C10H20O2" compartment="C_e" boundaryCondition="false"></species>
<species id="M_m515" name="Dodecanoate (n-C12:0)_C12H24O2" compartment="C_e" boundaryCondition="false"></species>
<species id="M_m516" name="tetradecanoate (n-C14:0)_C14H28O2" compartment="C_e" boundaryCondition="false"></species>
<species id="M_m517" name="tetradecenoate (n-C14:1)_C14H25O2" compartment="C_e" boundaryCondition="false"></species>
<species id="M_m518" name="Hexadecanoate (n-C16:0)_C16H32O2" compartment="C_e" boundaryCondition="false"></species>
<species id="M_m519" name="Hexadecenoate (n-C16:1)_C16H29O2" compartment="C_e" boundaryCondition="false"></species>
<species id="M_m520" name="octadecanoate (n-C18:0)_C18H36O2" compartment="C_e" boundaryCondition="false"></species>
<species id="M_m521" name="octadecenoate (n-C18:1)_C18H33O2" compartment="C_e" boundaryCondition="false"></species>
<species id="M_m522" name="Hexanoate (n-C6:0)_C6H12O2" compartment="C_e" boundaryCondition="false"></species>
<species id="M_m523" name="octanoate (n-C8:0)_C8H16O2" compartment="C_e" boundaryCondition="false"></species>
<species id="M_m524" name="UDP-D-galacto-1,4-furanose_C15H22N2O17P2" compartment="C_c" boundaryCondition="false"></species>
<species id="M_m525" name="UDPgalactose_C15H24N2O17P2" compartment="C_c" boundaryCondition="false"></species>
<species id="M_m526" name="dTDPglucose_C16H26N2O16P2" compartment="C_c" boundaryCondition="false"></species>
<species id="M_m527" name="dTTP_C10H17N2O14P3" compartment="C_c" boundaryCondition="false"></species>
<species id="M_m528" name="dTDP-4-dehydro-6-deoxy-D-glucose_C16H22N2O15P2" compartment="C_c" boundaryCondition="false"></species>
<species id="M_m529" name="dTDP-4-dehydro-6-deoxy-L-mannose_C16H24N2O15P2" compartment="C_c" boundaryCondition="false"></species>
<species id="M_m530" name="1D-myo-Inositol 1-phosphate_C6H11O9P" compartment="C_c" boundaryCondition="false"></species>
<species id="M_m531" name="myo-Inositol_C6H12O6" compartment="C_c" boundaryCondition="false"></species>
<species id="M_m532" name="L-Alanyl-tRNA(Ala)_C3H6NOR" compartment="C_c" boundaryCondition="false"></species>
<species id="M_m533" name="tRNA(Ala)_R" compartment="C_c" boundaryCondition="false"></species>
<species id="M_m534" name="L-Arginyl-tRNA(Arg)_C6H14N4OR" compartment="C_c" boundaryCondition="false"></species>
<species id="M_m535" name="tRNA(Arg)_R" compartment="C_c" boundaryCondition="false"></species>
<species id="M_m536" name="L-Aspartyl-tRNA(Asp)_C4H5NO3R" compartment="C_c" boundaryCondition="false"></species>
<species id="M_m537" name="tRNA(Asp)_R" compartment="C_c" boundaryCondition="false"></species>
<species id="M_m538" name="L-Cysteinyl-tRNA(Cys)_C3H6NOSR" compartment="C_c" boundaryCondition="false"></species>
<species id="M_m539" name="tRNA(Cys)_R" compartment="C_c" boundaryCondition="false"></species>
<species id="M_m540" name="L-Methionyl-tRNA (Met)_C5H10NOSR" compartment="C_c" boundaryCondition="false"></species>
<species id="M_m541" name="N-Formylmethionyl-tRNA_C6H9NO2SR" compartment="C_c" boundaryCondition="false"></species>
<species id="M_m542" name="Glycyl-tRNA(Gly)_C2H4NOR" compartment="C_c" boundaryCondition="false"></species>
<species id="M_m543" name="tRNA(Gly)_R" compartment="C_c" boundaryCondition="false"></species>
<species id="M_m544" name="L-Histidyl-tRNA(His)_C6H8N3OR" compartment="C_c" boundaryCondition="false"></species>
<species id="M_m545" name="tRNA(His)_R" compartment="C_c" boundaryCondition="false"></species>
<species id="M_m546" name="L-Isoleucyl-tRNA(Ile)_C6H12NOR" compartment="C_c" boundaryCondition="false"></species>
<species id="M_m547" name="tRNA(Ile)_R" compartment="C_c" boundaryCondition="false"></species>
<species id="M_m548" name="L-Leucyl-tRNA(Leu)_C6H12NOR" compartment="C_c" boundaryCondition="false"></species>
<species id="M_m549" name="tRNA(Leu)_R" compartment="C_c" boundaryCondition="false"></species>
<species id="M_m550" name="L-Lysine-tRNA (Lys)_C6H14N2OR" compartment="C_c" boundaryCondition="false"></species>
<species id="M_m551" name="tRNA(Lys)_R" compartment="C_c" boundaryCondition="false"></species>
<species id="M_m552" name="tRNA(Met)_R" compartment="C_c" boundaryCondition="false"></species>
<species id="M_m553" name="L-Phenylalanyl-tRNA(Phe)_C9H10NOR" compartment="C_c" boundaryCondition="false"></species>
<species id="M_m554" name="tRNA(Phe)_R" compartment="C_c" boundaryCondition="false"></species>
<species id="M_m555" name="L-Prolyl-tRNA(Pro)_C5H8NOR" compartment="C_c" boundaryCondition="false"></species>
<species id="M_m556" name="tRNA(Pro)_R" compartment="C_c" boundaryCondition="false"></species>
<species id="M_m557" name="L-Seryl-tRNA(Ser)_C3H6NO2R" compartment="C_c" boundaryCondition="false"></species>
<species id="M_m558" name="tRNA(Ser)_R" compartment="C_c" boundaryCondition="false"></species>
<species id="M_m559" name="L-Seryl-tRNA(Sec)_C3H6NO2R" compartment="C_c" boundaryCondition="false"></species>
<species id="M_m560" name="tRNA(SeCys)_R" compartment="C_c" boundaryCondition="false"></species>
<species id="M_m561" name="L-Threonyl-tRNA(Thr)_C4H8NO2R" compartment="C_c" boundaryCondition="false"></species>
<species id="M_m562" name="tRNA(Thr)_R" compartment="C_c" boundaryCondition="false"></species>
<species id="M_m563" name="L-Tryptophanyl-tRNA(Trp)_C11H11N2OR" compartment="C_c" boundaryCondition="false"></species>
<species id="M_m564" name="tRNA(Trp)_R" compartment="C_c" boundaryCondition="false"></species>
<species id="M_m565" name="L-Tyrosyl-tRNA(Tyr)_C9H10NO2R" compartment="C_c" boundaryCondition="false"></species>
<species id="M_m566" name="tRNA(Tyr)_R" compartment="C_c" boundaryCondition="false"></species>
<species id="M_m567" name="L-Valyl-tRNA(Val)_C5H10NOR" compartment="C_c" boundaryCondition="false"></species>
<species id="M_m568" name="tRNA(Val)_R" compartment="C_c" boundaryCondition="false"></species>
<species id="M_m569" name="5,10-Methenyltetrahydrofolate_C20H21N7O6" compartment="C_c" boundaryCondition="false"></species>
<species id="M_m570" name="5-Formyltetrahydrofolate_C20H23N7O7" compartment="C_c" boundaryCondition="false"></species>
<species id="M_m571" name="5-Methyltetrahydrofolate_C20H25N7O6" compartment="C_c" boundaryCondition="false"></species>
<species id="M_m572" name="Dihydropteroate_C14H14N6O3" compartment="C_c" boundaryCondition="false"></species>
<species id="M_m573" name="4-Aminobenzoate_C7H6NO2" compartment="C_c" boundaryCondition="false"></species>
<species id="M_m574" name="6-hydroxymethyl-dihydropterin pyrophosphate_C7H8N5O8P2" compartment="C_c" boundaryCondition="false"></species>
<species id="M_m575" name="4-amino-4-deoxychorismate_C10H10NO5" compartment="C_c" boundaryCondition="false"></species>
<species id="M_m576" name="6-hydroxymethyl dihydropterin_C7H9N5O2" compartment="C_c" boundaryCondition="false"></species>
<species id="M_m577" name="Dihydroneopterin_C9H13N5O4" compartment="C_c" boundaryCondition="false"></species>
<species id="M_m578" name="Dihydroneopterin monophosphate_C9H14N5O7P" compartment="C_c" boundaryCondition="false"></species>
<species id="M_m579" name="2-Amino-4-hydroxy-6-(erythro-1,2,3-trihydroxypropyl)dihydropteridine triphosphate_C9H16N5O13P3" compartment="C_c" boundaryCondition="false"></species>
<species id="M_m580" name="2-Oxo-3-hydroxy-4-phosphobutanoate_C4H7O8P" compartment="C_c" boundaryCondition="false"></species>
<species id="M_m581" name="O-Phospho-4-hydroxy-L-threonine_C4H10NO7P" compartment="C_c" boundaryCondition="false"></species>
<species id="M_m582" name="4-Hydroxy-L-threonine_C4H9NO4" compartment="C_c" boundaryCondition="false"></species>
<species id="M_m583" name="Pyridoxal 5'-phosphate_C8H10NO6P" compartment="C_c" boundaryCondition="false"></species>
<species id="M_m584" name="Pyridoxal_C8H9NO3" compartment="C_c" boundaryCondition="false"></species>
<species id="M_m585" name="Pyridoxine 5'-phosphate_C8H12NO6P" compartment="C_c" boundaryCondition="false"></species>
<species id="M_m586" name="Pyridoxine_C8H11NO3" compartment="C_c" boundaryCondition="false"></species>
<species id="M_m587" name="Pyridoxamine 5'-phosphate_C8H13N2O5P" compartment="C_c" boundaryCondition="false"></species>
<species id="M_m588" name="Pyridoxamine_C8H12N2O2" compartment="C_c" boundaryCondition="false"></species>
<species id="M_m589" name="4-Amino-2-methyl-5-phosphomethylpyrimidine_C6H10N3O4P" compartment="C_c" boundaryCondition="false"></species>
<species id="M_m590" name="4-Amino-5-hydroxymethyl-2-methylpyrimidine_C6H9N3O" compartment="C_c" boundaryCondition="false"></species>
<species id="M_m591" name="4-Amino-5-hydroxymethyl-2-methylpyrimidine_C6H9N3O" compartment="C_e" boundaryCondition="false"></species>
<species id="M_m592" name="4-Amino-5-hydroxymethyl-2-methylpyrimidine_C6H9N3O" compartment="C_b" boundaryCondition="true"></species>
<species id="M_m593" name="2-Methyl-4-amino-5-hydroxymethylpyrimidine diphosphate_C6H11N3O7P2" compartment="C_c" boundaryCondition="false"></species>
<species id="M_m594" name="4-Hydroxy-benzyl alcohol_C7H8O2" compartment="C_c" boundaryCondition="false"></species>
<species id="M_m595" name="4-Methyl-5-(2-phosphoethyl)-thiazole_C6H10NO4PS" compartment="C_c" boundaryCondition="false"></species>
<species id="M_m596" name="4-Methyl-5-(2-hydroxyethyl)-thiazole_C6H9NOS" compartment="C_c" boundaryCondition="false"></species>
<species id="M_m597" name="Thiamin_C12H17N4OS" compartment="C_e" boundaryCondition="false"></species>
<species id="M_m598" name="Thiamin_C12H17N4OS" compartment="C_b" boundaryCondition="true"></species>
<species id="M_m599" name="Thiamin Diphosphate_C12H18N4O7P2S" compartment="C_c" boundaryCondition="false"></species>
<species id="M_m600" name="Thiamin_C12H17N4OS" compartment="C_c" boundaryCondition="false"></species>
<species id="M_m601" name="Thiamin Triphosphate_C12H19N4O10P3S" compartment="C_c" boundaryCondition="false"></species>
<species id="M_m602" name="2,5-Diamino-6-(ribosylamino)-4-(3H)-pyrimidinone 5'-phosphate_C9H14N5O8P" compartment="C_c" boundaryCondition="false"></species>
<species id="M_m603" name="5-Amino-6-(5'-phosphoribosylamino)uracil_C9H13N4O9P" compartment="C_c" boundaryCondition="false"></species>
<species id="M_m604" name="5-Amino-6-(5'-phosphoribitylamino)uracil_C9H17N4O9P" compartment="C_c" boundaryCondition="false"></species>
<species id="M_m605" name="FMN_C17H21N4O9P" compartment="C_c" boundaryCondition="false"></species>
<species id="M_m606" name="Riboflavin_C17H20N4O6" compartment="C_c" boundaryCondition="false"></species>
<species id="M_m607" name="5'-Deoxyadenosine_C10H13N5O3" compartment="C_c" boundaryCondition="false"></species>
<species id="M_m608" name="5'-deoxyribose_C5H10O4" compartment="C_c" boundaryCondition="false"></species>
<species id="M_m609" name="ferric 2,3-dihydroxybenzoylserine_C10H10NO6Fe" compartment="C_c" boundaryCondition="false"></species>
<species id="M_m610" name="ferric 2,3-dihydroxybenzoylserine_C10H10NO6Fe" compartment="C_e" boundaryCondition="false"></species>
<species id="M_m611" name="2,3-dihydroxybenzoylserine_C10H10NO6" compartment="C_c" boundaryCondition="false"></species>
<species id="M_m612" name="Fe3+_Fe" compartment="C_c" boundaryCondition="false"></species>
<species id="M_m613" name="Fe-enterobactin_C30H27FeN3O15" compartment="C_c" boundaryCondition="false"></species>
<species id="M_m614" name="Fe-enterobactin_C30H27FeN3O15" compartment="C_e" boundaryCondition="false"></species>
<species id="M_m615" name="Fe3+_Fe" compartment="C_b" boundaryCondition="true"></species>
<species id="M_m616" name="1,4-Dihydroxy-2-naphthoate_C11H7O4" compartment="C_c" boundaryCondition="false"></species>
<species id="M_m617" name="all-trans-Octaprenyl diphosphate_C40H65O7P2" compartment="C_c" boundaryCondition="false"></species>
<species id="M_m618" name="2-Octaprenyl-6-hydroxyphenol_C46H70O2" compartment="C_c" boundaryCondition="false"></species>
<species id="M_m619" name="2-Octaprenylphenol_C46H70O" compartment="C_c" boundaryCondition="false"></species>
<species id="M_m620" name="O2_O2" compartment="C_c" boundaryCondition="false"></species>
<species id="M_m621" name="2-Octaprenyl-6-methoxy-1,4-benzoquinol_C47H72O3" compartment="C_c" boundaryCondition="false"></species>
<species id="M_m622" name="2-Octaprenyl-6-methoxyphenol_C47H72O2" compartment="C_c" boundaryCondition="false"></species>
<species id="M_m623" name="2-Octaprenyl-3-methyl-5-hydroxy-6-methoxy-1,4-benzoquinol_C48H74O4" compartment="C_c" boundaryCondition="false"></species>
<species id="M_m624" name="2-Octaprenyl-3-methyl-6-methoxy- 1,4-benzoquinol_C48H74O3" compartment="C_c" boundaryCondition="false"></species>
<species id="M_m625" name="Coproporphyrinogen III_C36H44N4O8" compartment="C_c" boundaryCondition="false"></species>
<species id="M_m626" name="Protoporphyrinogen IX_C34H40N4O4" compartment="C_c" boundaryCondition="false"></species>
<species id="M_m627" name="L-Glutamyl-tRNA(Glu)_C5H7NO3R" compartment="C_c" boundaryCondition="false"></species>
<species id="M_m628" name="tRNA (Glu)_R" compartment="C_c" boundaryCondition="false"></species>
<species id="M_m629" name="L-Arabinose_C5H10O5" compartment="C_e" boundaryCondition="false"></species>
<species id="M_m630" name="L-Arabinose_C5H10O5" compartment="C_b" boundaryCondition="true"></species>
<species id="M_m631" name="L-Arabinose_C5H10O5" compartment="C_c" boundaryCondition="false"></species>
<species id="M_m632" name="L-Ribulose_C5H10O5" compartment="C_c" boundaryCondition="false"></species>
<species id="M_m633" name="L-Ribulose 5-phosphate_C5H9O8P" compartment="C_c" boundaryCondition="false"></species>
<species id="M_m634" name="D-Xylose_C5H10O5" compartment="C_e" boundaryCondition="false"></species>
<species id="M_m635" name="D-Xylose_C5H10O5" compartment="C_b" boundaryCondition="true"></species>
<species id="M_m636" name="D-Xylose_C5H10O5" compartment="C_c" boundaryCondition="false"></species>
<species id="M_m637" name="D-Xylulose_C5H10O5" compartment="C_c" boundaryCondition="false"></species>
<species id="M_m638" name="Xylitol_C5H12O5" compartment="C_c" boundaryCondition="false"></species>
<species id="M_m639" name="Maltose_C12H22O11" compartment="C_c" boundaryCondition="false"></species>
<species id="M_m640" name="Trehalose_C12H22O11" compartment="C_c" boundaryCondition="false"></species>
<species id="M_m641" name="Trehalose_C12H22O11" compartment="C_e" boundaryCondition="false"></species>
<species id="M_m642" name="Trehalose_C12H22O11" compartment="C_b" boundaryCondition="true"></species>
<species id="M_m643" name="Maltose_C12H22O11" compartment="C_e" boundaryCondition="false"></species>
<species id="M_m644" name="Maltose_C12H22O11" compartment="C_b" boundaryCondition="true"></species>
<species id="M_m645" name="1,4-alpha-D-glucan_C36H62O31" compartment="C_e" boundaryCondition="false"></species>
<species id="M_m646" name="1,4-alpha-D-glucan_C36H62O31" compartment="C_b" boundaryCondition="true"></species>
<species id="M_m647" name="Maltopentaose_C30H52O26" compartment="C_e" boundaryCondition="false"></species>
<species id="M_m648" name="Maltopentaose_C30H52O26" compartment="C_b" boundaryCondition="true"></species>
<species id="M_m649" name="Maltohexaose_C36H62O31" compartment="C_e" boundaryCondition="false"></species>
<species id="M_m650" name="Maltohexaose_C36H62O31" compartment="C_b" boundaryCondition="true"></species>
<species id="M_m651" name="Maltotetraose_C24H42O21" compartment="C_e" boundaryCondition="false"></species>
<species id="M_m652" name="Maltotetraose_C24H42O21" compartment="C_b" boundaryCondition="true"></species>
<species id="M_m653" name="Maltotriose_C18H32O16" compartment="C_e" boundaryCondition="false"></species>
<species id="M_m654" name="Maltotriose_C18H32O16" compartment="C_b" boundaryCondition="true"></species>
<species id="M_m655" name="Maltotriose_C18H32O16" compartment="C_c" boundaryCondition="false"></species>
<species id="M_m656" name="Maltotetraose_C24H42O21" compartment="C_c" boundaryCondition="false"></species>
<species id="M_m657" name="Maltohexaose_C36H62O31" compartment="C_c" boundaryCondition="false"></species>
<species id="M_m658" name="Maltopentaose_C30H52O26" compartment="C_c" boundaryCondition="false"></species>
<species id="M_m659" name="1,4-alpha-D-glucan_C36H62O31" compartment="C_c" boundaryCondition="false"></species>
<species id="M_m660" name="Acetyl-maltose_C14H24O12" compartment="C_c" boundaryCondition="false"></species>
<species id="M_m661" name="D-Glucose_C6H12O6" compartment="C_c" boundaryCondition="false"></species>
<species id="M_m662" name="Maltoheptaose_C42H72O36" compartment="C_c" boundaryCondition="false"></species>
<species id="M_m663" name="D-Fructose_C6H12O6" compartment="C_c" boundaryCondition="false"></species>
<species id="M_m664" name="Sucrose 6-phosphate_C12H21O14P" compartment="C_c" boundaryCondition="false"></species>
<species id="M_m665" name="Sucrose_C12H22O11" compartment="C_e" boundaryCondition="false"></species>
<species id="M_m666" name="Sucrose_C12H22O11" compartment="C_b" boundaryCondition="false"></species>
<species id="M_m667" name="D-Fructose_C6H12O6" compartment="C_e" boundaryCondition="false"></species>
<species id="M_m668" name="D-Fructose_C6H12O6" compartment="C_b" boundaryCondition="true"></species>
<species id="M_m669" name="psicoselysine_C12H25N2O7" compartment="C_c" boundaryCondition="false"></species>
<species id="M_m670" name="psicoselysine_C12H25N2O7" compartment="C_e" boundaryCondition="false"></species>
<species id="M_m671" name="psicoselysine_C12H25N2O7" compartment="C_b" boundaryCondition="true"></species>
<species id="M_m672" name="(S)-Propane-1,2-diol_C3H8O2" compartment="C_c" boundaryCondition="false"></species>
<species id="M_m673" name="L-Lactaldehyde_C3H6O2" compartment="C_c" boundaryCondition="false"></species>
<species id="M_m674" name="2-Phosphoglycolate_C2H5O6P" compartment="C_c" boundaryCondition="false"></species>
<species id="M_m675" name="Glycolate_C2H4O3" compartment="C_c" boundaryCondition="false"></species>
<species id="M_m676" name="D-Galactose_C6H12O6" compartment="C_e" boundaryCondition="false"></species>
<species id="M_m677" name="D-Galactose_C6H12O6" compartment="C_b" boundaryCondition="true"></species>
<species id="M_m678" name="alpha-D-Galactose 1-phosphate_C6H13O9P" compartment="C_e" boundaryCondition="false"></species>
<species id="M_m679" name="alpha-D-Galactose 1-phosphate_C6H13O9P" compartment="C_b" boundaryCondition="true"></species>
<species id="M_m680" name="D-Galactose_C6H12O6" compartment="C_c" boundaryCondition="false"></species>
<species id="M_m681" name="alpha-D-Galactose 1-phosphate_C6H13O9P" compartment="C_c" boundaryCondition="false"></species>
<species id="M_m682" name="Lactose_C12H22O11" compartment="C_e" boundaryCondition="false"></species>
<species id="M_m683" name="Lactose_C12H22O11" compartment="C_b" boundaryCondition="true"></species>
<species id="M_m684" name="Lactose_C12H22O11" compartment="C_c" boundaryCondition="false"></species>
<species id="M_m685" name="gamma-L-Glutamyl-L-cysteine_C8H13N2O5S" compartment="C_c" boundaryCondition="false"></species>
<species id="M_m686" name="Cys-Gly_C5H10N2O3S" compartment="C_c" boundaryCondition="false"></species>
<species id="M_m687" name="Cys-Gly_C5H10N2O3S" compartment="C_e" boundaryCondition="false"></species>
<species id="M_m688" name="Cys-Gly_C5H10N2O3S" compartment="C_b" boundaryCondition="true"></species>
<species id="M_m689" name="6-Acetyl-D-glucose_C8H14O7" compartment="C_c" boundaryCondition="false"></species>
<species id="M_m690" name="Melibiose_C12H22O11" compartment="C_c" boundaryCondition="false"></species>
<species id="M_m691" name="Melibiose_C12H22O11" compartment="C_e" boundaryCondition="false"></species>
<species id="M_m692" name="Melibiose_C12H22O11" compartment="C_b" boundaryCondition="true"></species>
<species id="M_m693" name="D-Glyceraldehyde_C3H6O3" compartment="C_c" boundaryCondition="false"></species>
<species id="M_m694" name="D-Glyceraldehyde_C3H6O3" compartment="C_e" boundaryCondition="false"></species>
<species id="M_m695" name="D-Glyceraldehyde_C3H6O3" compartment="C_b" boundaryCondition="true"></species>
<species id="M_m696" name="Glycerol_C3H8O3" compartment="C_c" boundaryCondition="false"></species>
<species id="M_m697" name="Glycerol_C3H8O3" compartment="C_e" boundaryCondition="false"></species>
<species id="M_m698" name="Glycerol_C3H8O3" compartment="C_b" boundaryCondition="true"></species>
<species id="M_m699" name="Cyanate_CNO" compartment="C_e" boundaryCondition="false"></species>
<species id="M_m700" name="Cyanate_CNO" compartment="C_b" boundaryCondition="true"></species>
<species id="M_m701" name="Cyanate_CNO" compartment="C_c" boundaryCondition="false"></species>
<species id="M_m702" name="Aerobactin_C22H36N4O13" compartment="C_c" boundaryCondition="false"></species>
<species id="M_m703" name="Aerobactin_C22H36N4O13" compartment="C_e" boundaryCondition="false"></species>
<species id="M_m704" name="Fe2+_Fe" compartment="C_c" boundaryCondition="false"></species>
<species id="M_m705" name="aerobactin minus Fe3_C22H33N4O13" compartment="C_c" boundaryCondition="false"></species>
<species id="M_m706" name="Reduced FMN_C17H21N4O9P" compartment="C_c" boundaryCondition="false"></species>
<species id="M_m707" name="Reduced riboflavin_C17H22N4O6" compartment="C_c" boundaryCondition="false"></species>
<species id="M_m708" name="aerobactin minus Fe3_C22H33N4O13" compartment="C_e" boundaryCondition="false"></species>
<species id="M_m709" name="Aerobactin_C22H36N4O13" compartment="C_b" boundaryCondition="true"></species>
<species id="M_m710" name="coprogen_C35H52N6O13Fe" compartment="C_e" boundaryCondition="false"></species>
<species id="M_m711" name="coprogen_C35H52N6O13Fe" compartment="C_b" boundaryCondition="true"></species>
<species id="M_m712" name="coprogen_C35H52N6O13Fe" compartment="C_c" boundaryCondition="false"></species>
<species id="M_m713" name="coprogen unloaded (no Fe(III))_C35H52N6O13" compartment="C_c" boundaryCondition="false"></species>
<species id="M_m714" name="coprogen unloaded (no Fe(III))_C35H52N6O13" compartment="C_e" boundaryCondition="false"></species>
<species id="M_m715" name="Fe(III)dicitrate_C12H10FeO14" compartment="C_e" boundaryCondition="false"></species>
<species id="M_m716" name="Ferrichrome_" compartment="C_c" boundaryCondition="false"></species>
<species id="M_m717" name="Ferrichrome_" compartment="C_e" boundaryCondition="false"></species>
<species id="M_m718" name="Ferrichrome minus Fe(III)_C27H42N9O12" compartment="C_c" boundaryCondition="false"></species>
<species id="M_m719" name="Ferrichrome minus Fe(III)_C27H42N9O12" compartment="C_e" boundaryCondition="false"></species>
<species id="M_m720" name="Fe3+_Fe" compartment="C_e" boundaryCondition="false"></species>
<species id="M_m721" name="Fe2+_Fe" compartment="C_e" boundaryCondition="false"></species>
<species id="M_m722" name="Fe2+_Fe" compartment="C_b" boundaryCondition="true"></species>
<species id="M_m723" name="Fe(III)hydroxamate_C9H18O6N3Fe" compartment="C_c" boundaryCondition="false"></species>
<species id="M_m724" name="Fe(III)hydroxamate_C9H18O6N3Fe" compartment="C_e" boundaryCondition="false"></species>
<species id="M_m725" name="ferroxamine_" compartment="C_c" boundaryCondition="false"></species>
<species id="M_m726" name="ferroxamine_" compartment="C_e" boundaryCondition="false"></species>
<species id="M_m727" name="ferroxamine minus Fe(3)_C25H46N6O8" compartment="C_c" boundaryCondition="false"></species>
<species id="M_m728" name="ferroxamine minus Fe(3)_C25H46N6O8" compartment="C_e" boundaryCondition="false"></species>
<species id="M_m729" name="potassium_K" compartment="C_c" boundaryCondition="false"></species>
<species id="M_m730" name="potassium_K" compartment="C_e" boundaryCondition="false"></species>
<species id="M_m731" name="potassium_K" compartment="C_b" boundaryCondition="true"></species>
<species id="M_m732" name="magnesium_Mg" compartment="C_c" boundaryCondition="false"></species>
<species id="M_m733" name="magnesium_Mg" compartment="C_e" boundaryCondition="false"></species>
<species id="M_m734" name="magnesium_Mg" compartment="C_b" boundaryCondition="true"></species>
<species id="M_m735" name="Mn2+_" compartment="C_c" boundaryCondition="false"></species>
<species id="M_m736" name="Mn2+_" compartment="C_e" boundaryCondition="false"></species>
<species id="M_m737" name="nickel_" compartment="C_e" boundaryCondition="false"></species>
<species id="M_m738" name="nickel_" compartment="C_b" boundaryCondition="true"></species>
<species id="M_m739" name="nickel_" compartment="C_c" boundaryCondition="false"></species>
<species id="M_m740" name="Propionate (n-C3:0)_C3H5O2" compartment="C_e" boundaryCondition="false"></species>
<species id="M_m741" name="Cu+_Cu" compartment="C_c" boundaryCondition="false"></species>
<species id="M_m742" name="Cu+_Cu" compartment="C_e" boundaryCondition="false"></species>
<species id="M_m743" name="Cu2+_Cu" compartment="C_e" boundaryCondition="false"></species>
<species id="M_m744" name="Cu2+_Cu" compartment="C_b" boundaryCondition="false"></species>
<species id="M_m745" name="Cu+_Cu" compartment="C_b" boundaryCondition="true"></species>
<species id="M_m746" name="Co2+_Co" compartment="C_c" boundaryCondition="false"></species>
<species id="M_m747" name="Co2+_Co" compartment="C_e" boundaryCondition="false"></species>
<species id="M_m748" name="Phosphonate_H3O3P" compartment="C_e" boundaryCondition="false"></species>
<species id="M_m749" name="Phosphonate_H3O3P" compartment="C_b" boundaryCondition="false"></species>
<species id="M_m750" name="Hydrogen peroxide_H2O2" compartment="C_c" boundaryCondition="false"></species>
<species id="M_m751" name="Urea_CH4N2O" compartment="C_c" boundaryCondition="false"></species>
<species id="M_m752" name="Urea_CH4N2O" compartment="C_e" boundaryCondition="false"></species>
<species id="M_m753" name="Urea_CH4N2O" compartment="C_b" boundaryCondition="true"></species>
<species id="M_m754" name="1-(2-Carboxyphenylamino)-1-deoxy-D-ribulose 5-phosphate_C12H16NO9P" compartment="C_c" boundaryCondition="false"></species>
<species id="M_m755" name="O-Acetyl-L-serine_C5H9NO4" compartment="C_c" boundaryCondition="false"></species>
<species id="M_m756" name="CDP_C9H15N3O11P2" compartment="C_c" boundaryCondition="false"></species>
<species id="M_m757" name="dCMP_C9H14N3O7P" compartment="C_c" boundaryCondition="false"></species>
<species id="M_m758" name="dCDP_C9H15N3O10P2" compartment="C_c" boundaryCondition="false"></species>
<species id="M_m759" name="Thiamin monophosphate_C12H17N4O4PS" compartment="C_c" boundaryCondition="false"></species>
<species id="M_m760" name="Raffinose_C18H32O16" compartment="C_c" boundaryCondition="false"></species>
<species id="M_m761" name="Raffinose_C18H32O16" compartment="C_e" boundaryCondition="false"></species>
<species id="M_m762" name="Raffinose_C18H32O16" compartment="C_b" boundaryCondition="true"></species>
<species id="M_m763" name="Stachyose_C24H42O21" compartment="C_c" boundaryCondition="false"></species>
<species id="M_m764" name="Stachyose_C24H42O21" compartment="C_e" boundaryCondition="false"></species>
<species id="M_m765" name="Stachyose_C24H42O21" compartment="C_b" boundaryCondition="true"></species>
<species id="M_m766" name="Calcium_Ca" compartment="C_c" boundaryCondition="false"></species>
<species id="M_m767" name="Calcium_Ca" compartment="C_e" boundaryCondition="false"></species>
<species id="M_m768" name="Calcium_Ca" compartment="C_b" boundaryCondition="true"></species>
<species id="M_m769" name="Cellobiose_C12H22O11" compartment="C_c" boundaryCondition="false"></species>
<species id="M_m770" name="Cellobiose_C12H22O11" compartment="C_e" boundaryCondition="false"></species>
<species id="M_m771" name="Cellobiose_C12H22O11" compartment="C_b" boundaryCondition="true"></species>
<species id="M_m772" name="L-Glutamine_C5H10N2O3" compartment="C_e" boundaryCondition="false"></species>
<species id="M_m773" name="L-Glutamine_C5H10N2O3" compartment="C_b" boundaryCondition="true"></species>
<species id="M_m774" name="Xanthine_C5H4N4O2" compartment="C_b" boundaryCondition="true"></species>
<species id="M_m775" name="Xanthine_C5H4N4O2" compartment="C_e" boundaryCondition="false"></species>
<species id="M_m776" name="Uracil_C4H4N2O2" compartment="C_e" boundaryCondition="false"></species>
<species id="M_m777" name="Uracil_C4H4N2O2" compartment="C_b" boundaryCondition="true"></species>
<species id="M_m778" name="Adenosine_C10H13N5O4" compartment="C_e" boundaryCondition="false"></species>
<species id="M_m779" name="Adenosine_C10H13N5O4" compartment="C_b" boundaryCondition="true"></species>
<species id="M_m780" name="2-oxo-4-methylthiobutanoate_C5H8O3S" compartment="C_c" boundaryCondition="false"></species>
<species id="M_m781" name="L-aspartyl-tRNAAsn_C14H22NO13PR" compartment="C_c" boundaryCondition="false"></species>
<species id="M_m782" name="Asn-tRNAAsn_C14H23N2O12PR" compartment="C_c" boundaryCondition="false"></species>
<species id="M_m783" name="L-Glutamyl-tRNAGln_C20H28N6O13PR" compartment="C_c" boundaryCondition="false"></species>
<species id="M_m784" name="Gln-tRNAGln_C20H29N7O12PR" compartment="C_c" boundaryCondition="false"></species>
<species id="M_m785" name="1D-myo-inositol 3-phosphate_C6H11O9P" compartment="C_c" boundaryCondition="false"></species>
<species id="M_m786" name="Malonyl-CoA_C24H33N7O19P3S" compartment="C_c" boundaryCondition="false"></species>
<species id="M_m787" name="dTDP-L-rhamnose_C16H26N2O15P2" compartment="C_c" boundaryCondition="false"></species>
<species id="M_m788" name="capsular polysaccharide linkage unit, LPL specific_C30H59O32P1" compartment="C_c" boundaryCondition="false"></species>
</listOfSpecies><listOfReactions><reaction id="R_GLCtexi" name="D-glucoseMaltotriose transport via diffusion (extracellular to periplasm) irreversible" reversible="false"><notes><html:p>SUBSYSTEM: Glucose Transporter/Exchange</html:p></notes><listOfReactants><speciesReference species="M_m2" stoichiometry="1"/></listOfReactants><listOfProducts><speciesReference species="M_m1" stoichiometry="1"></speciesReference></listOfProducts><kineticLaw><math xmlns="http://www.w3.org/1998/Math/MathML"><apply><ci> LOWER_BOUND </ci><ci> UPPER_BOUND </ci><ci> OBJECTIVE_COEFFICIENT </ci></apply></math><listOfParameters><parameter id="LOWER_BOUND" value="     1.00000000"/><parameter id="UPPER_BOUND" value="     1.00000000"/><parameter id="OBJECTIVE_COEFFICIENT" value="     0.00000000"/></listOfParameters></kineticLaw></reaction>
<reaction id="R_Biomass" name="" reversible="false"><notes><html:p>SUBSYSTEM: Biomass</html:p></notes><listOfReactants><speciesReference species="M_m6" stoichiometry="45"/><speciesReference species="M_m8" stoichiometry="45"/><speciesReference species="M_m12" stoichiometry="0.011843"/><speciesReference species="M_m45" stoichiometry="0.1537"/><speciesReference species="M_m48" stoichiometry="0.4232"/><speciesReference species="M_m51" stoichiometry="0.2905"/><speciesReference species="M_m54" stoichiometry="0.404"/><speciesReference species="M_m57" stoichiometry="0.3432"/><speciesReference species="M_m60" stoichiometry="0.2958"/><speciesReference species="M_m65" stoichiometry="0.2537"/><speciesReference species="M_m71" stoichiometry="0.2211"/><speciesReference species="M_m76" stoichiometry="0.2158"/><speciesReference species="M_m83" stoichiometry="0.2411"/><speciesReference species="M_m100" stoichiometry="0.001831"/><speciesReference species="M_m114" stoichiometry="0.000447"/><speciesReference species="M_m154" stoichiometry="0.5137"/><speciesReference species="M_m155" stoichiometry="0.2632"/><speciesReference species="M_m158" stoichiometry="0.2411"/><speciesReference species="M_m159" stoichiometry="0.2632"/><speciesReference species="M_m163" stoichiometry="0.000223"/><speciesReference species="M_m165" stoichiometry="0.6126"/><speciesReference species="M_m178" stoichiometry="0.05684"/><speciesReference species="M_m216" stoichiometry="0.09474"/><speciesReference species="M_m232" stoichiometry="0.1759"/><speciesReference species="M_m239" stoichiometry="0.1379"/><speciesReference species="M_m250" stoichiometry="0.09158"/><speciesReference species="M_m256" stoichiometry="0.000223"/><speciesReference species="M_m273" stoichiometry="0.1441"/><speciesReference species="M_m274" stoichiometry="0.1335"/><speciesReference species="M_m275" stoichiometry="0.02702"/><speciesReference species="M_m292" stoichiometry="0.2151"/><speciesReference species="M_m295" stoichiometry="0.02702"/><speciesReference species="M_m305" stoichiometry="0.02617"/><speciesReference species="M_m350" stoichiometry="0.124"/><speciesReference species="M_m527" stoichiometry="0.02617"/><speciesReference species="M_m788" stoichiometry="0.1294"/></listOfReactants><listOfProducts><speciesReference species="M_m4" stoichiometry="1"></speciesReference><speciesReference species="M_m5" stoichiometry="45"></speciesReference><speciesReference species="M_m7" stoichiometry="45"></speciesReference><speciesReference species="M_m9" stoichiometry="45"></speciesReference><speciesReference species="M_m110" stoichiometry="0.7739"></speciesReference></listOfProducts><kineticLaw><math xmlns="http://www.w3.org/1998/Math/MathML"><apply><ci> LOWER_BOUND </ci><ci> UPPER_BOUND </ci><ci> OBJECTIVE_COEFFICIENT </ci></apply></math><listOfParameters><parameter id="LOWER_BOUND" value="     0.00000000"/><parameter id="UPPER_BOUND" value="  1000.00000000"/><parameter id="OBJECTIVE_COEFFICIENT" value="     1.00000000"/></listOfParameters></kineticLaw></reaction>
<reaction id="R_ATPM" name="ATP maintenance requirement" reversible="false"><notes><html:p>SUBSYSTEM: Biomass1</html:p></notes><listOfReactants><speciesReference species="M_m6" stoichiometry="1"/><speciesReference species="M_m8" stoichiometry="1"/></listOfReactants><listOfProducts><speciesReference species="M_m5" stoichiometry="1"></speciesReference><speciesReference species="M_m7" stoichiometry="1"></speciesReference><speciesReference species="M_m9" stoichiometry="1"></speciesReference></listOfProducts><kineticLaw><math xmlns="http://www.w3.org/1998/Math/MathML"><apply><ci> LOWER_BOUND </ci><ci> UPPER_BOUND </ci><ci> OBJECTIVE_COEFFICIENT </ci></apply></math><listOfParameters><parameter id="LOWER_BOUND" value="     0.50000000"/><parameter id="UPPER_BOUND" value="     0.50000000"/><parameter id="OBJECTIVE_COEFFICIENT" value="     0.00000000"/></listOfParameters></kineticLaw></reaction>
<reaction id="R_NH4tex" name="ammonia transport via diffusion (extracellular to periplasm)" reversible="true"><notes><html:p>SUBSYSTEM: Exchange</html:p></notes><listOfReactants><speciesReference species="M_m11" stoichiometry="1"/></listOfReactants><listOfProducts><speciesReference species="M_m10" stoichiometry="1"></speciesReference></listOfProducts><kineticLaw><math xmlns="http://www.w3.org/1998/Math/MathML"><apply><ci> LOWER_BOUND </ci><ci> UPPER_BOUND </ci><ci> OBJECTIVE_COEFFICIENT </ci></apply></math><listOfParameters><parameter id="LOWER_BOUND" value=" -1000.00000000"/><parameter id="UPPER_BOUND" value="  1000.00000000"/><parameter id="OBJECTIVE_COEFFICIENT" value="     0.00000000"/></listOfParameters></kineticLaw></reaction>
<reaction id="R_NH4tpp" name="ammonia reversible transport (periplasm)" reversible="true"><notes><html:p>GENE_ASSOCIATION: BIFADO_00308</html:p><html:p>SUBSYSTEM: Transporter</html:p><html:p>PROTEIN_CLASS: K03320</html:p></notes><listOfReactants><speciesReference species="M_m10" stoichiometry="1"/></listOfReactants><listOfProducts><speciesReference species="M_m12" stoichiometry="1"></speciesReference></listOfProducts><kineticLaw><math xmlns="http://www.w3.org/1998/Math/MathML"><apply><ci> LOWER_BOUND </ci><ci> UPPER_BOUND </ci><ci> OBJECTIVE_COEFFICIENT </ci></apply></math><listOfParameters><parameter id="LOWER_BOUND" value=" -1000.00000000"/><parameter id="UPPER_BOUND" value="  1000.00000000"/><parameter id="OBJECTIVE_COEFFICIENT" value="     0.00000000"/></listOfParameters></kineticLaw></reaction>
<reaction id="R_Ex_Phosphate" name="Exchange Phosphate" reversible="true"><notes><html:p>SUBSYSTEM: Exchange</html:p></notes><listOfReactants><speciesReference species="M_m14" stoichiometry="1"/></listOfReactants><listOfProducts><speciesReference species="M_m13" stoichiometry="1"></speciesReference></listOfProducts><kineticLaw><math xmlns="http://www.w3.org/1998/Math/MathML"><apply><ci> LOWER_BOUND </ci><ci> UPPER_BOUND </ci><ci> OBJECTIVE_COEFFICIENT </ci></apply></math><listOfParameters><parameter id="LOWER_BOUND" value=" -1000.00000000"/><parameter id="UPPER_BOUND" value="  1000.00000000"/><parameter id="OBJECTIVE_COEFFICIENT" value="     0.00000000"/></listOfParameters></kineticLaw></reaction>
<reaction id="R_PIuabcpp" name="phosphate transport via ABC system (uptake, periplasm)" reversible="false"><notes><html:p>GENE_ASSOCIATION: ( BIFADO_00516 and BIFADO_00517 and BIFADO_00519 and BIFADO_00520 )</html:p><html:p>SUBSYSTEM: Transporter</html:p><html:p>PROTEIN_CLASS: K02040:K02037:K02038:K02036</html:p></notes><listOfReactants><speciesReference species="M_m6" stoichiometry="1"/><speciesReference species="M_m8" stoichiometry="1"/><speciesReference species="M_m13" stoichiometry="1"/></listOfReactants><listOfProducts><speciesReference species="M_m5" stoichiometry="1"></speciesReference><speciesReference species="M_m7" stoichiometry="1"></speciesReference><speciesReference species="M_m9" stoichiometry="2"></speciesReference></listOfProducts><kineticLaw><math xmlns="http://www.w3.org/1998/Math/MathML"><apply><ci> LOWER_BOUND </ci><ci> UPPER_BOUND </ci><ci> OBJECTIVE_COEFFICIENT </ci></apply></math><listOfParameters><parameter id="LOWER_BOUND" value="     0.00000000"/><parameter id="UPPER_BOUND" value="  1000.00000000"/><parameter id="OBJECTIVE_COEFFICIENT" value="     0.00000000"/></listOfParameters></kineticLaw></reaction>
<reaction id="R_H2Otpp" name="H2O transport via diffusion (periplasm)" reversible="true"><notes><html:p>SUBSYSTEM: Transporter</html:p></notes><listOfReactants><speciesReference species="M_m8" stoichiometry="1"/></listOfReactants><listOfProducts><speciesReference species="M_m15" stoichiometry="1"></speciesReference></listOfProducts><kineticLaw><math xmlns="http://www.w3.org/1998/Math/MathML"><apply><ci> LOWER_BOUND </ci><ci> UPPER_BOUND </ci><ci> OBJECTIVE_COEFFICIENT </ci></apply></math><listOfParameters><parameter id="LOWER_BOUND" value=" -1000.00000000"/><parameter id="UPPER_BOUND" value="  1000.00000000"/><parameter id="OBJECTIVE_COEFFICIENT" value="     0.00000000"/></listOfParameters></kineticLaw></reaction>
<reaction id="R_H2Otex" name="H2O transport via diffusion (extracellular to periplasm)" reversible="true"><notes><html:p>SUBSYSTEM: Exchange</html:p></notes><listOfReactants><speciesReference species="M_m15" stoichiometry="1"/></listOfReactants><listOfProducts><speciesReference species="M_m16" stoichiometry="1"></speciesReference></listOfProducts><kineticLaw><math xmlns="http://www.w3.org/1998/Math/MathML"><apply><ci> LOWER_BOUND </ci><ci> UPPER_BOUND </ci><ci> OBJECTIVE_COEFFICIENT </ci></apply></math><listOfParameters><parameter id="LOWER_BOUND" value=" -1000.00000000"/><parameter id="UPPER_BOUND" value="  1000.00000000"/><parameter id="OBJECTIVE_COEFFICIENT" value="     0.00000000"/></listOfParameters></kineticLaw></reaction>
<reaction id="R_Htex" name="proton transport via diffusion (extracellular to periplasm)" reversible="true"><notes><html:p>SUBSYSTEM: Transporter</html:p></notes><listOfReactants><speciesReference species="M_m17" stoichiometry="1"/></listOfReactants><listOfProducts><speciesReference species="M_m18" stoichiometry="1"></speciesReference></listOfProducts><kineticLaw><math xmlns="http://www.w3.org/1998/Math/MathML"><apply><ci> LOWER_BOUND </ci><ci> UPPER_BOUND </ci><ci> OBJECTIVE_COEFFICIENT </ci></apply></math><listOfParameters><parameter id="LOWER_BOUND" value=" -1000.00000000"/><parameter id="UPPER_BOUND" value="  1000.00000000"/><parameter id="OBJECTIVE_COEFFICIENT" value="     0.00000000"/></listOfParameters></kineticLaw></reaction>
<reaction id="R_Htex1" name="proton transport via diffusion (extracellular to periplasm)" reversible="true"><notes><html:p>SUBSYSTEM: Transporter</html:p></notes><listOfReactants><speciesReference species="M_m17" stoichiometry="1"/></listOfReactants><listOfProducts><speciesReference species="M_m7" stoichiometry="1"></speciesReference></listOfProducts><kineticLaw><math xmlns="http://www.w3.org/1998/Math/MathML"><apply><ci> LOWER_BOUND </ci><ci> UPPER_BOUND </ci><ci> OBJECTIVE_COEFFICIENT </ci></apply></math><listOfParameters><parameter id="LOWER_BOUND" value=" -1000.00000000"/><parameter id="UPPER_BOUND" value="  1000.00000000"/><parameter id="OBJECTIVE_COEFFICIENT" value="     0.00000000"/></listOfParameters></kineticLaw></reaction>
<reaction id="R_ACt2rpp" name="acetate reversible transport via proton symport (periplasm)" reversible="false"><notes><html:p>SUBSYSTEM: Transporter</html:p></notes><listOfReactants><speciesReference species="M_m7" stoichiometry="1"/><speciesReference species="M_m19" stoichiometry="1"/></listOfReactants><listOfProducts><speciesReference species="M_m17" stoichiometry="1"></speciesReference><speciesReference species="M_m20" stoichiometry="1"></speciesReference></listOfProducts><kineticLaw><math xmlns="http://www.w3.org/1998/Math/MathML"><apply><ci> LOWER_BOUND </ci><ci> UPPER_BOUND </ci><ci> OBJECTIVE_COEFFICIENT </ci></apply></math><listOfParameters><parameter id="LOWER_BOUND" value="     0.00000000"/><parameter id="UPPER_BOUND" value="  1000.00000000"/><parameter id="OBJECTIVE_COEFFICIENT" value="     0.00000000"/></listOfParameters></kineticLaw></reaction>
<reaction id="R_ACtex" name="Acetate transport via diffusion (extracellular to periplasm)" reversible="false"><notes><html:p>SUBSYSTEM: Exchnge</html:p></notes><listOfReactants><speciesReference species="M_m20" stoichiometry="1"/></listOfReactants><listOfProducts><speciesReference species="M_m21" stoichiometry="1"></speciesReference></listOfProducts><kineticLaw><math xmlns="http://www.w3.org/1998/Math/MathML"><apply><ci> LOWER_BOUND </ci><ci> UPPER_BOUND </ci><ci> OBJECTIVE_COEFFICIENT </ci></apply></math><listOfParameters><parameter id="LOWER_BOUND" value="     0.00000000"/><parameter id="UPPER_BOUND" value="  1000.00000000"/><parameter id="OBJECTIVE_COEFFICIENT" value="     0.00000000"/></listOfParameters></kineticLaw></reaction>
<reaction id="R_CO2tpp" name="CO2 transporter via diffusion (periplasm)" reversible="false"><notes><html:p>SUBSYSTEM: Transporter</html:p></notes><listOfReactants><speciesReference species="M_m22" stoichiometry="1"/></listOfReactants><listOfProducts><speciesReference species="M_m23" stoichiometry="1"></speciesReference></listOfProducts><kineticLaw><math xmlns="http://www.w3.org/1998/Math/MathML"><apply><ci> LOWER_BOUND </ci><ci> UPPER_BOUND </ci><ci> OBJECTIVE_COEFFICIENT </ci></apply></math><listOfParameters><parameter id="LOWER_BOUND" value="     0.00000000"/><parameter id="UPPER_BOUND" value="     0.00000000"/><parameter id="OBJECTIVE_COEFFICIENT" value="     0.00000000"/></listOfParameters></kineticLaw></reaction>
<reaction id="R_CO2tex" name="CO2 transport via diffusion (extracellular to periplasm)" reversible="true"><notes><html:p>SUBSYSTEM: Exchange</html:p></notes><listOfReactants><speciesReference species="M_m23" stoichiometry="1"/></listOfReactants><listOfProducts><speciesReference species="M_m24" stoichiometry="1"></speciesReference></listOfProducts><kineticLaw><math xmlns="http://www.w3.org/1998/Math/MathML"><apply><ci> LOWER_BOUND </ci><ci> UPPER_BOUND </ci><ci> OBJECTIVE_COEFFICIENT </ci></apply></math><listOfParameters><parameter id="LOWER_BOUND" value=" -1000.00000000"/><parameter id="UPPER_BOUND" value="  1000.00000000"/><parameter id="OBJECTIVE_COEFFICIENT" value="     0.00000000"/></listOfParameters></kineticLaw></reaction>
<reaction id="R_LACt2rpp" name="L-lactate reversible transport via proton symport (periplasm)" reversible="false"><notes><html:p>SUBSYSTEM: Transporter</html:p></notes><listOfReactants><speciesReference species="M_m7" stoichiometry="1"/><speciesReference species="M_m25" stoichiometry="1"/></listOfReactants><listOfProducts><speciesReference species="M_m17" stoichiometry="1"></speciesReference><speciesReference species="M_m26" stoichiometry="1"></speciesReference></listOfProducts><kineticLaw><math xmlns="http://www.w3.org/1998/Math/MathML"><apply><ci> LOWER_BOUND </ci><ci> UPPER_BOUND </ci><ci> OBJECTIVE_COEFFICIENT </ci></apply></math><listOfParameters><parameter id="LOWER_BOUND" value="     0.00000000"/><parameter id="UPPER_BOUND" value="  1000.00000000"/><parameter id="OBJECTIVE_COEFFICIENT" value="     0.00000000"/></listOfParameters></kineticLaw></reaction>
<reaction id="R_LACtex" name="L-lactate transport via diffusion (extracellular to periplasm)" reversible="false"><notes><html:p>SUBSYSTEM: Exchange</html:p></notes><listOfReactants><speciesReference species="M_m26" stoichiometry="1"/></listOfReactants><listOfProducts><speciesReference species="M_m27" stoichiometry="1"></speciesReference></listOfProducts><kineticLaw><math xmlns="http://www.w3.org/1998/Math/MathML"><apply><ci> LOWER_BOUND </ci><ci> UPPER_BOUND </ci><ci> OBJECTIVE_COEFFICIENT </ci></apply></math><listOfParameters><parameter id="LOWER_BOUND" value="     0.00000000"/><parameter id="UPPER_BOUND" value="  1000.00000000"/><parameter id="OBJECTIVE_COEFFICIENT" value="     0.00000000"/></listOfParameters></kineticLaw></reaction>
<reaction id="R_ETOHt2rpp" name="ethanol reversible transport via proton symport (periplasm)" reversible="false"><notes><html:p>SUBSYSTEM: Transporter</html:p></notes><listOfReactants><speciesReference species="M_m7" stoichiometry="1"/><speciesReference species="M_m28" stoichiometry="1"/></listOfReactants><listOfProducts><speciesReference species="M_m17" stoichiometry="1"></speciesReference><speciesReference species="M_m29" stoichiometry="1"></speciesReference></listOfProducts><kineticLaw><math xmlns="http://www.w3.org/1998/Math/MathML"><apply><ci> LOWER_BOUND </ci><ci> UPPER_BOUND </ci><ci> OBJECTIVE_COEFFICIENT </ci></apply></math><listOfParameters><parameter id="LOWER_BOUND" value="     0.00000000"/><parameter id="UPPER_BOUND" value="  1000.00000000"/><parameter id="OBJECTIVE_COEFFICIENT" value="     0.00000000"/></listOfParameters></kineticLaw></reaction>
<reaction id="R_ETOHtex" name="ethanol transport via diffusion (extracellular to periplasm)" reversible="false"><notes><html:p>SUBSYSTEM: Exchange</html:p></notes><listOfReactants><speciesReference species="M_m29" stoichiometry="1"/></listOfReactants><listOfProducts><speciesReference species="M_m30" stoichiometry="1"></speciesReference></listOfProducts><kineticLaw><math xmlns="http://www.w3.org/1998/Math/MathML"><apply><ci> LOWER_BOUND </ci><ci> UPPER_BOUND </ci><ci> OBJECTIVE_COEFFICIENT </ci></apply></math><listOfParameters><parameter id="LOWER_BOUND" value="     0.00000000"/><parameter id="UPPER_BOUND" value="  1000.00000000"/><parameter id="OBJECTIVE_COEFFICIENT" value="     0.00000000"/></listOfParameters></kineticLaw></reaction>
<reaction id="R_SUCCt3pp" name="succinate transport out via proton antiport (periplasm)" reversible="false"><notes><html:p>SUBSYSTEM: Transporter</html:p></notes><listOfReactants><speciesReference species="M_m7" stoichiometry="1"/><speciesReference species="M_m31" stoichiometry="1"/></listOfReactants><listOfProducts><speciesReference species="M_m17" stoichiometry="1"></speciesReference><speciesReference species="M_m32" stoichiometry="1"></speciesReference></listOfProducts><kineticLaw><math xmlns="http://www.w3.org/1998/Math/MathML"><apply><ci> LOWER_BOUND </ci><ci> UPPER_BOUND </ci><ci> OBJECTIVE_COEFFICIENT </ci></apply></math><listOfParameters><parameter id="LOWER_BOUND" value="     0.00000000"/><parameter id="UPPER_BOUND" value="  1000.00000000"/><parameter id="OBJECTIVE_COEFFICIENT" value="     0.00000000"/></listOfParameters></kineticLaw></reaction>
<reaction id="R_SUCCtex" name="succinate transport via diffusion (extracellular to periplasm)" reversible="false"><notes><html:p>SUBSYSTEM: Exchange</html:p></notes><listOfReactants><speciesReference species="M_m32" stoichiometry="1"/></listOfReactants><listOfProducts><speciesReference species="M_m33" stoichiometry="1"></speciesReference></listOfProducts><kineticLaw><math xmlns="http://www.w3.org/1998/Math/MathML"><apply><ci> LOWER_BOUND </ci><ci> UPPER_BOUND </ci><ci> OBJECTIVE_COEFFICIENT </ci></apply></math><listOfParameters><parameter id="LOWER_BOUND" value="     0.00000000"/><parameter id="UPPER_BOUND" value="  1000.00000000"/><parameter id="OBJECTIVE_COEFFICIENT" value="     0.00000000"/></listOfParameters></kineticLaw></reaction>
<reaction id="R_FORtex" name="formate transport via diffusion (extracellular to periplasm)" reversible="false"><notes><html:p>SUBSYSTEM: Exchange</html:p></notes><listOfReactants><speciesReference species="M_m34" stoichiometry="1"/></listOfReactants><listOfProducts><speciesReference species="M_m35" stoichiometry="1"></speciesReference></listOfProducts><kineticLaw><math xmlns="http://www.w3.org/1998/Math/MathML"><apply><ci> LOWER_BOUND </ci><ci> UPPER_BOUND </ci><ci> OBJECTIVE_COEFFICIENT </ci></apply></math><listOfParameters><parameter id="LOWER_BOUND" value="     0.00000000"/><parameter id="UPPER_BOUND" value="  1000.00000000"/><parameter id="OBJECTIVE_COEFFICIENT" value="     0.00000000"/></listOfParameters></kineticLaw></reaction>
<reaction id="R_FORtppi" name="formate transport via diffusion (cytoplasm to periplasm)" reversible="false"><notes><html:p>SUBSYSTEM: Transporter</html:p></notes><listOfReactants><speciesReference species="M_m7" stoichiometry="1"/><speciesReference species="M_m36" stoichiometry="1"/></listOfReactants><listOfProducts><speciesReference species="M_m17" stoichiometry="1"></speciesReference><speciesReference species="M_m34" stoichiometry="1"></speciesReference></listOfProducts><kineticLaw><math xmlns="http://www.w3.org/1998/Math/MathML"><apply><ci> LOWER_BOUND </ci><ci> UPPER_BOUND </ci><ci> OBJECTIVE_COEFFICIENT </ci></apply></math><listOfParameters><parameter id="LOWER_BOUND" value="     0.00000000"/><parameter id="UPPER_BOUND" value="  1000.00000000"/><parameter id="OBJECTIVE_COEFFICIENT" value="     0.00000000"/></listOfParameters></kineticLaw></reaction>
<reaction id="R_EXGlucoaldehyde_e" name="EXGlucoaldehyde" reversible="true"><notes><html:p>SUBSYSTEM: Transporter</html:p></notes><listOfReactants><speciesReference species="M_m37" stoichiometry="1"/></listOfReactants><listOfProducts><speciesReference species="M_m38" stoichiometry="1"></speciesReference></listOfProducts><kineticLaw><math xmlns="http://www.w3.org/1998/Math/MathML"><apply><ci> LOWER_BOUND </ci><ci> UPPER_BOUND </ci><ci> OBJECTIVE_COEFFICIENT </ci></apply></math><listOfParameters><parameter id="LOWER_BOUND" value=" -1000.00000000"/><parameter id="UPPER_BOUND" value="  1000.00000000"/><parameter id="OBJECTIVE_COEFFICIENT" value="     0.00000000"/></listOfParameters></kineticLaw></reaction>
<reaction id="R_EX_Glucoaldehyde" name="EX Glucoaldehyde" reversible="true"><notes><html:p>SUBSYSTEM: Exchange</html:p></notes><listOfReactants><speciesReference species="M_m38" stoichiometry="1"/></listOfReactants><listOfProducts><speciesReference species="M_m39" stoichiometry="1"></speciesReference></listOfProducts><kineticLaw><math xmlns="http://www.w3.org/1998/Math/MathML"><apply><ci> LOWER_BOUND </ci><ci> UPPER_BOUND </ci><ci> OBJECTIVE_COEFFICIENT </ci></apply></math><listOfParameters><parameter id="LOWER_BOUND" value=" -1000.00000000"/><parameter id="UPPER_BOUND" value="  1000.00000000"/><parameter id="OBJECTIVE_COEFFICIENT" value="     0.00000000"/></listOfParameters></kineticLaw></reaction>
<reaction id="R_H2St1pp" name="h2s transport (periplasm)" reversible="true"><notes><html:p>SUBSYSTEM: Exchange</html:p></notes><listOfReactants><speciesReference species="M_m40" stoichiometry="1"/></listOfReactants><listOfProducts><speciesReference species="M_m41" stoichiometry="1"></speciesReference></listOfProducts><kineticLaw><math xmlns="http://www.w3.org/1998/Math/MathML"><apply><ci> LOWER_BOUND </ci><ci> UPPER_BOUND </ci><ci> OBJECTIVE_COEFFICIENT </ci></apply></math><listOfParameters><parameter id="LOWER_BOUND" value=" -1000.00000000"/><parameter id="UPPER_BOUND" value="  1000.00000000"/><parameter id="OBJECTIVE_COEFFICIENT" value="     0.00000000"/></listOfParameters></kineticLaw></reaction>
<reaction id="R_H2Stex" name="h2s transport via diffusion (extracellular to periplasm)" reversible="true"><notes><html:p>SUBSYSTEM: Transporter</html:p></notes><listOfReactants><speciesReference species="M_m40" stoichiometry="1"/></listOfReactants><listOfProducts><speciesReference species="M_m42" stoichiometry="1"></speciesReference></listOfProducts><kineticLaw><math xmlns="http://www.w3.org/1998/Math/MathML"><apply><ci> LOWER_BOUND </ci><ci> UPPER_BOUND </ci><ci> OBJECTIVE_COEFFICIENT </ci></apply></math><listOfParameters><parameter id="LOWER_BOUND" value=" -1000.00000000"/><parameter id="UPPER_BOUND" value="  1000.00000000"/><parameter id="OBJECTIVE_COEFFICIENT" value="     0.00000000"/></listOfParameters></kineticLaw></reaction>
<reaction id="R_METtex" name="L-methionine transport via diffusion (extracellular to periplasm)" reversible="false"><notes><html:p>SUBSYSTEM: Exchange</html:p></notes><listOfReactants><speciesReference species="M_m44" stoichiometry="1"/></listOfReactants><listOfProducts><speciesReference species="M_m43" stoichiometry="1"></speciesReference></listOfProducts><kineticLaw><math xmlns="http://www.w3.org/1998/Math/MathML"><apply><ci> LOWER_BOUND </ci><ci> UPPER_BOUND </ci><ci> OBJECTIVE_COEFFICIENT </ci></apply></math><listOfParameters><parameter id="LOWER_BOUND" value="     0.00000000"/><parameter id="UPPER_BOUND" value="  1000.00000000"/><parameter id="OBJECTIVE_COEFFICIENT" value="     0.00000000"/></listOfParameters></kineticLaw></reaction>
<reaction id="R_METabcpp" name="L-methionine transport via ABC system (periplasm)" reversible="false"><notes><html:p>GENE_ASSOCIATION: ( BIFADO_00810 and BIFADO_02028 and BIFADO_00812 and BIFADO_02030 and BIFADO_00811 and BIFADO_02029 )</html:p><html:p>SUBSYSTEM: Amino Acids Transporter</html:p><html:p>PROTEIN_CLASS: K02073:K02072:K02071</html:p></notes><listOfReactants><speciesReference species="M_m6" stoichiometry="1"/><speciesReference species="M_m8" stoichiometry="1"/><speciesReference species="M_m43" stoichiometry="1"/></listOfReactants><listOfProducts><speciesReference species="M_m5" stoichiometry="1"></speciesReference><speciesReference species="M_m7" stoichiometry="1"></speciesReference><speciesReference species="M_m9" stoichiometry="1"></speciesReference><speciesReference species="M_m45" stoichiometry="1"></speciesReference></listOfProducts><kineticLaw><math xmlns="http://www.w3.org/1998/Math/MathML"><apply><ci> LOWER_BOUND </ci><ci> UPPER_BOUND </ci><ci> OBJECTIVE_COEFFICIENT </ci></apply></math><listOfParameters><parameter id="LOWER_BOUND" value="     0.00000000"/><parameter id="UPPER_BOUND" value="  1000.00000000"/><parameter id="OBJECTIVE_COEFFICIENT" value="     0.00000000"/></listOfParameters></kineticLaw></reaction>
<reaction id="R_VALtex" name="L-valine transport via diffusion (extracellular to periplasm)" reversible="true"><notes><html:p>SUBSYSTEM: Exchange</html:p></notes><listOfReactants><speciesReference species="M_m47" stoichiometry="1"/></listOfReactants><listOfProducts><speciesReference species="M_m46" stoichiometry="1"></speciesReference></listOfProducts><kineticLaw><math xmlns="http://www.w3.org/1998/Math/MathML"><apply><ci> LOWER_BOUND </ci><ci> UPPER_BOUND </ci><ci> OBJECTIVE_COEFFICIENT </ci></apply></math><listOfParameters><parameter id="LOWER_BOUND" value=" -1000.00000000"/><parameter id="UPPER_BOUND" value="  1000.00000000"/><parameter id="OBJECTIVE_COEFFICIENT" value="     0.00000000"/></listOfParameters></kineticLaw></reaction>
<reaction id="R_VALabcpp" name="L-valine transport via ABC system (periplasm)" reversible="false"><notes><html:p>GENE_ASSOCIATION: ( BIFADO_00241 and BIFADO_00721 and BIFADO_00237 and BIFADO_00722 and BIFADO_00238 and BIFADO_00723 and BIFADO_00239 and BIFADO_00724 and BIFADO_00240 and BIFADO_00725 and BIFADO_00239 and BIFADO_00724 )</html:p><html:p>SUBSYSTEM: Amino Acids Transporter</html:p><html:p>PROTEIN_CLASS: K01999:K01997:K01998:K01995:K01996:K01995</html:p></notes><listOfReactants><speciesReference species="M_m6" stoichiometry="1"/><speciesReference species="M_m8" stoichiometry="1"/><speciesReference species="M_m46" stoichiometry="1"/></listOfReactants><listOfProducts><speciesReference species="M_m5" stoichiometry="1"></speciesReference><speciesReference species="M_m7" stoichiometry="1"></speciesReference><speciesReference species="M_m9" stoichiometry="1"></speciesReference><speciesReference species="M_m48" stoichiometry="1"></speciesReference></listOfProducts><kineticLaw><math xmlns="http://www.w3.org/1998/Math/MathML"><apply><ci> LOWER_BOUND </ci><ci> UPPER_BOUND </ci><ci> OBJECTIVE_COEFFICIENT </ci></apply></math><listOfParameters><parameter id="LOWER_BOUND" value="     0.00000000"/><parameter id="UPPER_BOUND" value="  1000.00000000"/><parameter id="OBJECTIVE_COEFFICIENT" value="     0.00000000"/></listOfParameters></kineticLaw></reaction>
<reaction id="R_VALt2pp" name="L-valine transport via eflux system (periplasm)" reversible="false"><notes><html:p>GENE_ASSOCIATION: ( BIFADO_01004 and BIFADO_01002 )</html:p><html:p>SUBSYSTEM: Amino Acids Transporter</html:p><html:p>PROTEIN_CLASS: 2.A.78.1.1</html:p></notes><listOfReactants><speciesReference species="M_m7" stoichiometry="1"/><speciesReference species="M_m46" stoichiometry="1"/></listOfReactants><listOfProducts><speciesReference species="M_m17" stoichiometry="1"></speciesReference><speciesReference species="M_m48" stoichiometry="1"></speciesReference></listOfProducts><kineticLaw><math xmlns="http://www.w3.org/1998/Math/MathML"><apply><ci> LOWER_BOUND </ci><ci> UPPER_BOUND </ci><ci> OBJECTIVE_COEFFICIENT </ci></apply></math><listOfParameters><parameter id="LOWER_BOUND" value="     0.00000000"/><parameter id="UPPER_BOUND" value="  1000.00000000"/><parameter id="OBJECTIVE_COEFFICIENT" value="     0.00000000"/></listOfParameters></kineticLaw></reaction>
<reaction id="R_ILEtex" name="L-isoleucine transport via diffusion (extracellular to periplasm)" reversible="true"><notes><html:p>SUBSYSTEM: Exchange</html:p></notes><listOfReactants><speciesReference species="M_m50" stoichiometry="1"/></listOfReactants><listOfProducts><speciesReference species="M_m49" stoichiometry="1"></speciesReference></listOfProducts><kineticLaw><math xmlns="http://www.w3.org/1998/Math/MathML"><apply><ci> LOWER_BOUND </ci><ci> UPPER_BOUND </ci><ci> OBJECTIVE_COEFFICIENT </ci></apply></math><listOfParameters><parameter id="LOWER_BOUND" value=" -1000.00000000"/><parameter id="UPPER_BOUND" value="  1000.00000000"/><parameter id="OBJECTIVE_COEFFICIENT" value="     0.00000000"/></listOfParameters></kineticLaw></reaction>
<reaction id="R_ILEabcpp" name="L-isoleucine transport via ABC system (periplasm)" reversible="false"><notes><html:p>GENE_ASSOCIATION: ( BIFADO_00241 and BIFADO_00721 and BIFADO_00237 and BIFADO_00722 and BIFADO_00238 and BIFADO_00723 and BIFADO_00239 and BIFADO_00724 and BIFADO_00240 and BIFADO_00725 and BIFADO_00239 and BIFADO_00724 )</html:p><html:p>SUBSYSTEM: Amino Acids Transporter</html:p><html:p>PROTEIN_CLASS: K01999:K01997:K01998:K01995:K01996:K01995</html:p></notes><listOfReactants><speciesReference species="M_m6" stoichiometry="1"/><speciesReference species="M_m8" stoichiometry="1"/><speciesReference species="M_m49" stoichiometry="1"/></listOfReactants><listOfProducts><speciesReference species="M_m5" stoichiometry="1"></speciesReference><speciesReference species="M_m7" stoichiometry="1"></speciesReference><speciesReference species="M_m9" stoichiometry="1"></speciesReference><speciesReference species="M_m51" stoichiometry="1"></speciesReference></listOfProducts><kineticLaw><math xmlns="http://www.w3.org/1998/Math/MathML"><apply><ci> LOWER_BOUND </ci><ci> UPPER_BOUND </ci><ci> OBJECTIVE_COEFFICIENT </ci></apply></math><listOfParameters><parameter id="LOWER_BOUND" value="     0.00000000"/><parameter id="UPPER_BOUND" value="  1000.00000000"/><parameter id="OBJECTIVE_COEFFICIENT" value="     0.00000000"/></listOfParameters></kineticLaw></reaction>
<reaction id="R_ILEt2pp" name="L-Isoleucine transport via eflux system (periplasm)" reversible="false"><notes><html:p>GENE_ASSOCIATION: ( BIFADO_01004 and BIFADO_01002 )</html:p><html:p>SUBSYSTEM: Amino Acids Transporter</html:p><html:p>PROTEIN_CLASS: 2.A.78.1.1</html:p></notes><listOfReactants><speciesReference species="M_m7" stoichiometry="1"/><speciesReference species="M_m49" stoichiometry="1"/></listOfReactants><listOfProducts><speciesReference species="M_m17" stoichiometry="1"></speciesReference><speciesReference species="M_m51" stoichiometry="1"></speciesReference></listOfProducts><kineticLaw><math xmlns="http://www.w3.org/1998/Math/MathML"><apply><ci> LOWER_BOUND </ci><ci> UPPER_BOUND </ci><ci> OBJECTIVE_COEFFICIENT </ci></apply></math><listOfParameters><parameter id="LOWER_BOUND" value="     0.00000000"/><parameter id="UPPER_BOUND" value="  1000.00000000"/><parameter id="OBJECTIVE_COEFFICIENT" value="     0.00000000"/></listOfParameters></kineticLaw></reaction>
<reaction id="R_LEUtex" name="L-leucine transport via diffusion (extracellular to periplasm)" reversible="true"><notes><html:p>SUBSYSTEM: Exchange</html:p></notes><listOfReactants><speciesReference species="M_m53" stoichiometry="1"/></listOfReactants><listOfProducts><speciesReference species="M_m52" stoichiometry="1"></speciesReference></listOfProducts><kineticLaw><math xmlns="http://www.w3.org/1998/Math/MathML"><apply><ci> LOWER_BOUND </ci><ci> UPPER_BOUND </ci><ci> OBJECTIVE_COEFFICIENT </ci></apply></math><listOfParameters><parameter id="LOWER_BOUND" value=" -1000.00000000"/><parameter id="UPPER_BOUND" value="  1000.00000000"/><parameter id="OBJECTIVE_COEFFICIENT" value="     0.00000000"/></listOfParameters></kineticLaw></reaction>
<reaction id="R_LEUabcpp" name="L-leucine transport via ABC system (periplasm)" reversible="false"><notes><html:p>GENE_ASSOCIATION: ( BIFADO_00241 and BIFADO_00721 and BIFADO_00237 and BIFADO_00722 and BIFADO_00238 and BIFADO_00723 and BIFADO_00239 and BIFADO_00724 and BIFADO_00240 and BIFADO_00725 and BIFADO_00239 and BIFADO_00724 )</html:p><html:p>SUBSYSTEM: Amino Acids Transporter</html:p><html:p>PROTEIN_CLASS: K01999:K01997:K01998:K01995:K01996:K01995</html:p></notes><listOfReactants><speciesReference species="M_m6" stoichiometry="1"/><speciesReference species="M_m8" stoichiometry="1"/><speciesReference species="M_m52" stoichiometry="1"/></listOfReactants><listOfProducts><speciesReference species="M_m5" stoichiometry="1"></speciesReference><speciesReference species="M_m7" stoichiometry="1"></speciesReference><speciesReference species="M_m9" stoichiometry="1"></speciesReference><speciesReference species="M_m54" stoichiometry="1"></speciesReference></listOfProducts><kineticLaw><math xmlns="http://www.w3.org/1998/Math/MathML"><apply><ci> LOWER_BOUND </ci><ci> UPPER_BOUND </ci><ci> OBJECTIVE_COEFFICIENT </ci></apply></math><listOfParameters><parameter id="LOWER_BOUND" value="     0.00000000"/><parameter id="UPPER_BOUND" value="  1000.00000000"/><parameter id="OBJECTIVE_COEFFICIENT" value="     0.00000000"/></listOfParameters></kineticLaw></reaction>
<reaction id="R_LEUt2pp" name="L-valine transport via eflux system (periplasm)" reversible="false"><notes><html:p>GENE_ASSOCIATION: ( BIFADO_01004 and BIFADO_01002 )</html:p><html:p>SUBSYSTEM: Amino Acids Transporter</html:p><html:p>PROTEIN_CLASS: 2.A.78.1.1</html:p></notes><listOfReactants><speciesReference species="M_m7" stoichiometry="1"/><speciesReference species="M_m52" stoichiometry="1"/></listOfReactants><listOfProducts><speciesReference species="M_m17" stoichiometry="1"></speciesReference><speciesReference species="M_m54" stoichiometry="1"></speciesReference></listOfProducts><kineticLaw><math xmlns="http://www.w3.org/1998/Math/MathML"><apply><ci> LOWER_BOUND </ci><ci> UPPER_BOUND </ci><ci> OBJECTIVE_COEFFICIENT </ci></apply></math><listOfParameters><parameter id="LOWER_BOUND" value="     0.00000000"/><parameter id="UPPER_BOUND" value="  1000.00000000"/><parameter id="OBJECTIVE_COEFFICIENT" value="     0.00000000"/></listOfParameters></kineticLaw></reaction>
<reaction id="R_ARGtex" name="L-arginine transport via diffusion (extracellular to periplasm)" reversible="true"><notes><html:p>SUBSYSTEM: Exchange</html:p></notes><listOfReactants><speciesReference species="M_m59" stoichiometry="1"/></listOfReactants><listOfProducts><speciesReference species="M_m58" stoichiometry="1"></speciesReference></listOfProducts><kineticLaw><math xmlns="http://www.w3.org/1998/Math/MathML"><apply><ci> LOWER_BOUND </ci><ci> UPPER_BOUND </ci><ci> OBJECTIVE_COEFFICIENT </ci></apply></math><listOfParameters><parameter id="LOWER_BOUND" value=" -1000.00000000"/><parameter id="UPPER_BOUND" value="  1000.00000000"/><parameter id="OBJECTIVE_COEFFICIENT" value="     0.00000000"/></listOfParameters></kineticLaw></reaction>
<reaction id="R_ARGt3pp" name="L-arginine transport out via proton antiport (cytoplasm to periplasm)" reversible="false"><notes><html:p>GENE_ASSOCIATION: BIFADO_00503</html:p><html:p>SUBSYSTEM: Amino Acids Transporter</html:p><html:p>PROTEIN_CLASS: K06895</html:p></notes><listOfReactants><speciesReference species="M_m7" stoichiometry="1"/><speciesReference species="M_m58" stoichiometry="1"/></listOfReactants><listOfProducts><speciesReference species="M_m17" stoichiometry="1"></speciesReference><speciesReference species="M_m60" stoichiometry="1"></speciesReference></listOfProducts><kineticLaw><math xmlns="http://www.w3.org/1998/Math/MathML"><apply><ci> LOWER_BOUND </ci><ci> UPPER_BOUND </ci><ci> OBJECTIVE_COEFFICIENT </ci></apply></math><listOfParameters><parameter id="LOWER_BOUND" value="     0.00000000"/><parameter id="UPPER_BOUND" value="  1000.00000000"/><parameter id="OBJECTIVE_COEFFICIENT" value="     0.00000000"/></listOfParameters></kineticLaw></reaction>
<reaction id="R_THRtex" name="L-threonine transport via diffusion (extracellular to periplasm)" reversible="true"><notes><html:p>SUBSYSTEM: Exchange</html:p></notes><listOfReactants><speciesReference species="M_m64" stoichiometry="1"/></listOfReactants><listOfProducts><speciesReference species="M_m63" stoichiometry="1"></speciesReference></listOfProducts><kineticLaw><math xmlns="http://www.w3.org/1998/Math/MathML"><apply><ci> LOWER_BOUND </ci><ci> UPPER_BOUND </ci><ci> OBJECTIVE_COEFFICIENT </ci></apply></math><listOfParameters><parameter id="LOWER_BOUND" value=" -1000.00000000"/><parameter id="UPPER_BOUND" value="  1000.00000000"/><parameter id="OBJECTIVE_COEFFICIENT" value="     0.00000000"/></listOfParameters></kineticLaw></reaction>
<reaction id="R_THRabcpp" name="L-threonine transport via ABC system (periplasm)" reversible="false"><notes><html:p>GENE_ASSOCIATION: ( BIFADO_00241 and BIFADO_00721 and BIFADO_00237 and BIFADO_00722 and BIFADO_00238 and BIFADO_00723 and BIFADO_00239 and BIFADO_00724 and BIFADO_00240 and BIFADO_00725 and BIFADO_00239 and BIFADO_00724 )</html:p><html:p>SUBSYSTEM: Amino Acids Transporter</html:p><html:p>PROTEIN_CLASS: K01999:K01997:K01998:K01995:K01996</html:p></notes><listOfReactants><speciesReference species="M_m6" stoichiometry="1"/><speciesReference species="M_m8" stoichiometry="1"/><speciesReference species="M_m63" stoichiometry="1"/></listOfReactants><listOfProducts><speciesReference species="M_m5" stoichiometry="1"></speciesReference><speciesReference species="M_m7" stoichiometry="1"></speciesReference><speciesReference species="M_m9" stoichiometry="1"></speciesReference><speciesReference species="M_m65" stoichiometry="1"></speciesReference></listOfProducts><kineticLaw><math xmlns="http://www.w3.org/1998/Math/MathML"><apply><ci> LOWER_BOUND </ci><ci> UPPER_BOUND </ci><ci> OBJECTIVE_COEFFICIENT </ci></apply></math><listOfParameters><parameter id="LOWER_BOUND" value="     0.00000000"/><parameter id="UPPER_BOUND" value="  1000.00000000"/><parameter id="OBJECTIVE_COEFFICIENT" value="     0.00000000"/></listOfParameters></kineticLaw></reaction>
<reaction id="R_THRt4pp" name="L-threonine  via sodium symport (periplasm)" reversible="false"><notes><html:p>GENE_ASSOCIATION: BIFADO_00769</html:p><html:p>SUBSYSTEM: Amino Acids Transporter</html:p><html:p>PROTEIN_CLASS: K07862</html:p></notes><listOfReactants><speciesReference species="M_m63" stoichiometry="1"/><speciesReference species="M_m67" stoichiometry="1"/></listOfReactants><listOfProducts><speciesReference species="M_m65" stoichiometry="1"></speciesReference><speciesReference species="M_m66" stoichiometry="1"></speciesReference></listOfProducts><kineticLaw><math xmlns="http://www.w3.org/1998/Math/MathML"><apply><ci> LOWER_BOUND </ci><ci> UPPER_BOUND </ci><ci> OBJECTIVE_COEFFICIENT </ci></apply></math><listOfParameters><parameter id="LOWER_BOUND" value="     0.00000000"/><parameter id="UPPER_BOUND" value="  1000.00000000"/><parameter id="OBJECTIVE_COEFFICIENT" value="     0.00000000"/></listOfParameters></kineticLaw></reaction>
<reaction id="R_PROtex" name="L-proline transport via diffusion (extracellular to periplasm)" reversible="true"><notes><html:p>SUBSYSTEM: Exchange</html:p></notes><listOfReactants><speciesReference species="M_m70" stoichiometry="1"/></listOfReactants><listOfProducts><speciesReference species="M_m69" stoichiometry="1"></speciesReference></listOfProducts><kineticLaw><math xmlns="http://www.w3.org/1998/Math/MathML"><apply><ci> LOWER_BOUND </ci><ci> UPPER_BOUND </ci><ci> OBJECTIVE_COEFFICIENT </ci></apply></math><listOfParameters><parameter id="LOWER_BOUND" value=" -1000.00000000"/><parameter id="UPPER_BOUND" value="  1000.00000000"/><parameter id="OBJECTIVE_COEFFICIENT" value="     0.00000000"/></listOfParameters></kineticLaw></reaction>
<reaction id="R_PROt4pp" name="Na+/Proline-L symporter (periplasm)" reversible="false"><notes><html:p>GENE_ASSOCIATION: BIFADO_00177</html:p><html:p>SUBSYSTEM: Amino Acids Transporter</html:p><html:p>PROTEIN_CLASS: K11928</html:p></notes><listOfReactants><speciesReference species="M_m67" stoichiometry="1"/><speciesReference species="M_m69" stoichiometry="1"/></listOfReactants><listOfProducts><speciesReference species="M_m66" stoichiometry="1"></speciesReference><speciesReference species="M_m71" stoichiometry="1"></speciesReference></listOfProducts><kineticLaw><math xmlns="http://www.w3.org/1998/Math/MathML"><apply><ci> LOWER_BOUND </ci><ci> UPPER_BOUND </ci><ci> OBJECTIVE_COEFFICIENT </ci></apply></math><listOfParameters><parameter id="LOWER_BOUND" value="     0.00000000"/><parameter id="UPPER_BOUND" value="  1000.00000000"/><parameter id="OBJECTIVE_COEFFICIENT" value="     0.00000000"/></listOfParameters></kineticLaw></reaction>
<reaction id="R_CYStex" name="L-cysteine transport via diffusion (extracellular to periplasm)" reversible="true"><notes><html:p>SUBSYSTEM: Exchange</html:p></notes><listOfReactants><speciesReference species="M_m252" stoichiometry="1"/></listOfReactants><listOfProducts><speciesReference species="M_m251" stoichiometry="1"></speciesReference></listOfProducts><kineticLaw><math xmlns="http://www.w3.org/1998/Math/MathML"><apply><ci> LOWER_BOUND </ci><ci> UPPER_BOUND </ci><ci> OBJECTIVE_COEFFICIENT </ci></apply></math><listOfParameters><parameter id="LOWER_BOUND" value=" -1000.00000000"/><parameter id="UPPER_BOUND" value="  1000.00000000"/><parameter id="OBJECTIVE_COEFFICIENT" value="     0.00000000"/></listOfParameters></kineticLaw></reaction>
<reaction id="R_CYSabcpp" name="L-cysteine uptake via ABC system (periplasm)" reversible="false"><notes><html:p>GENE_ASSOCIATION: BIFADO_00755</html:p><html:p>SUBSYSTEM: Amino Acids Transporter</html:p><html:p>PROTEIN_CLASS: 3.A.1.3.14 </html:p></notes><listOfReactants><speciesReference species="M_m6" stoichiometry="1"/><speciesReference species="M_m8" stoichiometry="1"/><speciesReference species="M_m251" stoichiometry="1"/></listOfReactants><listOfProducts><speciesReference species="M_m5" stoichiometry="1"></speciesReference><speciesReference species="M_m7" stoichiometry="1"></speciesReference><speciesReference species="M_m9" stoichiometry="1"></speciesReference><speciesReference species="M_m250" stoichiometry="1"></speciesReference></listOfProducts><kineticLaw><math xmlns="http://www.w3.org/1998/Math/MathML"><apply><ci> LOWER_BOUND </ci><ci> UPPER_BOUND </ci><ci> OBJECTIVE_COEFFICIENT </ci></apply></math><listOfParameters><parameter id="LOWER_BOUND" value="     0.00000000"/><parameter id="UPPER_BOUND" value="  1000.00000000"/><parameter id="OBJECTIVE_COEFFICIENT" value="     0.00000000"/></listOfParameters></kineticLaw></reaction>
<reaction id="R_SERtex" name="L-serine transport via diffusion (extracellular to periplasm)" reversible="true"><notes><html:p>SUBSYSTEM: Exchange</html:p></notes><listOfReactants><speciesReference species="M_m75" stoichiometry="1"/></listOfReactants><listOfProducts><speciesReference species="M_m74" stoichiometry="1"></speciesReference></listOfProducts><kineticLaw><math xmlns="http://www.w3.org/1998/Math/MathML"><apply><ci> LOWER_BOUND </ci><ci> UPPER_BOUND </ci><ci> OBJECTIVE_COEFFICIENT </ci></apply></math><listOfParameters><parameter id="LOWER_BOUND" value=" -1000.00000000"/><parameter id="UPPER_BOUND" value="  1000.00000000"/><parameter id="OBJECTIVE_COEFFICIENT" value="     0.00000000"/></listOfParameters></kineticLaw></reaction>
<reaction id="R_SERt4pp" name="L-serine via sodium symport (periplasm)" reversible="false"><notes><html:p>GENE_ASSOCIATION: BIFADO_00769</html:p><html:p>SUBSYSTEM: Amino Acids Transporter</html:p><html:p>PROTEIN_CLASS: K07862</html:p></notes><listOfReactants><speciesReference species="M_m67" stoichiometry="1"/><speciesReference species="M_m74" stoichiometry="1"/></listOfReactants><listOfProducts><speciesReference species="M_m66" stoichiometry="1"></speciesReference><speciesReference species="M_m76" stoichiometry="1"></speciesReference></listOfProducts><kineticLaw><math xmlns="http://www.w3.org/1998/Math/MathML"><apply><ci> LOWER_BOUND </ci><ci> UPPER_BOUND </ci><ci> OBJECTIVE_COEFFICIENT </ci></apply></math><listOfParameters><parameter id="LOWER_BOUND" value="     0.00000000"/><parameter id="UPPER_BOUND" value="  1000.00000000"/><parameter id="OBJECTIVE_COEFFICIENT" value="     0.00000000"/></listOfParameters></kineticLaw></reaction>
<reaction id="R_OROTtex" name="Orotate transport via diffusion (extracellular to periplasm)" reversible="true"><notes><html:p>SUBSYSTEM: Exchange</html:p></notes><listOfReactants><speciesReference species="M_m269" stoichiometry="1"/></listOfReactants><listOfProducts><speciesReference species="M_m268" stoichiometry="1"></speciesReference></listOfProducts><kineticLaw><math xmlns="http://www.w3.org/1998/Math/MathML"><apply><ci> LOWER_BOUND </ci><ci> UPPER_BOUND </ci><ci> OBJECTIVE_COEFFICIENT </ci></apply></math><listOfParameters><parameter id="LOWER_BOUND" value="     0.00000000"/><parameter id="UPPER_BOUND" value="     0.00000000"/><parameter id="OBJECTIVE_COEFFICIENT" value="     0.00000000"/></listOfParameters></kineticLaw></reaction>
<reaction id="R_OROTt2_2pp" name="Orotate transport via proton symport (2 H) (periplasm)" reversible="false"><notes><html:p>GENE_ASSOCIATION: BIFADO_00789</html:p><html:p>SUBSYSTEM: Orotate</html:p><html:p>PROTEIN_CLASS: 2.A.7.21.4</html:p></notes><listOfReactants><speciesReference species="M_m17" stoichiometry="2"/><speciesReference species="M_m268" stoichiometry="1"/></listOfReactants><listOfProducts><speciesReference species="M_m7" stoichiometry="2"></speciesReference><speciesReference species="M_m267" stoichiometry="1"></speciesReference></listOfProducts><kineticLaw><math xmlns="http://www.w3.org/1998/Math/MathML"><apply><ci> LOWER_BOUND </ci><ci> UPPER_BOUND </ci><ci> OBJECTIVE_COEFFICIENT </ci></apply></math><listOfParameters><parameter id="LOWER_BOUND" value="     0.00000000"/><parameter id="UPPER_BOUND" value="  1000.00000000"/><parameter id="OBJECTIVE_COEFFICIENT" value="     0.00000000"/></listOfParameters></kineticLaw></reaction>
<reaction id="R_GLNtex" name="L-Glutamine  transport via diffusion (extracellular to periplasm)" reversible="true"><notes><html:p>SUBSYSTEM: Exchange</html:p></notes><listOfReactants><speciesReference species="M_m773" stoichiometry="1"/></listOfReactants><listOfProducts><speciesReference species="M_m772" stoichiometry="1"></speciesReference></listOfProducts><kineticLaw><math xmlns="http://www.w3.org/1998/Math/MathML"><apply><ci> LOWER_BOUND </ci><ci> UPPER_BOUND </ci><ci> OBJECTIVE_COEFFICIENT </ci></apply></math><listOfParameters><parameter id="LOWER_BOUND" value=" -1000.00000000"/><parameter id="UPPER_BOUND" value="  1000.00000000"/><parameter id="OBJECTIVE_COEFFICIENT" value="     0.00000000"/></listOfParameters></kineticLaw></reaction>
<reaction id="R_GLNabcpp" name="L-Glutamine transport via ABC system (periplasm)" reversible="false"><notes><html:p>GENE_ASSOCIATION: BIFADO_00895</html:p><html:p>SUBSYSTEM: Amino Acids Transporter</html:p><html:p>PROTEIN_CLASS: 3.A.1.3.17</html:p></notes><listOfReactants><speciesReference species="M_m6" stoichiometry="1"/><speciesReference species="M_m8" stoichiometry="1"/><speciesReference species="M_m772" stoichiometry="1"/></listOfReactants><listOfProducts><speciesReference species="M_m5" stoichiometry="1"></speciesReference><speciesReference species="M_m7" stoichiometry="1"></speciesReference><speciesReference species="M_m9" stoichiometry="1"></speciesReference><speciesReference species="M_m159" stoichiometry="1"></speciesReference></listOfProducts><kineticLaw><math xmlns="http://www.w3.org/1998/Math/MathML"><apply><ci> LOWER_BOUND </ci><ci> UPPER_BOUND </ci><ci> OBJECTIVE_COEFFICIENT </ci></apply></math><listOfParameters><parameter id="LOWER_BOUND" value="     0.00000000"/><parameter id="UPPER_BOUND" value="  1000.00000000"/><parameter id="OBJECTIVE_COEFFICIENT" value="     0.00000000"/></listOfParameters></kineticLaw></reaction>
<reaction id="R_GLUtex" name="L-glutamate transport via diffusion (extracellular to periplasm)" reversible="false"><notes><html:p>SUBSYSTEM: Exchange</html:p></notes><listOfReactants><speciesReference species="M_m157" stoichiometry="1"/></listOfReactants><listOfProducts><speciesReference species="M_m156" stoichiometry="1"></speciesReference></listOfProducts><kineticLaw><math xmlns="http://www.w3.org/1998/Math/MathML"><apply><ci> LOWER_BOUND </ci><ci> UPPER_BOUND </ci><ci> OBJECTIVE_COEFFICIENT </ci></apply></math><listOfParameters><parameter id="LOWER_BOUND" value="     0.00000000"/><parameter id="UPPER_BOUND" value="  1000.00000000"/><parameter id="OBJECTIVE_COEFFICIENT" value="     0.00000000"/></listOfParameters></kineticLaw></reaction>
<reaction id="R_GLUabcpp" name="L-glutamate transport via ABC system (periplasm)" reversible="false"><notes><html:p>GENE_ASSOCIATION: ( BIFADO_00898 and BIFADO_00897 and BIFADO_00899 and BIFADO_00900 )</html:p><html:p>SUBSYSTEM: Amino Acids Transporter</html:p><html:p>PROTEIN_CLASS: K10001:K10003:K10002:K10004</html:p></notes><listOfReactants><speciesReference species="M_m6" stoichiometry="1"/><speciesReference species="M_m8" stoichiometry="1"/><speciesReference species="M_m156" stoichiometry="1"/></listOfReactants><listOfProducts><speciesReference species="M_m5" stoichiometry="1"></speciesReference><speciesReference species="M_m7" stoichiometry="1"></speciesReference><speciesReference species="M_m9" stoichiometry="1"></speciesReference><speciesReference species="M_m155" stoichiometry="1"></speciesReference></listOfProducts><kineticLaw><math xmlns="http://www.w3.org/1998/Math/MathML"><apply><ci> LOWER_BOUND </ci><ci> UPPER_BOUND </ci><ci> OBJECTIVE_COEFFICIENT </ci></apply></math><listOfParameters><parameter id="LOWER_BOUND" value="     0.00000000"/><parameter id="UPPER_BOUND" value="  1000.00000000"/><parameter id="OBJECTIVE_COEFFICIENT" value="     0.00000000"/></listOfParameters></kineticLaw></reaction>
<reaction id="R_GLCabcpp" name="D-glucose transport via ABC system (periplasm)" reversible="false"><notes><html:p>SUBSYSTEM: Transporter</html:p></notes><listOfReactants><speciesReference species="M_m1" stoichiometry="1"/><speciesReference species="M_m104" stoichiometry="1"/></listOfReactants><listOfProducts><speciesReference species="M_m95" stoichiometry="1"></speciesReference><speciesReference species="M_m105" stoichiometry="1"></speciesReference></listOfProducts><kineticLaw><math xmlns="http://www.w3.org/1998/Math/MathML"><apply><ci> LOWER_BOUND </ci><ci> UPPER_BOUND </ci><ci> OBJECTIVE_COEFFICIENT </ci></apply></math><listOfParameters><parameter id="LOWER_BOUND" value="     0.00000000"/><parameter id="UPPER_BOUND" value="  1000.00000000"/><parameter id="OBJECTIVE_COEFFICIENT" value="     0.00000000"/></listOfParameters></kineticLaw></reaction>
<reaction id="R_PGI" name="glucose-6-phosphate isomerase" reversible="true"><notes><html:p>GENE_ASSOCIATION: BIFADO_00460</html:p><html:p>SUBSYSTEM: Glycolysis</html:p><html:p>PROTEIN_CLASS: 5.3.1.9</html:p></notes><listOfReactants><speciesReference species="M_m95" stoichiometry="1"/></listOfReactants><listOfProducts><speciesReference species="M_m94" stoichiometry="1"></speciesReference></listOfProducts><kineticLaw><math xmlns="http://www.w3.org/1998/Math/MathML"><apply><ci> LOWER_BOUND </ci><ci> UPPER_BOUND </ci><ci> OBJECTIVE_COEFFICIENT </ci></apply></math><listOfParameters><parameter id="LOWER_BOUND" value=" -1000.00000000"/><parameter id="UPPER_BOUND" value="  1000.00000000"/><parameter id="OBJECTIVE_COEFFICIENT" value="     0.00000000"/></listOfParameters></kineticLaw></reaction>
<reaction id="R_FBA" name="fructose-bisphosphate aldolase" reversible="true"><notes><html:p>GENE_ASSOCIATION: BIFADO_00232</html:p><html:p>SUBSYSTEM: Glycolysis</html:p><html:p>PROTEIN_CLASS: 4.1.2.13</html:p></notes><listOfReactants><speciesReference species="M_m96" stoichiometry="1"/></listOfReactants><listOfProducts><speciesReference species="M_m97" stoichiometry="1"></speciesReference><speciesReference species="M_m98" stoichiometry="1"></speciesReference></listOfProducts><kineticLaw><math xmlns="http://www.w3.org/1998/Math/MathML"><apply><ci> LOWER_BOUND </ci><ci> UPPER_BOUND </ci><ci> OBJECTIVE_COEFFICIENT </ci></apply></math><listOfParameters><parameter id="LOWER_BOUND" value=" -1000.00000000"/><parameter id="UPPER_BOUND" value="  1000.00000000"/><parameter id="OBJECTIVE_COEFFICIENT" value="     0.00000000"/></listOfParameters></kineticLaw></reaction>
<reaction id="R_TPI" name="triose-phosphate isomerase" reversible="true"><notes><html:p>GENE_ASSOCIATION: BIFADO_01150</html:p><html:p>SUBSYSTEM: Glycolysis</html:p><html:p>PROTEIN_CLASS: 5.3.1.1</html:p></notes><listOfReactants><speciesReference species="M_m97" stoichiometry="1"/></listOfReactants><listOfProducts><speciesReference species="M_m98" stoichiometry="1"></speciesReference></listOfProducts><kineticLaw><math xmlns="http://www.w3.org/1998/Math/MathML"><apply><ci> LOWER_BOUND </ci><ci> UPPER_BOUND </ci><ci> OBJECTIVE_COEFFICIENT </ci></apply></math><listOfParameters><parameter id="LOWER_BOUND" value=" -1000.00000000"/><parameter id="UPPER_BOUND" value="  1000.00000000"/><parameter id="OBJECTIVE_COEFFICIENT" value="     0.00000000"/></listOfParameters></kineticLaw></reaction>
<reaction id="R_GAPD" name="glyceraldehyde-3-phosphate dehydrogenase" reversible="true"><notes><html:p>GENE_ASSOCIATION: BIFADO_02178</html:p><html:p>SUBSYSTEM: Glycolysis</html:p><html:p>PROTEIN_CLASS: 1.2.1.12</html:p></notes><listOfReactants><speciesReference species="M_m9" stoichiometry="1"/><speciesReference species="M_m98" stoichiometry="1"/><speciesReference species="M_m100" stoichiometry="1"/></listOfReactants><listOfProducts><speciesReference species="M_m7" stoichiometry="1"></speciesReference><speciesReference species="M_m99" stoichiometry="1"></speciesReference><speciesReference species="M_m101" stoichiometry="1"></speciesReference></listOfProducts><kineticLaw><math xmlns="http://www.w3.org/1998/Math/MathML"><apply><ci> LOWER_BOUND </ci><ci> UPPER_BOUND </ci><ci> OBJECTIVE_COEFFICIENT </ci></apply></math><listOfParameters><parameter id="LOWER_BOUND" value=" -1000.00000000"/><parameter id="UPPER_BOUND" value="  1000.00000000"/><parameter id="OBJECTIVE_COEFFICIENT" value="     0.00000000"/></listOfParameters></kineticLaw></reaction>
<reaction id="R_PGK" name="phosphoglycerate kinase" reversible="true"><notes><html:p>GENE_ASSOCIATION: BIFADO_01149</html:p><html:p>SUBSYSTEM: Glycolysis</html:p><html:p>PROTEIN_CLASS: 2.7.2.3</html:p></notes><listOfReactants><speciesReference species="M_m6" stoichiometry="1"/><speciesReference species="M_m102" stoichiometry="1"/></listOfReactants><listOfProducts><speciesReference species="M_m5" stoichiometry="1"></speciesReference><speciesReference species="M_m99" stoichiometry="1"></speciesReference></listOfProducts><kineticLaw><math xmlns="http://www.w3.org/1998/Math/MathML"><apply><ci> LOWER_BOUND </ci><ci> UPPER_BOUND </ci><ci> OBJECTIVE_COEFFICIENT </ci></apply></math><listOfParameters><parameter id="LOWER_BOUND" value=" -1000.00000000"/><parameter id="UPPER_BOUND" value="  1000.00000000"/><parameter id="OBJECTIVE_COEFFICIENT" value="     0.00000000"/></listOfParameters></kineticLaw></reaction>
<reaction id="R_PGM" name="phosphoglycerate mutase" reversible="true"><notes><html:p>GENE_ASSOCIATION: ( BIFADO_00081 and BIFADO_00085 and BIFADO_00641 and BIFADO_01318 and BIFADO_02496 )</html:p><html:p>SUBSYSTEM: Glycolysis</html:p><html:p>PROTEIN_CLASS: 5.4.2.1</html:p></notes><listOfReactants><speciesReference species="M_m103" stoichiometry="1"/></listOfReactants><listOfProducts><speciesReference species="M_m102" stoichiometry="1"></speciesReference></listOfProducts><kineticLaw><math xmlns="http://www.w3.org/1998/Math/MathML"><apply><ci> LOWER_BOUND </ci><ci> UPPER_BOUND </ci><ci> OBJECTIVE_COEFFICIENT </ci></apply></math><listOfParameters><parameter id="LOWER_BOUND" value=" -1000.00000000"/><parameter id="UPPER_BOUND" value="  1000.00000000"/><parameter id="OBJECTIVE_COEFFICIENT" value="     0.00000000"/></listOfParameters></kineticLaw></reaction>
<reaction id="R_ENO" name="enolase" reversible="true"><notes><html:p>GENE_ASSOCIATION: BIFADO_01010</html:p><html:p>SUBSYSTEM: Glycolysis</html:p><html:p>PROTEIN_CLASS: 4.2.1.11</html:p></notes><listOfReactants><speciesReference species="M_m103" stoichiometry="1"/></listOfReactants><listOfProducts><speciesReference species="M_m8" stoichiometry="1"></speciesReference><speciesReference species="M_m104" stoichiometry="1"></speciesReference></listOfProducts><kineticLaw><math xmlns="http://www.w3.org/1998/Math/MathML"><apply><ci> LOWER_BOUND </ci><ci> UPPER_BOUND </ci><ci> OBJECTIVE_COEFFICIENT </ci></apply></math><listOfParameters><parameter id="LOWER_BOUND" value=" -1000.00000000"/><parameter id="UPPER_BOUND" value="  1000.00000000"/><parameter id="OBJECTIVE_COEFFICIENT" value="     0.00000000"/></listOfParameters></kineticLaw></reaction>
<reaction id="R_PYK" name="pyruvate kinase" reversible="false"><notes><html:p>GENE_ASSOCIATION: BIFADO_01342</html:p><html:p>SUBSYSTEM: Glycolysis</html:p><html:p>PROTEIN_CLASS: 2.7.1.40</html:p></notes><listOfReactants><speciesReference species="M_m5" stoichiometry="1"/><speciesReference species="M_m7" stoichiometry="1"/><speciesReference species="M_m104" stoichiometry="1"/></listOfReactants><listOfProducts><speciesReference species="M_m6" stoichiometry="1"></speciesReference><speciesReference species="M_m105" stoichiometry="1"></speciesReference></listOfProducts><kineticLaw><math xmlns="http://www.w3.org/1998/Math/MathML"><apply><ci> LOWER_BOUND </ci><ci> UPPER_BOUND </ci><ci> OBJECTIVE_COEFFICIENT </ci></apply></math><listOfParameters><parameter id="LOWER_BOUND" value="     0.00000000"/><parameter id="UPPER_BOUND" value="  1000.00000000"/><parameter id="OBJECTIVE_COEFFICIENT" value="     0.00000000"/></listOfParameters></kineticLaw></reaction>
<reaction id="R_PGMT" name="phosphoglucomutase" reversible="true"><notes><html:p>GENE_ASSOCIATION: BIFADO_00621</html:p><html:p>SUBSYSTEM: Glycolysis</html:p><html:p>PROTEIN_CLASS: 5.4.2.2</html:p></notes><listOfReactants><speciesReference species="M_m106" stoichiometry="1"/></listOfReactants><listOfProducts><speciesReference species="M_m95" stoichiometry="1"></speciesReference></listOfProducts><kineticLaw><math xmlns="http://www.w3.org/1998/Math/MathML"><apply><ci> LOWER_BOUND </ci><ci> UPPER_BOUND </ci><ci> OBJECTIVE_COEFFICIENT </ci></apply></math><listOfParameters><parameter id="LOWER_BOUND" value=" -1000.00000000"/><parameter id="UPPER_BOUND" value="  1000.00000000"/><parameter id="OBJECTIVE_COEFFICIENT" value="     0.00000000"/></listOfParameters></kineticLaw></reaction>
<reaction id="R_HEX4" name="polyphosphate glucokinase" reversible="false"><notes><html:p>GENE_ASSOCIATION: BIFADO_01985</html:p><html:p>SUBSYSTEM: Glycolysis</html:p><html:p>PROTEIN_CLASS: 2.7.1.63</html:p></notes><listOfReactants><speciesReference species="M_m6" stoichiometry="1"/><speciesReference species="M_m661" stoichiometry="1"/></listOfReactants><listOfProducts><speciesReference species="M_m5" stoichiometry="1"></speciesReference><speciesReference species="M_m7" stoichiometry="1"></speciesReference><speciesReference species="M_m95" stoichiometry="1"></speciesReference></listOfProducts><kineticLaw><math xmlns="http://www.w3.org/1998/Math/MathML"><apply><ci> LOWER_BOUND </ci><ci> UPPER_BOUND </ci><ci> OBJECTIVE_COEFFICIENT </ci></apply></math><listOfParameters><parameter id="LOWER_BOUND" value="     0.00000000"/><parameter id="UPPER_BOUND" value="  1000.00000000"/><parameter id="OBJECTIVE_COEFFICIENT" value="     0.00000000"/></listOfParameters></kineticLaw></reaction>
<reaction id="R_GLCP" name="glycogen phosphorylase" reversible="true"><notes><html:p>GENE_ASSOCIATION: BIFADO_00189</html:p><html:p>SUBSYSTEM: Glycolysis</html:p><html:p>PROTEIN_CLASS: 2.4.1.1</html:p></notes><listOfReactants><speciesReference species="M_m9" stoichiometry="1"/><speciesReference species="M_m107" stoichiometry="1"/></listOfReactants><listOfProducts><speciesReference species="M_m106" stoichiometry="1"></speciesReference></listOfProducts><kineticLaw><math xmlns="http://www.w3.org/1998/Math/MathML"><apply><ci> LOWER_BOUND </ci><ci> UPPER_BOUND </ci><ci> OBJECTIVE_COEFFICIENT </ci></apply></math><listOfParameters><parameter id="LOWER_BOUND" value=" -1000.00000000"/><parameter id="UPPER_BOUND" value="  1000.00000000"/><parameter id="OBJECTIVE_COEFFICIENT" value="     0.00000000"/></listOfParameters></kineticLaw></reaction>
<reaction id="R_GLCP2" name="glycogen phosphorylase" reversible="false"><notes><html:p>GENE_ASSOCIATION: BIFADO_00189</html:p><html:p>SUBSYSTEM: Glycolysis</html:p><html:p>PROTEIN_CLASS: 2.4.1.1</html:p></notes><listOfReactants><speciesReference species="M_m9" stoichiometry="1"/><speciesReference species="M_m108" stoichiometry="1"/></listOfReactants><listOfProducts><speciesReference species="M_m106" stoichiometry="1"></speciesReference></listOfProducts><kineticLaw><math xmlns="http://www.w3.org/1998/Math/MathML"><apply><ci> LOWER_BOUND </ci><ci> UPPER_BOUND </ci><ci> OBJECTIVE_COEFFICIENT </ci></apply></math><listOfParameters><parameter id="LOWER_BOUND" value="     0.00000000"/><parameter id="UPPER_BOUND" value="     0.00000000"/><parameter id="OBJECTIVE_COEFFICIENT" value="     0.00000000"/></listOfParameters></kineticLaw></reaction>
<reaction id="R_GLBRAN2" name="1,4-alpha-glucan branching enzyme (glycogen to  bglycogen)" reversible="false"><notes><html:p>GENE_ASSOCIATION: BIFADO_01354</html:p><html:p>SUBSYSTEM: Glycolysis</html:p><html:p>PROTEIN_CLASS: 2.4.1.18</html:p></notes><listOfReactants><speciesReference species="M_m107" stoichiometry="1"/></listOfReactants><listOfProducts><speciesReference species="M_m108" stoichiometry="1"></speciesReference></listOfProducts><kineticLaw><math xmlns="http://www.w3.org/1998/Math/MathML"><apply><ci> LOWER_BOUND </ci><ci> UPPER_BOUND </ci><ci> OBJECTIVE_COEFFICIENT </ci></apply></math><listOfParameters><parameter id="LOWER_BOUND" value="     0.00000000"/><parameter id="UPPER_BOUND" value="     0.00000000"/><parameter id="OBJECTIVE_COEFFICIENT" value="     0.00000000"/></listOfParameters></kineticLaw></reaction>
<reaction id="R_GLCS1" name="glycogen synthase (ADPGlc)" reversible="false"><notes><html:p>GENE_ASSOCIATION: BIFADO_01255</html:p><html:p>SUBSYSTEM: Glycolysis</html:p><html:p>PROTEIN_CLASS: 2.4.1.21</html:p></notes><listOfReactants><speciesReference species="M_m109" stoichiometry="1"/></listOfReactants><listOfProducts><speciesReference species="M_m5" stoichiometry="1"></speciesReference><speciesReference species="M_m7" stoichiometry="1"></speciesReference><speciesReference species="M_m107" stoichiometry="1"></speciesReference></listOfProducts><kineticLaw><math xmlns="http://www.w3.org/1998/Math/MathML"><apply><ci> LOWER_BOUND </ci><ci> UPPER_BOUND </ci><ci> OBJECTIVE_COEFFICIENT </ci></apply></math><listOfParameters><parameter id="LOWER_BOUND" value="     0.00000000"/><parameter id="UPPER_BOUND" value="     0.00000000"/><parameter id="OBJECTIVE_COEFFICIENT" value="     0.00000000"/></listOfParameters></kineticLaw></reaction>
<reaction id="R_GLGC" name="glucose-1-phosphate adenylyltransferase" reversible="false"><notes><html:p>GENE_ASSOCIATION: BIFADO_01297</html:p><html:p>SUBSYSTEM: Glycolysis</html:p><html:p>PROTEIN_CLASS: 2.7.7.27</html:p></notes><listOfReactants><speciesReference species="M_m6" stoichiometry="1"/><speciesReference species="M_m7" stoichiometry="1"/><speciesReference species="M_m106" stoichiometry="1"/></listOfReactants><listOfProducts><speciesReference species="M_m109" stoichiometry="1"></speciesReference><speciesReference species="M_m110" stoichiometry="1"></speciesReference></listOfProducts><kineticLaw><math xmlns="http://www.w3.org/1998/Math/MathML"><apply><ci> LOWER_BOUND </ci><ci> UPPER_BOUND </ci><ci> OBJECTIVE_COEFFICIENT </ci></apply></math><listOfParameters><parameter id="LOWER_BOUND" value="     0.00000000"/><parameter id="UPPER_BOUND" value="     0.00000000"/><parameter id="OBJECTIVE_COEFFICIENT" value="     0.00000000"/></listOfParameters></kineticLaw></reaction>
<reaction id="R_GLDBRAN2" name="glycogen debranching enzyme (bglycogen to  glycogen)" reversible="false"><notes><html:p>GENE_ASSOCIATION: ( BIFADO_00560 and BIFADO_01336 )</html:p><html:p>SUBSYSTEM: Glycolysis</html:p><html:p>PROTEIN_CLASS: K02438</html:p></notes><listOfReactants><speciesReference species="M_m108" stoichiometry="1"/></listOfReactants><listOfProducts><speciesReference species="M_m107" stoichiometry="1"></speciesReference></listOfProducts><kineticLaw><math xmlns="http://www.w3.org/1998/Math/MathML"><apply><ci> LOWER_BOUND </ci><ci> UPPER_BOUND </ci><ci> OBJECTIVE_COEFFICIENT </ci></apply></math><listOfParameters><parameter id="LOWER_BOUND" value="     0.00000000"/><parameter id="UPPER_BOUND" value="  1000.00000000"/><parameter id="OBJECTIVE_COEFFICIENT" value="     0.00000000"/></listOfParameters></kineticLaw></reaction>
<reaction id="R_F6PP_bifido_shunt" name="fructose-6-phosphate phosphoketolase" reversible="false"><notes><html:p>GENE_ASSOCIATION: BIFADO_01330</html:p><html:p>SUBSYSTEM: Glycolysis</html:p><html:p>PROTEIN_CLASS: 4.1.2.22</html:p></notes><listOfReactants><speciesReference species="M_m9" stoichiometry="1"/><speciesReference species="M_m94" stoichiometry="1"/></listOfReactants><listOfProducts><speciesReference species="M_m8" stoichiometry="1"></speciesReference><speciesReference species="M_m111" stoichiometry="1"></speciesReference><speciesReference species="M_m112" stoichiometry="1"></speciesReference></listOfProducts><kineticLaw><math xmlns="http://www.w3.org/1998/Math/MathML"><apply><ci> LOWER_BOUND </ci><ci> UPPER_BOUND </ci><ci> OBJECTIVE_COEFFICIENT </ci></apply></math><listOfParameters><parameter id="LOWER_BOUND" value="     0.00000000"/><parameter id="UPPER_BOUND" value="  1000.00000000"/><parameter id="OBJECTIVE_COEFFICIENT" value="     0.00000000"/></listOfParameters></kineticLaw></reaction>
<reaction id="R_ALCD2x" name="alcohol dehydrogenase (ethanol)" reversible="true"><notes><html:p>GENE_ASSOCIATION: BIFADO_00569</html:p><html:p>SUBSYSTEM: Glycolysis</html:p><html:p>PROTEIN_CLASS: 1.1.1.1</html:p></notes><listOfReactants><speciesReference species="M_m28" stoichiometry="1"/><speciesReference species="M_m100" stoichiometry="1"/></listOfReactants><listOfProducts><speciesReference species="M_m7" stoichiometry="1"></speciesReference><speciesReference species="M_m101" stoichiometry="1"></speciesReference><speciesReference species="M_m113" stoichiometry="1"></speciesReference></listOfProducts><kineticLaw><math xmlns="http://www.w3.org/1998/Math/MathML"><apply><ci> LOWER_BOUND </ci><ci> UPPER_BOUND </ci><ci> OBJECTIVE_COEFFICIENT </ci></apply></math><listOfParameters><parameter id="LOWER_BOUND" value=" -1000.00000000"/><parameter id="UPPER_BOUND" value="  1000.00000000"/><parameter id="OBJECTIVE_COEFFICIENT" value="     0.00000000"/></listOfParameters></kineticLaw></reaction>
<reaction id="R_FLDR" name="flavodoxin reductase (NADPH)" reversible="true"><notes><html:p>GENE_ASSOCIATION: BIFADO_00222</html:p><html:p>SUBSYSTEM: Glycolysis</html:p><html:p>PROTEIN_CLASS: K00528:K02641</html:p></notes><listOfReactants><speciesReference species="M_m7" stoichiometry="1"/><speciesReference species="M_m114" stoichiometry="1"/><speciesReference species="M_m117" stoichiometry="2"/></listOfReactants><listOfProducts><speciesReference species="M_m115" stoichiometry="1"></speciesReference><speciesReference species="M_m116" stoichiometry="2"></speciesReference></listOfProducts><kineticLaw><math xmlns="http://www.w3.org/1998/Math/MathML"><apply><ci> LOWER_BOUND </ci><ci> UPPER_BOUND </ci><ci> OBJECTIVE_COEFFICIENT </ci></apply></math><listOfParameters><parameter id="LOWER_BOUND" value=" -1000.00000000"/><parameter id="UPPER_BOUND" value="  1000.00000000"/><parameter id="OBJECTIVE_COEFFICIENT" value="     0.00000000"/></listOfParameters></kineticLaw></reaction>
<reaction id="R_ACONTa" name="aconitase (half-reaction A, Citrate hydro-lyase)" reversible="true"><notes><html:p>GENE_ASSOCIATION: BIFADO_02149</html:p><html:p>SUBSYSTEM: TCA</html:p><html:p>PROTEIN_CLASS: 4.2.1.3</html:p></notes><listOfReactants><speciesReference species="M_m118" stoichiometry="1"/></listOfReactants><listOfProducts><speciesReference species="M_m8" stoichiometry="1"></speciesReference><speciesReference species="M_m119" stoichiometry="1"></speciesReference></listOfProducts><kineticLaw><math xmlns="http://www.w3.org/1998/Math/MathML"><apply><ci> LOWER_BOUND </ci><ci> UPPER_BOUND </ci><ci> OBJECTIVE_COEFFICIENT </ci></apply></math><listOfParameters><parameter id="LOWER_BOUND" value=" -1000.00000000"/><parameter id="UPPER_BOUND" value="  1000.00000000"/><parameter id="OBJECTIVE_COEFFICIENT" value="     0.00000000"/></listOfParameters></kineticLaw></reaction>
<reaction id="R_ACONTb" name="aconitase (half-reaction B, Isocitrate hydro-lyase)" reversible="true"><notes><html:p>GENE_ASSOCIATION: BIFADO_02149</html:p><html:p>SUBSYSTEM: TCA</html:p><html:p>PROTEIN_CLASS: 4.2.1.3</html:p></notes><listOfReactants><speciesReference species="M_m8" stoichiometry="1"/><speciesReference species="M_m119" stoichiometry="1"/></listOfReactants><listOfProducts><speciesReference species="M_m120" stoichiometry="1"></speciesReference></listOfProducts><kineticLaw><math xmlns="http://www.w3.org/1998/Math/MathML"><apply><ci> LOWER_BOUND </ci><ci> UPPER_BOUND </ci><ci> OBJECTIVE_COEFFICIENT </ci></apply></math><listOfParameters><parameter id="LOWER_BOUND" value=" -1000.00000000"/><parameter id="UPPER_BOUND" value="  1000.00000000"/><parameter id="OBJECTIVE_COEFFICIENT" value="     0.00000000"/></listOfParameters></kineticLaw></reaction>
<reaction id="R_AKGDH" name="2-Oxogluterate dehydrogenase" reversible="false"><notes><html:p>GENE_ASSOCIATION: BIFADO_01971</html:p><html:p>SUBSYSTEM: TCA</html:p><html:p>PROTEIN_CLASS: K00164:K00382:K00627:K00658:K00174:K00175:K00177:K00176</html:p></notes><listOfReactants><speciesReference species="M_m100" stoichiometry="1"/><speciesReference species="M_m121" stoichiometry="1"/><speciesReference species="M_m122" stoichiometry="1"/></listOfReactants><listOfProducts><speciesReference species="M_m22" stoichiometry="1"></speciesReference><speciesReference species="M_m101" stoichiometry="1"></speciesReference><speciesReference species="M_m123" stoichiometry="1"></speciesReference></listOfProducts><kineticLaw><math xmlns="http://www.w3.org/1998/Math/MathML"><apply><ci> LOWER_BOUND </ci><ci> UPPER_BOUND </ci><ci> OBJECTIVE_COEFFICIENT </ci></apply></math><listOfParameters><parameter id="LOWER_BOUND" value="     0.00000000"/><parameter id="UPPER_BOUND" value="  1000.00000000"/><parameter id="OBJECTIVE_COEFFICIENT" value="     0.00000000"/></listOfParameters></kineticLaw></reaction>
<reaction id="R_CS" name="citrate synthase" reversible="false"><notes><html:p>GENE_ASSOCIATION: BIFADO_00740</html:p><html:p>SUBSYSTEM: TCA</html:p><html:p>PROTEIN_CLASS: 2.3.3.1</html:p></notes><listOfReactants><speciesReference species="M_m8" stoichiometry="1"/><speciesReference species="M_m124" stoichiometry="1"/><speciesReference species="M_m125" stoichiometry="1"/></listOfReactants><listOfProducts><speciesReference species="M_m7" stoichiometry="1"></speciesReference><speciesReference species="M_m118" stoichiometry="1"></speciesReference><speciesReference species="M_m122" stoichiometry="1"></speciesReference></listOfProducts><kineticLaw><math xmlns="http://www.w3.org/1998/Math/MathML"><apply><ci> LOWER_BOUND </ci><ci> UPPER_BOUND </ci><ci> OBJECTIVE_COEFFICIENT </ci></apply></math><listOfParameters><parameter id="LOWER_BOUND" value="     0.00000000"/><parameter id="UPPER_BOUND" value="  1000.00000000"/><parameter id="OBJECTIVE_COEFFICIENT" value="     0.00000000"/></listOfParameters></kineticLaw></reaction>
<reaction id="R_ICDHyr" name="isocitrate dehydrogenase (NADP)" reversible="true"><notes><html:p>GENE_ASSOCIATION: BIFADO_01225</html:p><html:p>SUBSYSTEM: TCA</html:p><html:p>PROTEIN_CLASS: 1.1.1.42</html:p></notes><listOfReactants><speciesReference species="M_m114" stoichiometry="1"/><speciesReference species="M_m120" stoichiometry="1"/></listOfReactants><listOfProducts><speciesReference species="M_m22" stoichiometry="1"></speciesReference><speciesReference species="M_m115" stoichiometry="1"></speciesReference><speciesReference species="M_m121" stoichiometry="1"></speciesReference></listOfProducts><kineticLaw><math xmlns="http://www.w3.org/1998/Math/MathML"><apply><ci> LOWER_BOUND </ci><ci> UPPER_BOUND </ci><ci> OBJECTIVE_COEFFICIENT </ci></apply></math><listOfParameters><parameter id="LOWER_BOUND" value=" -1000.00000000"/><parameter id="UPPER_BOUND" value="  1000.00000000"/><parameter id="OBJECTIVE_COEFFICIENT" value="     0.00000000"/></listOfParameters></kineticLaw></reaction>
<reaction id="R_SUCD1" name="succinate dehydrogenase" reversible="true"><notes><html:p>GENE_ASSOCIATION: ( BIFADO_00913 and BIFADO_00914 )</html:p><html:p>SUBSYSTEM: TCA</html:p><html:p>PROTEIN_CLASS: 1.3.99.1</html:p></notes><listOfReactants><speciesReference species="M_m31" stoichiometry="1"/><speciesReference species="M_m100" stoichiometry="1"/></listOfReactants><listOfProducts><speciesReference species="M_m7" stoichiometry="1"></speciesReference><speciesReference species="M_m101" stoichiometry="1"></speciesReference><speciesReference species="M_m128" stoichiometry="1"></speciesReference></listOfProducts><kineticLaw><math xmlns="http://www.w3.org/1998/Math/MathML"><apply><ci> LOWER_BOUND </ci><ci> UPPER_BOUND </ci><ci> OBJECTIVE_COEFFICIENT </ci></apply></math><listOfParameters><parameter id="LOWER_BOUND" value=" -1000.00000000"/><parameter id="UPPER_BOUND" value="  1000.00000000"/><parameter id="OBJECTIVE_COEFFICIENT" value="     0.00000000"/></listOfParameters></kineticLaw></reaction>
<reaction id="R_FRD2" name="fumarate reductase" reversible="false"><notes><html:p>GENE_ASSOCIATION: ( BIFADO_00913 and BIFADO_00914 )</html:p><html:p>SUBSYSTEM: TCA</html:p><html:p>PROTEIN_CLASS: 1.3.99.1</html:p></notes><listOfReactants><speciesReference species="M_m128" stoichiometry="1"/><speciesReference species="M_m129" stoichiometry="1"/></listOfReactants><listOfProducts><speciesReference species="M_m31" stoichiometry="1"></speciesReference><speciesReference species="M_m130" stoichiometry="1"></speciesReference></listOfProducts><kineticLaw><math xmlns="http://www.w3.org/1998/Math/MathML"><apply><ci> LOWER_BOUND </ci><ci> UPPER_BOUND </ci><ci> OBJECTIVE_COEFFICIENT </ci></apply></math><listOfParameters><parameter id="LOWER_BOUND" value="     0.00000000"/><parameter id="UPPER_BOUND" value="  1000.00000000"/><parameter id="OBJECTIVE_COEFFICIENT" value="     0.00000000"/></listOfParameters></kineticLaw></reaction>
<reaction id="R_FRD3" name="fumarate reductase" reversible="false"><notes><html:p>GENE_ASSOCIATION: ( BIFADO_00913 and BIFADO_00914 )</html:p><html:p>SUBSYSTEM: TCA</html:p><html:p>PROTEIN_CLASS: 1.3.99.1</html:p></notes><listOfReactants><speciesReference species="M_m128" stoichiometry="1"/><speciesReference species="M_m131" stoichiometry="1"/></listOfReactants><listOfProducts><speciesReference species="M_m31" stoichiometry="1"></speciesReference><speciesReference species="M_m132" stoichiometry="1"></speciesReference></listOfProducts><kineticLaw><math xmlns="http://www.w3.org/1998/Math/MathML"><apply><ci> LOWER_BOUND </ci><ci> UPPER_BOUND </ci><ci> OBJECTIVE_COEFFICIENT </ci></apply></math><listOfParameters><parameter id="LOWER_BOUND" value="     0.00000000"/><parameter id="UPPER_BOUND" value="  1000.00000000"/><parameter id="OBJECTIVE_COEFFICIENT" value="     0.00000000"/></listOfParameters></kineticLaw></reaction>
<reaction id="R_SUCDi" name="succinate dehydrogenase (irreversible)" reversible="false"><notes><html:p>GENE_ASSOCIATION: ( BIFADO_00913 and BIFADO_00914 )</html:p><html:p>SUBSYSTEM: TCA</html:p><html:p>PROTEIN_CLASS: 1.3.99.1</html:p></notes><listOfReactants><speciesReference species="M_m31" stoichiometry="1"/><speciesReference species="M_m134" stoichiometry="1"/></listOfReactants><listOfProducts><speciesReference species="M_m128" stoichiometry="1"></speciesReference><speciesReference species="M_m133" stoichiometry="1"></speciesReference></listOfProducts><kineticLaw><math xmlns="http://www.w3.org/1998/Math/MathML"><apply><ci> LOWER_BOUND </ci><ci> UPPER_BOUND </ci><ci> OBJECTIVE_COEFFICIENT </ci></apply></math><listOfParameters><parameter id="LOWER_BOUND" value="     0.00000000"/><parameter id="UPPER_BOUND" value="  1000.00000000"/><parameter id="OBJECTIVE_COEFFICIENT" value="     0.00000000"/></listOfParameters></kineticLaw></reaction>
<reaction id="R_SUCOAS" name="succinyl-CoA synthetase (ADP-forming)" reversible="true"><notes><html:p>GENE_ASSOCIATION: ( BIFADO_01190 and BIFADO_01191 )</html:p><html:p>SUBSYSTEM: TCA</html:p><html:p>PROTEIN_CLASS: 6.2.1.5</html:p></notes><listOfReactants><speciesReference species="M_m6" stoichiometry="1"/><speciesReference species="M_m31" stoichiometry="1"/><speciesReference species="M_m122" stoichiometry="1"/></listOfReactants><listOfProducts><speciesReference species="M_m5" stoichiometry="1"></speciesReference><speciesReference species="M_m9" stoichiometry="1"></speciesReference><speciesReference species="M_m123" stoichiometry="1"></speciesReference></listOfProducts><kineticLaw><math xmlns="http://www.w3.org/1998/Math/MathML"><apply><ci> LOWER_BOUND </ci><ci> UPPER_BOUND </ci><ci> OBJECTIVE_COEFFICIENT </ci></apply></math><listOfParameters><parameter id="LOWER_BOUND" value=" -1000.00000000"/><parameter id="UPPER_BOUND" value="  1000.00000000"/><parameter id="OBJECTIVE_COEFFICIENT" value="     0.00000000"/></listOfParameters></kineticLaw></reaction>
<reaction id="R_ACALD" name="acetaldehyde dehydrogenase (acetylating)" reversible="true"><notes><html:p>GENE_ASSOCIATION: BIFADO_00569</html:p><html:p>SUBSYSTEM: Pyruvate</html:p><html:p>PROTEIN_CLASS: 1.2.1.10</html:p></notes><listOfReactants><speciesReference species="M_m100" stoichiometry="1"/><speciesReference species="M_m113" stoichiometry="1"/><speciesReference species="M_m122" stoichiometry="1"/></listOfReactants><listOfProducts><speciesReference species="M_m7" stoichiometry="1"></speciesReference><speciesReference species="M_m101" stoichiometry="1"></speciesReference><speciesReference species="M_m124" stoichiometry="1"></speciesReference></listOfProducts><kineticLaw><math xmlns="http://www.w3.org/1998/Math/MathML"><apply><ci> LOWER_BOUND </ci><ci> UPPER_BOUND </ci><ci> OBJECTIVE_COEFFICIENT </ci></apply></math><listOfParameters><parameter id="LOWER_BOUND" value=" -1000.00000000"/><parameter id="UPPER_BOUND" value="  1000.00000000"/><parameter id="OBJECTIVE_COEFFICIENT" value="     0.00000000"/></listOfParameters></kineticLaw></reaction>
<reaction id="R_ACKr" name="acetate kinase" reversible="true"><notes><html:p>GENE_ASSOCIATION: BIFADO_01328</html:p><html:p>SUBSYSTEM: Pyruvate</html:p><html:p>PROTEIN_CLASS: 2.7.2.1</html:p></notes><listOfReactants><speciesReference species="M_m6" stoichiometry="1"/><speciesReference species="M_m19" stoichiometry="1"/></listOfReactants><listOfProducts><speciesReference species="M_m5" stoichiometry="1"></speciesReference><speciesReference species="M_m111" stoichiometry="1"></speciesReference></listOfProducts><kineticLaw><math xmlns="http://www.w3.org/1998/Math/MathML"><apply><ci> LOWER_BOUND </ci><ci> UPPER_BOUND </ci><ci> OBJECTIVE_COEFFICIENT </ci></apply></math><listOfParameters><parameter id="LOWER_BOUND" value=" -1000.00000000"/><parameter id="UPPER_BOUND" value="  1000.00000000"/><parameter id="OBJECTIVE_COEFFICIENT" value="     0.00000000"/></listOfParameters></kineticLaw></reaction>
<reaction id="R_LDH_L" name="L-lactate dehydrogenase" reversible="true"><notes><html:p>GENE_ASSOCIATION: BIFADO_02218</html:p><html:p>SUBSYSTEM: Pyruvate</html:p><html:p>PROTEIN_CLASS: 1.1.1.27</html:p></notes><listOfReactants><speciesReference species="M_m25" stoichiometry="1"/><speciesReference species="M_m100" stoichiometry="1"/></listOfReactants><listOfProducts><speciesReference species="M_m7" stoichiometry="1"></speciesReference><speciesReference species="M_m101" stoichiometry="1"></speciesReference><speciesReference species="M_m105" stoichiometry="1"></speciesReference></listOfProducts><kineticLaw><math xmlns="http://www.w3.org/1998/Math/MathML"><apply><ci> LOWER_BOUND </ci><ci> UPPER_BOUND </ci><ci> OBJECTIVE_COEFFICIENT </ci></apply></math><listOfParameters><parameter id="LOWER_BOUND" value=" -1000.00000000"/><parameter id="UPPER_BOUND" value="  1000.00000000"/><parameter id="OBJECTIVE_COEFFICIENT" value="     0.00000000"/></listOfParameters></kineticLaw></reaction>
<reaction id="R_PFL" name="pyruvate formate lyase" reversible="false"><notes><html:p>GENE_ASSOCIATION: BIFADO_02023</html:p><html:p>SUBSYSTEM: Pyruvate</html:p><html:p>PROTEIN_CLASS: 2.3.1.54</html:p></notes><listOfReactants><speciesReference species="M_m105" stoichiometry="1"/><speciesReference species="M_m122" stoichiometry="1"/></listOfReactants><listOfProducts><speciesReference species="M_m36" stoichiometry="1"></speciesReference><speciesReference species="M_m124" stoichiometry="1"></speciesReference></listOfProducts><kineticLaw><math xmlns="http://www.w3.org/1998/Math/MathML"><apply><ci> LOWER_BOUND </ci><ci> UPPER_BOUND </ci><ci> OBJECTIVE_COEFFICIENT </ci></apply></math><listOfParameters><parameter id="LOWER_BOUND" value="     0.00000000"/><parameter id="UPPER_BOUND" value="  1000.00000000"/><parameter id="OBJECTIVE_COEFFICIENT" value="     0.00000000"/></listOfParameters></kineticLaw></reaction>
<reaction id="R_PTAr" name="phosphotransacetylase" reversible="true"><notes><html:p>GENE_ASSOCIATION: BIFADO_01329</html:p><html:p>SUBSYSTEM: Pyruvate</html:p><html:p>PROTEIN_CLASS: 2.3.1.8</html:p></notes><listOfReactants><speciesReference species="M_m9" stoichiometry="1"/><speciesReference species="M_m124" stoichiometry="1"/></listOfReactants><listOfProducts><speciesReference species="M_m111" stoichiometry="1"></speciesReference><speciesReference species="M_m122" stoichiometry="1"></speciesReference></listOfProducts><kineticLaw><math xmlns="http://www.w3.org/1998/Math/MathML"><apply><ci> LOWER_BOUND </ci><ci> UPPER_BOUND </ci><ci> OBJECTIVE_COEFFICIENT </ci></apply></math><listOfParameters><parameter id="LOWER_BOUND" value=" -1000.00000000"/><parameter id="UPPER_BOUND" value="  1000.00000000"/><parameter id="OBJECTIVE_COEFFICIENT" value="     0.00000000"/></listOfParameters></kineticLaw></reaction>
<reaction id="R_PPC" name="phosphoenolpyruvate carboxylase" reversible="false"><notes><html:p>GENE_ASSOCIATION: BIFADO_00174</html:p><html:p>SUBSYSTEM: Pyruvate</html:p><html:p>PROTEIN_CLASS: 4.1.1.31</html:p></notes><listOfReactants><speciesReference species="M_m8" stoichiometry="1"/><speciesReference species="M_m22" stoichiometry="1"/><speciesReference species="M_m104" stoichiometry="1"/></listOfReactants><listOfProducts><speciesReference species="M_m7" stoichiometry="1"></speciesReference><speciesReference species="M_m9" stoichiometry="1"></speciesReference><speciesReference species="M_m125" stoichiometry="1"></speciesReference></listOfProducts><kineticLaw><math xmlns="http://www.w3.org/1998/Math/MathML"><apply><ci> LOWER_BOUND </ci><ci> UPPER_BOUND </ci><ci> OBJECTIVE_COEFFICIENT </ci></apply></math><listOfParameters><parameter id="LOWER_BOUND" value="     0.00000000"/><parameter id="UPPER_BOUND" value="  1000.00000000"/><parameter id="OBJECTIVE_COEFFICIENT" value="     0.00000000"/></listOfParameters></kineticLaw></reaction>
<reaction id="R_PDH" name="pyruvate dehydrogenase" reversible="true"><notes><html:p>GENE_ASSOCIATION: BIFADO_01971</html:p><html:p>SUBSYSTEM: Pyruvate</html:p><html:p>PROTEIN_CLASS: K00163:K00161:K00162:K00382:K00627</html:p></notes><listOfReactants><speciesReference species="M_m100" stoichiometry="1"/><speciesReference species="M_m105" stoichiometry="1"/><speciesReference species="M_m122" stoichiometry="1"/></listOfReactants><listOfProducts><speciesReference species="M_m22" stoichiometry="1"></speciesReference><speciesReference species="M_m101" stoichiometry="1"></speciesReference><speciesReference species="M_m124" stoichiometry="1"></speciesReference></listOfProducts><kineticLaw><math xmlns="http://www.w3.org/1998/Math/MathML"><apply><ci> LOWER_BOUND </ci><ci> UPPER_BOUND </ci><ci> OBJECTIVE_COEFFICIENT </ci></apply></math><listOfParameters><parameter id="LOWER_BOUND" value=" -1000.00000000"/><parameter id="UPPER_BOUND" value="  1000.00000000"/><parameter id="OBJECTIVE_COEFFICIENT" value="     0.00000000"/></listOfParameters></kineticLaw></reaction>
<reaction id="R_LCARR" name="lacaldehyde reductase (R-propane-1,2-diol forming)" reversible="true"><notes><html:p>GENE_ASSOCIATION: BIFADO_00662</html:p><html:p>SUBSYSTEM: Pyruvate</html:p><html:p>PROTEIN_CLASS: K00048</html:p></notes><listOfReactants><speciesReference species="M_m7" stoichiometry="1"/><speciesReference species="M_m101" stoichiometry="1"/><speciesReference species="M_m136" stoichiometry="1"/></listOfReactants><listOfProducts><speciesReference species="M_m100" stoichiometry="1"></speciesReference><speciesReference species="M_m135" stoichiometry="1"></speciesReference></listOfProducts><kineticLaw><math xmlns="http://www.w3.org/1998/Math/MathML"><apply><ci> LOWER_BOUND </ci><ci> UPPER_BOUND </ci><ci> OBJECTIVE_COEFFICIENT </ci></apply></math><listOfParameters><parameter id="LOWER_BOUND" value=" -1000.00000000"/><parameter id="UPPER_BOUND" value="  1000.00000000"/><parameter id="OBJECTIVE_COEFFICIENT" value="     0.00000000"/></listOfParameters></kineticLaw></reaction>
<reaction id="R_GLYOX" name="hydroxyacylglutathione hydrolase" reversible="false"><notes><html:p>GENE_ASSOCIATION: BIFADO_01101</html:p><html:p>SUBSYSTEM: Pyruvate</html:p><html:p>PROTEIN_CLASS: K01069</html:p></notes><listOfReactants><speciesReference species="M_m8" stoichiometry="1"/><speciesReference species="M_m137" stoichiometry="1"/></listOfReactants><listOfProducts><speciesReference species="M_m7" stoichiometry="1"></speciesReference><speciesReference species="M_m138" stoichiometry="1"></speciesReference><speciesReference species="M_m139" stoichiometry="1"></speciesReference></listOfProducts><kineticLaw><math xmlns="http://www.w3.org/1998/Math/MathML"><apply><ci> LOWER_BOUND </ci><ci> UPPER_BOUND </ci><ci> OBJECTIVE_COEFFICIENT </ci></apply></math><listOfParameters><parameter id="LOWER_BOUND" value="     0.00000000"/><parameter id="UPPER_BOUND" value="  1000.00000000"/><parameter id="OBJECTIVE_COEFFICIENT" value="     0.00000000"/></listOfParameters></kineticLaw></reaction>
<reaction id="R_G6PDH2r" name="glucose 6-phosphate dehydrogenase" reversible="true"><notes><html:p>GENE_ASSOCIATION: ( BIFADO_00994 and BIFADO_00993 )</html:p><html:p>SUBSYSTEM: PPP</html:p><html:p>PROTEIN_CLASS: 1.1.1.49</html:p></notes><listOfReactants><speciesReference species="M_m95" stoichiometry="1"/><speciesReference species="M_m114" stoichiometry="1"/></listOfReactants><listOfProducts><speciesReference species="M_m7" stoichiometry="1"></speciesReference><speciesReference species="M_m115" stoichiometry="1"></speciesReference><speciesReference species="M_m140" stoichiometry="1"></speciesReference></listOfProducts><kineticLaw><math xmlns="http://www.w3.org/1998/Math/MathML"><apply><ci> LOWER_BOUND </ci><ci> UPPER_BOUND </ci><ci> OBJECTIVE_COEFFICIENT </ci></apply></math><listOfParameters><parameter id="LOWER_BOUND" value=" -1000.00000000"/><parameter id="UPPER_BOUND" value="  1000.00000000"/><parameter id="OBJECTIVE_COEFFICIENT" value="     0.00000000"/></listOfParameters></kineticLaw></reaction>
<reaction id="R_PGL" name="6-phosphogluconolactonase" reversible="false"><notes><html:p>GENE_ASSOCIATION: BIFADO_00992</html:p><html:p>SUBSYSTEM: PPP</html:p><html:p>PROTEIN_CLASS: 3.1.1.31</html:p></notes><listOfReactants><speciesReference species="M_m8" stoichiometry="1"/><speciesReference species="M_m140" stoichiometry="1"/></listOfReactants><listOfProducts><speciesReference species="M_m7" stoichiometry="1"></speciesReference><speciesReference species="M_m141" stoichiometry="1"></speciesReference></listOfProducts><kineticLaw><math xmlns="http://www.w3.org/1998/Math/MathML"><apply><ci> LOWER_BOUND </ci><ci> UPPER_BOUND </ci><ci> OBJECTIVE_COEFFICIENT </ci></apply></math><listOfParameters><parameter id="LOWER_BOUND" value="     0.00000000"/><parameter id="UPPER_BOUND" value="  1000.00000000"/><parameter id="OBJECTIVE_COEFFICIENT" value="     0.00000000"/></listOfParameters></kineticLaw></reaction>
<reaction id="R_GND" name="phosphogluconate dehydrogenase" reversible="false"><notes><html:p>GENE_ASSOCIATION: ( BIFADO_00412 and BIFADO_00991 )</html:p><html:p>SUBSYSTEM: PPP</html:p><html:p>PROTEIN_CLASS: 1.1.1.44</html:p></notes><listOfReactants><speciesReference species="M_m114" stoichiometry="1"/><speciesReference species="M_m141" stoichiometry="1"/></listOfReactants><listOfProducts><speciesReference species="M_m22" stoichiometry="1"></speciesReference><speciesReference species="M_m115" stoichiometry="1"></speciesReference><speciesReference species="M_m142" stoichiometry="1"></speciesReference></listOfProducts><kineticLaw><math xmlns="http://www.w3.org/1998/Math/MathML"><apply><ci> LOWER_BOUND </ci><ci> UPPER_BOUND </ci><ci> OBJECTIVE_COEFFICIENT </ci></apply></math><listOfParameters><parameter id="LOWER_BOUND" value="     0.00000000"/><parameter id="UPPER_BOUND" value="  1000.00000000"/><parameter id="OBJECTIVE_COEFFICIENT" value="     0.00000000"/></listOfParameters></kineticLaw></reaction>
<reaction id="R_RPI" name="ribose-5-phosphate isomerase" reversible="true"><notes><html:p>GENE_ASSOCIATION: BIFADO_00616</html:p><html:p>SUBSYSTEM: PPP</html:p><html:p>PROTEIN_CLASS: 5.3.1.6</html:p></notes><listOfReactants><speciesReference species="M_m143" stoichiometry="1"/></listOfReactants><listOfProducts><speciesReference species="M_m142" stoichiometry="1"></speciesReference></listOfProducts><kineticLaw><math xmlns="http://www.w3.org/1998/Math/MathML"><apply><ci> LOWER_BOUND </ci><ci> UPPER_BOUND </ci><ci> OBJECTIVE_COEFFICIENT </ci></apply></math><listOfParameters><parameter id="LOWER_BOUND" value=" -1000.00000000"/><parameter id="UPPER_BOUND" value="  1000.00000000"/><parameter id="OBJECTIVE_COEFFICIENT" value="     0.00000000"/></listOfParameters></kineticLaw></reaction>
<reaction id="R_RPE" name="ribulose 5-phosphate 3-epimerase" reversible="true"><notes><html:p>GENE_ASSOCIATION: BIFADO_01207</html:p><html:p>SUBSYSTEM: PPP</html:p><html:p>PROTEIN_CLASS: 5.1.3.1</html:p></notes><listOfReactants><speciesReference species="M_m142" stoichiometry="1"/></listOfReactants><listOfProducts><speciesReference species="M_m144" stoichiometry="1"></speciesReference></listOfProducts><kineticLaw><math xmlns="http://www.w3.org/1998/Math/MathML"><apply><ci> LOWER_BOUND </ci><ci> UPPER_BOUND </ci><ci> OBJECTIVE_COEFFICIENT </ci></apply></math><listOfParameters><parameter id="LOWER_BOUND" value=" -1000.00000000"/><parameter id="UPPER_BOUND" value="  1000.00000000"/><parameter id="OBJECTIVE_COEFFICIENT" value="     0.00000000"/></listOfParameters></kineticLaw></reaction>
<reaction id="R_TKT1" name="transketolase" reversible="true"><notes><html:p>GENE_ASSOCIATION: BIFADO_01156</html:p><html:p>SUBSYSTEM: PPP</html:p><html:p>PROTEIN_CLASS: 2.2.1.1</html:p></notes><listOfReactants><speciesReference species="M_m143" stoichiometry="1"/><speciesReference species="M_m144" stoichiometry="1"/></listOfReactants><listOfProducts><speciesReference species="M_m98" stoichiometry="1"></speciesReference><speciesReference species="M_m145" stoichiometry="1"></speciesReference></listOfProducts><kineticLaw><math xmlns="http://www.w3.org/1998/Math/MathML"><apply><ci> LOWER_BOUND </ci><ci> UPPER_BOUND </ci><ci> OBJECTIVE_COEFFICIENT </ci></apply></math><listOfParameters><parameter id="LOWER_BOUND" value=" -1000.00000000"/><parameter id="UPPER_BOUND" value="  1000.00000000"/><parameter id="OBJECTIVE_COEFFICIENT" value="     0.00000000"/></listOfParameters></kineticLaw></reaction>
<reaction id="R_TKT2" name="transketolase" reversible="true"><notes><html:p>GENE_ASSOCIATION: BIFADO_01156</html:p><html:p>SUBSYSTEM: PPP</html:p><html:p>PROTEIN_CLASS: 2.2.1.1</html:p></notes><listOfReactants><speciesReference species="M_m112" stoichiometry="1"/><speciesReference species="M_m144" stoichiometry="1"/></listOfReactants><listOfProducts><speciesReference species="M_m94" stoichiometry="1"></speciesReference><speciesReference species="M_m98" stoichiometry="1"></speciesReference></listOfProducts><kineticLaw><math xmlns="http://www.w3.org/1998/Math/MathML"><apply><ci> LOWER_BOUND </ci><ci> UPPER_BOUND </ci><ci> OBJECTIVE_COEFFICIENT </ci></apply></math><listOfParameters><parameter id="LOWER_BOUND" value=" -1000.00000000"/><parameter id="UPPER_BOUND" value="  1000.00000000"/><parameter id="OBJECTIVE_COEFFICIENT" value="     0.00000000"/></listOfParameters></kineticLaw></reaction>
<reaction id="R_TALA" name="transaldolase" reversible="true"><notes><html:p>GENE_ASSOCIATION: BIFADO_01155</html:p><html:p>SUBSYSTEM: PPP</html:p><html:p>PROTEIN_CLASS: 2.2.1.2</html:p></notes><listOfReactants><speciesReference species="M_m94" stoichiometry="1"/><speciesReference species="M_m112" stoichiometry="1"/></listOfReactants><listOfProducts><speciesReference species="M_m98" stoichiometry="1"></speciesReference><speciesReference species="M_m145" stoichiometry="1"></speciesReference></listOfProducts><kineticLaw><math xmlns="http://www.w3.org/1998/Math/MathML"><apply><ci> LOWER_BOUND </ci><ci> UPPER_BOUND </ci><ci> OBJECTIVE_COEFFICIENT </ci></apply></math><listOfParameters><parameter id="LOWER_BOUND" value=" -1000.00000000"/><parameter id="UPPER_BOUND" value="  1000.00000000"/><parameter id="OBJECTIVE_COEFFICIENT" value="     0.00000000"/></listOfParameters></kineticLaw></reaction>
<reaction id="R_PRPPS" name="phosphoribosylpyrophosphate synthetase" reversible="true"><notes><html:p>GENE_ASSOCIATION: ( BIFADO_01734 and BIFADO_01898 )</html:p><html:p>SUBSYSTEM: PPP</html:p><html:p>PROTEIN_CLASS: 2.7.6.1</html:p></notes><listOfReactants><speciesReference species="M_m6" stoichiometry="1"/><speciesReference species="M_m143" stoichiometry="1"/></listOfReactants><listOfProducts><speciesReference species="M_m7" stoichiometry="1"></speciesReference><speciesReference species="M_m146" stoichiometry="1"></speciesReference><speciesReference species="M_m147" stoichiometry="1"></speciesReference></listOfProducts><kineticLaw><math xmlns="http://www.w3.org/1998/Math/MathML"><apply><ci> LOWER_BOUND </ci><ci> UPPER_BOUND </ci><ci> OBJECTIVE_COEFFICIENT </ci></apply></math><listOfParameters><parameter id="LOWER_BOUND" value=" -1000.00000000"/><parameter id="UPPER_BOUND" value="  1000.00000000"/><parameter id="OBJECTIVE_COEFFICIENT" value="     0.00000000"/></listOfParameters></kineticLaw></reaction>
<reaction id="R_R1PK" name="ribose 1-phosphokinase" reversible="false"><notes><html:p>SUBSYSTEM: PPP</html:p></notes><listOfReactants><speciesReference species="M_m6" stoichiometry="1"/><speciesReference species="M_m149" stoichiometry="1"/></listOfReactants><listOfProducts><speciesReference species="M_m5" stoichiometry="1"></speciesReference><speciesReference species="M_m7" stoichiometry="1"></speciesReference><speciesReference species="M_m148" stoichiometry="1"></speciesReference></listOfProducts><kineticLaw><math xmlns="http://www.w3.org/1998/Math/MathML"><apply><ci> LOWER_BOUND </ci><ci> UPPER_BOUND </ci><ci> OBJECTIVE_COEFFICIENT </ci></apply></math><listOfParameters><parameter id="LOWER_BOUND" value="     0.00000000"/><parameter id="UPPER_BOUND" value="  1000.00000000"/><parameter id="OBJECTIVE_COEFFICIENT" value="     0.00000000"/></listOfParameters></kineticLaw></reaction>
<reaction id="R_R02750" name="ribokinase" reversible="true"><notes><html:p>GENE_ASSOCIATION: BIFADO_01736</html:p><html:p>SUBSYSTEM: PPP</html:p><html:p>PROTEIN_CLASS: 2.7.1.15</html:p></notes><listOfReactants><speciesReference species="M_m5" stoichiometry="1"/><speciesReference species="M_m7" stoichiometry="1"/><speciesReference species="M_m150" stoichiometry="1"/></listOfReactants><listOfProducts><speciesReference species="M_m6" stoichiometry="1"></speciesReference><speciesReference species="M_m151" stoichiometry="1"></speciesReference></listOfProducts><kineticLaw><math xmlns="http://www.w3.org/1998/Math/MathML"><apply><ci> LOWER_BOUND </ci><ci> UPPER_BOUND </ci><ci> OBJECTIVE_COEFFICIENT </ci></apply></math><listOfParameters><parameter id="LOWER_BOUND" value=" -1000.00000000"/><parameter id="UPPER_BOUND" value="  1000.00000000"/><parameter id="OBJECTIVE_COEFFICIENT" value="     0.00000000"/></listOfParameters></kineticLaw></reaction>
<reaction id="R_RBK" name="ribokinase" reversible="false"><notes><html:p>GENE_ASSOCIATION: BIFADO_01736</html:p><html:p>SUBSYSTEM: PPP</html:p><html:p>PROTEIN_CLASS: 2.7.1.15</html:p></notes><listOfReactants><speciesReference species="M_m6" stoichiometry="1"/><speciesReference species="M_m152" stoichiometry="1"/></listOfReactants><listOfProducts><speciesReference species="M_m5" stoichiometry="1"></speciesReference><speciesReference species="M_m7" stoichiometry="1"></speciesReference><speciesReference species="M_m143" stoichiometry="1"></speciesReference></listOfProducts><kineticLaw><math xmlns="http://www.w3.org/1998/Math/MathML"><apply><ci> LOWER_BOUND </ci><ci> UPPER_BOUND </ci><ci> OBJECTIVE_COEFFICIENT </ci></apply></math><listOfParameters><parameter id="LOWER_BOUND" value="     0.00000000"/><parameter id="UPPER_BOUND" value="  1000.00000000"/><parameter id="OBJECTIVE_COEFFICIENT" value="     0.00000000"/></listOfParameters></kineticLaw></reaction>
<reaction id="R_GNK" name="gluconokinase" reversible="false"><notes><html:p>GENE_ASSOCIATION: BIFADO_00414</html:p><html:p>SUBSYSTEM: PPP</html:p><html:p>PROTEIN_CLASS: 2.7.1.12</html:p></notes><listOfReactants><speciesReference species="M_m6" stoichiometry="1"/><speciesReference species="M_m153" stoichiometry="1"/></listOfReactants><listOfProducts><speciesReference species="M_m5" stoichiometry="1"></speciesReference><speciesReference species="M_m7" stoichiometry="1"></speciesReference><speciesReference species="M_m141" stoichiometry="1"></speciesReference></listOfProducts><kineticLaw><math xmlns="http://www.w3.org/1998/Math/MathML"><apply><ci> LOWER_BOUND </ci><ci> UPPER_BOUND </ci><ci> OBJECTIVE_COEFFICIENT </ci></apply></math><listOfParameters><parameter id="LOWER_BOUND" value="     0.00000000"/><parameter id="UPPER_BOUND" value="  1000.00000000"/><parameter id="OBJECTIVE_COEFFICIENT" value="     0.00000000"/></listOfParameters></kineticLaw></reaction>
<reaction id="R_ALATA_L" name="L-alanine transaminase" reversible="true"><notes><html:p>GENE_ASSOCIATION: BIFADO_01153</html:p><html:p>SUBSYSTEM: Alanine and Aspartate and Glutamate</html:p><html:p>PROTEIN_CLASS: 2.6.1.2</html:p></notes><listOfReactants><speciesReference species="M_m121" stoichiometry="1"/><speciesReference species="M_m154" stoichiometry="1"/></listOfReactants><listOfProducts><speciesReference species="M_m105" stoichiometry="1"></speciesReference><speciesReference species="M_m155" stoichiometry="1"></speciesReference></listOfProducts><kineticLaw><math xmlns="http://www.w3.org/1998/Math/MathML"><apply><ci> LOWER_BOUND </ci><ci> UPPER_BOUND </ci><ci> OBJECTIVE_COEFFICIENT </ci></apply></math><listOfParameters><parameter id="LOWER_BOUND" value=" -1000.00000000"/><parameter id="UPPER_BOUND" value="  1000.00000000"/><parameter id="OBJECTIVE_COEFFICIENT" value="     0.00000000"/></listOfParameters></kineticLaw></reaction>
<reaction id="R_ASNN" name="L-asparaginase" reversible="false"><notes><html:p>GENE_ASSOCIATION: BIFADO_00220</html:p><html:p>SUBSYSTEM: Alanine and Aspartate and Glutamate</html:p><html:p>PROTEIN_CLASS: 3.5.1.1</html:p></notes><listOfReactants><speciesReference species="M_m8" stoichiometry="1"/><speciesReference species="M_m83" stoichiometry="1"/></listOfReactants><listOfProducts><speciesReference species="M_m12" stoichiometry="1"></speciesReference><speciesReference species="M_m158" stoichiometry="1"></speciesReference></listOfProducts><kineticLaw><math xmlns="http://www.w3.org/1998/Math/MathML"><apply><ci> LOWER_BOUND </ci><ci> UPPER_BOUND </ci><ci> OBJECTIVE_COEFFICIENT </ci></apply></math><listOfParameters><parameter id="LOWER_BOUND" value="     0.00000000"/><parameter id="UPPER_BOUND" value="  1000.00000000"/><parameter id="OBJECTIVE_COEFFICIENT" value="     0.00000000"/></listOfParameters></kineticLaw></reaction>
<reaction id="R_ASNS1" name="asparagine synthase (glutamine-hydrolysing)" reversible="false"><notes><html:p>GENE_ASSOCIATION: BIFADO_02176</html:p><html:p>SUBSYSTEM: Alanine and Aspartate and Glutamate</html:p><html:p>PROTEIN_CLASS: 6.3.5.4</html:p></notes><listOfReactants><speciesReference species="M_m6" stoichiometry="1"/><speciesReference species="M_m8" stoichiometry="1"/><speciesReference species="M_m158" stoichiometry="1"/><speciesReference species="M_m159" stoichiometry="1"/></listOfReactants><listOfProducts><speciesReference species="M_m7" stoichiometry="1"></speciesReference><speciesReference species="M_m83" stoichiometry="1"></speciesReference><speciesReference species="M_m110" stoichiometry="1"></speciesReference><speciesReference species="M_m147" stoichiometry="1"></speciesReference><speciesReference species="M_m155" stoichiometry="1"></speciesReference></listOfProducts><kineticLaw><math xmlns="http://www.w3.org/1998/Math/MathML"><apply><ci> LOWER_BOUND </ci><ci> UPPER_BOUND </ci><ci> OBJECTIVE_COEFFICIENT </ci></apply></math><listOfParameters><parameter id="LOWER_BOUND" value="     0.00000000"/><parameter id="UPPER_BOUND" value="  1000.00000000"/><parameter id="OBJECTIVE_COEFFICIENT" value="     0.00000000"/></listOfParameters></kineticLaw></reaction>
<reaction id="R_ASPTA" name="aspartate transaminase" reversible="true"><notes><html:p>GENE_ASSOCIATION: BIFADO_00411</html:p><html:p>SUBSYSTEM: Alanine and Aspartate and Glutamate</html:p><html:p>PROTEIN_CLASS: 2.6.1.1</html:p></notes><listOfReactants><speciesReference species="M_m121" stoichiometry="1"/><speciesReference species="M_m158" stoichiometry="1"/></listOfReactants><listOfProducts><speciesReference species="M_m125" stoichiometry="1"></speciesReference><speciesReference species="M_m155" stoichiometry="1"></speciesReference></listOfProducts><kineticLaw><math xmlns="http://www.w3.org/1998/Math/MathML"><apply><ci> LOWER_BOUND </ci><ci> UPPER_BOUND </ci><ci> OBJECTIVE_COEFFICIENT </ci></apply></math><listOfParameters><parameter id="LOWER_BOUND" value=" -1000.00000000"/><parameter id="UPPER_BOUND" value="  1000.00000000"/><parameter id="OBJECTIVE_COEFFICIENT" value="     0.00000000"/></listOfParameters></kineticLaw></reaction>
<reaction id="R_VPAMT" name="Valine-pyruvate aminotransferase" reversible="false"><notes><html:p>GENE_ASSOCIATION: BIFADO_01153</html:p><html:p>SUBSYSTEM: Alanine and Aspartate and Glutamate</html:p><html:p>PROTEIN_CLASS: 2.6.1.66</html:p></notes><listOfReactants><speciesReference species="M_m154" stoichiometry="1"/><speciesReference species="M_m160" stoichiometry="1"/></listOfReactants><listOfProducts><speciesReference species="M_m48" stoichiometry="1"></speciesReference><speciesReference species="M_m105" stoichiometry="1"></speciesReference></listOfProducts><kineticLaw><math xmlns="http://www.w3.org/1998/Math/MathML"><apply><ci> LOWER_BOUND </ci><ci> UPPER_BOUND </ci><ci> OBJECTIVE_COEFFICIENT </ci></apply></math><listOfParameters><parameter id="LOWER_BOUND" value="     0.00000000"/><parameter id="UPPER_BOUND" value="  1000.00000000"/><parameter id="OBJECTIVE_COEFFICIENT" value="     0.00000000"/></listOfParameters></kineticLaw></reaction>
<reaction id="R_GLNS" name="glutamine synthetase" reversible="false"><notes><html:p>GENE_ASSOCIATION: ( BIFADO_01969 and BIFADO_02238 )</html:p><html:p>SUBSYSTEM: Alanine and Aspartate and Glutamate</html:p><html:p>PROTEIN_CLASS: 6.3.1.2</html:p></notes><listOfReactants><speciesReference species="M_m6" stoichiometry="1"/><speciesReference species="M_m12" stoichiometry="1"/><speciesReference species="M_m155" stoichiometry="1"/></listOfReactants><listOfProducts><speciesReference species="M_m5" stoichiometry="1"></speciesReference><speciesReference species="M_m7" stoichiometry="1"></speciesReference><speciesReference species="M_m9" stoichiometry="1"></speciesReference><speciesReference species="M_m159" stoichiometry="1"></speciesReference></listOfProducts><kineticLaw><math xmlns="http://www.w3.org/1998/Math/MathML"><apply><ci> LOWER_BOUND </ci><ci> UPPER_BOUND </ci><ci> OBJECTIVE_COEFFICIENT </ci></apply></math><listOfParameters><parameter id="LOWER_BOUND" value="     0.00000000"/><parameter id="UPPER_BOUND" value="  1000.00000000"/><parameter id="OBJECTIVE_COEFFICIENT" value="     0.00000000"/></listOfParameters></kineticLaw></reaction>
<reaction id="R_GLUDC" name="Glutamate Decarboxylase" reversible="false"><notes><html:p>GENE_ASSOCIATION: BIFADO_01777</html:p><html:p>SUBSYSTEM: Alanine and Aspartate and Glutamate</html:p><html:p>PROTEIN_CLASS: 4.1.1.15</html:p></notes><listOfReactants><speciesReference species="M_m7" stoichiometry="1"/><speciesReference species="M_m155" stoichiometry="1"/></listOfReactants><listOfProducts><speciesReference species="M_m22" stoichiometry="1"></speciesReference><speciesReference species="M_m161" stoichiometry="1"></speciesReference></listOfProducts><kineticLaw><math xmlns="http://www.w3.org/1998/Math/MathML"><apply><ci> LOWER_BOUND </ci><ci> UPPER_BOUND </ci><ci> OBJECTIVE_COEFFICIENT </ci></apply></math><listOfParameters><parameter id="LOWER_BOUND" value="     0.00000000"/><parameter id="UPPER_BOUND" value="  1000.00000000"/><parameter id="OBJECTIVE_COEFFICIENT" value="     0.00000000"/></listOfParameters></kineticLaw></reaction>
<reaction id="R_GLUSy" name="glutamate synthase (NADPH)" reversible="false"><notes><html:p>GENE_ASSOCIATION: ( BIFADO_01257 and BIFADO_01258 )</html:p><html:p>SUBSYSTEM: Alanine and Aspartate and Glutamate</html:p><html:p>PROTEIN_CLASS: 1.4.1.13</html:p></notes><listOfReactants><speciesReference species="M_m7" stoichiometry="1"/><speciesReference species="M_m115" stoichiometry="1"/><speciesReference species="M_m121" stoichiometry="1"/><speciesReference species="M_m159" stoichiometry="1"/></listOfReactants><listOfProducts><speciesReference species="M_m114" stoichiometry="1"></speciesReference><speciesReference species="M_m155" stoichiometry="2"></speciesReference></listOfProducts><kineticLaw><math xmlns="http://www.w3.org/1998/Math/MathML"><apply><ci> LOWER_BOUND </ci><ci> UPPER_BOUND </ci><ci> OBJECTIVE_COEFFICIENT </ci></apply></math><listOfParameters><parameter id="LOWER_BOUND" value="     0.00000000"/><parameter id="UPPER_BOUND" value="  1000.00000000"/><parameter id="OBJECTIVE_COEFFICIENT" value="     0.00000000"/></listOfParameters></kineticLaw></reaction>
<reaction id="R_GLUDy" name="glutamate dehydrogenase (NADP)" reversible="true"><notes><html:p>GENE_ASSOCIATION: BIFADO_00163</html:p><html:p>SUBSYSTEM: Alanine and Aspartate and Glutamate</html:p><html:p>PROTEIN_CLASS: 1.4.1.4</html:p></notes><listOfReactants><speciesReference species="M_m8" stoichiometry="1"/><speciesReference species="M_m114" stoichiometry="1"/><speciesReference species="M_m155" stoichiometry="1"/></listOfReactants><listOfProducts><speciesReference species="M_m7" stoichiometry="1"></speciesReference><speciesReference species="M_m12" stoichiometry="1"></speciesReference><speciesReference species="M_m115" stoichiometry="1"></speciesReference><speciesReference species="M_m121" stoichiometry="1"></speciesReference></listOfProducts><kineticLaw><math xmlns="http://www.w3.org/1998/Math/MathML"><apply><ci> LOWER_BOUND </ci><ci> UPPER_BOUND </ci><ci> OBJECTIVE_COEFFICIENT </ci></apply></math><listOfParameters><parameter id="LOWER_BOUND" value=" -1000.00000000"/><parameter id="UPPER_BOUND" value="  1000.00000000"/><parameter id="OBJECTIVE_COEFFICIENT" value="     0.00000000"/></listOfParameters></kineticLaw></reaction>
<reaction id="R_RHEA_13756" name="Glutamate synthase [NADH]" reversible="false"><notes><html:p>GENE_ASSOCIATION: ( BIFADO_01257 and BIFADO_01258 )</html:p><html:p>SUBSYSTEM: Alanine and Aspartate and Glutamate</html:p><html:p>PROTEIN_CLASS: 1.4.1.14</html:p></notes><listOfReactants><speciesReference species="M_m101" stoichiometry="1"/><speciesReference species="M_m121" stoichiometry="1"/><speciesReference species="M_m159" stoichiometry="1"/></listOfReactants><listOfProducts><speciesReference species="M_m100" stoichiometry="1"></speciesReference><speciesReference species="M_m155" stoichiometry="2"></speciesReference></listOfProducts><kineticLaw><math xmlns="http://www.w3.org/1998/Math/MathML"><apply><ci> LOWER_BOUND </ci><ci> UPPER_BOUND </ci><ci> OBJECTIVE_COEFFICIENT </ci></apply></math><listOfParameters><parameter id="LOWER_BOUND" value="     0.00000000"/><parameter id="UPPER_BOUND" value="  1000.00000000"/><parameter id="OBJECTIVE_COEFFICIENT" value="     0.00000000"/></listOfParameters></kineticLaw></reaction>
<reaction id="R_RHEA_14976" name="aspartate racemase" reversible="true"><notes><html:p>GENE_ASSOCIATION: BIFADO_02186</html:p><html:p>SUBSYSTEM: Alanine and Aspartate and Glutamate</html:p><html:p>PROTEIN_CLASS: 5.1.1.13</html:p></notes><listOfReactants><speciesReference species="M_m158" stoichiometry="1"/></listOfReactants><listOfProducts><speciesReference species="M_m162" stoichiometry="1"></speciesReference></listOfProducts><kineticLaw><math xmlns="http://www.w3.org/1998/Math/MathML"><apply><ci> LOWER_BOUND </ci><ci> UPPER_BOUND </ci><ci> OBJECTIVE_COEFFICIENT </ci></apply></math><listOfParameters><parameter id="LOWER_BOUND" value=" -1000.00000000"/><parameter id="UPPER_BOUND" value="  1000.00000000"/><parameter id="OBJECTIVE_COEFFICIENT" value="     0.00000000"/></listOfParameters></kineticLaw></reaction>
<reaction id="R_GHMT2r" name="glycine hydroxymethyltransferase, reversible" reversible="true"><notes><html:p>GENE_ASSOCIATION: BIFADO_01902</html:p><html:p>SUBSYSTEM: Glycine and Serine and Threonine</html:p><html:p>PROTEIN_CLASS: 2.1.2.1</html:p></notes><listOfReactants><speciesReference species="M_m76" stoichiometry="1"/><speciesReference species="M_m164" stoichiometry="1"/></listOfReactants><listOfProducts><speciesReference species="M_m8" stoichiometry="1"></speciesReference><speciesReference species="M_m163" stoichiometry="1"></speciesReference><speciesReference species="M_m165" stoichiometry="1"></speciesReference></listOfProducts><kineticLaw><math xmlns="http://www.w3.org/1998/Math/MathML"><apply><ci> LOWER_BOUND </ci><ci> UPPER_BOUND </ci><ci> OBJECTIVE_COEFFICIENT </ci></apply></math><listOfParameters><parameter id="LOWER_BOUND" value=" -1000.00000000"/><parameter id="UPPER_BOUND" value="  1000.00000000"/><parameter id="OBJECTIVE_COEFFICIENT" value="     0.00000000"/></listOfParameters></kineticLaw></reaction>
<reaction id="R_PSERT" name="phosphoserine transaminase" reversible="false"><notes><html:p>GENE_ASSOCIATION: BIFADO_00646</html:p><html:p>SUBSYSTEM: Glycine and Serine and Threonine</html:p><html:p>PROTEIN_CLASS: 2.6.1.52</html:p></notes><listOfReactants><speciesReference species="M_m155" stoichiometry="1"/><speciesReference species="M_m166" stoichiometry="1"/></listOfReactants><listOfProducts><speciesReference species="M_m121" stoichiometry="1"></speciesReference><speciesReference species="M_m167" stoichiometry="1"></speciesReference></listOfProducts><kineticLaw><math xmlns="http://www.w3.org/1998/Math/MathML"><apply><ci> LOWER_BOUND </ci><ci> UPPER_BOUND </ci><ci> OBJECTIVE_COEFFICIENT </ci></apply></math><listOfParameters><parameter id="LOWER_BOUND" value="     0.00000000"/><parameter id="UPPER_BOUND" value="  1000.00000000"/><parameter id="OBJECTIVE_COEFFICIENT" value="     0.00000000"/></listOfParameters></kineticLaw></reaction>
<reaction id="R_PSP_L" name="phosphoserine phosphatase (L-serine)" reversible="false"><notes><html:p>GENE_ASSOCIATION: BIFADO_00858</html:p><html:p>SUBSYSTEM: Glycine and Serine and Threonine</html:p><html:p>PROTEIN_CLASS: 3.1.3.3</html:p></notes><listOfReactants><speciesReference species="M_m8" stoichiometry="1"/><speciesReference species="M_m167" stoichiometry="1"/></listOfReactants><listOfProducts><speciesReference species="M_m9" stoichiometry="1"></speciesReference><speciesReference species="M_m76" stoichiometry="1"></speciesReference></listOfProducts><kineticLaw><math xmlns="http://www.w3.org/1998/Math/MathML"><apply><ci> LOWER_BOUND </ci><ci> UPPER_BOUND </ci><ci> OBJECTIVE_COEFFICIENT </ci></apply></math><listOfParameters><parameter id="LOWER_BOUND" value="     0.00000000"/><parameter id="UPPER_BOUND" value="  1000.00000000"/><parameter id="OBJECTIVE_COEFFICIENT" value="     0.00000000"/></listOfParameters></kineticLaw></reaction>
<reaction id="R_SERD_L" name="L-serine deaminase" reversible="false"><notes><html:p>GENE_ASSOCIATION: BIFADO_01372</html:p><html:p>SUBSYSTEM: Glycine and Serine and Threonine</html:p><html:p>PROTEIN_CLASS: 4.3.1.17</html:p></notes><listOfReactants><speciesReference species="M_m76" stoichiometry="1"/></listOfReactants><listOfProducts><speciesReference species="M_m12" stoichiometry="1"></speciesReference><speciesReference species="M_m105" stoichiometry="1"></speciesReference></listOfProducts><kineticLaw><math xmlns="http://www.w3.org/1998/Math/MathML"><apply><ci> LOWER_BOUND </ci><ci> UPPER_BOUND </ci><ci> OBJECTIVE_COEFFICIENT </ci></apply></math><listOfParameters><parameter id="LOWER_BOUND" value="     0.00000000"/><parameter id="UPPER_BOUND" value="     0.00000000"/><parameter id="OBJECTIVE_COEFFICIENT" value="     0.00000000"/></listOfParameters></kineticLaw></reaction>
<reaction id="R_ATHRDHr" name="L-allo-threonine dehydrogenase" reversible="true"><notes><html:p>GENE_ASSOCIATION: BIFADO_00837</html:p><html:p>SUBSYSTEM: Glycine and Serine and Threonine</html:p><html:p>PROTEIN_CLASS: 4.1.2.5</html:p></notes><listOfReactants><speciesReference species="M_m114" stoichiometry="1"/><speciesReference species="M_m169" stoichiometry="1"/></listOfReactants><listOfProducts><speciesReference species="M_m7" stoichiometry="1"></speciesReference><speciesReference species="M_m115" stoichiometry="1"></speciesReference><speciesReference species="M_m168" stoichiometry="1"></speciesReference></listOfProducts><kineticLaw><math xmlns="http://www.w3.org/1998/Math/MathML"><apply><ci> LOWER_BOUND </ci><ci> UPPER_BOUND </ci><ci> OBJECTIVE_COEFFICIENT </ci></apply></math><listOfParameters><parameter id="LOWER_BOUND" value=" -1000.00000000"/><parameter id="UPPER_BOUND" value="  1000.00000000"/><parameter id="OBJECTIVE_COEFFICIENT" value="     0.00000000"/></listOfParameters></kineticLaw></reaction>
<reaction id="R_THRA2i" name="L-allo-Threonine Aldolase" reversible="false"><notes><html:p>GENE_ASSOCIATION: BIFADO_00837</html:p><html:p>SUBSYSTEM: Glycine and Serine and Threonine</html:p><html:p>PROTEIN_CLASS: 4.1.2.5</html:p></notes><listOfReactants><speciesReference species="M_m169" stoichiometry="1"/></listOfReactants><listOfProducts><speciesReference species="M_m113" stoichiometry="1"></speciesReference><speciesReference species="M_m165" stoichiometry="1"></speciesReference></listOfProducts><kineticLaw><math xmlns="http://www.w3.org/1998/Math/MathML"><apply><ci> LOWER_BOUND </ci><ci> UPPER_BOUND </ci><ci> OBJECTIVE_COEFFICIENT </ci></apply></math><listOfParameters><parameter id="LOWER_BOUND" value="     0.00000000"/><parameter id="UPPER_BOUND" value="  1000.00000000"/><parameter id="OBJECTIVE_COEFFICIENT" value="     0.00000000"/></listOfParameters></kineticLaw></reaction>
<reaction id="R_THRAi" name="Threonine aldolase" reversible="false"><notes><html:p>GENE_ASSOCIATION: BIFADO_00837</html:p><html:p>SUBSYSTEM: Glycine and Serine and Threonine</html:p><html:p>PROTEIN_CLASS: 4.1.2.5</html:p></notes><listOfReactants><speciesReference species="M_m65" stoichiometry="1"/></listOfReactants><listOfProducts><speciesReference species="M_m113" stoichiometry="1"></speciesReference><speciesReference species="M_m165" stoichiometry="1"></speciesReference></listOfProducts><kineticLaw><math xmlns="http://www.w3.org/1998/Math/MathML"><apply><ci> LOWER_BOUND </ci><ci> UPPER_BOUND </ci><ci> OBJECTIVE_COEFFICIENT </ci></apply></math><listOfParameters><parameter id="LOWER_BOUND" value="     0.00000000"/><parameter id="UPPER_BOUND" value="  1000.00000000"/><parameter id="OBJECTIVE_COEFFICIENT" value="     0.00000000"/></listOfParameters></kineticLaw></reaction>
<reaction id="R_THRS" name="threonine synthase" reversible="false"><notes><html:p>GENE_ASSOCIATION: BIFADO_01904</html:p><html:p>SUBSYSTEM: Glycine and Serine and Threonine</html:p><html:p>PROTEIN_CLASS: 4.2.3.1</html:p></notes><listOfReactants><speciesReference species="M_m8" stoichiometry="1"/><speciesReference species="M_m170" stoichiometry="1"/></listOfReactants><listOfProducts><speciesReference species="M_m9" stoichiometry="1"></speciesReference><speciesReference species="M_m65" stoichiometry="1"></speciesReference></listOfProducts><kineticLaw><math xmlns="http://www.w3.org/1998/Math/MathML"><apply><ci> LOWER_BOUND </ci><ci> UPPER_BOUND </ci><ci> OBJECTIVE_COEFFICIENT </ci></apply></math><listOfParameters><parameter id="LOWER_BOUND" value="     0.00000000"/><parameter id="UPPER_BOUND" value="  1000.00000000"/><parameter id="OBJECTIVE_COEFFICIENT" value="     0.00000000"/></listOfParameters></kineticLaw></reaction>
<reaction id="R_HSK" name="homoserine kinase" reversible="false"><notes><html:p>GENE_ASSOCIATION: BIFADO_01584</html:p><html:p>SUBSYSTEM: Glycine and Serine and Threonine</html:p><html:p>PROTEIN_CLASS: 2.7.1.39</html:p></notes><listOfReactants><speciesReference species="M_m6" stoichiometry="1"/><speciesReference species="M_m171" stoichiometry="1"/></listOfReactants><listOfProducts><speciesReference species="M_m5" stoichiometry="1"></speciesReference><speciesReference species="M_m7" stoichiometry="1"></speciesReference><speciesReference species="M_m170" stoichiometry="1"></speciesReference></listOfProducts><kineticLaw><math xmlns="http://www.w3.org/1998/Math/MathML"><apply><ci> LOWER_BOUND </ci><ci> UPPER_BOUND </ci><ci> OBJECTIVE_COEFFICIENT </ci></apply></math><listOfParameters><parameter id="LOWER_BOUND" value="     0.00000000"/><parameter id="UPPER_BOUND" value="  1000.00000000"/><parameter id="OBJECTIVE_COEFFICIENT" value="     0.00000000"/></listOfParameters></kineticLaw></reaction>
<reaction id="R_HSDy" name="homoserine dehydrogenase (NADPH)" reversible="true"><notes><html:p>GENE_ASSOCIATION: BIFADO_01585</html:p><html:p>SUBSYSTEM: Glycine and Serine and Threonine</html:p><html:p>PROTEIN_CLASS: 1.1.1.3</html:p></notes><listOfReactants><speciesReference species="M_m114" stoichiometry="1"/><speciesReference species="M_m171" stoichiometry="1"/></listOfReactants><listOfProducts><speciesReference species="M_m7" stoichiometry="1"></speciesReference><speciesReference species="M_m115" stoichiometry="1"></speciesReference><speciesReference species="M_m172" stoichiometry="1"></speciesReference></listOfProducts><kineticLaw><math xmlns="http://www.w3.org/1998/Math/MathML"><apply><ci> LOWER_BOUND </ci><ci> UPPER_BOUND </ci><ci> OBJECTIVE_COEFFICIENT </ci></apply></math><listOfParameters><parameter id="LOWER_BOUND" value=" -1000.00000000"/><parameter id="UPPER_BOUND" value="  1000.00000000"/><parameter id="OBJECTIVE_COEFFICIENT" value="     0.00000000"/></listOfParameters></kineticLaw></reaction>
<reaction id="R_ASAD" name="aspartate-semialdehyde dehydrogenase" reversible="true"><notes><html:p>GENE_ASSOCIATION: BIFADO_00343</html:p><html:p>SUBSYSTEM: Glycine and Serine and Threonine</html:p><html:p>PROTEIN_CLASS: 1.2.1.11</html:p></notes><listOfReactants><speciesReference species="M_m9" stoichiometry="1"/><speciesReference species="M_m114" stoichiometry="1"/><speciesReference species="M_m172" stoichiometry="1"/></listOfReactants><listOfProducts><speciesReference species="M_m7" stoichiometry="1"></speciesReference><speciesReference species="M_m115" stoichiometry="1"></speciesReference><speciesReference species="M_m173" stoichiometry="1"></speciesReference></listOfProducts><kineticLaw><math xmlns="http://www.w3.org/1998/Math/MathML"><apply><ci> LOWER_BOUND </ci><ci> UPPER_BOUND </ci><ci> OBJECTIVE_COEFFICIENT </ci></apply></math><listOfParameters><parameter id="LOWER_BOUND" value=" -1000.00000000"/><parameter id="UPPER_BOUND" value="  1000.00000000"/><parameter id="OBJECTIVE_COEFFICIENT" value="     0.00000000"/></listOfParameters></kineticLaw></reaction>
<reaction id="R_ASPK" name="aspartate kinase" reversible="true"><notes><html:p>GENE_ASSOCIATION: ( BIFADO_00341 and BIFADO_00342 )</html:p><html:p>SUBSYSTEM: Glycine and Serine and Threonine</html:p><html:p>PROTEIN_CLASS: 2.7.2.4</html:p></notes><listOfReactants><speciesReference species="M_m6" stoichiometry="1"/><speciesReference species="M_m158" stoichiometry="1"/></listOfReactants><listOfProducts><speciesReference species="M_m5" stoichiometry="1"></speciesReference><speciesReference species="M_m173" stoichiometry="1"></speciesReference></listOfProducts><kineticLaw><math xmlns="http://www.w3.org/1998/Math/MathML"><apply><ci> LOWER_BOUND </ci><ci> UPPER_BOUND </ci><ci> OBJECTIVE_COEFFICIENT </ci></apply></math><listOfParameters><parameter id="LOWER_BOUND" value=" -1000.00000000"/><parameter id="UPPER_BOUND" value="  1000.00000000"/><parameter id="OBJECTIVE_COEFFICIENT" value="     0.00000000"/></listOfParameters></kineticLaw></reaction>
<reaction id="R_LPD1" name="Dihydrolipoyl dehydrogenase, mitochondrial" reversible="false"><notes><html:p>GENE_ASSOCIATION: BIFADO_01971</html:p><html:p>SUBSYSTEM: Glycine and Serine and Threonine</html:p><html:p>PROTEIN_CLASS: 1.8.1.4</html:p></notes><listOfReactants><speciesReference species="M_m100" stoichiometry="1"/><speciesReference species="M_m174" stoichiometry="1"/></listOfReactants><listOfProducts><speciesReference species="M_m101" stoichiometry="1"></speciesReference><speciesReference species="M_m175" stoichiometry="1"></speciesReference></listOfProducts><kineticLaw><math xmlns="http://www.w3.org/1998/Math/MathML"><apply><ci> LOWER_BOUND </ci><ci> UPPER_BOUND </ci><ci> OBJECTIVE_COEFFICIENT </ci></apply></math><listOfParameters><parameter id="LOWER_BOUND" value="     0.00000000"/><parameter id="UPPER_BOUND" value="  1000.00000000"/><parameter id="OBJECTIVE_COEFFICIENT" value="     0.00000000"/></listOfParameters></kineticLaw></reaction>
<reaction id="R_GLYCL" name="Glycine Cleavage System" reversible="false"><notes><html:p>GENE_ASSOCIATION: BIFADO_01831</html:p><html:p>SUBSYSTEM: Glycine and Serine and Threonine</html:p><html:p>PROTEIN_CLASS: K02437</html:p></notes><listOfReactants><speciesReference species="M_m100" stoichiometry="1"/><speciesReference species="M_m165" stoichiometry="1"/><speciesReference species="M_m176" stoichiometry="1"/></listOfReactants><listOfProducts><speciesReference species="M_m12" stoichiometry="1"></speciesReference><speciesReference species="M_m22" stoichiometry="1"></speciesReference><speciesReference species="M_m101" stoichiometry="1"></speciesReference><speciesReference species="M_m163" stoichiometry="1"></speciesReference></listOfProducts><kineticLaw><math xmlns="http://www.w3.org/1998/Math/MathML"><apply><ci> LOWER_BOUND </ci><ci> UPPER_BOUND </ci><ci> OBJECTIVE_COEFFICIENT </ci></apply></math><listOfParameters><parameter id="LOWER_BOUND" value="     0.00000000"/><parameter id="UPPER_BOUND" value="  1000.00000000"/><parameter id="OBJECTIVE_COEFFICIENT" value="     0.00000000"/></listOfParameters></kineticLaw></reaction>
<reaction id="R_TRP5" name="Tryptophan synthase" reversible="false"><notes><html:p>GENE_ASSOCIATION: ( BIFADO_01209 and BIFADO_01210 )</html:p><html:p>SUBSYSTEM: Glycine and Serine and Threonine</html:p><html:p>PROTEIN_CLASS: 4.2.1.20</html:p></notes><listOfReactants><speciesReference species="M_m76" stoichiometry="1"/><speciesReference species="M_m177" stoichiometry="1"/></listOfReactants><listOfProducts><speciesReference species="M_m98" stoichiometry="1"></speciesReference><speciesReference species="M_m178" stoichiometry="1"></speciesReference></listOfProducts><kineticLaw><math xmlns="http://www.w3.org/1998/Math/MathML"><apply><ci> LOWER_BOUND </ci><ci> UPPER_BOUND </ci><ci> OBJECTIVE_COEFFICIENT </ci></apply></math><listOfParameters><parameter id="LOWER_BOUND" value="     0.00000000"/><parameter id="UPPER_BOUND" value="  1000.00000000"/><parameter id="OBJECTIVE_COEFFICIENT" value="     0.00000000"/></listOfParameters></kineticLaw></reaction>
<reaction id="R_PGCD" name="phosphoglycerate dehydrogenase" reversible="false"><notes><html:p>GENE_ASSOCIATION: BIFADO_02213</html:p><html:p>SUBSYSTEM: Glycine and Serine and Threonine</html:p><html:p>PROTEIN_CLASS: 1.1.1.95</html:p></notes><listOfReactants><speciesReference species="M_m100" stoichiometry="1"/><speciesReference species="M_m102" stoichiometry="1"/></listOfReactants><listOfProducts><speciesReference species="M_m7" stoichiometry="1"></speciesReference><speciesReference species="M_m101" stoichiometry="1"></speciesReference><speciesReference species="M_m166" stoichiometry="1"></speciesReference></listOfProducts><kineticLaw><math xmlns="http://www.w3.org/1998/Math/MathML"><apply><ci> LOWER_BOUND </ci><ci> UPPER_BOUND </ci><ci> OBJECTIVE_COEFFICIENT </ci></apply></math><listOfParameters><parameter id="LOWER_BOUND" value="     0.00000000"/><parameter id="UPPER_BOUND" value="  1000.00000000"/><parameter id="OBJECTIVE_COEFFICIENT" value="     0.00000000"/></listOfParameters></kineticLaw></reaction>
<reaction id="R_AGPR" name="N-acetyl-g-glutamyl-phosphate reductase" reversible="true"><notes><html:p>GENE_ASSOCIATION: BIFADO_01957</html:p><html:p>SUBSYSTEM: Arginine and Proline</html:p><html:p>PROTEIN_CLASS: 1.2.1.38</html:p></notes><listOfReactants><speciesReference species="M_m9" stoichiometry="1"/><speciesReference species="M_m114" stoichiometry="1"/><speciesReference species="M_m180" stoichiometry="1"/></listOfReactants><listOfProducts><speciesReference species="M_m7" stoichiometry="1"></speciesReference><speciesReference species="M_m115" stoichiometry="1"></speciesReference><speciesReference species="M_m181" stoichiometry="1"></speciesReference></listOfProducts><kineticLaw><math xmlns="http://www.w3.org/1998/Math/MathML"><apply><ci> LOWER_BOUND </ci><ci> UPPER_BOUND </ci><ci> OBJECTIVE_COEFFICIENT </ci></apply></math><listOfParameters><parameter id="LOWER_BOUND" value=" -1000.00000000"/><parameter id="UPPER_BOUND" value="  1000.00000000"/><parameter id="OBJECTIVE_COEFFICIENT" value="     0.00000000"/></listOfParameters></kineticLaw></reaction>
<reaction id="R_G5SD" name="glutamate-5-semialdehyde dehydrogenase" reversible="false"><notes><html:p>GENE_ASSOCIATION: BIFADO_01901</html:p><html:p>SUBSYSTEM: Arginine and Proline</html:p><html:p>PROTEIN_CLASS: 1.2.1.41</html:p></notes><listOfReactants><speciesReference species="M_m7" stoichiometry="1"/><speciesReference species="M_m115" stoichiometry="1"/><speciesReference species="M_m182" stoichiometry="1"/></listOfReactants><listOfProducts><speciesReference species="M_m9" stoichiometry="1"></speciesReference><speciesReference species="M_m114" stoichiometry="1"></speciesReference><speciesReference species="M_m183" stoichiometry="1"></speciesReference></listOfProducts><kineticLaw><math xmlns="http://www.w3.org/1998/Math/MathML"><apply><ci> LOWER_BOUND </ci><ci> UPPER_BOUND </ci><ci> OBJECTIVE_COEFFICIENT </ci></apply></math><listOfParameters><parameter id="LOWER_BOUND" value="     0.00000000"/><parameter id="UPPER_BOUND" value="  1000.00000000"/><parameter id="OBJECTIVE_COEFFICIENT" value="     0.00000000"/></listOfParameters></kineticLaw></reaction>
<reaction id="R_P5CR" name="pyrroline-5-carboxylate reductase" reversible="false"><notes><html:p>GENE_ASSOCIATION: BIFADO_00930</html:p><html:p>SUBSYSTEM: Arginine and Proline</html:p><html:p>PROTEIN_CLASS: 1.5.1.2</html:p></notes><listOfReactants><speciesReference species="M_m7" stoichiometry="2"/><speciesReference species="M_m115" stoichiometry="1"/><speciesReference species="M_m184" stoichiometry="1"/></listOfReactants><listOfProducts><speciesReference species="M_m71" stoichiometry="1"></speciesReference><speciesReference species="M_m114" stoichiometry="1"></speciesReference></listOfProducts><kineticLaw><math xmlns="http://www.w3.org/1998/Math/MathML"><apply><ci> LOWER_BOUND </ci><ci> UPPER_BOUND </ci><ci> OBJECTIVE_COEFFICIENT </ci></apply></math><listOfParameters><parameter id="LOWER_BOUND" value="     0.00000000"/><parameter id="UPPER_BOUND" value="  1000.00000000"/><parameter id="OBJECTIVE_COEFFICIENT" value="     0.00000000"/></listOfParameters></kineticLaw></reaction>
<reaction id="R_OCBT" name="ornithine carbamoyltransferase" reversible="true"><notes><html:p>GENE_ASSOCIATION: BIFADO_01953</html:p><html:p>SUBSYSTEM: Arginine and Proline</html:p><html:p>PROTEIN_CLASS: 2.1.3.3</html:p></notes><listOfReactants><speciesReference species="M_m185" stoichiometry="1"/><speciesReference species="M_m187" stoichiometry="1"/></listOfReactants><listOfProducts><speciesReference species="M_m7" stoichiometry="1"></speciesReference><speciesReference species="M_m9" stoichiometry="1"></speciesReference><speciesReference species="M_m186" stoichiometry="1"></speciesReference></listOfProducts><kineticLaw><math xmlns="http://www.w3.org/1998/Math/MathML"><apply><ci> LOWER_BOUND </ci><ci> UPPER_BOUND </ci><ci> OBJECTIVE_COEFFICIENT </ci></apply></math><listOfParameters><parameter id="LOWER_BOUND" value=" -1000.00000000"/><parameter id="UPPER_BOUND" value="  1000.00000000"/><parameter id="OBJECTIVE_COEFFICIENT" value="     0.00000000"/></listOfParameters></kineticLaw></reaction>
<reaction id="R_ACGS" name="N-acetylglutamate synthase" reversible="false"><notes><html:p>GENE_ASSOCIATION: BIFADO_01956</html:p><html:p>SUBSYSTEM: Arginine and Proline</html:p><html:p>PROTEIN_CLASS: 2.3.1.1</html:p></notes><listOfReactants><speciesReference species="M_m124" stoichiometry="1"/><speciesReference species="M_m155" stoichiometry="1"/></listOfReactants><listOfProducts><speciesReference species="M_m7" stoichiometry="1"></speciesReference><speciesReference species="M_m122" stoichiometry="1"></speciesReference><speciesReference species="M_m188" stoichiometry="1"></speciesReference></listOfProducts><kineticLaw><math xmlns="http://www.w3.org/1998/Math/MathML"><apply><ci> LOWER_BOUND </ci><ci> UPPER_BOUND </ci><ci> OBJECTIVE_COEFFICIENT </ci></apply></math><listOfParameters><parameter id="LOWER_BOUND" value="     0.00000000"/><parameter id="UPPER_BOUND" value="  1000.00000000"/><parameter id="OBJECTIVE_COEFFICIENT" value="     0.00000000"/></listOfParameters></kineticLaw></reaction>
<reaction id="R_SOTA11" name="Succinylornithine transaminase" reversible="true"><notes><html:p>GENE_ASSOCIATION: BIFADO_01956</html:p><html:p>SUBSYSTEM: Arginine and Proline</html:p><html:p>PROTEIN_CLASS: 2.3.1.35</html:p></notes><listOfReactants><speciesReference species="M_m155" stoichiometry="1"/><speciesReference species="M_m189" stoichiometry="1"/></listOfReactants><listOfProducts><speciesReference species="M_m187" stoichiometry="1"></speciesReference><speciesReference species="M_m188" stoichiometry="1"></speciesReference></listOfProducts><kineticLaw><math xmlns="http://www.w3.org/1998/Math/MathML"><apply><ci> LOWER_BOUND </ci><ci> UPPER_BOUND </ci><ci> OBJECTIVE_COEFFICIENT </ci></apply></math><listOfParameters><parameter id="LOWER_BOUND" value=" -1000.00000000"/><parameter id="UPPER_BOUND" value="  1000.00000000"/><parameter id="OBJECTIVE_COEFFICIENT" value="     0.00000000"/></listOfParameters></kineticLaw></reaction>
<reaction id="R_ACOTA" name="acetylornithine transaminase" reversible="true"><notes><html:p>GENE_ASSOCIATION: BIFADO_01954</html:p><html:p>SUBSYSTEM: Arginine and Proline</html:p><html:p>PROTEIN_CLASS: 2.6.1.11</html:p></notes><listOfReactants><speciesReference species="M_m121" stoichiometry="1"/><speciesReference species="M_m189" stoichiometry="1"/></listOfReactants><listOfProducts><speciesReference species="M_m155" stoichiometry="1"></speciesReference><speciesReference species="M_m180" stoichiometry="1"></speciesReference></listOfProducts><kineticLaw><math xmlns="http://www.w3.org/1998/Math/MathML"><apply><ci> LOWER_BOUND </ci><ci> UPPER_BOUND </ci><ci> OBJECTIVE_COEFFICIENT </ci></apply></math><listOfParameters><parameter id="LOWER_BOUND" value=" -1000.00000000"/><parameter id="UPPER_BOUND" value="  1000.00000000"/><parameter id="OBJECTIVE_COEFFICIENT" value="     0.00000000"/></listOfParameters></kineticLaw></reaction>
<reaction id="R_GLU5K" name="glutamate 5-kinase" reversible="false"><notes><html:p>GENE_ASSOCIATION: BIFADO_00475</html:p><html:p>SUBSYSTEM: Arginine and Proline</html:p><html:p>PROTEIN_CLASS: 2.7.2.11</html:p></notes><listOfReactants><speciesReference species="M_m6" stoichiometry="1"/><speciesReference species="M_m155" stoichiometry="1"/></listOfReactants><listOfProducts><speciesReference species="M_m5" stoichiometry="1"></speciesReference><speciesReference species="M_m182" stoichiometry="1"></speciesReference></listOfProducts><kineticLaw><math xmlns="http://www.w3.org/1998/Math/MathML"><apply><ci> LOWER_BOUND </ci><ci> UPPER_BOUND </ci><ci> OBJECTIVE_COEFFICIENT </ci></apply></math><listOfParameters><parameter id="LOWER_BOUND" value="     0.00000000"/><parameter id="UPPER_BOUND" value="  1000.00000000"/><parameter id="OBJECTIVE_COEFFICIENT" value="     0.00000000"/></listOfParameters></kineticLaw></reaction>
<reaction id="R_ACGK" name="acetylglutamate kinase" reversible="false"><notes><html:p>GENE_ASSOCIATION: BIFADO_01955</html:p><html:p>SUBSYSTEM: Arginine and Proline</html:p><html:p>PROTEIN_CLASS: 2.7.2.8</html:p></notes><listOfReactants><speciesReference species="M_m6" stoichiometry="1"/><speciesReference species="M_m188" stoichiometry="1"/></listOfReactants><listOfProducts><speciesReference species="M_m5" stoichiometry="1"></speciesReference><speciesReference species="M_m181" stoichiometry="1"></speciesReference></listOfProducts><kineticLaw><math xmlns="http://www.w3.org/1998/Math/MathML"><apply><ci> LOWER_BOUND </ci><ci> UPPER_BOUND </ci><ci> OBJECTIVE_COEFFICIENT </ci></apply></math><listOfParameters><parameter id="LOWER_BOUND" value="     0.00000000"/><parameter id="UPPER_BOUND" value="  1000.00000000"/><parameter id="OBJECTIVE_COEFFICIENT" value="     0.00000000"/></listOfParameters></kineticLaw></reaction>
<reaction id="R_AMPTASEPG" name="aminopeptidase (pro-gly)" reversible="false"><notes><html:p>GENE_ASSOCIATION: BIFADO_01783</html:p><html:p>SUBSYSTEM: Arginine and Proline</html:p><html:p>PROTEIN_CLASS: K11140:K01256:K07751:K01255:K01270:K15428:K11142</html:p></notes><listOfReactants><speciesReference species="M_m8" stoichiometry="1"/><speciesReference species="M_m190" stoichiometry="1"/></listOfReactants><listOfProducts><speciesReference species="M_m71" stoichiometry="1"></speciesReference><speciesReference species="M_m165" stoichiometry="1"></speciesReference></listOfProducts><kineticLaw><math xmlns="http://www.w3.org/1998/Math/MathML"><apply><ci> LOWER_BOUND </ci><ci> UPPER_BOUND </ci><ci> OBJECTIVE_COEFFICIENT </ci></apply></math><listOfParameters><parameter id="LOWER_BOUND" value="     0.00000000"/><parameter id="UPPER_BOUND" value="  1000.00000000"/><parameter id="OBJECTIVE_COEFFICIENT" value="     0.00000000"/></listOfParameters></kineticLaw></reaction>
<reaction id="R_ARGSL" name="argininosuccinate lyase" reversible="true"><notes><html:p>GENE_ASSOCIATION: BIFADO_01950</html:p><html:p>SUBSYSTEM: Arginine and Proline</html:p><html:p>PROTEIN_CLASS: 4.3.2.1</html:p></notes><listOfReactants><speciesReference species="M_m191" stoichiometry="1"/></listOfReactants><listOfProducts><speciesReference species="M_m60" stoichiometry="1"></speciesReference><speciesReference species="M_m128" stoichiometry="1"></speciesReference></listOfProducts><kineticLaw><math xmlns="http://www.w3.org/1998/Math/MathML"><apply><ci> LOWER_BOUND </ci><ci> UPPER_BOUND </ci><ci> OBJECTIVE_COEFFICIENT </ci></apply></math><listOfParameters><parameter id="LOWER_BOUND" value=" -1000.00000000"/><parameter id="UPPER_BOUND" value="  1000.00000000"/><parameter id="OBJECTIVE_COEFFICIENT" value="     0.00000000"/></listOfParameters></kineticLaw></reaction>
<reaction id="R_ARGSS" name="argininosuccinate synthase" reversible="false"><notes><html:p>GENE_ASSOCIATION: BIFADO_01951</html:p><html:p>SUBSYSTEM: Arginine and Proline</html:p><html:p>PROTEIN_CLASS: 6.3.4.5</html:p></notes><listOfReactants><speciesReference species="M_m6" stoichiometry="1"/><speciesReference species="M_m158" stoichiometry="1"/><speciesReference species="M_m186" stoichiometry="1"/></listOfReactants><listOfProducts><speciesReference species="M_m7" stoichiometry="1"></speciesReference><speciesReference species="M_m110" stoichiometry="1"></speciesReference><speciesReference species="M_m147" stoichiometry="1"></speciesReference><speciesReference species="M_m191" stoichiometry="1"></speciesReference></listOfProducts><kineticLaw><math xmlns="http://www.w3.org/1998/Math/MathML"><apply><ci> LOWER_BOUND </ci><ci> UPPER_BOUND </ci><ci> OBJECTIVE_COEFFICIENT </ci></apply></math><listOfParameters><parameter id="LOWER_BOUND" value="     0.00000000"/><parameter id="UPPER_BOUND" value="  1000.00000000"/><parameter id="OBJECTIVE_COEFFICIENT" value="     0.00000000"/></listOfParameters></kineticLaw></reaction>
<reaction id="R_CBPS" name="carbamoyl-phosphate synthase (glutamine-hydrolysing)" reversible="false"><notes><html:p>GENE_ASSOCIATION: ( BIFADO_00848 and BIFADO_00849 )</html:p><html:p>SUBSYSTEM: Arginine and Proline</html:p><html:p>PROTEIN_CLASS: 6.3.5.5</html:p></notes><listOfReactants><speciesReference species="M_m6" stoichiometry="2"/><speciesReference species="M_m8" stoichiometry="1"/><speciesReference species="M_m159" stoichiometry="1"/><speciesReference species="M_m192" stoichiometry="1"/></listOfReactants><listOfProducts><speciesReference species="M_m5" stoichiometry="2"></speciesReference><speciesReference species="M_m7" stoichiometry="2"></speciesReference><speciesReference species="M_m9" stoichiometry="1"></speciesReference><speciesReference species="M_m155" stoichiometry="1"></speciesReference><speciesReference species="M_m185" stoichiometry="1"></speciesReference></listOfProducts><kineticLaw><math xmlns="http://www.w3.org/1998/Math/MathML"><apply><ci> LOWER_BOUND </ci><ci> UPPER_BOUND </ci><ci> OBJECTIVE_COEFFICIENT </ci></apply></math><listOfParameters><parameter id="LOWER_BOUND" value="     0.00000000"/><parameter id="UPPER_BOUND" value="  1000.00000000"/><parameter id="OBJECTIVE_COEFFICIENT" value="     0.00000000"/></listOfParameters></kineticLaw></reaction>
<reaction id="R_G5SADs" name="L-glutamate 5-semialdehyde dehydratase (spontaneous)" reversible="false"><notes><html:p>SUBSYSTEM: Arginine and Proline</html:p></notes><listOfReactants><speciesReference species="M_m183" stoichiometry="1"/></listOfReactants><listOfProducts><speciesReference species="M_m7" stoichiometry="1"></speciesReference><speciesReference species="M_m8" stoichiometry="1"></speciesReference><speciesReference species="M_m184" stoichiometry="1"></speciesReference></listOfProducts><kineticLaw><math xmlns="http://www.w3.org/1998/Math/MathML"><apply><ci> LOWER_BOUND </ci><ci> UPPER_BOUND </ci><ci> OBJECTIVE_COEFFICIENT </ci></apply></math><listOfParameters><parameter id="LOWER_BOUND" value="     0.00000000"/><parameter id="UPPER_BOUND" value="  1000.00000000"/><parameter id="OBJECTIVE_COEFFICIENT" value="     0.00000000"/></listOfParameters></kineticLaw></reaction>
<reaction id="R_PRO3_2" name="Pyrroline-5-carboxylate reductase" reversible="false"><notes><html:p>GENE_ASSOCIATION: BIFADO_00930</html:p><html:p>SUBSYSTEM: Arginine and Proline</html:p><html:p>PROTEIN_CLASS: 1.5.1.2</html:p></notes><listOfReactants><speciesReference species="M_m115" stoichiometry="1"/><speciesReference species="M_m193" stoichiometry="1"/></listOfReactants><listOfProducts><speciesReference species="M_m114" stoichiometry="1"></speciesReference><speciesReference species="M_m194" stoichiometry="1"></speciesReference></listOfProducts><kineticLaw><math xmlns="http://www.w3.org/1998/Math/MathML"><apply><ci> LOWER_BOUND </ci><ci> UPPER_BOUND </ci><ci> OBJECTIVE_COEFFICIENT </ci></apply></math><listOfParameters><parameter id="LOWER_BOUND" value="     0.00000000"/><parameter id="UPPER_BOUND" value="  1000.00000000"/><parameter id="OBJECTIVE_COEFFICIENT" value="     0.00000000"/></listOfParameters></kineticLaw></reaction>
<reaction id="R_PRO3_3" name="Pyrroline-5-carboxylate reductase" reversible="false"><notes><html:p>GENE_ASSOCIATION: BIFADO_00930</html:p><html:p>SUBSYSTEM: Arginine and Proline</html:p><html:p>PROTEIN_CLASS: 1.5.1.2</html:p></notes><listOfReactants><speciesReference species="M_m101" stoichiometry="1"/><speciesReference species="M_m193" stoichiometry="1"/></listOfReactants><listOfProducts><speciesReference species="M_m100" stoichiometry="1"></speciesReference><speciesReference species="M_m194" stoichiometry="1"></speciesReference></listOfProducts><kineticLaw><math xmlns="http://www.w3.org/1998/Math/MathML"><apply><ci> LOWER_BOUND </ci><ci> UPPER_BOUND </ci><ci> OBJECTIVE_COEFFICIENT </ci></apply></math><listOfParameters><parameter id="LOWER_BOUND" value="     0.00000000"/><parameter id="UPPER_BOUND" value="  1000.00000000"/><parameter id="OBJECTIVE_COEFFICIENT" value="     0.00000000"/></listOfParameters></kineticLaw></reaction>
<reaction id="R_RHEA_10483" name="4-hydroxyglutamate transaminase" reversible="true"><notes><html:p>GENE_ASSOCIATION: BIFADO_00411</html:p><html:p>SUBSYSTEM: Arginine and Proline</html:p><html:p>PROTEIN_CLASS: K14454:K14455:K00811:K00812:K00813:K11358</html:p></notes><listOfReactants><speciesReference species="M_m121" stoichiometry="1"/><speciesReference species="M_m196" stoichiometry="1"/></listOfReactants><listOfProducts><speciesReference species="M_m155" stoichiometry="1"></speciesReference><speciesReference species="M_m195" stoichiometry="1"></speciesReference></listOfProducts><kineticLaw><math xmlns="http://www.w3.org/1998/Math/MathML"><apply><ci> LOWER_BOUND </ci><ci> UPPER_BOUND </ci><ci> OBJECTIVE_COEFFICIENT </ci></apply></math><listOfParameters><parameter id="LOWER_BOUND" value=" -1000.00000000"/><parameter id="UPPER_BOUND" value="  1000.00000000"/><parameter id="OBJECTIVE_COEFFICIENT" value="     0.00000000"/></listOfParameters></kineticLaw></reaction>
<reaction id="R_THRD_L" name="L-threonine deaminase" reversible="false"><notes><html:p>GENE_ASSOCIATION: BIFADO_01428</html:p><html:p>SUBSYSTEM: Valine, Leucine, and Isoleucine</html:p><html:p>PROTEIN_CLASS: 4.3.1.19</html:p></notes><listOfReactants><speciesReference species="M_m65" stoichiometry="1"/></listOfReactants><listOfProducts><speciesReference species="M_m12" stoichiometry="1"></speciesReference><speciesReference species="M_m197" stoichiometry="1"></speciesReference></listOfProducts><kineticLaw><math xmlns="http://www.w3.org/1998/Math/MathML"><apply><ci> LOWER_BOUND </ci><ci> UPPER_BOUND </ci><ci> OBJECTIVE_COEFFICIENT </ci></apply></math><listOfParameters><parameter id="LOWER_BOUND" value="     0.00000000"/><parameter id="UPPER_BOUND" value="  1000.00000000"/><parameter id="OBJECTIVE_COEFFICIENT" value="     0.00000000"/></listOfParameters></kineticLaw></reaction>
<reaction id="R_ACHBS" name="2-aceto-2-hydroxybutanoate synthase" reversible="false"><notes><html:p>GENE_ASSOCIATION: ( BIFADO_00443 and BIFADO_00444 )</html:p><html:p>SUBSYSTEM: Valine, Leucine, and Isoleucine</html:p><html:p>PROTEIN_CLASS: 2.2.1.6</html:p></notes><listOfReactants><speciesReference species="M_m7" stoichiometry="1"/><speciesReference species="M_m105" stoichiometry="1"/><speciesReference species="M_m197" stoichiometry="1"/></listOfReactants><listOfProducts><speciesReference species="M_m22" stoichiometry="1"></speciesReference><speciesReference species="M_m198" stoichiometry="1"></speciesReference></listOfProducts><kineticLaw><math xmlns="http://www.w3.org/1998/Math/MathML"><apply><ci> LOWER_BOUND </ci><ci> UPPER_BOUND </ci><ci> OBJECTIVE_COEFFICIENT </ci></apply></math><listOfParameters><parameter id="LOWER_BOUND" value="     0.00000000"/><parameter id="UPPER_BOUND" value="  1000.00000000"/><parameter id="OBJECTIVE_COEFFICIENT" value="     0.00000000"/></listOfParameters></kineticLaw></reaction>
<reaction id="R_KARA2" name="ketol-acid reductoisomerase (2-Acetolactate)" reversible="true"><notes><html:p>GENE_ASSOCIATION: ( BIFADO_00253 and BIFADO_00254 )</html:p><html:p>SUBSYSTEM: Valine, Leucine, and Isoleucine</html:p><html:p>PROTEIN_CLASS: 1.1.1.86</html:p></notes><listOfReactants><speciesReference species="M_m7" stoichiometry="1"/><speciesReference species="M_m115" stoichiometry="1"/><speciesReference species="M_m198" stoichiometry="1"/></listOfReactants><listOfProducts><speciesReference species="M_m114" stoichiometry="1"></speciesReference><speciesReference species="M_m199" stoichiometry="1"></speciesReference></listOfProducts><kineticLaw><math xmlns="http://www.w3.org/1998/Math/MathML"><apply><ci> LOWER_BOUND </ci><ci> UPPER_BOUND </ci><ci> OBJECTIVE_COEFFICIENT </ci></apply></math><listOfParameters><parameter id="LOWER_BOUND" value=" -1000.00000000"/><parameter id="UPPER_BOUND" value="  1000.00000000"/><parameter id="OBJECTIVE_COEFFICIENT" value="     0.00000000"/></listOfParameters></kineticLaw></reaction>
<reaction id="R_KARA1" name="ketol-acid reductoisomerase (2,3-dihydroxy-3-methylbutanoate)" reversible="true"><notes><html:p>GENE_ASSOCIATION: ( BIFADO_00253 and BIFADO_00254 )</html:p><html:p>SUBSYSTEM: Valine, Leucine, and Isoleucine</html:p><html:p>PROTEIN_CLASS: 1.1.1.86</html:p></notes><listOfReactants><speciesReference species="M_m114" stoichiometry="1"/><speciesReference species="M_m200" stoichiometry="1"/></listOfReactants><listOfProducts><speciesReference species="M_m7" stoichiometry="1"></speciesReference><speciesReference species="M_m115" stoichiometry="1"></speciesReference><speciesReference species="M_m201" stoichiometry="1"></speciesReference></listOfProducts><kineticLaw><math xmlns="http://www.w3.org/1998/Math/MathML"><apply><ci> LOWER_BOUND </ci><ci> UPPER_BOUND </ci><ci> OBJECTIVE_COEFFICIENT </ci></apply></math><listOfParameters><parameter id="LOWER_BOUND" value=" -1000.00000000"/><parameter id="UPPER_BOUND" value="  1000.00000000"/><parameter id="OBJECTIVE_COEFFICIENT" value="     0.00000000"/></listOfParameters></kineticLaw></reaction>
<reaction id="R_DHAD2" name="Dihydroxy-acid dehydratase (2,3-dihydroxy-3-methylpentanoate)" reversible="false"><notes><html:p>GENE_ASSOCIATION: BIFADO_00853</html:p><html:p>SUBSYSTEM: Valine, Leucine, and Isoleucine</html:p><html:p>PROTEIN_CLASS: 4.2.1.9</html:p></notes><listOfReactants><speciesReference species="M_m199" stoichiometry="1"/></listOfReactants><listOfProducts><speciesReference species="M_m8" stoichiometry="1"></speciesReference><speciesReference species="M_m202" stoichiometry="1"></speciesReference></listOfProducts><kineticLaw><math xmlns="http://www.w3.org/1998/Math/MathML"><apply><ci> LOWER_BOUND </ci><ci> UPPER_BOUND </ci><ci> OBJECTIVE_COEFFICIENT </ci></apply></math><listOfParameters><parameter id="LOWER_BOUND" value="     0.00000000"/><parameter id="UPPER_BOUND" value="  1000.00000000"/><parameter id="OBJECTIVE_COEFFICIENT" value="     0.00000000"/></listOfParameters></kineticLaw></reaction>
<reaction id="R_DHAD1" name="dihydroxy-acid dehydratase (2,3-dihydroxy-3-methylbutanoate)" reversible="false"><notes><html:p>GENE_ASSOCIATION: BIFADO_00853</html:p><html:p>SUBSYSTEM: Valine, Leucine, and Isoleucine</html:p><html:p>PROTEIN_CLASS: 4.2.1.9</html:p></notes><listOfReactants><speciesReference species="M_m200" stoichiometry="1"/></listOfReactants><listOfProducts><speciesReference species="M_m8" stoichiometry="1"></speciesReference><speciesReference species="M_m160" stoichiometry="1"></speciesReference></listOfProducts><kineticLaw><math xmlns="http://www.w3.org/1998/Math/MathML"><apply><ci> LOWER_BOUND </ci><ci> UPPER_BOUND </ci><ci> OBJECTIVE_COEFFICIENT </ci></apply></math><listOfParameters><parameter id="LOWER_BOUND" value="     0.00000000"/><parameter id="UPPER_BOUND" value="  1000.00000000"/><parameter id="OBJECTIVE_COEFFICIENT" value="     0.00000000"/></listOfParameters></kineticLaw></reaction>
<reaction id="R_ILETA" name="isoleucine transaminase" reversible="true"><notes><html:p>GENE_ASSOCIATION: BIFADO_01265</html:p><html:p>SUBSYSTEM: Valine, Leucine, and Isoleucine</html:p><html:p>PROTEIN_CLASS: 2.6.1.42</html:p></notes><listOfReactants><speciesReference species="M_m51" stoichiometry="1"/><speciesReference species="M_m121" stoichiometry="1"/></listOfReactants><listOfProducts><speciesReference species="M_m155" stoichiometry="1"></speciesReference><speciesReference species="M_m202" stoichiometry="1"></speciesReference></listOfProducts><kineticLaw><math xmlns="http://www.w3.org/1998/Math/MathML"><apply><ci> LOWER_BOUND </ci><ci> UPPER_BOUND </ci><ci> OBJECTIVE_COEFFICIENT </ci></apply></math><listOfParameters><parameter id="LOWER_BOUND" value=" -1000.00000000"/><parameter id="UPPER_BOUND" value="  1000.00000000"/><parameter id="OBJECTIVE_COEFFICIENT" value="     0.00000000"/></listOfParameters></kineticLaw></reaction>
<reaction id="R_IPPS" name="2-isopropylmalate synthase" reversible="false"><notes><html:p>GENE_ASSOCIATION: BIFADO_00347</html:p><html:p>SUBSYSTEM: Valine, Leucine, and Isoleucine</html:p><html:p>PROTEIN_CLASS: 2.3.3.13</html:p></notes><listOfReactants><speciesReference species="M_m8" stoichiometry="1"/><speciesReference species="M_m124" stoichiometry="1"/><speciesReference species="M_m160" stoichiometry="1"/></listOfReactants><listOfProducts><speciesReference species="M_m7" stoichiometry="1"></speciesReference><speciesReference species="M_m122" stoichiometry="1"></speciesReference><speciesReference species="M_m203" stoichiometry="1"></speciesReference></listOfProducts><kineticLaw><math xmlns="http://www.w3.org/1998/Math/MathML"><apply><ci> LOWER_BOUND </ci><ci> UPPER_BOUND </ci><ci> OBJECTIVE_COEFFICIENT </ci></apply></math><listOfParameters><parameter id="LOWER_BOUND" value="     0.00000000"/><parameter id="UPPER_BOUND" value="  1000.00000000"/><parameter id="OBJECTIVE_COEFFICIENT" value="     0.00000000"/></listOfParameters></kineticLaw></reaction>
<reaction id="R_IPPMIb" name="2-isopropylmalate hydratase" reversible="true"><notes><html:p>GENE_ASSOCIATION: ( BIFADO_00388 and BIFADO_00389 )</html:p><html:p>SUBSYSTEM: Valine, Leucine, and Isoleucine</html:p><html:p>PROTEIN_CLASS: 4.2.1.33</html:p></notes><listOfReactants><speciesReference species="M_m8" stoichiometry="1"/><speciesReference species="M_m204" stoichiometry="1"/></listOfReactants><listOfProducts><speciesReference species="M_m203" stoichiometry="1"></speciesReference></listOfProducts><kineticLaw><math xmlns="http://www.w3.org/1998/Math/MathML"><apply><ci> LOWER_BOUND </ci><ci> UPPER_BOUND </ci><ci> OBJECTIVE_COEFFICIENT </ci></apply></math><listOfParameters><parameter id="LOWER_BOUND" value=" -1000.00000000"/><parameter id="UPPER_BOUND" value="  1000.00000000"/><parameter id="OBJECTIVE_COEFFICIENT" value="     0.00000000"/></listOfParameters></kineticLaw></reaction>
<reaction id="R_IPPMIa" name="3-isopropylmalate dehydratase" reversible="true"><notes><html:p>GENE_ASSOCIATION: ( BIFADO_00388 and BIFADO_00389 )</html:p><html:p>SUBSYSTEM: Valine, Leucine, and Isoleucine</html:p><html:p>PROTEIN_CLASS: 4.2.1.33</html:p></notes><listOfReactants><speciesReference species="M_m205" stoichiometry="1"/></listOfReactants><listOfProducts><speciesReference species="M_m8" stoichiometry="1"></speciesReference><speciesReference species="M_m204" stoichiometry="1"></speciesReference></listOfProducts><kineticLaw><math xmlns="http://www.w3.org/1998/Math/MathML"><apply><ci> LOWER_BOUND </ci><ci> UPPER_BOUND </ci><ci> OBJECTIVE_COEFFICIENT </ci></apply></math><listOfParameters><parameter id="LOWER_BOUND" value=" -1000.00000000"/><parameter id="UPPER_BOUND" value="  1000.00000000"/><parameter id="OBJECTIVE_COEFFICIENT" value="     0.00000000"/></listOfParameters></kineticLaw></reaction>
<reaction id="R_IPMD" name="3-isopropylmalate dehydrogenase" reversible="false"><notes><html:p>GENE_ASSOCIATION: BIFADO_01824</html:p><html:p>SUBSYSTEM: Valine, Leucine, and Isoleucine</html:p><html:p>PROTEIN_CLASS: 1.1.1.85</html:p></notes><listOfReactants><speciesReference species="M_m100" stoichiometry="1"/><speciesReference species="M_m205" stoichiometry="1"/></listOfReactants><listOfProducts><speciesReference species="M_m7" stoichiometry="1"></speciesReference><speciesReference species="M_m101" stoichiometry="1"></speciesReference><speciesReference species="M_m206" stoichiometry="1"></speciesReference></listOfProducts><kineticLaw><math xmlns="http://www.w3.org/1998/Math/MathML"><apply><ci> LOWER_BOUND </ci><ci> UPPER_BOUND </ci><ci> OBJECTIVE_COEFFICIENT </ci></apply></math><listOfParameters><parameter id="LOWER_BOUND" value="     0.00000000"/><parameter id="UPPER_BOUND" value="  1000.00000000"/><parameter id="OBJECTIVE_COEFFICIENT" value="     0.00000000"/></listOfParameters></kineticLaw></reaction>
<reaction id="R_OMCDC" name="2-Oxo-4-methyl-3-carboxypentanoate decarboxylation" reversible="false"><notes><html:p>GENE_ASSOCIATION: BIFADO_01824</html:p><html:p>SUBSYSTEM: Valine, Leucine, and Isoleucine</html:p><html:p>PROTEIN_CLASS: K00052</html:p></notes><listOfReactants><speciesReference species="M_m7" stoichiometry="1"/><speciesReference species="M_m206" stoichiometry="1"/></listOfReactants><listOfProducts><speciesReference species="M_m22" stoichiometry="1"></speciesReference><speciesReference species="M_m207" stoichiometry="1"></speciesReference></listOfProducts><kineticLaw><math xmlns="http://www.w3.org/1998/Math/MathML"><apply><ci> LOWER_BOUND </ci><ci> UPPER_BOUND </ci><ci> OBJECTIVE_COEFFICIENT </ci></apply></math><listOfParameters><parameter id="LOWER_BOUND" value="     0.00000000"/><parameter id="UPPER_BOUND" value="  1000.00000000"/><parameter id="OBJECTIVE_COEFFICIENT" value="     0.00000000"/></listOfParameters></kineticLaw></reaction>
<reaction id="R_LEUTAi" name="leucine transaminase (irreversible)" reversible="false"><notes><html:p>GENE_ASSOCIATION: BIFADO_01265</html:p><html:p>SUBSYSTEM: Valine, Leucine, and Isoleucine</html:p><html:p>PROTEIN_CLASS: 2.6.1.42</html:p></notes><listOfReactants><speciesReference species="M_m155" stoichiometry="1"/><speciesReference species="M_m207" stoichiometry="1"/></listOfReactants><listOfProducts><speciesReference species="M_m54" stoichiometry="1"></speciesReference><speciesReference species="M_m121" stoichiometry="1"></speciesReference></listOfProducts><kineticLaw><math xmlns="http://www.w3.org/1998/Math/MathML"><apply><ci> LOWER_BOUND </ci><ci> UPPER_BOUND </ci><ci> OBJECTIVE_COEFFICIENT </ci></apply></math><listOfParameters><parameter id="LOWER_BOUND" value="     0.00000000"/><parameter id="UPPER_BOUND" value="  1000.00000000"/><parameter id="OBJECTIVE_COEFFICIENT" value="     0.00000000"/></listOfParameters></kineticLaw></reaction>
<reaction id="R_ACLS" name="acetolactate synthase" reversible="false"><notes><html:p>GENE_ASSOCIATION: ( BIFADO_00443 and BIFADO_00444 )</html:p><html:p>SUBSYSTEM: Valine, Leucine, and Isoleucine</html:p><html:p>PROTEIN_CLASS: 2.2.1.6</html:p></notes><listOfReactants><speciesReference species="M_m7" stoichiometry="1"/><speciesReference species="M_m105" stoichiometry="2"/></listOfReactants><listOfProducts><speciesReference species="M_m22" stoichiometry="1"></speciesReference><speciesReference species="M_m201" stoichiometry="1"></speciesReference></listOfProducts><kineticLaw><math xmlns="http://www.w3.org/1998/Math/MathML"><apply><ci> LOWER_BOUND </ci><ci> UPPER_BOUND </ci><ci> OBJECTIVE_COEFFICIENT </ci></apply></math><listOfParameters><parameter id="LOWER_BOUND" value="     0.00000000"/><parameter id="UPPER_BOUND" value="  1000.00000000"/><parameter id="OBJECTIVE_COEFFICIENT" value="     0.00000000"/></listOfParameters></kineticLaw></reaction>
<reaction id="R_VALTA" name="valine transaminase" reversible="true"><notes><html:p>GENE_ASSOCIATION: BIFADO_01265</html:p><html:p>SUBSYSTEM: Valine, Leucine, and Isoleucine</html:p><html:p>PROTEIN_CLASS: 2.6.1.42</html:p></notes><listOfReactants><speciesReference species="M_m48" stoichiometry="1"/><speciesReference species="M_m121" stoichiometry="1"/></listOfReactants><listOfProducts><speciesReference species="M_m155" stoichiometry="1"></speciesReference><speciesReference species="M_m160" stoichiometry="1"></speciesReference></listOfProducts><kineticLaw><math xmlns="http://www.w3.org/1998/Math/MathML"><apply><ci> LOWER_BOUND </ci><ci> UPPER_BOUND </ci><ci> OBJECTIVE_COEFFICIENT </ci></apply></math><listOfParameters><parameter id="LOWER_BOUND" value=" -1000.00000000"/><parameter id="UPPER_BOUND" value="  1000.00000000"/><parameter id="OBJECTIVE_COEFFICIENT" value="     0.00000000"/></listOfParameters></kineticLaw></reaction>
<reaction id="R_ATPPRT" name="ATP phosphoribosyltransferase" reversible="false"><notes><html:p>GENE_ASSOCIATION: BIFADO_01205</html:p><html:p>SUBSYSTEM: Histidine</html:p><html:p>PROTEIN_CLASS: 2.4.2.17</html:p></notes><listOfReactants><speciesReference species="M_m6" stoichiometry="1"/><speciesReference species="M_m146" stoichiometry="1"/></listOfReactants><listOfProducts><speciesReference species="M_m110" stoichiometry="1"></speciesReference><speciesReference species="M_m208" stoichiometry="1"></speciesReference></listOfProducts><kineticLaw><math xmlns="http://www.w3.org/1998/Math/MathML"><apply><ci> LOWER_BOUND </ci><ci> UPPER_BOUND </ci><ci> OBJECTIVE_COEFFICIENT </ci></apply></math><listOfParameters><parameter id="LOWER_BOUND" value="     0.00000000"/><parameter id="UPPER_BOUND" value="  1000.00000000"/><parameter id="OBJECTIVE_COEFFICIENT" value="     0.00000000"/></listOfParameters></kineticLaw></reaction>
<reaction id="R_PRATPP" name="phosphoribosyl-ATP pyrophosphatase" reversible="false"><notes><html:p>GENE_ASSOCIATION: BIFADO_01206</html:p><html:p>SUBSYSTEM: Histidine</html:p><html:p>PROTEIN_CLASS: 3.6.1.31</html:p></notes><listOfReactants><speciesReference species="M_m8" stoichiometry="1"/><speciesReference species="M_m208" stoichiometry="1"/></listOfReactants><listOfProducts><speciesReference species="M_m7" stoichiometry="1"></speciesReference><speciesReference species="M_m110" stoichiometry="1"></speciesReference><speciesReference species="M_m209" stoichiometry="1"></speciesReference></listOfProducts><kineticLaw><math xmlns="http://www.w3.org/1998/Math/MathML"><apply><ci> LOWER_BOUND </ci><ci> UPPER_BOUND </ci><ci> OBJECTIVE_COEFFICIENT </ci></apply></math><listOfParameters><parameter id="LOWER_BOUND" value="     0.00000000"/><parameter id="UPPER_BOUND" value="  1000.00000000"/><parameter id="OBJECTIVE_COEFFICIENT" value="     0.00000000"/></listOfParameters></kineticLaw></reaction>
<reaction id="R_PRAMPC" name="phosphoribosyl-AMP cyclohydrolase" reversible="false"><notes><html:p>GENE_ASSOCIATION: BIFADO_01212</html:p><html:p>SUBSYSTEM: Histidine</html:p><html:p>PROTEIN_CLASS: 3.5.4.19</html:p></notes><listOfReactants><speciesReference species="M_m8" stoichiometry="1"/><speciesReference species="M_m209" stoichiometry="1"/></listOfReactants><listOfProducts><speciesReference species="M_m210" stoichiometry="1"></speciesReference></listOfProducts><kineticLaw><math xmlns="http://www.w3.org/1998/Math/MathML"><apply><ci> LOWER_BOUND </ci><ci> UPPER_BOUND </ci><ci> OBJECTIVE_COEFFICIENT </ci></apply></math><listOfParameters><parameter id="LOWER_BOUND" value="     0.00000000"/><parameter id="UPPER_BOUND" value="  1000.00000000"/><parameter id="OBJECTIVE_COEFFICIENT" value="     0.00000000"/></listOfParameters></kineticLaw></reaction>
<reaction id="R_PRMICI" name="1-(5-phosphoribosyl)-5-[(5-phosphoribosylamino)methylideneamino)imidazole-4-carboxamide isomerase" reversible="true"><notes><html:p>GENE_ASSOCIATION: BIFADO_02239</html:p><html:p>SUBSYSTEM: Histidine</html:p><html:p>PROTEIN_CLASS: 5.3.1.16</html:p></notes><listOfReactants><speciesReference species="M_m210" stoichiometry="1"/></listOfReactants><listOfProducts><speciesReference species="M_m211" stoichiometry="1"></speciesReference></listOfProducts><kineticLaw><math xmlns="http://www.w3.org/1998/Math/MathML"><apply><ci> LOWER_BOUND </ci><ci> UPPER_BOUND </ci><ci> OBJECTIVE_COEFFICIENT </ci></apply></math><listOfParameters><parameter id="LOWER_BOUND" value=" -1000.00000000"/><parameter id="UPPER_BOUND" value="  1000.00000000"/><parameter id="OBJECTIVE_COEFFICIENT" value="     0.00000000"/></listOfParameters></kineticLaw></reaction>
<reaction id="R_IG3PS" name="Imidazole-glycerol-3-phosphate synthase" reversible="false"><notes><html:p>GENE_ASSOCIATION: ( BIFADO_01213 and BIFADO_02240 )</html:p><html:p>SUBSYSTEM: Histidine</html:p><html:p>PROTEIN_CLASS: K02500:K02501</html:p></notes><listOfReactants><speciesReference species="M_m159" stoichiometry="1"/><speciesReference species="M_m211" stoichiometry="1"/></listOfReactants><listOfProducts><speciesReference species="M_m7" stoichiometry="1"></speciesReference><speciesReference species="M_m155" stoichiometry="1"></speciesReference><speciesReference species="M_m212" stoichiometry="1"></speciesReference><speciesReference species="M_m213" stoichiometry="1"></speciesReference></listOfProducts><kineticLaw><math xmlns="http://www.w3.org/1998/Math/MathML"><apply><ci> LOWER_BOUND </ci><ci> UPPER_BOUND </ci><ci> OBJECTIVE_COEFFICIENT </ci></apply></math><listOfParameters><parameter id="LOWER_BOUND" value="     0.00000000"/><parameter id="UPPER_BOUND" value="  1000.00000000"/><parameter id="OBJECTIVE_COEFFICIENT" value="     0.00000000"/></listOfParameters></kineticLaw></reaction>
<reaction id="R_IGPDH" name="imidazoleglycerol-phosphate dehydratase" reversible="false"><notes><html:p>GENE_ASSOCIATION: BIFADO_02242</html:p><html:p>SUBSYSTEM: Histidine</html:p><html:p>PROTEIN_CLASS: 4.2.1.19</html:p></notes><listOfReactants><speciesReference species="M_m213" stoichiometry="1"/></listOfReactants><listOfProducts><speciesReference species="M_m8" stoichiometry="1"></speciesReference><speciesReference species="M_m214" stoichiometry="1"></speciesReference></listOfProducts><kineticLaw><math xmlns="http://www.w3.org/1998/Math/MathML"><apply><ci> LOWER_BOUND </ci><ci> UPPER_BOUND </ci><ci> OBJECTIVE_COEFFICIENT </ci></apply></math><listOfParameters><parameter id="LOWER_BOUND" value="     0.00000000"/><parameter id="UPPER_BOUND" value="  1000.00000000"/><parameter id="OBJECTIVE_COEFFICIENT" value="     0.00000000"/></listOfParameters></kineticLaw></reaction>
<reaction id="R_HSTPT" name="histidinol-phosphate transaminase" reversible="false"><notes><html:p>GENE_ASSOCIATION: BIFADO_02243</html:p><html:p>SUBSYSTEM: Histidine</html:p><html:p>PROTEIN_CLASS: 2.6.1.9</html:p></notes><listOfReactants><speciesReference species="M_m155" stoichiometry="1"/><speciesReference species="M_m214" stoichiometry="1"/></listOfReactants><listOfProducts><speciesReference species="M_m121" stoichiometry="1"></speciesReference><speciesReference species="M_m215" stoichiometry="1"></speciesReference></listOfProducts><kineticLaw><math xmlns="http://www.w3.org/1998/Math/MathML"><apply><ci> LOWER_BOUND </ci><ci> UPPER_BOUND </ci><ci> OBJECTIVE_COEFFICIENT </ci></apply></math><listOfParameters><parameter id="LOWER_BOUND" value="     0.00000000"/><parameter id="UPPER_BOUND" value="  1000.00000000"/><parameter id="OBJECTIVE_COEFFICIENT" value="     0.00000000"/></listOfParameters></kineticLaw></reaction>
<reaction id="R_HISTD" name="histidinol dehydrogenase" reversible="false"><notes><html:p>GENE_ASSOCIATION: BIFADO_02244</html:p><html:p>SUBSYSTEM: Histidine</html:p><html:p>PROTEIN_CLASS: 1.1.1.23</html:p></notes><listOfReactants><speciesReference species="M_m8" stoichiometry="1"/><speciesReference species="M_m100" stoichiometry="2"/><speciesReference species="M_m217" stoichiometry="1"/></listOfReactants><listOfProducts><speciesReference species="M_m7" stoichiometry="3"></speciesReference><speciesReference species="M_m101" stoichiometry="2"></speciesReference><speciesReference species="M_m216" stoichiometry="1"></speciesReference></listOfProducts><kineticLaw><math xmlns="http://www.w3.org/1998/Math/MathML"><apply><ci> LOWER_BOUND </ci><ci> UPPER_BOUND </ci><ci> OBJECTIVE_COEFFICIENT </ci></apply></math><listOfParameters><parameter id="LOWER_BOUND" value="     0.00000000"/><parameter id="UPPER_BOUND" value="  1000.00000000"/><parameter id="OBJECTIVE_COEFFICIENT" value="     0.00000000"/></listOfParameters></kineticLaw></reaction>
<reaction id="R_DAPDC" name="diaminopimelate decarboxylase" reversible="false"><notes><html:p>GENE_ASSOCIATION: BIFADO_01587</html:p><html:p>SUBSYSTEM: Lysine</html:p><html:p>PROTEIN_CLASS: 4.1.1.20</html:p></notes><listOfReactants><speciesReference species="M_m7" stoichiometry="1"/><speciesReference species="M_m218" stoichiometry="1"/></listOfReactants><listOfProducts><speciesReference species="M_m22" stoichiometry="1"></speciesReference><speciesReference species="M_m57" stoichiometry="1"></speciesReference></listOfProducts><kineticLaw><math xmlns="http://www.w3.org/1998/Math/MathML"><apply><ci> LOWER_BOUND </ci><ci> UPPER_BOUND </ci><ci> OBJECTIVE_COEFFICIENT </ci></apply></math><listOfParameters><parameter id="LOWER_BOUND" value="     0.00000000"/><parameter id="UPPER_BOUND" value="  1000.00000000"/><parameter id="OBJECTIVE_COEFFICIENT" value="     0.00000000"/></listOfParameters></kineticLaw></reaction>
<reaction id="R_DAPE" name="diaminopimelate epimerase" reversible="true"><notes><html:p>GENE_ASSOCIATION: BIFADO_02304</html:p><html:p>SUBSYSTEM: Lysine</html:p><html:p>PROTEIN_CLASS: 5.1.1.7</html:p></notes><listOfReactants><speciesReference species="M_m219" stoichiometry="1"/></listOfReactants><listOfProducts><speciesReference species="M_m218" stoichiometry="1"></speciesReference></listOfProducts><kineticLaw><math xmlns="http://www.w3.org/1998/Math/MathML"><apply><ci> LOWER_BOUND </ci><ci> UPPER_BOUND </ci><ci> OBJECTIVE_COEFFICIENT </ci></apply></math><listOfParameters><parameter id="LOWER_BOUND" value=" -1000.00000000"/><parameter id="UPPER_BOUND" value="  1000.00000000"/><parameter id="OBJECTIVE_COEFFICIENT" value="     0.00000000"/></listOfParameters></kineticLaw></reaction>
<reaction id="R_SDPDS" name="succinyl-diaminopimelate desuccinylase" reversible="false"><notes><html:p>GENE_ASSOCIATION: BIFADO_00468</html:p><html:p>SUBSYSTEM: Lysine</html:p><html:p>PROTEIN_CLASS: 3.5.1.18</html:p></notes><listOfReactants><speciesReference species="M_m8" stoichiometry="1"/><speciesReference species="M_m220" stoichiometry="1"/></listOfReactants><listOfProducts><speciesReference species="M_m31" stoichiometry="1"></speciesReference><speciesReference species="M_m219" stoichiometry="1"></speciesReference></listOfProducts><kineticLaw><math xmlns="http://www.w3.org/1998/Math/MathML"><apply><ci> LOWER_BOUND </ci><ci> UPPER_BOUND </ci><ci> OBJECTIVE_COEFFICIENT </ci></apply></math><listOfParameters><parameter id="LOWER_BOUND" value="     0.00000000"/><parameter id="UPPER_BOUND" value="  1000.00000000"/><parameter id="OBJECTIVE_COEFFICIENT" value="     0.00000000"/></listOfParameters></kineticLaw></reaction>
<reaction id="R_THDPS" name="tetrahydrodipicolinate succinylase" reversible="false"><notes><html:p>GENE_ASSOCIATION: BIFADO_00742</html:p><html:p>SUBSYSTEM: Lysine</html:p><html:p>PROTEIN_CLASS: 2.3.1.117</html:p></notes><listOfReactants><speciesReference species="M_m8" stoichiometry="1"/><speciesReference species="M_m123" stoichiometry="1"/><speciesReference species="M_m221" stoichiometry="1"/></listOfReactants><listOfProducts><speciesReference species="M_m122" stoichiometry="1"></speciesReference><speciesReference species="M_m222" stoichiometry="1"></speciesReference></listOfProducts><kineticLaw><math xmlns="http://www.w3.org/1998/Math/MathML"><apply><ci> LOWER_BOUND </ci><ci> UPPER_BOUND </ci><ci> OBJECTIVE_COEFFICIENT </ci></apply></math><listOfParameters><parameter id="LOWER_BOUND" value="     0.00000000"/><parameter id="UPPER_BOUND" value="  1000.00000000"/><parameter id="OBJECTIVE_COEFFICIENT" value="     0.00000000"/></listOfParameters></kineticLaw></reaction>
<reaction id="R_DHDPRy" name="dihydrodipicolinate reductase (NADPH)" reversible="false"><notes><html:p>GENE_ASSOCIATION: BIFADO_01791</html:p><html:p>SUBSYSTEM: Lysine</html:p><html:p>PROTEIN_CLASS: 1.3.1.26</html:p></notes><listOfReactants><speciesReference species="M_m7" stoichiometry="1"/><speciesReference species="M_m115" stoichiometry="1"/><speciesReference species="M_m223" stoichiometry="1"/></listOfReactants><listOfProducts><speciesReference species="M_m114" stoichiometry="1"></speciesReference><speciesReference species="M_m221" stoichiometry="1"></speciesReference></listOfProducts><kineticLaw><math xmlns="http://www.w3.org/1998/Math/MathML"><apply><ci> LOWER_BOUND </ci><ci> UPPER_BOUND </ci><ci> OBJECTIVE_COEFFICIENT </ci></apply></math><listOfParameters><parameter id="LOWER_BOUND" value="     0.00000000"/><parameter id="UPPER_BOUND" value="  1000.00000000"/><parameter id="OBJECTIVE_COEFFICIENT" value="     0.00000000"/></listOfParameters></kineticLaw></reaction>
<reaction id="R_DHDPS" name="dihydrodipicolinate synthase" reversible="false"><notes><html:p>GENE_ASSOCIATION: BIFADO_01785</html:p><html:p>SUBSYSTEM: Lysine</html:p><html:p>PROTEIN_CLASS: 4.3.3.7</html:p></notes><listOfReactants><speciesReference species="M_m105" stoichiometry="1"/><speciesReference species="M_m172" stoichiometry="1"/></listOfReactants><listOfProducts><speciesReference species="M_m7" stoichiometry="1"></speciesReference><speciesReference species="M_m8" stoichiometry="2"></speciesReference><speciesReference species="M_m223" stoichiometry="1"></speciesReference></listOfProducts><kineticLaw><math xmlns="http://www.w3.org/1998/Math/MathML"><apply><ci> LOWER_BOUND </ci><ci> UPPER_BOUND </ci><ci> OBJECTIVE_COEFFICIENT </ci></apply></math><listOfParameters><parameter id="LOWER_BOUND" value="     0.00000000"/><parameter id="UPPER_BOUND" value="  1000.00000000"/><parameter id="OBJECTIVE_COEFFICIENT" value="     0.00000000"/></listOfParameters></kineticLaw></reaction>
<reaction id="R_ANPRT" name="anthranilate phosphoribosyltransferase" reversible="false"><notes><html:p>GENE_ASSOCIATION: BIFADO_02110</html:p><html:p>SUBSYSTEM: Tyrosine, Tryptophan, and Phenylalanine</html:p><html:p>PROTEIN_CLASS: 2.4.2.18</html:p></notes><listOfReactants><speciesReference species="M_m146" stoichiometry="1"/><speciesReference species="M_m224" stoichiometry="1"/></listOfReactants><listOfProducts><speciesReference species="M_m110" stoichiometry="1"></speciesReference><speciesReference species="M_m225" stoichiometry="1"></speciesReference></listOfProducts><kineticLaw><math xmlns="http://www.w3.org/1998/Math/MathML"><apply><ci> LOWER_BOUND </ci><ci> UPPER_BOUND </ci><ci> OBJECTIVE_COEFFICIENT </ci></apply></math><listOfParameters><parameter id="LOWER_BOUND" value="     0.00000000"/><parameter id="UPPER_BOUND" value="  1000.00000000"/><parameter id="OBJECTIVE_COEFFICIENT" value="     0.00000000"/></listOfParameters></kineticLaw></reaction>
<reaction id="R_ANS" name="anthranilate synthase" reversible="false"><notes><html:p>GENE_ASSOCIATION: BIFADO_01211</html:p><html:p>SUBSYSTEM: Tyrosine, Tryptophan, and Phenylalanine</html:p><html:p>PROTEIN_CLASS: 4.1.3.27</html:p></notes><listOfReactants><speciesReference species="M_m159" stoichiometry="1"/><speciesReference species="M_m226" stoichiometry="1"/></listOfReactants><listOfProducts><speciesReference species="M_m7" stoichiometry="1"></speciesReference><speciesReference species="M_m105" stoichiometry="1"></speciesReference><speciesReference species="M_m155" stoichiometry="1"></speciesReference><speciesReference species="M_m224" stoichiometry="1"></speciesReference></listOfProducts><kineticLaw><math xmlns="http://www.w3.org/1998/Math/MathML"><apply><ci> LOWER_BOUND </ci><ci> UPPER_BOUND </ci><ci> OBJECTIVE_COEFFICIENT </ci></apply></math><listOfParameters><parameter id="LOWER_BOUND" value="     0.00000000"/><parameter id="UPPER_BOUND" value="  1000.00000000"/><parameter id="OBJECTIVE_COEFFICIENT" value="     0.00000000"/></listOfParameters></kineticLaw></reaction>
<reaction id="R_CHORM" name="chorismate mutase" reversible="false"><notes><html:p>GENE_ASSOCIATION: ( BIFADO_01691 and BIFADO_02166 )</html:p><html:p>SUBSYSTEM: Tyrosine, Tryptophan, and Phenylalanine</html:p><html:p>PROTEIN_CLASS: 5.4.99.5</html:p></notes><listOfReactants><speciesReference species="M_m226" stoichiometry="1"/></listOfReactants><listOfProducts><speciesReference species="M_m227" stoichiometry="1"></speciesReference></listOfProducts><kineticLaw><math xmlns="http://www.w3.org/1998/Math/MathML"><apply><ci> LOWER_BOUND </ci><ci> UPPER_BOUND </ci><ci> OBJECTIVE_COEFFICIENT </ci></apply></math><listOfParameters><parameter id="LOWER_BOUND" value="     0.00000000"/><parameter id="UPPER_BOUND" value="  1000.00000000"/><parameter id="OBJECTIVE_COEFFICIENT" value="     0.00000000"/></listOfParameters></kineticLaw></reaction>
<reaction id="R_CHORS" name="chorismate synthase" reversible="false"><notes><html:p>GENE_ASSOCIATION: BIFADO_01310</html:p><html:p>SUBSYSTEM: Tyrosine, Tryptophan, and Phenylalanine</html:p><html:p>PROTEIN_CLASS: 4.2.3.5</html:p></notes><listOfReactants><speciesReference species="M_m228" stoichiometry="1"/></listOfReactants><listOfProducts><speciesReference species="M_m9" stoichiometry="1"></speciesReference><speciesReference species="M_m226" stoichiometry="1"></speciesReference></listOfProducts><kineticLaw><math xmlns="http://www.w3.org/1998/Math/MathML"><apply><ci> LOWER_BOUND </ci><ci> UPPER_BOUND </ci><ci> OBJECTIVE_COEFFICIENT </ci></apply></math><listOfParameters><parameter id="LOWER_BOUND" value="     0.00000000"/><parameter id="UPPER_BOUND" value="  1000.00000000"/><parameter id="OBJECTIVE_COEFFICIENT" value="     0.00000000"/></listOfParameters></kineticLaw></reaction>
<reaction id="R_DDPA" name="3-deoxy-D-arabino-heptulosonate 7-phosphate synthetase" reversible="false"><notes><html:p>GENE_ASSOCIATION: ( BIFADO_00511 and BIFADO_00512 )</html:p><html:p>SUBSYSTEM: Tyrosine, Tryptophan, and Phenylalanine</html:p><html:p>PROTEIN_CLASS: 2.5.1.54</html:p></notes><listOfReactants><speciesReference species="M_m8" stoichiometry="1"/><speciesReference species="M_m104" stoichiometry="1"/><speciesReference species="M_m112" stoichiometry="1"/></listOfReactants><listOfProducts><speciesReference species="M_m9" stoichiometry="1"></speciesReference><speciesReference species="M_m229" stoichiometry="1"></speciesReference></listOfProducts><kineticLaw><math xmlns="http://www.w3.org/1998/Math/MathML"><apply><ci> LOWER_BOUND </ci><ci> UPPER_BOUND </ci><ci> OBJECTIVE_COEFFICIENT </ci></apply></math><listOfParameters><parameter id="LOWER_BOUND" value="     0.00000000"/><parameter id="UPPER_BOUND" value="  1000.00000000"/><parameter id="OBJECTIVE_COEFFICIENT" value="     0.00000000"/></listOfParameters></kineticLaw></reaction>
<reaction id="R_DHQS" name="3-dehydroquinate synthase" reversible="false"><notes><html:p>GENE_ASSOCIATION: BIFADO_01309</html:p><html:p>SUBSYSTEM: Tyrosine, Tryptophan, and Phenylalanine</html:p><html:p>PROTEIN_CLASS: 4.2.3.4</html:p></notes><listOfReactants><speciesReference species="M_m229" stoichiometry="1"/></listOfReactants><listOfProducts><speciesReference species="M_m9" stoichiometry="1"></speciesReference><speciesReference species="M_m230" stoichiometry="1"></speciesReference></listOfProducts><kineticLaw><math xmlns="http://www.w3.org/1998/Math/MathML"><apply><ci> LOWER_BOUND </ci><ci> UPPER_BOUND </ci><ci> OBJECTIVE_COEFFICIENT </ci></apply></math><listOfParameters><parameter id="LOWER_BOUND" value="     0.00000000"/><parameter id="UPPER_BOUND" value="  1000.00000000"/><parameter id="OBJECTIVE_COEFFICIENT" value="     0.00000000"/></listOfParameters></kineticLaw></reaction>
<reaction id="R_DHQTi" name="3-dehydroquinate dehydratase, irreversible" reversible="false"><notes><html:p>GENE_ASSOCIATION: BIFADO_01308</html:p><html:p>SUBSYSTEM: Tyrosine, Tryptophan, and Phenylalanine</html:p><html:p>PROTEIN_CLASS: 4.2.1.10</html:p></notes><listOfReactants><speciesReference species="M_m230" stoichiometry="1"/></listOfReactants><listOfProducts><speciesReference species="M_m8" stoichiometry="1"></speciesReference><speciesReference species="M_m231" stoichiometry="1"></speciesReference></listOfProducts><kineticLaw><math xmlns="http://www.w3.org/1998/Math/MathML"><apply><ci> LOWER_BOUND </ci><ci> UPPER_BOUND </ci><ci> OBJECTIVE_COEFFICIENT </ci></apply></math><listOfParameters><parameter id="LOWER_BOUND" value="     0.00000000"/><parameter id="UPPER_BOUND" value="  1000.00000000"/><parameter id="OBJECTIVE_COEFFICIENT" value="     0.00000000"/></listOfParameters></kineticLaw></reaction>
<reaction id="R_PHETA" name="phenylalanine transaminase" reversible="true"><notes><html:p>GENE_ASSOCIATION: ( BIFADO_00411 and BIFADO_02243 )</html:p><html:p>SUBSYSTEM: Tyrosine, Tryptophan, and Phenylalanine</html:p><html:p>PROTEIN_CLASS: K14454:K14455:K00811:K00812:K00813:K11358:K15849:K00817:K00832:K00838:K00815:K00838</html:p></notes><listOfReactants><speciesReference species="M_m121" stoichiometry="1"/><speciesReference species="M_m232" stoichiometry="1"/></listOfReactants><listOfProducts><speciesReference species="M_m155" stoichiometry="1"></speciesReference><speciesReference species="M_m233" stoichiometry="1"></speciesReference></listOfProducts><kineticLaw><math xmlns="http://www.w3.org/1998/Math/MathML"><apply><ci> LOWER_BOUND </ci><ci> UPPER_BOUND </ci><ci> OBJECTIVE_COEFFICIENT </ci></apply></math><listOfParameters><parameter id="LOWER_BOUND" value="     0.00000000"/><parameter id="UPPER_BOUND" value="     0.00000000"/><parameter id="OBJECTIVE_COEFFICIENT" value="     0.00000000"/></listOfParameters></kineticLaw></reaction>
<reaction id="R_RHEA_21411" name="phenylalanine dehydrogenase" reversible="true"><notes><html:p>GENE_ASSOCIATION: ( BIFADO_00411 and BIFADO_02243 )</html:p><html:p>SUBSYSTEM: Tyrosine, Tryptophan, and Phenylalanine</html:p><html:p>PROTEIN_CLASS: K14454:K14455:K00811:K00812:K00813:K11358:K15849:K00817:K00832:K00838:K00815:K00838</html:p></notes><listOfReactants><speciesReference species="M_m8" stoichiometry="1"/><speciesReference species="M_m100" stoichiometry="1"/><speciesReference species="M_m232" stoichiometry="1"/></listOfReactants><listOfProducts><speciesReference species="M_m7" stoichiometry="1"></speciesReference><speciesReference species="M_m12" stoichiometry="1"></speciesReference><speciesReference species="M_m101" stoichiometry="1"></speciesReference><speciesReference species="M_m233" stoichiometry="1"></speciesReference></listOfProducts><kineticLaw><math xmlns="http://www.w3.org/1998/Math/MathML"><apply><ci> LOWER_BOUND </ci><ci> UPPER_BOUND </ci><ci> OBJECTIVE_COEFFICIENT </ci></apply></math><listOfParameters><parameter id="LOWER_BOUND" value=" -1000.00000000"/><parameter id="UPPER_BOUND" value="  1000.00000000"/><parameter id="OBJECTIVE_COEFFICIENT" value="     0.00000000"/></listOfParameters></kineticLaw></reaction>
<reaction id="R_PPND" name="prephenate dehydrogenase" reversible="false"><notes><html:p>GENE_ASSOCIATION: BIFADO_02165</html:p><html:p>SUBSYSTEM: Tyrosine, Tryptophan, and Phenylalanine</html:p><html:p>PROTEIN_CLASS: 1.3.1.12</html:p></notes><listOfReactants><speciesReference species="M_m100" stoichiometry="1"/><speciesReference species="M_m227" stoichiometry="1"/></listOfReactants><listOfProducts><speciesReference species="M_m22" stoichiometry="1"></speciesReference><speciesReference species="M_m101" stoichiometry="1"></speciesReference><speciesReference species="M_m234" stoichiometry="1"></speciesReference></listOfProducts><kineticLaw><math xmlns="http://www.w3.org/1998/Math/MathML"><apply><ci> LOWER_BOUND </ci><ci> UPPER_BOUND </ci><ci> OBJECTIVE_COEFFICIENT </ci></apply></math><listOfParameters><parameter id="LOWER_BOUND" value="     0.00000000"/><parameter id="UPPER_BOUND" value="  1000.00000000"/><parameter id="OBJECTIVE_COEFFICIENT" value="     0.00000000"/></listOfParameters></kineticLaw></reaction>
<reaction id="R_PPNDH" name="prephenate dehydratase" reversible="false"><notes><html:p>GENE_ASSOCIATION: BIFADO_02166</html:p><html:p>SUBSYSTEM: Tyrosine, Tryptophan, and Phenylalanine</html:p><html:p>PROTEIN_CLASS: 4.2.1.51</html:p></notes><listOfReactants><speciesReference species="M_m7" stoichiometry="1"/><speciesReference species="M_m227" stoichiometry="1"/></listOfReactants><listOfProducts><speciesReference species="M_m8" stoichiometry="1"></speciesReference><speciesReference species="M_m22" stoichiometry="1"></speciesReference><speciesReference species="M_m233" stoichiometry="1"></speciesReference></listOfProducts><kineticLaw><math xmlns="http://www.w3.org/1998/Math/MathML"><apply><ci> LOWER_BOUND </ci><ci> UPPER_BOUND </ci><ci> OBJECTIVE_COEFFICIENT </ci></apply></math><listOfParameters><parameter id="LOWER_BOUND" value="     0.00000000"/><parameter id="UPPER_BOUND" value="  1000.00000000"/><parameter id="OBJECTIVE_COEFFICIENT" value="     0.00000000"/></listOfParameters></kineticLaw></reaction>
<reaction id="R_PSCVT" name="3-phosphoshikimate 1-carboxyvinyltransferase" reversible="true"><notes><html:p>GENE_ASSOCIATION: BIFADO_01332</html:p><html:p>SUBSYSTEM: Tyrosine, Tryptophan, and Phenylalanine</html:p><html:p>PROTEIN_CLASS: 2.5.1.19</html:p></notes><listOfReactants><speciesReference species="M_m104" stoichiometry="1"/><speciesReference species="M_m235" stoichiometry="1"/></listOfReactants><listOfProducts><speciesReference species="M_m9" stoichiometry="1"></speciesReference><speciesReference species="M_m228" stoichiometry="1"></speciesReference></listOfProducts><kineticLaw><math xmlns="http://www.w3.org/1998/Math/MathML"><apply><ci> LOWER_BOUND </ci><ci> UPPER_BOUND </ci><ci> OBJECTIVE_COEFFICIENT </ci></apply></math><listOfParameters><parameter id="LOWER_BOUND" value=" -1000.00000000"/><parameter id="UPPER_BOUND" value="  1000.00000000"/><parameter id="OBJECTIVE_COEFFICIENT" value="     0.00000000"/></listOfParameters></kineticLaw></reaction>
<reaction id="R_SHKK" name="shikimate kinase" reversible="false"><notes><html:p>GENE_ASSOCIATION: BIFADO_01309</html:p><html:p>SUBSYSTEM: Tyrosine, Tryptophan, and Phenylalanine</html:p><html:p>PROTEIN_CLASS: 2.7.1.71</html:p></notes><listOfReactants><speciesReference species="M_m6" stoichiometry="1"/><speciesReference species="M_m236" stoichiometry="1"/></listOfReactants><listOfProducts><speciesReference species="M_m5" stoichiometry="1"></speciesReference><speciesReference species="M_m7" stoichiometry="1"></speciesReference><speciesReference species="M_m235" stoichiometry="1"></speciesReference></listOfProducts><kineticLaw><math xmlns="http://www.w3.org/1998/Math/MathML"><apply><ci> LOWER_BOUND </ci><ci> UPPER_BOUND </ci><ci> OBJECTIVE_COEFFICIENT </ci></apply></math><listOfParameters><parameter id="LOWER_BOUND" value="     0.00000000"/><parameter id="UPPER_BOUND" value="  1000.00000000"/><parameter id="OBJECTIVE_COEFFICIENT" value="     0.00000000"/></listOfParameters></kineticLaw></reaction>
<reaction id="R_SHK3Dr" name="shikimate dehydrogenase" reversible="true"><notes><html:p>GENE_ASSOCIATION: BIFADO_01145</html:p><html:p>SUBSYSTEM: Tyrosine, Tryptophan, and Phenylalanine</html:p><html:p>PROTEIN_CLASS: 1.1.1.25</html:p></notes><listOfReactants><speciesReference species="M_m7" stoichiometry="1"/><speciesReference species="M_m115" stoichiometry="1"/><speciesReference species="M_m231" stoichiometry="1"/></listOfReactants><listOfProducts><speciesReference species="M_m114" stoichiometry="1"></speciesReference><speciesReference species="M_m236" stoichiometry="1"></speciesReference></listOfProducts><kineticLaw><math xmlns="http://www.w3.org/1998/Math/MathML"><apply><ci> LOWER_BOUND </ci><ci> UPPER_BOUND </ci><ci> OBJECTIVE_COEFFICIENT </ci></apply></math><listOfParameters><parameter id="LOWER_BOUND" value=" -1000.00000000"/><parameter id="UPPER_BOUND" value="  1000.00000000"/><parameter id="OBJECTIVE_COEFFICIENT" value="     0.00000000"/></listOfParameters></kineticLaw></reaction>
<reaction id="R_TRPS1" name="tryptophan synthase (indoleglycerol phosphate)" reversible="false"><notes><html:p>GENE_ASSOCIATION: ( BIFADO_01209 and BIFADO_01210 )</html:p><html:p>SUBSYSTEM: Tyrosine, Tryptophan, and Phenylalanine</html:p><html:p>PROTEIN_CLASS: 4.2.1.20</html:p></notes><listOfReactants><speciesReference species="M_m76" stoichiometry="1"/><speciesReference species="M_m237" stoichiometry="1"/></listOfReactants><listOfProducts><speciesReference species="M_m8" stoichiometry="1"></speciesReference><speciesReference species="M_m98" stoichiometry="1"></speciesReference><speciesReference species="M_m178" stoichiometry="1"></speciesReference></listOfProducts><kineticLaw><math xmlns="http://www.w3.org/1998/Math/MathML"><apply><ci> LOWER_BOUND </ci><ci> UPPER_BOUND </ci><ci> OBJECTIVE_COEFFICIENT </ci></apply></math><listOfParameters><parameter id="LOWER_BOUND" value="     0.00000000"/><parameter id="UPPER_BOUND" value="  1000.00000000"/><parameter id="OBJECTIVE_COEFFICIENT" value="     0.00000000"/></listOfParameters></kineticLaw></reaction>
<reaction id="R_TRPS2" name="tryptophan synthase (indole)" reversible="false"><notes><html:p>GENE_ASSOCIATION: ( BIFADO_01209 and BIFADO_01210 )</html:p><html:p>SUBSYSTEM: Tyrosine, Tryptophan, and Phenylalanine</html:p><html:p>PROTEIN_CLASS: 4.2.1.20</html:p></notes><listOfReactants><speciesReference species="M_m76" stoichiometry="1"/><speciesReference species="M_m238" stoichiometry="1"/></listOfReactants><listOfProducts><speciesReference species="M_m8" stoichiometry="1"></speciesReference><speciesReference species="M_m178" stoichiometry="1"></speciesReference></listOfProducts><kineticLaw><math xmlns="http://www.w3.org/1998/Math/MathML"><apply><ci> LOWER_BOUND </ci><ci> UPPER_BOUND </ci><ci> OBJECTIVE_COEFFICIENT </ci></apply></math><listOfParameters><parameter id="LOWER_BOUND" value="     0.00000000"/><parameter id="UPPER_BOUND" value="  1000.00000000"/><parameter id="OBJECTIVE_COEFFICIENT" value="     0.00000000"/></listOfParameters></kineticLaw></reaction>
<reaction id="R_TRPS3" name="tryptophan synthase (indoleglycerol phosphate)" reversible="false"><notes><html:p>GENE_ASSOCIATION: ( BIFADO_01209 and BIFADO_01210 )</html:p><html:p>SUBSYSTEM: Tyrosine, Tryptophan, and Phenylalanine</html:p><html:p>PROTEIN_CLASS: 4.2.1.20</html:p></notes><listOfReactants><speciesReference species="M_m237" stoichiometry="1"/></listOfReactants><listOfProducts><speciesReference species="M_m98" stoichiometry="1"></speciesReference><speciesReference species="M_m238" stoichiometry="1"></speciesReference></listOfProducts><kineticLaw><math xmlns="http://www.w3.org/1998/Math/MathML"><apply><ci> LOWER_BOUND </ci><ci> UPPER_BOUND </ci><ci> OBJECTIVE_COEFFICIENT </ci></apply></math><listOfParameters><parameter id="LOWER_BOUND" value="     0.00000000"/><parameter id="UPPER_BOUND" value="  1000.00000000"/><parameter id="OBJECTIVE_COEFFICIENT" value="     0.00000000"/></listOfParameters></kineticLaw></reaction>
<reaction id="R_TYRTA" name="tyrosine transaminase" reversible="true"><notes><html:p>GENE_ASSOCIATION: ( BIFADO_00411 and BIFADO_02243 )</html:p><html:p>SUBSYSTEM: Tyrosine, Tryptophan, and Phenylalanine</html:p><html:p>PROTEIN_CLASS: K14454:K14455:K00811:K00812:K00813:K11358:K15849:K00817:K00832:K00838:K00815:K00838</html:p></notes><listOfReactants><speciesReference species="M_m121" stoichiometry="1"/><speciesReference species="M_m239" stoichiometry="1"/></listOfReactants><listOfProducts><speciesReference species="M_m155" stoichiometry="1"></speciesReference><speciesReference species="M_m234" stoichiometry="1"></speciesReference></listOfProducts><kineticLaw><math xmlns="http://www.w3.org/1998/Math/MathML"><apply><ci> LOWER_BOUND </ci><ci> UPPER_BOUND </ci><ci> OBJECTIVE_COEFFICIENT </ci></apply></math><listOfParameters><parameter id="LOWER_BOUND" value=" -1000.00000000"/><parameter id="UPPER_BOUND" value="  1000.00000000"/><parameter id="OBJECTIVE_COEFFICIENT" value="     0.00000000"/></listOfParameters></kineticLaw></reaction>
<reaction id="R_CYSTL" name="cystathionine b-lyase" reversible="false"><notes><html:p>GENE_ASSOCIATION: ( BIFADO_00814 and BIFADO_00999 and BIFADO_02307 )</html:p><html:p>SUBSYSTEM: Cysteine and Methionine</html:p><html:p>PROTEIN_CLASS: 4.4.1.8</html:p></notes><listOfReactants><speciesReference species="M_m8" stoichiometry="1"/><speciesReference species="M_m240" stoichiometry="1"/></listOfReactants><listOfProducts><speciesReference species="M_m12" stoichiometry="1"></speciesReference><speciesReference species="M_m105" stoichiometry="1"></speciesReference><speciesReference species="M_m241" stoichiometry="1"></speciesReference></listOfProducts><kineticLaw><math xmlns="http://www.w3.org/1998/Math/MathML"><apply><ci> LOWER_BOUND </ci><ci> UPPER_BOUND </ci><ci> OBJECTIVE_COEFFICIENT </ci></apply></math><listOfParameters><parameter id="LOWER_BOUND" value="     0.00000000"/><parameter id="UPPER_BOUND" value="     0.00000000"/><parameter id="OBJECTIVE_COEFFICIENT" value="     0.00000000"/></listOfParameters></kineticLaw></reaction>
<reaction id="R_AHCYSNS" name="S-adenosylhomocysteine nucleosidase" reversible="false"><notes><html:p>GENE_ASSOCIATION: BIFADO_00513</html:p><html:p>SUBSYSTEM: Cysteine and Methionine</html:p><html:p>PROTEIN_CLASS: 3.2.2.9</html:p></notes><listOfReactants><speciesReference species="M_m8" stoichiometry="1"/><speciesReference species="M_m243" stoichiometry="1"/></listOfReactants><listOfProducts><speciesReference species="M_m242" stoichiometry="1"></speciesReference><speciesReference species="M_m244" stoichiometry="1"></speciesReference></listOfProducts><kineticLaw><math xmlns="http://www.w3.org/1998/Math/MathML"><apply><ci> LOWER_BOUND </ci><ci> UPPER_BOUND </ci><ci> OBJECTIVE_COEFFICIENT </ci></apply></math><listOfParameters><parameter id="LOWER_BOUND" value="     0.00000000"/><parameter id="UPPER_BOUND" value="  1000.00000000"/><parameter id="OBJECTIVE_COEFFICIENT" value="     0.00000000"/></listOfParameters></kineticLaw></reaction>
<reaction id="R_HSST" name="homoserine O-succinyltransferase" reversible="false"><notes><html:p>GENE_ASSOCIATION: BIFADO_01609</html:p><html:p>SUBSYSTEM: Cysteine and Methionine</html:p><html:p>PROTEIN_CLASS: 2.3.1.46</html:p></notes><listOfReactants><speciesReference species="M_m123" stoichiometry="1"/><speciesReference species="M_m171" stoichiometry="1"/></listOfReactants><listOfProducts><speciesReference species="M_m122" stoichiometry="1"></speciesReference><speciesReference species="M_m245" stoichiometry="1"></speciesReference></listOfProducts><kineticLaw><math xmlns="http://www.w3.org/1998/Math/MathML"><apply><ci> LOWER_BOUND </ci><ci> UPPER_BOUND </ci><ci> OBJECTIVE_COEFFICIENT </ci></apply></math><listOfParameters><parameter id="LOWER_BOUND" value="     0.00000000"/><parameter id="UPPER_BOUND" value="  1000.00000000"/><parameter id="OBJECTIVE_COEFFICIENT" value="     0.00000000"/></listOfParameters></kineticLaw></reaction>
<reaction id="R_METAT" name="methionine adenosyltransferase" reversible="false"><notes><html:p>GENE_ASSOCIATION: BIFADO_00854</html:p><html:p>SUBSYSTEM: Cysteine and Methionine</html:p><html:p>PROTEIN_CLASS: 2.5.1.6</html:p></notes><listOfReactants><speciesReference species="M_m6" stoichiometry="1"/><speciesReference species="M_m8" stoichiometry="1"/><speciesReference species="M_m45" stoichiometry="1"/></listOfReactants><listOfProducts><speciesReference species="M_m9" stoichiometry="1"></speciesReference><speciesReference species="M_m110" stoichiometry="1"></speciesReference><speciesReference species="M_m246" stoichiometry="1"></speciesReference></listOfProducts><kineticLaw><math xmlns="http://www.w3.org/1998/Math/MathML"><apply><ci> LOWER_BOUND </ci><ci> UPPER_BOUND </ci><ci> OBJECTIVE_COEFFICIENT </ci></apply></math><listOfParameters><parameter id="LOWER_BOUND" value="     0.00000000"/><parameter id="UPPER_BOUND" value="  1000.00000000"/><parameter id="OBJECTIVE_COEFFICIENT" value="     0.00000000"/></listOfParameters></kineticLaw></reaction>
<reaction id="R_RHEA_21199" name="5-methyltetrahydropteroyltriglutamate-homocysteine methyltransferase" reversible="false"><notes><html:p>GENE_ASSOCIATION: BIFADO_01250</html:p><html:p>SUBSYSTEM: Cysteine and Methionine</html:p><html:p>PROTEIN_CLASS: 2.1.1.14</html:p></notes><listOfReactants><speciesReference species="M_m241" stoichiometry="1"/><speciesReference species="M_m247" stoichiometry="1"/></listOfReactants><listOfProducts><speciesReference species="M_m45" stoichiometry="1"></speciesReference><speciesReference species="M_m248" stoichiometry="1"></speciesReference></listOfProducts><kineticLaw><math xmlns="http://www.w3.org/1998/Math/MathML"><apply><ci> LOWER_BOUND </ci><ci> UPPER_BOUND </ci><ci> OBJECTIVE_COEFFICIENT </ci></apply></math><listOfParameters><parameter id="LOWER_BOUND" value="     0.00000000"/><parameter id="UPPER_BOUND" value="  1000.00000000"/><parameter id="OBJECTIVE_COEFFICIENT" value="     0.00000000"/></listOfParameters></kineticLaw></reaction>
<reaction id="R_RHCCE" name="S-ribosylhomocysteine cleavage enzyme" reversible="false"><notes><html:p>GENE_ASSOCIATION: BIFADO_00782</html:p><html:p>SUBSYSTEM: Cysteine and Methionine</html:p><html:p>PROTEIN_CLASS: 4.4.1.21</html:p></notes><listOfReactants><speciesReference species="M_m244" stoichiometry="1"/></listOfReactants><listOfProducts><speciesReference species="M_m241" stoichiometry="1"></speciesReference><speciesReference species="M_m249" stoichiometry="1"></speciesReference></listOfProducts><kineticLaw><math xmlns="http://www.w3.org/1998/Math/MathML"><apply><ci> LOWER_BOUND </ci><ci> UPPER_BOUND </ci><ci> OBJECTIVE_COEFFICIENT </ci></apply></math><listOfParameters><parameter id="LOWER_BOUND" value="     0.00000000"/><parameter id="UPPER_BOUND" value="  1000.00000000"/><parameter id="OBJECTIVE_COEFFICIENT" value="     0.00000000"/></listOfParameters></kineticLaw></reaction>
<reaction id="R_SHSL1" name="O-succinylhomoserine lyase (L-cysteine)" reversible="false"><notes><html:p>GENE_ASSOCIATION: BIFADO_00780</html:p><html:p>SUBSYSTEM: Cysteine and Methionine</html:p><html:p>PROTEIN_CLASS: 2.5.1.48</html:p></notes><listOfReactants><speciesReference species="M_m245" stoichiometry="1"/><speciesReference species="M_m250" stoichiometry="1"/></listOfReactants><listOfProducts><speciesReference species="M_m7" stoichiometry="1"></speciesReference><speciesReference species="M_m31" stoichiometry="1"></speciesReference><speciesReference species="M_m240" stoichiometry="1"></speciesReference></listOfProducts><kineticLaw><math xmlns="http://www.w3.org/1998/Math/MathML"><apply><ci> LOWER_BOUND </ci><ci> UPPER_BOUND </ci><ci> OBJECTIVE_COEFFICIENT </ci></apply></math><listOfParameters><parameter id="LOWER_BOUND" value="     0.00000000"/><parameter id="UPPER_BOUND" value="  1000.00000000"/><parameter id="OBJECTIVE_COEFFICIENT" value="     0.00000000"/></listOfParameters></kineticLaw></reaction>
<reaction id="R_BAT2_4" name="Branched-chain-amino-acid aminotransferase, cytosolic" reversible="false"><notes><html:p>GENE_ASSOCIATION: BIFADO_00813</html:p><html:p>SUBSYSTEM: Cysteine and Methionine</html:p><html:p>PROTEIN_CLASS: K00815:K00832:K08969</html:p></notes><listOfReactants><speciesReference species="M_m155" stoichiometry="1"/><speciesReference species="M_m780" stoichiometry="1"/></listOfReactants><listOfProducts><speciesReference species="M_m45" stoichiometry="1"></speciesReference><speciesReference species="M_m121" stoichiometry="1"></speciesReference></listOfProducts><kineticLaw><math xmlns="http://www.w3.org/1998/Math/MathML"><apply><ci> LOWER_BOUND </ci><ci> UPPER_BOUND </ci><ci> OBJECTIVE_COEFFICIENT </ci></apply></math><listOfParameters><parameter id="LOWER_BOUND" value="     0.00000000"/><parameter id="UPPER_BOUND" value="  1000.00000000"/><parameter id="OBJECTIVE_COEFFICIENT" value="     0.00000000"/></listOfParameters></kineticLaw></reaction>
<reaction id="R_YML082W" name="O-succinylhomoserine (thiol)-lyase" reversible="true"><notes><html:p>GENE_ASSOCIATION: BIFADO_00780</html:p><html:p>SUBSYSTEM: Cysteine and Methionine</html:p><html:p>PROTEIN_CLASS: 2.5.1.48</html:p></notes><listOfReactants><speciesReference species="M_m245" stoichiometry="1"/></listOfReactants><listOfProducts><speciesReference species="M_m7" stoichiometry="1"></speciesReference><speciesReference species="M_m12" stoichiometry="1"></speciesReference><speciesReference species="M_m31" stoichiometry="1"></speciesReference><speciesReference species="M_m197" stoichiometry="1"></speciesReference></listOfProducts><kineticLaw><math xmlns="http://www.w3.org/1998/Math/MathML"><apply><ci> LOWER_BOUND </ci><ci> UPPER_BOUND </ci><ci> OBJECTIVE_COEFFICIENT </ci></apply></math><listOfParameters><parameter id="LOWER_BOUND" value=" -1000.00000000"/><parameter id="UPPER_BOUND" value="  1000.00000000"/><parameter id="OBJECTIVE_COEFFICIENT" value="     0.00000000"/></listOfParameters></kineticLaw></reaction>
<reaction id="R_RHEA_10115" name="cystathionine beta-synthase" reversible="true"><notes><html:p>GENE_ASSOCIATION: BIFADO_00778</html:p><html:p>SUBSYSTEM: Cysteine and Methionine</html:p><html:p>PROTEIN_CLASS: 4.2.1.22</html:p></notes><listOfReactants><speciesReference species="M_m76" stoichiometry="1"/><speciesReference species="M_m241" stoichiometry="1"/></listOfReactants><listOfProducts><speciesReference species="M_m8" stoichiometry="1"></speciesReference><speciesReference species="M_m240" stoichiometry="1"></speciesReference></listOfProducts><kineticLaw><math xmlns="http://www.w3.org/1998/Math/MathML"><apply><ci> LOWER_BOUND </ci><ci> UPPER_BOUND </ci><ci> OBJECTIVE_COEFFICIENT </ci></apply></math><listOfParameters><parameter id="LOWER_BOUND" value=" -1000.00000000"/><parameter id="UPPER_BOUND" value="  1000.00000000"/><parameter id="OBJECTIVE_COEFFICIENT" value="     0.00000000"/></listOfParameters></kineticLaw></reaction>
<reaction id="R_RHEA_30934" name="cystathionine gamma-synthase" reversible="false"><notes><html:p>GENE_ASSOCIATION: BIFADO_00780</html:p><html:p>SUBSYSTEM: Cysteine and Methionine</html:p><html:p>PROTEIN_CLASS: 2.5.1.48</html:p></notes><listOfReactants><speciesReference species="M_m250" stoichiometry="1"/><speciesReference species="M_m253" stoichiometry="1"/></listOfReactants><listOfProducts><speciesReference species="M_m7" stoichiometry="1"></speciesReference><speciesReference species="M_m19" stoichiometry="1"></speciesReference><speciesReference species="M_m240" stoichiometry="1"></speciesReference></listOfProducts><kineticLaw><math xmlns="http://www.w3.org/1998/Math/MathML"><apply><ci> LOWER_BOUND </ci><ci> UPPER_BOUND </ci><ci> OBJECTIVE_COEFFICIENT </ci></apply></math><listOfParameters><parameter id="LOWER_BOUND" value="     0.00000000"/><parameter id="UPPER_BOUND" value="  1000.00000000"/><parameter id="OBJECTIVE_COEFFICIENT" value="     0.00000000"/></listOfParameters></kineticLaw></reaction>
<reaction id="R_MET17_1" name="O-acetylhomoserine sulfhydrylase" reversible="false"><notes><html:p>GENE_ASSOCIATION: ( BIFADO_00682 and BIFADO_00920 )</html:p><html:p>SUBSYSTEM: Cysteine and Methionine</html:p><html:p>PROTEIN_CLASS: 2.5.1.49</html:p></notes><listOfReactants><speciesReference species="M_m253" stoichiometry="1"/><speciesReference species="M_m254" stoichiometry="1"/></listOfReactants><listOfProducts><speciesReference species="M_m19" stoichiometry="1"></speciesReference><speciesReference species="M_m45" stoichiometry="1"></speciesReference></listOfProducts><kineticLaw><math xmlns="http://www.w3.org/1998/Math/MathML"><apply><ci> LOWER_BOUND </ci><ci> UPPER_BOUND </ci><ci> OBJECTIVE_COEFFICIENT </ci></apply></math><listOfParameters><parameter id="LOWER_BOUND" value="     0.00000000"/><parameter id="UPPER_BOUND" value="  1000.00000000"/><parameter id="OBJECTIVE_COEFFICIENT" value="     0.00000000"/></listOfParameters></kineticLaw></reaction>
<reaction id="R_GLUPRT" name="glutamine phosphoribosyldiphosphate amidotransferase" reversible="false"><notes><html:p>GENE_ASSOCIATION: BIFADO_00830</html:p><html:p>SUBSYSTEM: Nucleotide</html:p><html:p>PROTEIN_CLASS: 2.4.2.14</html:p></notes><listOfReactants><speciesReference species="M_m8" stoichiometry="1"/><speciesReference species="M_m146" stoichiometry="1"/><speciesReference species="M_m159" stoichiometry="1"/></listOfReactants><listOfProducts><speciesReference species="M_m110" stoichiometry="1"></speciesReference><speciesReference species="M_m155" stoichiometry="1"></speciesReference><speciesReference species="M_m255" stoichiometry="1"></speciesReference></listOfProducts><kineticLaw><math xmlns="http://www.w3.org/1998/Math/MathML"><apply><ci> LOWER_BOUND </ci><ci> UPPER_BOUND </ci><ci> OBJECTIVE_COEFFICIENT </ci></apply></math><listOfParameters><parameter id="LOWER_BOUND" value="     0.00000000"/><parameter id="UPPER_BOUND" value="  1000.00000000"/><parameter id="OBJECTIVE_COEFFICIENT" value="     0.00000000"/></listOfParameters></kineticLaw></reaction>
<reaction id="R_GARFT" name="phosphoribosylglycinamide formyltransferase" reversible="true"><notes><html:p>GENE_ASSOCIATION: BIFADO_00835</html:p><html:p>SUBSYSTEM: Nucleotide</html:p><html:p>PROTEIN_CLASS: 2.1.2.2</html:p></notes><listOfReactants><speciesReference species="M_m256" stoichiometry="1"/><speciesReference species="M_m257" stoichiometry="1"/></listOfReactants><listOfProducts><speciesReference species="M_m7" stoichiometry="1"></speciesReference><speciesReference species="M_m164" stoichiometry="1"></speciesReference><speciesReference species="M_m258" stoichiometry="1"></speciesReference></listOfProducts><kineticLaw><math xmlns="http://www.w3.org/1998/Math/MathML"><apply><ci> LOWER_BOUND </ci><ci> UPPER_BOUND </ci><ci> OBJECTIVE_COEFFICIENT </ci></apply></math><listOfParameters><parameter id="LOWER_BOUND" value=" -1000.00000000"/><parameter id="UPPER_BOUND" value="  1000.00000000"/><parameter id="OBJECTIVE_COEFFICIENT" value="     0.00000000"/></listOfParameters></kineticLaw></reaction>
<reaction id="R_AICART" name="phosphoribosylaminoimidazolecarboxamide formyltransferase" reversible="true"><notes><html:p>GENE_ASSOCIATION: BIFADO_01188</html:p><html:p>SUBSYSTEM: Nucleotide</html:p><html:p>PROTEIN_CLASS: 2.1.2.3</html:p></notes><listOfReactants><speciesReference species="M_m212" stoichiometry="1"/><speciesReference species="M_m256" stoichiometry="1"/></listOfReactants><listOfProducts><speciesReference species="M_m164" stoichiometry="1"></speciesReference><speciesReference species="M_m259" stoichiometry="1"></speciesReference></listOfProducts><kineticLaw><math xmlns="http://www.w3.org/1998/Math/MathML"><apply><ci> LOWER_BOUND </ci><ci> UPPER_BOUND </ci><ci> OBJECTIVE_COEFFICIENT </ci></apply></math><listOfParameters><parameter id="LOWER_BOUND" value=" -1000.00000000"/><parameter id="UPPER_BOUND" value="  1000.00000000"/><parameter id="OBJECTIVE_COEFFICIENT" value="     0.00000000"/></listOfParameters></kineticLaw></reaction>
<reaction id="R_ASPCT" name="aspartate carbamoyltransferase" reversible="false"><notes><html:p>GENE_ASSOCIATION: ( BIFADO_01247 and BIFADO_01246 )</html:p><html:p>SUBSYSTEM: Nucleotide</html:p><html:p>PROTEIN_CLASS: K11540:K11541:K00609:K00610:K00608</html:p></notes><listOfReactants><speciesReference species="M_m158" stoichiometry="1"/><speciesReference species="M_m185" stoichiometry="1"/></listOfReactants><listOfProducts><speciesReference species="M_m7" stoichiometry="1"></speciesReference><speciesReference species="M_m9" stoichiometry="1"></speciesReference><speciesReference species="M_m260" stoichiometry="1"></speciesReference></listOfProducts><kineticLaw><math xmlns="http://www.w3.org/1998/Math/MathML"><apply><ci> LOWER_BOUND </ci><ci> UPPER_BOUND </ci><ci> OBJECTIVE_COEFFICIENT </ci></apply></math><listOfParameters><parameter id="LOWER_BOUND" value="     0.00000000"/><parameter id="UPPER_BOUND" value="  1000.00000000"/><parameter id="OBJECTIVE_COEFFICIENT" value="     0.00000000"/></listOfParameters></kineticLaw></reaction>
<reaction id="R_IMPD" name="IMP dehydrogenase" reversible="false"><notes><html:p>GENE_ASSOCIATION: ( BIFADO_00728 and BIFADO_01224 )</html:p><html:p>SUBSYSTEM: Nucleotide</html:p><html:p>PROTEIN_CLASS: 1.1.1.205</html:p></notes><listOfReactants><speciesReference species="M_m8" stoichiometry="1"/><speciesReference species="M_m100" stoichiometry="1"/><speciesReference species="M_m261" stoichiometry="1"/></listOfReactants><listOfProducts><speciesReference species="M_m7" stoichiometry="1"></speciesReference><speciesReference species="M_m101" stoichiometry="1"></speciesReference><speciesReference species="M_m262" stoichiometry="1"></speciesReference></listOfProducts><kineticLaw><math xmlns="http://www.w3.org/1998/Math/MathML"><apply><ci> LOWER_BOUND </ci><ci> UPPER_BOUND </ci><ci> OBJECTIVE_COEFFICIENT </ci></apply></math><listOfParameters><parameter id="LOWER_BOUND" value="     0.00000000"/><parameter id="UPPER_BOUND" value="  1000.00000000"/><parameter id="OBJECTIVE_COEFFICIENT" value="     0.00000000"/></listOfParameters></kineticLaw></reaction>
<reaction id="R_ADPT" name="adenine phosphoribosyltransferase" reversible="false"><notes><html:p>GENE_ASSOCIATION: BIFADO_01192</html:p><html:p>SUBSYSTEM: Nucleotide</html:p><html:p>PROTEIN_CLASS: 2.4.2.7</html:p></notes><listOfReactants><speciesReference species="M_m146" stoichiometry="1"/><speciesReference species="M_m242" stoichiometry="1"/></listOfReactants><listOfProducts><speciesReference species="M_m110" stoichiometry="1"></speciesReference><speciesReference species="M_m147" stoichiometry="1"></speciesReference></listOfProducts><kineticLaw><math xmlns="http://www.w3.org/1998/Math/MathML"><apply><ci> LOWER_BOUND </ci><ci> UPPER_BOUND </ci><ci> OBJECTIVE_COEFFICIENT </ci></apply></math><listOfParameters><parameter id="LOWER_BOUND" value="     0.00000000"/><parameter id="UPPER_BOUND" value="  1000.00000000"/><parameter id="OBJECTIVE_COEFFICIENT" value="     0.00000000"/></listOfParameters></kineticLaw></reaction>
<reaction id="R_GUAPRT" name="guanine phosphoribosyltransferase" reversible="false"><notes><html:p>GENE_ASSOCIATION: BIFADO_00667</html:p><html:p>SUBSYSTEM: Nucleotide</html:p><html:p>PROTEIN_CLASS: 2.4.2.8</html:p></notes><listOfReactants><speciesReference species="M_m146" stoichiometry="1"/><speciesReference species="M_m264" stoichiometry="1"/></listOfReactants><listOfProducts><speciesReference species="M_m110" stoichiometry="1"></speciesReference><speciesReference species="M_m263" stoichiometry="1"></speciesReference></listOfProducts><kineticLaw><math xmlns="http://www.w3.org/1998/Math/MathML"><apply><ci> LOWER_BOUND </ci><ci> UPPER_BOUND </ci><ci> OBJECTIVE_COEFFICIENT </ci></apply></math><listOfParameters><parameter id="LOWER_BOUND" value="     0.00000000"/><parameter id="UPPER_BOUND" value="  1000.00000000"/><parameter id="OBJECTIVE_COEFFICIENT" value="     0.00000000"/></listOfParameters></kineticLaw></reaction>
<reaction id="R_XPPT" name="xanthine phosphoribosyltransferase" reversible="false"><notes><html:p>GENE_ASSOCIATION: BIFADO_01325</html:p><html:p>SUBSYSTEM: Nucleotide</html:p><html:p>PROTEIN_CLASS: 2.4.2.22</html:p></notes><listOfReactants><speciesReference species="M_m146" stoichiometry="1"/><speciesReference species="M_m265" stoichiometry="1"/></listOfReactants><listOfProducts><speciesReference species="M_m110" stoichiometry="1"></speciesReference><speciesReference species="M_m262" stoichiometry="1"></speciesReference></listOfProducts><kineticLaw><math xmlns="http://www.w3.org/1998/Math/MathML"><apply><ci> LOWER_BOUND </ci><ci> UPPER_BOUND </ci><ci> OBJECTIVE_COEFFICIENT </ci></apply></math><listOfParameters><parameter id="LOWER_BOUND" value="     0.00000000"/><parameter id="UPPER_BOUND" value="  1000.00000000"/><parameter id="OBJECTIVE_COEFFICIENT" value="     0.00000000"/></listOfParameters></kineticLaw></reaction>
<reaction id="R_GUAPRT1" name="guanine phosphoribosyltransferase" reversible="false"><notes><html:p>GENE_ASSOCIATION: BIFADO_01325</html:p><html:p>SUBSYSTEM: Nucleotide</html:p><html:p>PROTEIN_CLASS: 2.4.2.22</html:p></notes><listOfReactants><speciesReference species="M_m146" stoichiometry="1"/><speciesReference species="M_m264" stoichiometry="1"/></listOfReactants><listOfProducts><speciesReference species="M_m110" stoichiometry="1"></speciesReference><speciesReference species="M_m263" stoichiometry="1"></speciesReference></listOfProducts><kineticLaw><math xmlns="http://www.w3.org/1998/Math/MathML"><apply><ci> LOWER_BOUND </ci><ci> UPPER_BOUND </ci><ci> OBJECTIVE_COEFFICIENT </ci></apply></math><listOfParameters><parameter id="LOWER_BOUND" value="     0.00000000"/><parameter id="UPPER_BOUND" value="  1000.00000000"/><parameter id="OBJECTIVE_COEFFICIENT" value="     0.00000000"/></listOfParameters></kineticLaw></reaction>
<reaction id="R_DHORD8" name="dihydroorotic acid (menaquinone-8)" reversible="false"><notes><html:p>GENE_ASSOCIATION: ( BIFADO_01242 and BIFADO_01818 )</html:p><html:p>SUBSYSTEM: Nucleotide</html:p><html:p>PROTEIN_CLASS: 1.3.98.1</html:p></notes><listOfReactants><speciesReference species="M_m128" stoichiometry="1"/><speciesReference species="M_m266" stoichiometry="1"/></listOfReactants><listOfProducts><speciesReference species="M_m31" stoichiometry="1"></speciesReference><speciesReference species="M_m267" stoichiometry="1"></speciesReference></listOfProducts><kineticLaw><math xmlns="http://www.w3.org/1998/Math/MathML"><apply><ci> LOWER_BOUND </ci><ci> UPPER_BOUND </ci><ci> OBJECTIVE_COEFFICIENT </ci></apply></math><listOfParameters><parameter id="LOWER_BOUND" value="     0.00000000"/><parameter id="UPPER_BOUND" value="  1000.00000000"/><parameter id="OBJECTIVE_COEFFICIENT" value="     0.00000000"/></listOfParameters></kineticLaw></reaction>
<reaction id="R_ORPT" name="orotate phosphoribosyltransferase" reversible="true"><notes><html:p>GENE_ASSOCIATION: BIFADO_01241</html:p><html:p>SUBSYSTEM: Nucleotide</html:p><html:p>PROTEIN_CLASS: 2.4.2.10</html:p></notes><listOfReactants><speciesReference species="M_m110" stoichiometry="1"/><speciesReference species="M_m270" stoichiometry="1"/></listOfReactants><listOfProducts><speciesReference species="M_m146" stoichiometry="1"></speciesReference><speciesReference species="M_m267" stoichiometry="1"></speciesReference></listOfProducts><kineticLaw><math xmlns="http://www.w3.org/1998/Math/MathML"><apply><ci> LOWER_BOUND </ci><ci> UPPER_BOUND </ci><ci> OBJECTIVE_COEFFICIENT </ci></apply></math><listOfParameters><parameter id="LOWER_BOUND" value=" -1000.00000000"/><parameter id="UPPER_BOUND" value="  1000.00000000"/><parameter id="OBJECTIVE_COEFFICIENT" value="     0.00000000"/></listOfParameters></kineticLaw></reaction>
<reaction id="R_OMPDC" name="orotidine-5-phosphate decarboxylase" reversible="false"><notes><html:p>GENE_ASSOCIATION: ( BIFADO_00850 and BIFADO_01244 )</html:p><html:p>SUBSYSTEM: Nucleotide</html:p><html:p>PROTEIN_CLASS: 4.1.1.23</html:p></notes><listOfReactants><speciesReference species="M_m7" stoichiometry="1"/><speciesReference species="M_m270" stoichiometry="1"/></listOfReactants><listOfProducts><speciesReference species="M_m22" stoichiometry="1"></speciesReference><speciesReference species="M_m271" stoichiometry="1"></speciesReference></listOfProducts><kineticLaw><math xmlns="http://www.w3.org/1998/Math/MathML"><apply><ci> LOWER_BOUND </ci><ci> UPPER_BOUND </ci><ci> OBJECTIVE_COEFFICIENT </ci></apply></math><listOfParameters><parameter id="LOWER_BOUND" value="     0.00000000"/><parameter id="UPPER_BOUND" value="  1000.00000000"/><parameter id="OBJECTIVE_COEFFICIENT" value="     0.00000000"/></listOfParameters></kineticLaw></reaction>
<reaction id="R_NTPP91" name="Nucleoside triphosphate pyrophosphorylase (itp)" reversible="true"><notes><html:p>GENE_ASSOCIATION: BIFADO_00455</html:p><html:p>SUBSYSTEM: Nucleotide</html:p><html:p>PROTEIN_CLASS: 3.6.1.19</html:p></notes><listOfReactants><speciesReference species="M_m8" stoichiometry="1"/><speciesReference species="M_m273" stoichiometry="1"/></listOfReactants><listOfProducts><speciesReference species="M_m7" stoichiometry="1"></speciesReference><speciesReference species="M_m110" stoichiometry="1"></speciesReference><speciesReference species="M_m271" stoichiometry="1"></speciesReference></listOfProducts><kineticLaw><math xmlns="http://www.w3.org/1998/Math/MathML"><apply><ci> LOWER_BOUND </ci><ci> UPPER_BOUND </ci><ci> OBJECTIVE_COEFFICIENT </ci></apply></math><listOfParameters><parameter id="LOWER_BOUND" value=" -1000.00000000"/><parameter id="UPPER_BOUND" value="  1000.00000000"/><parameter id="OBJECTIVE_COEFFICIENT" value="     0.00000000"/></listOfParameters></kineticLaw></reaction>
<reaction id="R_CTPS2" name="CTP synthase (glutamine)" reversible="false"><notes><html:p>GENE_ASSOCIATION: BIFADO_01304</html:p><html:p>SUBSYSTEM: Nucleotide</html:p><html:p>PROTEIN_CLASS: 6.3.4.2</html:p></notes><listOfReactants><speciesReference species="M_m6" stoichiometry="1"/><speciesReference species="M_m8" stoichiometry="1"/><speciesReference species="M_m159" stoichiometry="1"/><speciesReference species="M_m273" stoichiometry="1"/></listOfReactants><listOfProducts><speciesReference species="M_m5" stoichiometry="1"></speciesReference><speciesReference species="M_m7" stoichiometry="2"></speciesReference><speciesReference species="M_m9" stoichiometry="1"></speciesReference><speciesReference species="M_m155" stoichiometry="1"></speciesReference><speciesReference species="M_m274" stoichiometry="1"></speciesReference></listOfProducts><kineticLaw><math xmlns="http://www.w3.org/1998/Math/MathML"><apply><ci> LOWER_BOUND </ci><ci> UPPER_BOUND </ci><ci> OBJECTIVE_COEFFICIENT </ci></apply></math><listOfParameters><parameter id="LOWER_BOUND" value="     0.00000000"/><parameter id="UPPER_BOUND" value="  1000.00000000"/><parameter id="OBJECTIVE_COEFFICIENT" value="     0.00000000"/></listOfParameters></kineticLaw></reaction>
<reaction id="R_RHEA_30338" name="dCTP deaminase" reversible="true"><notes><html:p>GENE_ASSOCIATION: BIFADO_01442</html:p><html:p>SUBSYSTEM: Nucleotide</html:p><html:p>PROTEIN_CLASS: 3.5.4.13</html:p></notes><listOfReactants><speciesReference species="M_m7" stoichiometry="1"/><speciesReference species="M_m8" stoichiometry="1"/><speciesReference species="M_m274" stoichiometry="1"/></listOfReactants><listOfProducts><speciesReference species="M_m12" stoichiometry="1"></speciesReference><speciesReference species="M_m273" stoichiometry="1"></speciesReference></listOfProducts><kineticLaw><math xmlns="http://www.w3.org/1998/Math/MathML"><apply><ci> LOWER_BOUND </ci><ci> UPPER_BOUND </ci><ci> OBJECTIVE_COEFFICIENT </ci></apply></math><listOfParameters><parameter id="LOWER_BOUND" value=" -1000.00000000"/><parameter id="UPPER_BOUND" value="  1000.00000000"/><parameter id="OBJECTIVE_COEFFICIENT" value="     0.00000000"/></listOfParameters></kineticLaw></reaction>
<reaction id="R_RNTR3c" name="ribonucleoside-triphosphate reductase (CTP) (flavodoxin)" reversible="false"><notes><html:p>GENE_ASSOCIATION: BIFADO_02392</html:p><html:p>SUBSYSTEM: Nucleotide</html:p><html:p>PROTEIN_CLASS: 1.17.4.2</html:p></notes><listOfReactants><speciesReference species="M_m274" stoichiometry="1"/><speciesReference species="M_m277" stoichiometry="1"/></listOfReactants><listOfProducts><speciesReference species="M_m8" stoichiometry="1"></speciesReference><speciesReference species="M_m275" stoichiometry="1"></speciesReference><speciesReference species="M_m276" stoichiometry="1"></speciesReference></listOfProducts><kineticLaw><math xmlns="http://www.w3.org/1998/Math/MathML"><apply><ci> LOWER_BOUND </ci><ci> UPPER_BOUND </ci><ci> OBJECTIVE_COEFFICIENT </ci></apply></math><listOfParameters><parameter id="LOWER_BOUND" value="     0.00000000"/><parameter id="UPPER_BOUND" value="  1000.00000000"/><parameter id="OBJECTIVE_COEFFICIENT" value="     0.00000000"/></listOfParameters></kineticLaw></reaction>
<reaction id="R_TMDS" name="thymidylate synthase" reversible="false"><notes><html:p>GENE_ASSOCIATION: BIFADO_00651</html:p><html:p>SUBSYSTEM: Nucleotide</html:p><html:p>PROTEIN_CLASS: 2.1.1.45</html:p></notes><listOfReactants><speciesReference species="M_m163" stoichiometry="1"/><speciesReference species="M_m280" stoichiometry="1"/></listOfReactants><listOfProducts><speciesReference species="M_m278" stoichiometry="1"></speciesReference><speciesReference species="M_m279" stoichiometry="1"></speciesReference></listOfProducts><kineticLaw><math xmlns="http://www.w3.org/1998/Math/MathML"><apply><ci> LOWER_BOUND </ci><ci> UPPER_BOUND </ci><ci> OBJECTIVE_COEFFICIENT </ci></apply></math><listOfParameters><parameter id="LOWER_BOUND" value="     0.00000000"/><parameter id="UPPER_BOUND" value="  1000.00000000"/><parameter id="OBJECTIVE_COEFFICIENT" value="     0.00000000"/></listOfParameters></kineticLaw></reaction>
<reaction id="R_HXPRT" name="hypoxanthine phosphoribosyltransferase (Hypoxanthine)" reversible="false"><notes><html:p>GENE_ASSOCIATION: BIFADO_00667</html:p><html:p>SUBSYSTEM: Nucleotide</html:p><html:p>PROTEIN_CLASS: 2.4.2.8</html:p></notes><listOfReactants><speciesReference species="M_m146" stoichiometry="1"/><speciesReference species="M_m281" stoichiometry="1"/></listOfReactants><listOfProducts><speciesReference species="M_m110" stoichiometry="1"></speciesReference><speciesReference species="M_m261" stoichiometry="1"></speciesReference></listOfProducts><kineticLaw><math xmlns="http://www.w3.org/1998/Math/MathML"><apply><ci> LOWER_BOUND </ci><ci> UPPER_BOUND </ci><ci> OBJECTIVE_COEFFICIENT </ci></apply></math><listOfParameters><parameter id="LOWER_BOUND" value="     0.00000000"/><parameter id="UPPER_BOUND" value="  1000.00000000"/><parameter id="OBJECTIVE_COEFFICIENT" value="     0.00000000"/></listOfParameters></kineticLaw></reaction>
<reaction id="R_UPPRT" name="uracil phosphoribosyltransferase" reversible="false"><notes><html:p>GENE_ASSOCIATION: BIFADO_00320</html:p><html:p>SUBSYSTEM: Nucleotide</html:p><html:p>PROTEIN_CLASS: 2.4.2.9</html:p></notes><listOfReactants><speciesReference species="M_m146" stoichiometry="1"/><speciesReference species="M_m282" stoichiometry="1"/></listOfReactants><listOfProducts><speciesReference species="M_m110" stoichiometry="1"></speciesReference><speciesReference species="M_m271" stoichiometry="1"></speciesReference></listOfProducts><kineticLaw><math xmlns="http://www.w3.org/1998/Math/MathML"><apply><ci> LOWER_BOUND </ci><ci> UPPER_BOUND </ci><ci> OBJECTIVE_COEFFICIENT </ci></apply></math><listOfParameters><parameter id="LOWER_BOUND" value="     0.00000000"/><parameter id="UPPER_BOUND" value="  1000.00000000"/><parameter id="OBJECTIVE_COEFFICIENT" value="     0.00000000"/></listOfParameters></kineticLaw></reaction>
<reaction id="R_PRAGSr" name="phosphoribosylglycinamide synthase" reversible="true"><notes><html:p>GENE_ASSOCIATION: BIFADO_00828</html:p><html:p>SUBSYSTEM: Nucleotide</html:p><html:p>PROTEIN_CLASS: 6.3.4.13</html:p></notes><listOfReactants><speciesReference species="M_m6" stoichiometry="1"/><speciesReference species="M_m165" stoichiometry="1"/><speciesReference species="M_m255" stoichiometry="1"/></listOfReactants><listOfProducts><speciesReference species="M_m5" stoichiometry="1"></speciesReference><speciesReference species="M_m7" stoichiometry="1"></speciesReference><speciesReference species="M_m9" stoichiometry="1"></speciesReference><speciesReference species="M_m257" stoichiometry="1"></speciesReference></listOfProducts><kineticLaw><math xmlns="http://www.w3.org/1998/Math/MathML"><apply><ci> LOWER_BOUND </ci><ci> UPPER_BOUND </ci><ci> OBJECTIVE_COEFFICIENT </ci></apply></math><listOfParameters><parameter id="LOWER_BOUND" value=" -1000.00000000"/><parameter id="UPPER_BOUND" value="  1000.00000000"/><parameter id="OBJECTIVE_COEFFICIENT" value="     0.00000000"/></listOfParameters></kineticLaw></reaction>
<reaction id="R_GART" name="GAR transformylase-T" reversible="false"><notes><html:p>GENE_ASSOCIATION: BIFADO_00835</html:p><html:p>SUBSYSTEM: Nucleotide</html:p><html:p>PROTEIN_CLASS: K00601:K11175:K08289:K11787</html:p></notes><listOfReactants><speciesReference species="M_m6" stoichiometry="1"/><speciesReference species="M_m36" stoichiometry="1"/><speciesReference species="M_m257" stoichiometry="1"/></listOfReactants><listOfProducts><speciesReference species="M_m5" stoichiometry="1"></speciesReference><speciesReference species="M_m7" stoichiometry="1"></speciesReference><speciesReference species="M_m9" stoichiometry="1"></speciesReference><speciesReference species="M_m258" stoichiometry="1"></speciesReference></listOfProducts><kineticLaw><math xmlns="http://www.w3.org/1998/Math/MathML"><apply><ci> LOWER_BOUND </ci><ci> UPPER_BOUND </ci><ci> OBJECTIVE_COEFFICIENT </ci></apply></math><listOfParameters><parameter id="LOWER_BOUND" value="     0.00000000"/><parameter id="UPPER_BOUND" value="  1000.00000000"/><parameter id="OBJECTIVE_COEFFICIENT" value="     0.00000000"/></listOfParameters></kineticLaw></reaction>
<reaction id="R_PRFGS" name="phosphoribosylformylglycinamidine synthase" reversible="false"><notes><html:p>GENE_ASSOCIATION: ( BIFADO_00833 and BIFADO_01979 )</html:p><html:p>SUBSYSTEM: Nucleotide</html:p><html:p>PROTEIN_CLASS: 6.3.5.3</html:p></notes><listOfReactants><speciesReference species="M_m6" stoichiometry="1"/><speciesReference species="M_m8" stoichiometry="1"/><speciesReference species="M_m159" stoichiometry="1"/><speciesReference species="M_m258" stoichiometry="1"/></listOfReactants><listOfProducts><speciesReference species="M_m5" stoichiometry="1"></speciesReference><speciesReference species="M_m7" stoichiometry="1"></speciesReference><speciesReference species="M_m9" stoichiometry="1"></speciesReference><speciesReference species="M_m155" stoichiometry="1"></speciesReference><speciesReference species="M_m283" stoichiometry="1"></speciesReference></listOfProducts><kineticLaw><math xmlns="http://www.w3.org/1998/Math/MathML"><apply><ci> LOWER_BOUND </ci><ci> UPPER_BOUND </ci><ci> OBJECTIVE_COEFFICIENT </ci></apply></math><listOfParameters><parameter id="LOWER_BOUND" value="     0.00000000"/><parameter id="UPPER_BOUND" value="  1000.00000000"/><parameter id="OBJECTIVE_COEFFICIENT" value="     0.00000000"/></listOfParameters></kineticLaw></reaction>
<reaction id="R_PRAIS" name="phosphoribosylaminoimidazole synthase" reversible="false"><notes><html:p>GENE_ASSOCIATION: BIFADO_00829</html:p><html:p>SUBSYSTEM: Nucleotide</html:p><html:p>PROTEIN_CLASS: 6.3.3.1</html:p></notes><listOfReactants><speciesReference species="M_m6" stoichiometry="1"/><speciesReference species="M_m283" stoichiometry="1"/></listOfReactants><listOfProducts><speciesReference species="M_m5" stoichiometry="1"></speciesReference><speciesReference species="M_m7" stoichiometry="2"></speciesReference><speciesReference species="M_m9" stoichiometry="1"></speciesReference><speciesReference species="M_m284" stoichiometry="1"></speciesReference></listOfProducts><kineticLaw><math xmlns="http://www.w3.org/1998/Math/MathML"><apply><ci> LOWER_BOUND </ci><ci> UPPER_BOUND </ci><ci> OBJECTIVE_COEFFICIENT </ci></apply></math><listOfParameters><parameter id="LOWER_BOUND" value="     0.00000000"/><parameter id="UPPER_BOUND" value="  1000.00000000"/><parameter id="OBJECTIVE_COEFFICIENT" value="     0.00000000"/></listOfParameters></kineticLaw></reaction>
<reaction id="R_AIRC3" name="phosphoribosylaminoimidazole carboxylase (mutase rxn)" reversible="true"><notes><html:p>GENE_ASSOCIATION: BIFADO_00824</html:p><html:p>SUBSYSTEM: Nucleotide</html:p><html:p>PROTEIN_CLASS: K01588</html:p></notes><listOfReactants><speciesReference species="M_m285" stoichiometry="1"/></listOfReactants><listOfProducts><speciesReference species="M_m286" stoichiometry="1"></speciesReference></listOfProducts><kineticLaw><math xmlns="http://www.w3.org/1998/Math/MathML"><apply><ci> LOWER_BOUND </ci><ci> UPPER_BOUND </ci><ci> OBJECTIVE_COEFFICIENT </ci></apply></math><listOfParameters><parameter id="LOWER_BOUND" value=" -1000.00000000"/><parameter id="UPPER_BOUND" value="  1000.00000000"/><parameter id="OBJECTIVE_COEFFICIENT" value="     0.00000000"/></listOfParameters></kineticLaw></reaction>
<reaction id="R_PRASCS" name="phosphoribosylaminoimidazolesuccinocarboxamide synthase" reversible="true"><notes><html:p>GENE_ASSOCIATION: BIFADO_00834</html:p><html:p>SUBSYSTEM: Nucleotide</html:p><html:p>PROTEIN_CLASS: 6.3.2.6</html:p></notes><listOfReactants><speciesReference species="M_m6" stoichiometry="1"/><speciesReference species="M_m158" stoichiometry="1"/><speciesReference species="M_m285" stoichiometry="1"/></listOfReactants><listOfProducts><speciesReference species="M_m5" stoichiometry="1"></speciesReference><speciesReference species="M_m7" stoichiometry="1"></speciesReference><speciesReference species="M_m9" stoichiometry="1"></speciesReference><speciesReference species="M_m287" stoichiometry="1"></speciesReference></listOfProducts><kineticLaw><math xmlns="http://www.w3.org/1998/Math/MathML"><apply><ci> LOWER_BOUND </ci><ci> UPPER_BOUND </ci><ci> OBJECTIVE_COEFFICIENT </ci></apply></math><listOfParameters><parameter id="LOWER_BOUND" value=" -1000.00000000"/><parameter id="UPPER_BOUND" value="  1000.00000000"/><parameter id="OBJECTIVE_COEFFICIENT" value="     0.00000000"/></listOfParameters></kineticLaw></reaction>
<reaction id="R_ADSL1r" name="adenylsuccinate lyase" reversible="true"><notes><html:p>GENE_ASSOCIATION: BIFADO_00868</html:p><html:p>SUBSYSTEM: Nucleotide</html:p><html:p>PROTEIN_CLASS: 4.3.2.2</html:p></notes><listOfReactants><speciesReference species="M_m288" stoichiometry="1"/></listOfReactants><listOfProducts><speciesReference species="M_m128" stoichiometry="1"></speciesReference><speciesReference species="M_m147" stoichiometry="1"></speciesReference></listOfProducts><kineticLaw><math xmlns="http://www.w3.org/1998/Math/MathML"><apply><ci> LOWER_BOUND </ci><ci> UPPER_BOUND </ci><ci> OBJECTIVE_COEFFICIENT </ci></apply></math><listOfParameters><parameter id="LOWER_BOUND" value=" -1000.00000000"/><parameter id="UPPER_BOUND" value="  1000.00000000"/><parameter id="OBJECTIVE_COEFFICIENT" value="     0.00000000"/></listOfParameters></kineticLaw></reaction>
<reaction id="R_GMPS2" name="GMP synthase" reversible="false"><notes><html:p>GENE_ASSOCIATION: BIFADO_01331</html:p><html:p>SUBSYSTEM: Nucleotide</html:p><html:p>PROTEIN_CLASS: 6.3.5.2</html:p></notes><listOfReactants><speciesReference species="M_m6" stoichiometry="1"/><speciesReference species="M_m8" stoichiometry="1"/><speciesReference species="M_m159" stoichiometry="1"/><speciesReference species="M_m262" stoichiometry="1"/></listOfReactants><listOfProducts><speciesReference species="M_m7" stoichiometry="2"></speciesReference><speciesReference species="M_m110" stoichiometry="1"></speciesReference><speciesReference species="M_m147" stoichiometry="1"></speciesReference><speciesReference species="M_m155" stoichiometry="1"></speciesReference><speciesReference species="M_m263" stoichiometry="1"></speciesReference></listOfProducts><kineticLaw><math xmlns="http://www.w3.org/1998/Math/MathML"><apply><ci> LOWER_BOUND </ci><ci> UPPER_BOUND </ci><ci> OBJECTIVE_COEFFICIENT </ci></apply></math><listOfParameters><parameter id="LOWER_BOUND" value="     0.00000000"/><parameter id="UPPER_BOUND" value="  1000.00000000"/><parameter id="OBJECTIVE_COEFFICIENT" value="     0.00000000"/></listOfParameters></kineticLaw></reaction>
<reaction id="R_NTPP10" name="Nucleoside triphosphate pyrophosphorylase (ditp)" reversible="false"><notes><html:p>GENE_ASSOCIATION: BIFADO_00455</html:p><html:p>SUBSYSTEM: Nucleotide</html:p><html:p>PROTEIN_CLASS: 3.6.1.19</html:p></notes><listOfReactants><speciesReference species="M_m8" stoichiometry="1"/><speciesReference species="M_m290" stoichiometry="1"/></listOfReactants><listOfProducts><speciesReference species="M_m7" stoichiometry="1"></speciesReference><speciesReference species="M_m110" stoichiometry="1"></speciesReference><speciesReference species="M_m289" stoichiometry="1"></speciesReference></listOfProducts><kineticLaw><math xmlns="http://www.w3.org/1998/Math/MathML"><apply><ci> LOWER_BOUND </ci><ci> UPPER_BOUND </ci><ci> OBJECTIVE_COEFFICIENT </ci></apply></math><listOfParameters><parameter id="LOWER_BOUND" value="     0.00000000"/><parameter id="UPPER_BOUND" value="  1000.00000000"/><parameter id="OBJECTIVE_COEFFICIENT" value="     0.00000000"/></listOfParameters></kineticLaw></reaction>
<reaction id="R_NTPP11" name="Nucleoside triphosphate pyrophosphorylase (xtp)" reversible="false"><notes><html:p>GENE_ASSOCIATION: BIFADO_00455</html:p><html:p>SUBSYSTEM: Nucleotide</html:p><html:p>PROTEIN_CLASS: 3.6.1.19</html:p></notes><listOfReactants><speciesReference species="M_m8" stoichiometry="1"/><speciesReference species="M_m291" stoichiometry="1"/></listOfReactants><listOfProducts><speciesReference species="M_m7" stoichiometry="1"></speciesReference><speciesReference species="M_m110" stoichiometry="1"></speciesReference><speciesReference species="M_m262" stoichiometry="1"></speciesReference></listOfProducts><kineticLaw><math xmlns="http://www.w3.org/1998/Math/MathML"><apply><ci> LOWER_BOUND </ci><ci> UPPER_BOUND </ci><ci> OBJECTIVE_COEFFICIENT </ci></apply></math><listOfParameters><parameter id="LOWER_BOUND" value="     0.00000000"/><parameter id="UPPER_BOUND" value="  1000.00000000"/><parameter id="OBJECTIVE_COEFFICIENT" value="     0.00000000"/></listOfParameters></kineticLaw></reaction>
<reaction id="R_NTPP2" name="Nucleoside triphosphate pyrophosphorylase (gtp)" reversible="false"><notes><html:p>GENE_ASSOCIATION: BIFADO_00455</html:p><html:p>SUBSYSTEM: Nucleotide</html:p><html:p>PROTEIN_CLASS: 3.6.1.19</html:p></notes><listOfReactants><speciesReference species="M_m8" stoichiometry="1"/><speciesReference species="M_m292" stoichiometry="1"/></listOfReactants><listOfProducts><speciesReference species="M_m7" stoichiometry="1"></speciesReference><speciesReference species="M_m110" stoichiometry="1"></speciesReference><speciesReference species="M_m263" stoichiometry="1"></speciesReference></listOfProducts><kineticLaw><math xmlns="http://www.w3.org/1998/Math/MathML"><apply><ci> LOWER_BOUND </ci><ci> UPPER_BOUND </ci><ci> OBJECTIVE_COEFFICIENT </ci></apply></math><listOfParameters><parameter id="LOWER_BOUND" value="     0.00000000"/><parameter id="UPPER_BOUND" value="  1000.00000000"/><parameter id="OBJECTIVE_COEFFICIENT" value="     0.00000000"/></listOfParameters></kineticLaw></reaction>
<reaction id="R_NTPP9" name="Nucleoside triphosphate pyrophosphorylase (itp)" reversible="false"><notes><html:p>GENE_ASSOCIATION: BIFADO_00455</html:p><html:p>SUBSYSTEM: Nucleotide</html:p><html:p>PROTEIN_CLASS: 3.6.1.19</html:p></notes><listOfReactants><speciesReference species="M_m8" stoichiometry="1"/><speciesReference species="M_m293" stoichiometry="1"/></listOfReactants><listOfProducts><speciesReference species="M_m7" stoichiometry="1"></speciesReference><speciesReference species="M_m110" stoichiometry="1"></speciesReference><speciesReference species="M_m261" stoichiometry="1"></speciesReference></listOfProducts><kineticLaw><math xmlns="http://www.w3.org/1998/Math/MathML"><apply><ci> LOWER_BOUND </ci><ci> UPPER_BOUND </ci><ci> OBJECTIVE_COEFFICIENT </ci></apply></math><listOfParameters><parameter id="LOWER_BOUND" value="     0.00000000"/><parameter id="UPPER_BOUND" value="  1000.00000000"/><parameter id="OBJECTIVE_COEFFICIENT" value="     0.00000000"/></listOfParameters></kineticLaw></reaction>
<reaction id="R_NTPP1" name="Nucleoside triphosphate pyrophosphorylase (dgtp)" reversible="false"><notes><html:p>GENE_ASSOCIATION: BIFADO_00455</html:p><html:p>SUBSYSTEM: Nucleotide</html:p><html:p>PROTEIN_CLASS: 3.6.1.19</html:p></notes><listOfReactants><speciesReference species="M_m8" stoichiometry="1"/><speciesReference species="M_m295" stoichiometry="1"/></listOfReactants><listOfProducts><speciesReference species="M_m7" stoichiometry="1"></speciesReference><speciesReference species="M_m110" stoichiometry="1"></speciesReference><speciesReference species="M_m294" stoichiometry="1"></speciesReference></listOfProducts><kineticLaw><math xmlns="http://www.w3.org/1998/Math/MathML"><apply><ci> LOWER_BOUND </ci><ci> UPPER_BOUND </ci><ci> OBJECTIVE_COEFFICIENT </ci></apply></math><listOfParameters><parameter id="LOWER_BOUND" value="     0.00000000"/><parameter id="UPPER_BOUND" value="  1000.00000000"/><parameter id="OBJECTIVE_COEFFICIENT" value="     0.00000000"/></listOfParameters></kineticLaw></reaction>
<reaction id="R_DGK1" name="deoxyguanylate kinase (dGMP:ATP)" reversible="true"><notes><html:p>GENE_ASSOCIATION: BIFADO_00851</html:p><html:p>SUBSYSTEM: Nucleotide</html:p><html:p>PROTEIN_CLASS: 2.7.4.8</html:p></notes><listOfReactants><speciesReference species="M_m6" stoichiometry="1"/><speciesReference species="M_m294" stoichiometry="1"/></listOfReactants><listOfProducts><speciesReference species="M_m5" stoichiometry="1"></speciesReference><speciesReference species="M_m296" stoichiometry="1"></speciesReference></listOfProducts><kineticLaw><math xmlns="http://www.w3.org/1998/Math/MathML"><apply><ci> LOWER_BOUND </ci><ci> UPPER_BOUND </ci><ci> OBJECTIVE_COEFFICIENT </ci></apply></math><listOfParameters><parameter id="LOWER_BOUND" value=" -1000.00000000"/><parameter id="UPPER_BOUND" value="  1000.00000000"/><parameter id="OBJECTIVE_COEFFICIENT" value="     0.00000000"/></listOfParameters></kineticLaw></reaction>
<reaction id="R_GTPDPDP" name="guanosine-5'-triphosphate,3'-diphosphate diphosphatase" reversible="false"><notes><html:p>GENE_ASSOCIATION: ( BIFADO_01013 and BIFADO_02403 )</html:p><html:p>SUBSYSTEM: Nucleotide</html:p><html:p>PROTEIN_CLASS: K01524</html:p></notes><listOfReactants><speciesReference species="M_m8" stoichiometry="1"/><speciesReference species="M_m298" stoichiometry="1"/></listOfReactants><listOfProducts><speciesReference species="M_m7" stoichiometry="1"></speciesReference><speciesReference species="M_m9" stoichiometry="1"></speciesReference><speciesReference species="M_m297" stoichiometry="1"></speciesReference></listOfProducts><kineticLaw><math xmlns="http://www.w3.org/1998/Math/MathML"><apply><ci> LOWER_BOUND </ci><ci> UPPER_BOUND </ci><ci> OBJECTIVE_COEFFICIENT </ci></apply></math><listOfParameters><parameter id="LOWER_BOUND" value="     0.00000000"/><parameter id="UPPER_BOUND" value="  1000.00000000"/><parameter id="OBJECTIVE_COEFFICIENT" value="     0.00000000"/></listOfParameters></kineticLaw></reaction>
<reaction id="R_GTPDPK" name="GTP diphosphokinase" reversible="false"><notes><html:p>GENE_ASSOCIATION: BIFADO_02091</html:p><html:p>SUBSYSTEM: Nucleotide</html:p><html:p>PROTEIN_CLASS: K00951:K07816</html:p></notes><listOfReactants><speciesReference species="M_m6" stoichiometry="1"/><speciesReference species="M_m292" stoichiometry="1"/></listOfReactants><listOfProducts><speciesReference species="M_m7" stoichiometry="1"></speciesReference><speciesReference species="M_m147" stoichiometry="1"></speciesReference><speciesReference species="M_m298" stoichiometry="1"></speciesReference></listOfProducts><kineticLaw><math xmlns="http://www.w3.org/1998/Math/MathML"><apply><ci> LOWER_BOUND </ci><ci> UPPER_BOUND </ci><ci> OBJECTIVE_COEFFICIENT </ci></apply></math><listOfParameters><parameter id="LOWER_BOUND" value="     0.00000000"/><parameter id="UPPER_BOUND" value="  1000.00000000"/><parameter id="OBJECTIVE_COEFFICIENT" value="     0.00000000"/></listOfParameters></kineticLaw></reaction>
<reaction id="R_GK1" name="guanylate kinase (GMP:ATP)" reversible="true"><notes><html:p>GENE_ASSOCIATION: BIFADO_00851</html:p><html:p>SUBSYSTEM: Nucleotide</html:p><html:p>PROTEIN_CLASS: 2.7.4.8</html:p></notes><listOfReactants><speciesReference species="M_m6" stoichiometry="1"/><speciesReference species="M_m263" stoichiometry="1"/></listOfReactants><listOfProducts><speciesReference species="M_m5" stoichiometry="1"></speciesReference><speciesReference species="M_m299" stoichiometry="1"></speciesReference></listOfProducts><kineticLaw><math xmlns="http://www.w3.org/1998/Math/MathML"><apply><ci> LOWER_BOUND </ci><ci> UPPER_BOUND </ci><ci> OBJECTIVE_COEFFICIENT </ci></apply></math><listOfParameters><parameter id="LOWER_BOUND" value=" -1000.00000000"/><parameter id="UPPER_BOUND" value="  1000.00000000"/><parameter id="OBJECTIVE_COEFFICIENT" value="     0.00000000"/></listOfParameters></kineticLaw></reaction>
<reaction id="R_NTPTP1" name="Nucleoside triphosphate tripolyhydrolase" reversible="false"><notes><html:p>GENE_ASSOCIATION: BIFADO_00786</html:p><html:p>SUBSYSTEM: Nucleotide</html:p><html:p>PROTEIN_CLASS: 3.1.5.1</html:p></notes><listOfReactants><speciesReference species="M_m8" stoichiometry="1"/><speciesReference species="M_m295" stoichiometry="1"/></listOfReactants><listOfProducts><speciesReference species="M_m300" stoichiometry="1"></speciesReference><speciesReference species="M_m301" stoichiometry="1"></speciesReference></listOfProducts><kineticLaw><math xmlns="http://www.w3.org/1998/Math/MathML"><apply><ci> LOWER_BOUND </ci><ci> UPPER_BOUND </ci><ci> OBJECTIVE_COEFFICIENT </ci></apply></math><listOfParameters><parameter id="LOWER_BOUND" value="     0.00000000"/><parameter id="UPPER_BOUND" value="  1000.00000000"/><parameter id="OBJECTIVE_COEFFICIENT" value="     0.00000000"/></listOfParameters></kineticLaw></reaction>
<reaction id="R_NTPTP2" name="Nucleoside triphosphate tripolyhydrolase" reversible="false"><notes><html:p>GENE_ASSOCIATION: BIFADO_00786</html:p><html:p>SUBSYSTEM: Nucleotide</html:p><html:p>PROTEIN_CLASS: 3.1.5.1</html:p></notes><listOfReactants><speciesReference species="M_m8" stoichiometry="1"/><speciesReference species="M_m292" stoichiometry="1"/></listOfReactants><listOfProducts><speciesReference species="M_m301" stoichiometry="1"></speciesReference><speciesReference species="M_m302" stoichiometry="1"></speciesReference></listOfProducts><kineticLaw><math xmlns="http://www.w3.org/1998/Math/MathML"><apply><ci> LOWER_BOUND </ci><ci> UPPER_BOUND </ci><ci> OBJECTIVE_COEFFICIENT </ci></apply></math><listOfParameters><parameter id="LOWER_BOUND" value="     0.00000000"/><parameter id="UPPER_BOUND" value="  1000.00000000"/><parameter id="OBJECTIVE_COEFFICIENT" value="     0.00000000"/></listOfParameters></kineticLaw></reaction>
<reaction id="R_RHEA_18672" name="ribonucleoside hydrolase" reversible="true"><notes><html:p>GENE_ASSOCIATION: BIFADO_01739</html:p><html:p>SUBSYSTEM: Nucleotide</html:p><html:p>PROTEIN_CLASS: K01239:K10213</html:p></notes><listOfReactants><speciesReference species="M_m8" stoichiometry="1"/><speciesReference species="M_m303" stoichiometry="1"/></listOfReactants><listOfProducts><speciesReference species="M_m152" stoichiometry="1"></speciesReference><speciesReference species="M_m242" stoichiometry="1"></speciesReference></listOfProducts><kineticLaw><math xmlns="http://www.w3.org/1998/Math/MathML"><apply><ci> LOWER_BOUND </ci><ci> UPPER_BOUND </ci><ci> OBJECTIVE_COEFFICIENT </ci></apply></math><listOfParameters><parameter id="LOWER_BOUND" value=" -1000.00000000"/><parameter id="UPPER_BOUND" value="  1000.00000000"/><parameter id="OBJECTIVE_COEFFICIENT" value="     0.00000000"/></listOfParameters></kineticLaw></reaction>
<reaction id="R_RHEA_30774" name="ribonucleoside hydrolase" reversible="true"><notes><html:p>GENE_ASSOCIATION: BIFADO_01739</html:p><html:p>SUBSYSTEM: Nucleotide</html:p><html:p>PROTEIN_CLASS: K01239:K10213</html:p></notes><listOfReactants><speciesReference species="M_m8" stoichiometry="1"/><speciesReference species="M_m302" stoichiometry="1"/></listOfReactants><listOfProducts><speciesReference species="M_m152" stoichiometry="1"></speciesReference><speciesReference species="M_m264" stoichiometry="1"></speciesReference></listOfProducts><kineticLaw><math xmlns="http://www.w3.org/1998/Math/MathML"><apply><ci> LOWER_BOUND </ci><ci> UPPER_BOUND </ci><ci> OBJECTIVE_COEFFICIENT </ci></apply></math><listOfParameters><parameter id="LOWER_BOUND" value=" -1000.00000000"/><parameter id="UPPER_BOUND" value="  1000.00000000"/><parameter id="OBJECTIVE_COEFFICIENT" value="     0.00000000"/></listOfParameters></kineticLaw></reaction>
<reaction id="R_ADK1" name="adenylate kinase" reversible="true"><notes><html:p>GENE_ASSOCIATION: BIFADO_00593</html:p><html:p>SUBSYSTEM: Nucleotide</html:p><html:p>PROTEIN_CLASS: 2.7.4.3</html:p></notes><listOfReactants><speciesReference species="M_m6" stoichiometry="1"/><speciesReference species="M_m147" stoichiometry="1"/></listOfReactants><listOfProducts><speciesReference species="M_m5" stoichiometry="2"></speciesReference></listOfProducts><kineticLaw><math xmlns="http://www.w3.org/1998/Math/MathML"><apply><ci> LOWER_BOUND </ci><ci> UPPER_BOUND </ci><ci> OBJECTIVE_COEFFICIENT </ci></apply></math><listOfParameters><parameter id="LOWER_BOUND" value=" -1000.00000000"/><parameter id="UPPER_BOUND" value="  1000.00000000"/><parameter id="OBJECTIVE_COEFFICIENT" value="     0.00000000"/></listOfParameters></kineticLaw></reaction>
<reaction id="R_RHEA_30298" name="GTP:pyruvate 2-O-phosphotransferase" reversible="true"><notes><html:p>GENE_ASSOCIATION: BIFADO_01342</html:p><html:p>SUBSYSTEM: Nucleotide</html:p><html:p>PROTEIN_CLASS: 2.7.1.40</html:p></notes><listOfReactants><speciesReference species="M_m105" stoichiometry="1"/><speciesReference species="M_m292" stoichiometry="1"/></listOfReactants><listOfProducts><speciesReference species="M_m7" stoichiometry="1"></speciesReference><speciesReference species="M_m104" stoichiometry="1"></speciesReference><speciesReference species="M_m299" stoichiometry="1"></speciesReference></listOfProducts><kineticLaw><math xmlns="http://www.w3.org/1998/Math/MathML"><apply><ci> LOWER_BOUND </ci><ci> UPPER_BOUND </ci><ci> OBJECTIVE_COEFFICIENT </ci></apply></math><listOfParameters><parameter id="LOWER_BOUND" value=" -1000.00000000"/><parameter id="UPPER_BOUND" value="  1000.00000000"/><parameter id="OBJECTIVE_COEFFICIENT" value="     0.00000000"/></listOfParameters></kineticLaw></reaction>
<reaction id="R_RHEA_30730" name="dATP:pyruvate 2-O-phosphotransferase" reversible="true"><notes><html:p>GENE_ASSOCIATION: BIFADO_01342</html:p><html:p>SUBSYSTEM: Nucleotide</html:p><html:p>PROTEIN_CLASS: 2.7.1.40</html:p></notes><listOfReactants><speciesReference species="M_m105" stoichiometry="1"/><speciesReference species="M_m305" stoichiometry="1"/></listOfReactants><listOfProducts><speciesReference species="M_m7" stoichiometry="1"></speciesReference><speciesReference species="M_m104" stoichiometry="1"></speciesReference><speciesReference species="M_m304" stoichiometry="1"></speciesReference></listOfProducts><kineticLaw><math xmlns="http://www.w3.org/1998/Math/MathML"><apply><ci> LOWER_BOUND </ci><ci> UPPER_BOUND </ci><ci> OBJECTIVE_COEFFICIENT </ci></apply></math><listOfParameters><parameter id="LOWER_BOUND" value=" -1000.00000000"/><parameter id="UPPER_BOUND" value="  1000.00000000"/><parameter id="OBJECTIVE_COEFFICIENT" value="     0.00000000"/></listOfParameters></kineticLaw></reaction>
<reaction id="R_RHEA_30794" name="dGTP:pyruvate 2-O-phosphotransferase" reversible="true"><notes><html:p>GENE_ASSOCIATION: BIFADO_01342</html:p><html:p>SUBSYSTEM: Nucleotide</html:p><html:p>PROTEIN_CLASS: 2.7.1.40</html:p></notes><listOfReactants><speciesReference species="M_m105" stoichiometry="1"/><speciesReference species="M_m295" stoichiometry="1"/></listOfReactants><listOfProducts><speciesReference species="M_m7" stoichiometry="1"></speciesReference><speciesReference species="M_m104" stoichiometry="1"></speciesReference><speciesReference species="M_m296" stoichiometry="1"></speciesReference></listOfProducts><kineticLaw><math xmlns="http://www.w3.org/1998/Math/MathML"><apply><ci> LOWER_BOUND </ci><ci> UPPER_BOUND </ci><ci> OBJECTIVE_COEFFICIENT </ci></apply></math><listOfParameters><parameter id="LOWER_BOUND" value=" -1000.00000000"/><parameter id="UPPER_BOUND" value="  1000.00000000"/><parameter id="OBJECTIVE_COEFFICIENT" value="     0.00000000"/></listOfParameters></kineticLaw></reaction>
<reaction id="R_DADK" name="deoxyadenylate kinase" reversible="true"><notes><html:p>GENE_ASSOCIATION: BIFADO_00593</html:p><html:p>SUBSYSTEM: Nucleotide</html:p><html:p>PROTEIN_CLASS: 2.7.4.3</html:p></notes><listOfReactants><speciesReference species="M_m6" stoichiometry="1"/><speciesReference species="M_m306" stoichiometry="1"/></listOfReactants><listOfProducts><speciesReference species="M_m5" stoichiometry="1"></speciesReference><speciesReference species="M_m304" stoichiometry="1"></speciesReference></listOfProducts><kineticLaw><math xmlns="http://www.w3.org/1998/Math/MathML"><apply><ci> LOWER_BOUND </ci><ci> UPPER_BOUND </ci><ci> OBJECTIVE_COEFFICIENT </ci></apply></math><listOfParameters><parameter id="LOWER_BOUND" value=" -1000.00000000"/><parameter id="UPPER_BOUND" value="  1000.00000000"/><parameter id="OBJECTIVE_COEFFICIENT" value="     0.00000000"/></listOfParameters></kineticLaw></reaction>
<reaction id="R_ADSS" name="adenylosuccinate synthase" reversible="false"><notes><html:p>GENE_ASSOCIATION: BIFADO_00233</html:p><html:p>SUBSYSTEM: Nucleotide</html:p><html:p>PROTEIN_CLASS: 6.3.4.4</html:p></notes><listOfReactants><speciesReference species="M_m158" stoichiometry="1"/><speciesReference species="M_m261" stoichiometry="1"/><speciesReference species="M_m292" stoichiometry="1"/></listOfReactants><listOfProducts><speciesReference species="M_m7" stoichiometry="2"></speciesReference><speciesReference species="M_m9" stoichiometry="1"></speciesReference><speciesReference species="M_m288" stoichiometry="1"></speciesReference><speciesReference species="M_m299" stoichiometry="1"></speciesReference></listOfProducts><kineticLaw><math xmlns="http://www.w3.org/1998/Math/MathML"><apply><ci> LOWER_BOUND </ci><ci> UPPER_BOUND </ci><ci> OBJECTIVE_COEFFICIENT </ci></apply></math><listOfParameters><parameter id="LOWER_BOUND" value="     0.00000000"/><parameter id="UPPER_BOUND" value="  1000.00000000"/><parameter id="OBJECTIVE_COEFFICIENT" value="     0.00000000"/></listOfParameters></kineticLaw></reaction>
<reaction id="R_ADSL2r" name="adenylosuccinate lyase" reversible="true"><notes><html:p>GENE_ASSOCIATION: BIFADO_00868</html:p><html:p>SUBSYSTEM: Nucleotide</html:p><html:p>PROTEIN_CLASS: 4.3.2.2</html:p></notes><listOfReactants><speciesReference species="M_m287" stoichiometry="1"/></listOfReactants><listOfProducts><speciesReference species="M_m128" stoichiometry="1"></speciesReference><speciesReference species="M_m212" stoichiometry="1"></speciesReference></listOfProducts><kineticLaw><math xmlns="http://www.w3.org/1998/Math/MathML"><apply><ci> LOWER_BOUND </ci><ci> UPPER_BOUND </ci><ci> OBJECTIVE_COEFFICIENT </ci></apply></math><listOfParameters><parameter id="LOWER_BOUND" value=" -1000.00000000"/><parameter id="UPPER_BOUND" value="  1000.00000000"/><parameter id="OBJECTIVE_COEFFICIENT" value="     0.00000000"/></listOfParameters></kineticLaw></reaction>
<reaction id="R_DURIK1" name="deoxyuridine kinase (ATP:Deoxyuridine)" reversible="false"><notes><html:p>GENE_ASSOCIATION: BIFADO_01328</html:p><html:p>SUBSYSTEM: Nucleotide</html:p><html:p>PROTEIN_CLASS: 2.7.2.1</html:p></notes><listOfReactants><speciesReference species="M_m6" stoichiometry="1"/><speciesReference species="M_m307" stoichiometry="1"/></listOfReactants><listOfProducts><speciesReference species="M_m5" stoichiometry="1"></speciesReference><speciesReference species="M_m7" stoichiometry="1"></speciesReference><speciesReference species="M_m280" stoichiometry="1"></speciesReference></listOfProducts><kineticLaw><math xmlns="http://www.w3.org/1998/Math/MathML"><apply><ci> LOWER_BOUND </ci><ci> UPPER_BOUND </ci><ci> OBJECTIVE_COEFFICIENT </ci></apply></math><listOfParameters><parameter id="LOWER_BOUND" value="     0.00000000"/><parameter id="UPPER_BOUND" value="  1000.00000000"/><parameter id="OBJECTIVE_COEFFICIENT" value="     0.00000000"/></listOfParameters></kineticLaw></reaction>
<reaction id="R_DTMPK" name="dTMP kinase" reversible="true"><notes><html:p>GENE_ASSOCIATION: BIFADO_00364</html:p><html:p>SUBSYSTEM: Nucleotide</html:p><html:p>PROTEIN_CLASS: 2.7.4.9</html:p></notes><listOfReactants><speciesReference species="M_m6" stoichiometry="1"/><speciesReference species="M_m279" stoichiometry="1"/></listOfReactants><listOfProducts><speciesReference species="M_m5" stoichiometry="1"></speciesReference><speciesReference species="M_m308" stoichiometry="1"></speciesReference></listOfProducts><kineticLaw><math xmlns="http://www.w3.org/1998/Math/MathML"><apply><ci> LOWER_BOUND </ci><ci> UPPER_BOUND </ci><ci> OBJECTIVE_COEFFICIENT </ci></apply></math><listOfParameters><parameter id="LOWER_BOUND" value=" -1000.00000000"/><parameter id="UPPER_BOUND" value="  1000.00000000"/><parameter id="OBJECTIVE_COEFFICIENT" value="     0.00000000"/></listOfParameters></kineticLaw></reaction>
<reaction id="R_DHORTS" name="dihydroorotase" reversible="true"><notes><html:p>GENE_ASSOCIATION: BIFADO_01245</html:p><html:p>SUBSYSTEM: Nucleotide</html:p><html:p>PROTEIN_CLASS: 3.5.2.3</html:p></notes><listOfReactants><speciesReference species="M_m8" stoichiometry="1"/><speciesReference species="M_m266" stoichiometry="1"/></listOfReactants><listOfProducts><speciesReference species="M_m7" stoichiometry="1"></speciesReference><speciesReference species="M_m260" stoichiometry="1"></speciesReference></listOfProducts><kineticLaw><math xmlns="http://www.w3.org/1998/Math/MathML"><apply><ci> LOWER_BOUND </ci><ci> UPPER_BOUND </ci><ci> OBJECTIVE_COEFFICIENT </ci></apply></math><listOfParameters><parameter id="LOWER_BOUND" value=" -1000.00000000"/><parameter id="UPPER_BOUND" value="  1000.00000000"/><parameter id="OBJECTIVE_COEFFICIENT" value="     0.00000000"/></listOfParameters></kineticLaw></reaction>
<reaction id="R_IMPC" name="IMP cyclohydrolase" reversible="true"><notes><html:p>GENE_ASSOCIATION: BIFADO_01188</html:p><html:p>SUBSYSTEM: Nucleotide</html:p><html:p>PROTEIN_CLASS: 3.5.4.10</html:p></notes><listOfReactants><speciesReference species="M_m8" stoichiometry="1"/><speciesReference species="M_m261" stoichiometry="1"/></listOfReactants><listOfProducts><speciesReference species="M_m259" stoichiometry="1"></speciesReference></listOfProducts><kineticLaw><math xmlns="http://www.w3.org/1998/Math/MathML"><apply><ci> LOWER_BOUND </ci><ci> UPPER_BOUND </ci><ci> OBJECTIVE_COEFFICIENT </ci></apply></math><listOfParameters><parameter id="LOWER_BOUND" value=" -1000.00000000"/><parameter id="UPPER_BOUND" value="  1000.00000000"/><parameter id="OBJECTIVE_COEFFICIENT" value="     0.00000000"/></listOfParameters></kineticLaw></reaction>
<reaction id="R_DCTPD" name="dCTP deaminase" reversible="false"><notes><html:p>GENE_ASSOCIATION: BIFADO_01442</html:p><html:p>SUBSYSTEM: Nucleotide</html:p><html:p>PROTEIN_CLASS: 3.5.4.13</html:p></notes><listOfReactants><speciesReference species="M_m7" stoichiometry="1"/><speciesReference species="M_m8" stoichiometry="1"/><speciesReference species="M_m275" stoichiometry="1"/></listOfReactants><listOfProducts><speciesReference species="M_m12" stoichiometry="1"></speciesReference><speciesReference species="M_m309" stoichiometry="1"></speciesReference></listOfProducts><kineticLaw><math xmlns="http://www.w3.org/1998/Math/MathML"><apply><ci> LOWER_BOUND </ci><ci> UPPER_BOUND </ci><ci> OBJECTIVE_COEFFICIENT </ci></apply></math><listOfParameters><parameter id="LOWER_BOUND" value="     0.00000000"/><parameter id="UPPER_BOUND" value="  1000.00000000"/><parameter id="OBJECTIVE_COEFFICIENT" value="     0.00000000"/></listOfParameters></kineticLaw></reaction>
<reaction id="R_DUTPDP" name="dUTP diphosphatase" reversible="false"><notes><html:p>GENE_ASSOCIATION: ( BIFADO_01052 and BIFADO_02092 )</html:p><html:p>SUBSYSTEM: Nucleotide</html:p><html:p>PROTEIN_CLASS: 3.6.1.23</html:p></notes><listOfReactants><speciesReference species="M_m8" stoichiometry="1"/><speciesReference species="M_m309" stoichiometry="1"/></listOfReactants><listOfProducts><speciesReference species="M_m7" stoichiometry="1"></speciesReference><speciesReference species="M_m110" stoichiometry="1"></speciesReference><speciesReference species="M_m280" stoichiometry="1"></speciesReference></listOfProducts><kineticLaw><math xmlns="http://www.w3.org/1998/Math/MathML"><apply><ci> LOWER_BOUND </ci><ci> UPPER_BOUND </ci><ci> OBJECTIVE_COEFFICIENT </ci></apply></math><listOfParameters><parameter id="LOWER_BOUND" value="     0.00000000"/><parameter id="UPPER_BOUND" value="  1000.00000000"/><parameter id="OBJECTIVE_COEFFICIENT" value="     0.00000000"/></listOfParameters></kineticLaw></reaction>
<reaction id="R_AIRC2" name="phosphoribosylaminoimidazole carboxylase" reversible="false"><notes><html:p>GENE_ASSOCIATION: BIFADO_00825</html:p><html:p>SUBSYSTEM: Nucleotide</html:p><html:p>PROTEIN_CLASS: K01589</html:p></notes><listOfReactants><speciesReference species="M_m6" stoichiometry="1"/><speciesReference species="M_m192" stoichiometry="1"/><speciesReference species="M_m284" stoichiometry="1"/></listOfReactants><listOfProducts><speciesReference species="M_m5" stoichiometry="1"></speciesReference><speciesReference species="M_m7" stoichiometry="1"></speciesReference><speciesReference species="M_m9" stoichiometry="1"></speciesReference><speciesReference species="M_m286" stoichiometry="1"></speciesReference></listOfProducts><kineticLaw><math xmlns="http://www.w3.org/1998/Math/MathML"><apply><ci> LOWER_BOUND </ci><ci> UPPER_BOUND </ci><ci> OBJECTIVE_COEFFICIENT </ci></apply></math><listOfParameters><parameter id="LOWER_BOUND" value="     0.00000000"/><parameter id="UPPER_BOUND" value="  1000.00000000"/><parameter id="OBJECTIVE_COEFFICIENT" value="     0.00000000"/></listOfParameters></kineticLaw></reaction>
<reaction id="R_ADK3" name="adentylate kinase (GTP)" reversible="true"><notes><html:p>GENE_ASSOCIATION: BIFADO_00593</html:p><html:p>SUBSYSTEM: Nucleotide</html:p><html:p>PROTEIN_CLASS: 2.7.4.3</html:p></notes><listOfReactants><speciesReference species="M_m147" stoichiometry="1"/><speciesReference species="M_m292" stoichiometry="1"/></listOfReactants><listOfProducts><speciesReference species="M_m5" stoichiometry="1"></speciesReference><speciesReference species="M_m299" stoichiometry="1"></speciesReference></listOfProducts><kineticLaw><math xmlns="http://www.w3.org/1998/Math/MathML"><apply><ci> LOWER_BOUND </ci><ci> UPPER_BOUND </ci><ci> OBJECTIVE_COEFFICIENT </ci></apply></math><listOfParameters><parameter id="LOWER_BOUND" value=" -1000.00000000"/><parameter id="UPPER_BOUND" value="  1000.00000000"/><parameter id="OBJECTIVE_COEFFICIENT" value="     0.00000000"/></listOfParameters></kineticLaw></reaction>
<reaction id="R_ADK4" name="adentylate kinase (ITP)" reversible="true"><notes><html:p>GENE_ASSOCIATION: BIFADO_00593</html:p><html:p>SUBSYSTEM: Nucleotide</html:p><html:p>PROTEIN_CLASS: 2.7.4.3</html:p></notes><listOfReactants><speciesReference species="M_m147" stoichiometry="1"/><speciesReference species="M_m293" stoichiometry="1"/></listOfReactants><listOfProducts><speciesReference species="M_m5" stoichiometry="1"></speciesReference><speciesReference species="M_m310" stoichiometry="1"></speciesReference></listOfProducts><kineticLaw><math xmlns="http://www.w3.org/1998/Math/MathML"><apply><ci> LOWER_BOUND </ci><ci> UPPER_BOUND </ci><ci> OBJECTIVE_COEFFICIENT </ci></apply></math><listOfParameters><parameter id="LOWER_BOUND" value=" -1000.00000000"/><parameter id="UPPER_BOUND" value="  1000.00000000"/><parameter id="OBJECTIVE_COEFFICIENT" value="     0.00000000"/></listOfParameters></kineticLaw></reaction>
<reaction id="R_RNTR1c" name="ribonucleoside-triphosphate reductase (ATP) (flavodoxin)" reversible="false"><notes><html:p>GENE_ASSOCIATION: BIFADO_02392</html:p><html:p>SUBSYSTEM: Nucleotide</html:p><html:p>PROTEIN_CLASS: 1.17.4.2</html:p></notes><listOfReactants><speciesReference species="M_m6" stoichiometry="1"/><speciesReference species="M_m277" stoichiometry="1"/></listOfReactants><listOfProducts><speciesReference species="M_m8" stoichiometry="1"></speciesReference><speciesReference species="M_m276" stoichiometry="1"></speciesReference><speciesReference species="M_m305" stoichiometry="1"></speciesReference></listOfProducts><kineticLaw><math xmlns="http://www.w3.org/1998/Math/MathML"><apply><ci> LOWER_BOUND </ci><ci> UPPER_BOUND </ci><ci> OBJECTIVE_COEFFICIENT </ci></apply></math><listOfParameters><parameter id="LOWER_BOUND" value="     0.00000000"/><parameter id="UPPER_BOUND" value="  1000.00000000"/><parameter id="OBJECTIVE_COEFFICIENT" value="     0.00000000"/></listOfParameters></kineticLaw></reaction>
<reaction id="R_RNTR2c" name="ribonucleoside-triphosphate reductase (GTP) (flavodoxin)" reversible="false"><notes><html:p>GENE_ASSOCIATION: BIFADO_02392</html:p><html:p>SUBSYSTEM: Nucleotide</html:p><html:p>PROTEIN_CLASS: 1.17.4.2</html:p></notes><listOfReactants><speciesReference species="M_m277" stoichiometry="1"/><speciesReference species="M_m292" stoichiometry="1"/></listOfReactants><listOfProducts><speciesReference species="M_m8" stoichiometry="1"></speciesReference><speciesReference species="M_m276" stoichiometry="1"></speciesReference><speciesReference species="M_m295" stoichiometry="1"></speciesReference></listOfProducts><kineticLaw><math xmlns="http://www.w3.org/1998/Math/MathML"><apply><ci> LOWER_BOUND </ci><ci> UPPER_BOUND </ci><ci> OBJECTIVE_COEFFICIENT </ci></apply></math><listOfParameters><parameter id="LOWER_BOUND" value="     0.00000000"/><parameter id="UPPER_BOUND" value="  1000.00000000"/><parameter id="OBJECTIVE_COEFFICIENT" value="     0.00000000"/></listOfParameters></kineticLaw></reaction>
<reaction id="R_URIDK2r" name="uridylate kinase (dUMP)" reversible="true"><notes><html:p>GENE_ASSOCIATION: BIFADO_01217</html:p><html:p>SUBSYSTEM: Nucleotide</html:p><html:p>PROTEIN_CLASS: K09903</html:p></notes><listOfReactants><speciesReference species="M_m6" stoichiometry="1"/><speciesReference species="M_m280" stoichiometry="1"/></listOfReactants><listOfProducts><speciesReference species="M_m5" stoichiometry="1"></speciesReference><speciesReference species="M_m311" stoichiometry="1"></speciesReference></listOfProducts><kineticLaw><math xmlns="http://www.w3.org/1998/Math/MathML"><apply><ci> LOWER_BOUND </ci><ci> UPPER_BOUND </ci><ci> OBJECTIVE_COEFFICIENT </ci></apply></math><listOfParameters><parameter id="LOWER_BOUND" value=" -1000.00000000"/><parameter id="UPPER_BOUND" value="  1000.00000000"/><parameter id="OBJECTIVE_COEFFICIENT" value="     0.00000000"/></listOfParameters></kineticLaw></reaction>
<reaction id="R_FLDR1" name="flavodoxin reductase (NADPH)" reversible="false"><notes><html:p>GENE_ASSOCIATION: BIFADO_00222</html:p><html:p>SUBSYSTEM: Nucleotide</html:p><html:p>PROTEIN_CLASS: K00528:K02641</html:p></notes><listOfReactants><speciesReference species="M_m7" stoichiometry="1"/><speciesReference species="M_m115" stoichiometry="1"/><speciesReference species="M_m276" stoichiometry="1"/></listOfReactants><listOfProducts><speciesReference species="M_m114" stoichiometry="1"></speciesReference><speciesReference species="M_m277" stoichiometry="1"></speciesReference></listOfProducts><kineticLaw><math xmlns="http://www.w3.org/1998/Math/MathML"><apply><ci> LOWER_BOUND </ci><ci> UPPER_BOUND </ci><ci> OBJECTIVE_COEFFICIENT </ci></apply></math><listOfParameters><parameter id="LOWER_BOUND" value="     0.00000000"/><parameter id="UPPER_BOUND" value="  1000.00000000"/><parameter id="OBJECTIVE_COEFFICIENT" value="     0.00000000"/></listOfParameters></kineticLaw></reaction>
<reaction id="R_PPA" name="inorganic diphosphatase" reversible="false"><notes><html:p>GENE_ASSOCIATION: BIFADO_01681</html:p><html:p>SUBSYSTEM: Nucleotide</html:p><html:p>PROTEIN_CLASS: K01507:K06019:K11725:K11726:K15986:K15987</html:p></notes><listOfReactants><speciesReference species="M_m8" stoichiometry="1"/><speciesReference species="M_m110" stoichiometry="1"/></listOfReactants><listOfProducts><speciesReference species="M_m7" stoichiometry="1"></speciesReference><speciesReference species="M_m9" stoichiometry="2"></speciesReference></listOfProducts><kineticLaw><math xmlns="http://www.w3.org/1998/Math/MathML"><apply><ci> LOWER_BOUND </ci><ci> UPPER_BOUND </ci><ci> OBJECTIVE_COEFFICIENT </ci></apply></math><listOfParameters><parameter id="LOWER_BOUND" value="     0.00000000"/><parameter id="UPPER_BOUND" value="  1000.00000000"/><parameter id="OBJECTIVE_COEFFICIENT" value="     0.00000000"/></listOfParameters></kineticLaw></reaction>
<reaction id="R_PPA2" name="inorganic triphosphatase" reversible="false"><notes><html:p>GENE_ASSOCIATION: BIFADO_01681</html:p><html:p>SUBSYSTEM: Nucleotide</html:p><html:p>PROTEIN_CLASS: K01507:K06019:K11725:K11726:K15986:K15987</html:p></notes><listOfReactants><speciesReference species="M_m8" stoichiometry="1"/><speciesReference species="M_m301" stoichiometry="1"/></listOfReactants><listOfProducts><speciesReference species="M_m7" stoichiometry="1"></speciesReference><speciesReference species="M_m9" stoichiometry="1"></speciesReference><speciesReference species="M_m110" stoichiometry="1"></speciesReference></listOfProducts><kineticLaw><math xmlns="http://www.w3.org/1998/Math/MathML"><apply><ci> LOWER_BOUND </ci><ci> UPPER_BOUND </ci><ci> OBJECTIVE_COEFFICIENT </ci></apply></math><listOfParameters><parameter id="LOWER_BOUND" value="     0.00000000"/><parameter id="UPPER_BOUND" value="  1000.00000000"/><parameter id="OBJECTIVE_COEFFICIENT" value="     0.00000000"/></listOfParameters></kineticLaw></reaction>
<reaction id="R_RHEA_13068" name="ATP-dependent DNA helicase" reversible="false"><notes><html:p>GENE_ASSOCIATION: ( BIFADO_00312 and BIFADO_00391 and BIFADO_00421 and BIFADO_01324 and BIFADO_00781 and BIFADO_01194 and BIFADO_01195 and BIFADO_01795 and BIFADO_02299 and BIFADO_02407 )</html:p><html:p>SUBSYSTEM: Nucleotide</html:p><html:p>PROTEIN_CLASS: 3.6.4.12</html:p></notes><listOfReactants><speciesReference species="M_m6" stoichiometry="1"/><speciesReference species="M_m8" stoichiometry="1"/></listOfReactants><listOfProducts><speciesReference species="M_m5" stoichiometry="1"></speciesReference><speciesReference species="M_m7" stoichiometry="1"></speciesReference><speciesReference species="M_m9" stoichiometry="1"></speciesReference></listOfProducts><kineticLaw><math xmlns="http://www.w3.org/1998/Math/MathML"><apply><ci> LOWER_BOUND </ci><ci> UPPER_BOUND </ci><ci> OBJECTIVE_COEFFICIENT </ci></apply></math><listOfParameters><parameter id="LOWER_BOUND" value="     0.00000000"/><parameter id="UPPER_BOUND" value="  1000.00000000"/><parameter id="OBJECTIVE_COEFFICIENT" value="     0.00000000"/></listOfParameters></kineticLaw></reaction>
<reaction id="R_HCO3E" name="HCO3 equilibration reaction" reversible="true"><notes><html:p>GENE_ASSOCIATION: BIFADO_00171</html:p><html:p>SUBSYSTEM: Nucleotide</html:p><html:p>PROTEIN_CLASS: K01672:K01673:K01674</html:p></notes><listOfReactants><speciesReference species="M_m7" stoichiometry="1"/><speciesReference species="M_m192" stoichiometry="1"/></listOfReactants><listOfProducts><speciesReference species="M_m8" stoichiometry="1"></speciesReference><speciesReference species="M_m22" stoichiometry="1"></speciesReference></listOfProducts><kineticLaw><math xmlns="http://www.w3.org/1998/Math/MathML"><apply><ci> LOWER_BOUND </ci><ci> UPPER_BOUND </ci><ci> OBJECTIVE_COEFFICIENT </ci></apply></math><listOfParameters><parameter id="LOWER_BOUND" value=" -1000.00000000"/><parameter id="UPPER_BOUND" value="  1000.00000000"/><parameter id="OBJECTIVE_COEFFICIENT" value="     0.00000000"/></listOfParameters></kineticLaw></reaction>
<reaction id="R_ACMUMtex" name="N-acetylmuramate transport via diffusion (extracellular to periplasm)" reversible="false"><notes><html:p>GENE_ASSOCIATION: BIFADO_00369</html:p><html:p>SUBSYSTEM: N-acetylmuramate</html:p><html:p>PROTEIN_CLASS: K02777:K11191:K11192:K02784:K08483</html:p></notes><listOfReactants><speciesReference species="M_m313" stoichiometry="1"/></listOfReactants><listOfProducts><speciesReference species="M_m312" stoichiometry="1"></speciesReference></listOfProducts><kineticLaw><math xmlns="http://www.w3.org/1998/Math/MathML"><apply><ci> LOWER_BOUND </ci><ci> UPPER_BOUND </ci><ci> OBJECTIVE_COEFFICIENT </ci></apply></math><listOfParameters><parameter id="LOWER_BOUND" value="     0.00000000"/><parameter id="UPPER_BOUND" value="  1000.00000000"/><parameter id="OBJECTIVE_COEFFICIENT" value="     0.00000000"/></listOfParameters></kineticLaw></reaction>
<reaction id="R_ACMUMptspp" name="N-acetylmuramate transport via PEP:Pyr PTS (periplasm)" reversible="false"><notes><html:p>GENE_ASSOCIATION: BIFADO_00369</html:p><html:p>SUBSYSTEM: N-acetylmuramate</html:p><html:p>PROTEIN_CLASS: K02777:K11191:K11192:K02784:K08483</html:p></notes><listOfReactants><speciesReference species="M_m104" stoichiometry="1"/><speciesReference species="M_m312" stoichiometry="1"/></listOfReactants><listOfProducts><speciesReference species="M_m105" stoichiometry="1"></speciesReference><speciesReference species="M_m314" stoichiometry="1"></speciesReference></listOfProducts><kineticLaw><math xmlns="http://www.w3.org/1998/Math/MathML"><apply><ci> LOWER_BOUND </ci><ci> UPPER_BOUND </ci><ci> OBJECTIVE_COEFFICIENT </ci></apply></math><listOfParameters><parameter id="LOWER_BOUND" value="     0.00000000"/><parameter id="UPPER_BOUND" value="  1000.00000000"/><parameter id="OBJECTIVE_COEFFICIENT" value="     0.00000000"/></listOfParameters></kineticLaw></reaction>
<reaction id="R_GF6PTA" name="glutamine-fructose-6-phosphate transaminase" reversible="false"><notes><html:p>GENE_ASSOCIATION: BIFADO_00767</html:p><html:p>SUBSYSTEM: CELL WALL</html:p><html:p>PROTEIN_CLASS: 2.6.1.16</html:p></notes><listOfReactants><speciesReference species="M_m94" stoichiometry="1"/><speciesReference species="M_m159" stoichiometry="1"/></listOfReactants><listOfProducts><speciesReference species="M_m155" stoichiometry="1"></speciesReference><speciesReference species="M_m315" stoichiometry="1"></speciesReference></listOfProducts><kineticLaw><math xmlns="http://www.w3.org/1998/Math/MathML"><apply><ci> LOWER_BOUND </ci><ci> UPPER_BOUND </ci><ci> OBJECTIVE_COEFFICIENT </ci></apply></math><listOfParameters><parameter id="LOWER_BOUND" value="     0.00000000"/><parameter id="UPPER_BOUND" value="  1000.00000000"/><parameter id="OBJECTIVE_COEFFICIENT" value="     0.00000000"/></listOfParameters></kineticLaw></reaction>
<reaction id="R_RHEA_12175" name="NAD-dependent deacetylase" reversible="false"><notes><html:p>GENE_ASSOCIATION: BIFADO_01427</html:p><html:p>SUBSYSTEM: CELL WALL</html:p><html:p>PROTEIN_CLASS: K12410</html:p></notes><listOfReactants><speciesReference species="M_m12" stoichiometry="1"/><speciesReference species="M_m94" stoichiometry="1"/></listOfReactants><listOfProducts><speciesReference species="M_m8" stoichiometry="1"></speciesReference><speciesReference species="M_m315" stoichiometry="1"></speciesReference></listOfProducts><kineticLaw><math xmlns="http://www.w3.org/1998/Math/MathML"><apply><ci> LOWER_BOUND </ci><ci> UPPER_BOUND </ci><ci> OBJECTIVE_COEFFICIENT </ci></apply></math><listOfParameters><parameter id="LOWER_BOUND" value="     0.00000000"/><parameter id="UPPER_BOUND" value="  1000.00000000"/><parameter id="OBJECTIVE_COEFFICIENT" value="     0.00000000"/></listOfParameters></kineticLaw></reaction>
<reaction id="R_PGAMT" name="phosphoglucosamine mutase" reversible="true"><notes><html:p>GENE_ASSOCIATION: BIFADO_01781</html:p><html:p>SUBSYSTEM: CELL WALL</html:p><html:p>PROTEIN_CLASS: 5.4.2.10</html:p></notes><listOfReactants><speciesReference species="M_m316" stoichiometry="1"/></listOfReactants><listOfProducts><speciesReference species="M_m315" stoichiometry="1"></speciesReference></listOfProducts><kineticLaw><math xmlns="http://www.w3.org/1998/Math/MathML"><apply><ci> LOWER_BOUND </ci><ci> UPPER_BOUND </ci><ci> OBJECTIVE_COEFFICIENT </ci></apply></math><listOfParameters><parameter id="LOWER_BOUND" value=" -1000.00000000"/><parameter id="UPPER_BOUND" value="  1000.00000000"/><parameter id="OBJECTIVE_COEFFICIENT" value="     0.00000000"/></listOfParameters></kineticLaw></reaction>
<reaction id="R_G1PACT" name="glucosamine-1-phosphate N-acetyltransferase" reversible="false"><notes><html:p>GENE_ASSOCIATION: BIFADO_00087</html:p><html:p>SUBSYSTEM: CELL WALL</html:p><html:p>PROTEIN_CLASS: 2.3.1.157</html:p></notes><listOfReactants><speciesReference species="M_m124" stoichiometry="1"/><speciesReference species="M_m316" stoichiometry="1"/></listOfReactants><listOfProducts><speciesReference species="M_m7" stoichiometry="1"></speciesReference><speciesReference species="M_m122" stoichiometry="1"></speciesReference><speciesReference species="M_m317" stoichiometry="1"></speciesReference></listOfProducts><kineticLaw><math xmlns="http://www.w3.org/1998/Math/MathML"><apply><ci> LOWER_BOUND </ci><ci> UPPER_BOUND </ci><ci> OBJECTIVE_COEFFICIENT </ci></apply></math><listOfParameters><parameter id="LOWER_BOUND" value="     0.00000000"/><parameter id="UPPER_BOUND" value="  1000.00000000"/><parameter id="OBJECTIVE_COEFFICIENT" value="     0.00000000"/></listOfParameters></kineticLaw></reaction>
<reaction id="R_UAGDP" name="UDP-N-acetylglucosamine diphosphorylase" reversible="false"><notes><html:p>GENE_ASSOCIATION: BIFADO_00087</html:p><html:p>SUBSYSTEM: CELL WALL</html:p><html:p>PROTEIN_CLASS: 2.7.7.23</html:p></notes><listOfReactants><speciesReference species="M_m7" stoichiometry="1"/><speciesReference species="M_m273" stoichiometry="1"/><speciesReference species="M_m317" stoichiometry="1"/></listOfReactants><listOfProducts><speciesReference species="M_m110" stoichiometry="1"></speciesReference><speciesReference species="M_m318" stoichiometry="1"></speciesReference></listOfProducts><kineticLaw><math xmlns="http://www.w3.org/1998/Math/MathML"><apply><ci> LOWER_BOUND </ci><ci> UPPER_BOUND </ci><ci> OBJECTIVE_COEFFICIENT </ci></apply></math><listOfParameters><parameter id="LOWER_BOUND" value="     0.00000000"/><parameter id="UPPER_BOUND" value="  1000.00000000"/><parameter id="OBJECTIVE_COEFFICIENT" value="     0.00000000"/></listOfParameters></kineticLaw></reaction>
<reaction id="R_UAGCVT" name="UDP-N-acetylglucosamine 1-carboxyvinyltransferase" reversible="false"><notes><html:p>GENE_ASSOCIATION: BIFADO_00393</html:p><html:p>SUBSYSTEM: CELL WALL</html:p><html:p>PROTEIN_CLASS: 2.5.1.7</html:p></notes><listOfReactants><speciesReference species="M_m104" stoichiometry="1"/><speciesReference species="M_m318" stoichiometry="1"/></listOfReactants><listOfProducts><speciesReference species="M_m9" stoichiometry="1"></speciesReference><speciesReference species="M_m319" stoichiometry="1"></speciesReference></listOfProducts><kineticLaw><math xmlns="http://www.w3.org/1998/Math/MathML"><apply><ci> LOWER_BOUND </ci><ci> UPPER_BOUND </ci><ci> OBJECTIVE_COEFFICIENT </ci></apply></math><listOfParameters><parameter id="LOWER_BOUND" value="     0.00000000"/><parameter id="UPPER_BOUND" value="  1000.00000000"/><parameter id="OBJECTIVE_COEFFICIENT" value="     0.00000000"/></listOfParameters></kineticLaw></reaction>
<reaction id="R_UAPGR" name="UDP-N-acetylenolpyruvoylglucosamine reductase" reversible="false"><notes><html:p>GENE_ASSOCIATION: BIFADO_00541</html:p><html:p>SUBSYSTEM: CELL WALL</html:p><html:p>PROTEIN_CLASS: 1.1.1.158</html:p></notes><listOfReactants><speciesReference species="M_m7" stoichiometry="1"/><speciesReference species="M_m115" stoichiometry="1"/><speciesReference species="M_m319" stoichiometry="1"/></listOfReactants><listOfProducts><speciesReference species="M_m114" stoichiometry="1"></speciesReference><speciesReference species="M_m320" stoichiometry="1"></speciesReference></listOfProducts><kineticLaw><math xmlns="http://www.w3.org/1998/Math/MathML"><apply><ci> LOWER_BOUND </ci><ci> UPPER_BOUND </ci><ci> OBJECTIVE_COEFFICIENT </ci></apply></math><listOfParameters><parameter id="LOWER_BOUND" value="     0.00000000"/><parameter id="UPPER_BOUND" value="  1000.00000000"/><parameter id="OBJECTIVE_COEFFICIENT" value="     0.00000000"/></listOfParameters></kineticLaw></reaction>
<reaction id="R_AGDC" name="N-acetylglucosamine-6-phosphate deacetylase" reversible="false"><notes><html:p>GENE_ASSOCIATION: BIFADO_01483</html:p><html:p>SUBSYSTEM: CELL WALL</html:p><html:p>PROTEIN_CLASS: 3.5.1.25</html:p></notes><listOfReactants><speciesReference species="M_m8" stoichiometry="1"/><speciesReference species="M_m321" stoichiometry="1"/></listOfReactants><listOfProducts><speciesReference species="M_m19" stoichiometry="1"></speciesReference><speciesReference species="M_m315" stoichiometry="1"></speciesReference></listOfProducts><kineticLaw><math xmlns="http://www.w3.org/1998/Math/MathML"><apply><ci> LOWER_BOUND </ci><ci> UPPER_BOUND </ci><ci> OBJECTIVE_COEFFICIENT </ci></apply></math><listOfParameters><parameter id="LOWER_BOUND" value="     0.00000000"/><parameter id="UPPER_BOUND" value="  1000.00000000"/><parameter id="OBJECTIVE_COEFFICIENT" value="     0.00000000"/></listOfParameters></kineticLaw></reaction>
<reaction id="R_AGM3PH" name="N-Acetyl-D-glucosamine(anhydrous)N-Acetylmuramyl-tripeptide beta -1,4-N-acetylglucosaminidase" reversible="false"><notes><html:p>GENE_ASSOCIATION: BIFADO_01005</html:p><html:p>SUBSYSTEM: CELL WALL</html:p><html:p>PROTEIN_CLASS: 3.2.1.52</html:p></notes><listOfReactants><speciesReference species="M_m8" stoichiometry="1"/><speciesReference species="M_m323" stoichiometry="1"/></listOfReactants><listOfProducts><speciesReference species="M_m322" stoichiometry="1"></speciesReference><speciesReference species="M_m324" stoichiometry="1"></speciesReference></listOfProducts><kineticLaw><math xmlns="http://www.w3.org/1998/Math/MathML"><apply><ci> LOWER_BOUND </ci><ci> UPPER_BOUND </ci><ci> OBJECTIVE_COEFFICIENT </ci></apply></math><listOfParameters><parameter id="LOWER_BOUND" value="     0.00000000"/><parameter id="UPPER_BOUND" value="  1000.00000000"/><parameter id="OBJECTIVE_COEFFICIENT" value="     0.00000000"/></listOfParameters></kineticLaw></reaction>
<reaction id="R_GALUi" name="UTP-glucose-1-phosphate uridylyltransferase (irreversible)" reversible="false"><notes><html:p>GENE_ASSOCIATION: BIFADO_01180</html:p><html:p>SUBSYSTEM: CELL WALL</html:p><html:p>PROTEIN_CLASS: 2.7.7.9</html:p></notes><listOfReactants><speciesReference species="M_m7" stoichiometry="1"/><speciesReference species="M_m106" stoichiometry="1"/><speciesReference species="M_m273" stoichiometry="1"/></listOfReactants><listOfProducts><speciesReference species="M_m110" stoichiometry="1"></speciesReference><speciesReference species="M_m325" stoichiometry="1"></speciesReference></listOfProducts><kineticLaw><math xmlns="http://www.w3.org/1998/Math/MathML"><apply><ci> LOWER_BOUND </ci><ci> UPPER_BOUND </ci><ci> OBJECTIVE_COEFFICIENT </ci></apply></math><listOfParameters><parameter id="LOWER_BOUND" value="     0.00000000"/><parameter id="UPPER_BOUND" value="  1000.00000000"/><parameter id="OBJECTIVE_COEFFICIENT" value="     0.00000000"/></listOfParameters></kineticLaw></reaction>
<reaction id="R_UDPGD" name="UDPglucose 6-dehydrogenase" reversible="false"><notes><html:p>GENE_ASSOCIATION: ( BIFADO_01542 and BIFADO_01746 )</html:p><html:p>SUBSYSTEM: CELL WALL</html:p><html:p>PROTEIN_CLASS: 1.1.1.22</html:p></notes><listOfReactants><speciesReference species="M_m8" stoichiometry="1"/><speciesReference species="M_m100" stoichiometry="2"/><speciesReference species="M_m325" stoichiometry="1"/></listOfReactants><listOfProducts><speciesReference species="M_m7" stoichiometry="3"></speciesReference><speciesReference species="M_m101" stoichiometry="2"></speciesReference><speciesReference species="M_m326" stoichiometry="1"></speciesReference></listOfProducts><kineticLaw><math xmlns="http://www.w3.org/1998/Math/MathML"><apply><ci> LOWER_BOUND </ci><ci> UPPER_BOUND </ci><ci> OBJECTIVE_COEFFICIENT </ci></apply></math><listOfParameters><parameter id="LOWER_BOUND" value="     0.00000000"/><parameter id="UPPER_BOUND" value="  1000.00000000"/><parameter id="OBJECTIVE_COEFFICIENT" value="     0.00000000"/></listOfParameters></kineticLaw></reaction>
<reaction id="R_DXPS" name="1-deoxy-D-xylulose 5-phosphate synthase" reversible="false"><notes><html:p>GENE_ASSOCIATION: BIFADO_00822</html:p><html:p>SUBSYSTEM: CELL WALL</html:p><html:p>PROTEIN_CLASS: K01662</html:p></notes><listOfReactants><speciesReference species="M_m7" stoichiometry="1"/><speciesReference species="M_m98" stoichiometry="1"/><speciesReference species="M_m105" stoichiometry="1"/></listOfReactants><listOfProducts><speciesReference species="M_m22" stoichiometry="1"></speciesReference><speciesReference species="M_m327" stoichiometry="1"></speciesReference></listOfProducts><kineticLaw><math xmlns="http://www.w3.org/1998/Math/MathML"><apply><ci> LOWER_BOUND </ci><ci> UPPER_BOUND </ci><ci> OBJECTIVE_COEFFICIENT </ci></apply></math><listOfParameters><parameter id="LOWER_BOUND" value="     0.00000000"/><parameter id="UPPER_BOUND" value="  1000.00000000"/><parameter id="OBJECTIVE_COEFFICIENT" value="     0.00000000"/></listOfParameters></kineticLaw></reaction>
<reaction id="R_DXYLK" name="1-Deoxy-D-xylulose kinase" reversible="false"><notes><html:p>GENE_ASSOCIATION: BIFADO_00699</html:p><html:p>SUBSYSTEM: CELL WALL</html:p><html:p>PROTEIN_CLASS: K00854</html:p></notes><listOfReactants><speciesReference species="M_m6" stoichiometry="1"/><speciesReference species="M_m328" stoichiometry="1"/></listOfReactants><listOfProducts><speciesReference species="M_m5" stoichiometry="1"></speciesReference><speciesReference species="M_m7" stoichiometry="1"></speciesReference><speciesReference species="M_m327" stoichiometry="1"></speciesReference></listOfProducts><kineticLaw><math xmlns="http://www.w3.org/1998/Math/MathML"><apply><ci> LOWER_BOUND </ci><ci> UPPER_BOUND </ci><ci> OBJECTIVE_COEFFICIENT </ci></apply></math><listOfParameters><parameter id="LOWER_BOUND" value="     0.00000000"/><parameter id="UPPER_BOUND" value="  1000.00000000"/><parameter id="OBJECTIVE_COEFFICIENT" value="     0.00000000"/></listOfParameters></kineticLaw></reaction>
<reaction id="R_DXPRIi" name="1-deoxy-D-xylulose reductoisomerase" reversible="false"><notes><html:p>GENE_ASSOCIATION: BIFADO_02292</html:p><html:p>SUBSYSTEM: CELL WALL</html:p><html:p>PROTEIN_CLASS: K00099</html:p></notes><listOfReactants><speciesReference species="M_m7" stoichiometry="1"/><speciesReference species="M_m115" stoichiometry="1"/><speciesReference species="M_m327" stoichiometry="1"/></listOfReactants><listOfProducts><speciesReference species="M_m114" stoichiometry="1"></speciesReference><speciesReference species="M_m329" stoichiometry="1"></speciesReference></listOfProducts><kineticLaw><math xmlns="http://www.w3.org/1998/Math/MathML"><apply><ci> LOWER_BOUND </ci><ci> UPPER_BOUND </ci><ci> OBJECTIVE_COEFFICIENT </ci></apply></math><listOfParameters><parameter id="LOWER_BOUND" value="     0.00000000"/><parameter id="UPPER_BOUND" value="  1000.00000000"/><parameter id="OBJECTIVE_COEFFICIENT" value="     0.00000000"/></listOfParameters></kineticLaw></reaction>
<reaction id="R_MEPCT" name="2-C-methyl-D-erythritol 4-phosphate cytidylyltransferase" reversible="false"><notes><html:p>GENE_ASSOCIATION: BIFADO_00507</html:p><html:p>SUBSYSTEM: CELL WALL</html:p><html:p>PROTEIN_CLASS: K00991:K12506</html:p></notes><listOfReactants><speciesReference species="M_m7" stoichiometry="1"/><speciesReference species="M_m274" stoichiometry="1"/><speciesReference species="M_m329" stoichiometry="1"/></listOfReactants><listOfProducts><speciesReference species="M_m110" stoichiometry="1"></speciesReference><speciesReference species="M_m330" stoichiometry="1"></speciesReference></listOfProducts><kineticLaw><math xmlns="http://www.w3.org/1998/Math/MathML"><apply><ci> LOWER_BOUND </ci><ci> UPPER_BOUND </ci><ci> OBJECTIVE_COEFFICIENT </ci></apply></math><listOfParameters><parameter id="LOWER_BOUND" value="     0.00000000"/><parameter id="UPPER_BOUND" value="  1000.00000000"/><parameter id="OBJECTIVE_COEFFICIENT" value="     0.00000000"/></listOfParameters></kineticLaw></reaction>
<reaction id="R_CDPMEK" name="4-(cytidine 5'-diphospho)-2-C-methyl-D-erythritol kinase" reversible="false"><notes><html:p>GENE_ASSOCIATION: BIFADO_00136</html:p><html:p>SUBSYSTEM: CELL WALL</html:p><html:p>PROTEIN_CLASS: K00919</html:p></notes><listOfReactants><speciesReference species="M_m6" stoichiometry="1"/><speciesReference species="M_m330" stoichiometry="1"/></listOfReactants><listOfProducts><speciesReference species="M_m5" stoichiometry="1"></speciesReference><speciesReference species="M_m7" stoichiometry="1"></speciesReference><speciesReference species="M_m331" stoichiometry="1"></speciesReference></listOfProducts><kineticLaw><math xmlns="http://www.w3.org/1998/Math/MathML"><apply><ci> LOWER_BOUND </ci><ci> UPPER_BOUND </ci><ci> OBJECTIVE_COEFFICIENT </ci></apply></math><listOfParameters><parameter id="LOWER_BOUND" value="     0.00000000"/><parameter id="UPPER_BOUND" value="  1000.00000000"/><parameter id="OBJECTIVE_COEFFICIENT" value="     0.00000000"/></listOfParameters></kineticLaw></reaction>
<reaction id="R_MECDPS" name="2-C-methyl-D-erythritol 2,4-cyclodiphosphate synthase" reversible="false"><notes><html:p>GENE_ASSOCIATION: BIFADO_01352</html:p><html:p>SUBSYSTEM: CELL WALL</html:p><html:p>PROTEIN_CLASS: K01770:K12506</html:p></notes><listOfReactants><speciesReference species="M_m331" stoichiometry="1"/></listOfReactants><listOfProducts><speciesReference species="M_m332" stoichiometry="1"></speciesReference><speciesReference species="M_m333" stoichiometry="1"></speciesReference></listOfProducts><kineticLaw><math xmlns="http://www.w3.org/1998/Math/MathML"><apply><ci> LOWER_BOUND </ci><ci> UPPER_BOUND </ci><ci> OBJECTIVE_COEFFICIENT </ci></apply></math><listOfParameters><parameter id="LOWER_BOUND" value="     0.00000000"/><parameter id="UPPER_BOUND" value="  1000.00000000"/><parameter id="OBJECTIVE_COEFFICIENT" value="     0.00000000"/></listOfParameters></kineticLaw></reaction>
<reaction id="R_MECDPDH2" name="2C-methyl-D-erythritol 2,4 cyclodiphosphate dehydratase" reversible="false"><notes><html:p>GENE_ASSOCIATION: BIFADO_02291</html:p><html:p>SUBSYSTEM: CELL WALL</html:p><html:p>PROTEIN_CLASS: K03526</html:p></notes><listOfReactants><speciesReference species="M_m101" stoichiometry="1"/><speciesReference species="M_m332" stoichiometry="1"/></listOfReactants><listOfProducts><speciesReference species="M_m8" stoichiometry="1"></speciesReference><speciesReference species="M_m100" stoichiometry="1"></speciesReference><speciesReference species="M_m334" stoichiometry="1"></speciesReference></listOfProducts><kineticLaw><math xmlns="http://www.w3.org/1998/Math/MathML"><apply><ci> LOWER_BOUND </ci><ci> UPPER_BOUND </ci><ci> OBJECTIVE_COEFFICIENT </ci></apply></math><listOfParameters><parameter id="LOWER_BOUND" value="     0.00000000"/><parameter id="UPPER_BOUND" value="  1000.00000000"/><parameter id="OBJECTIVE_COEFFICIENT" value="     0.00000000"/></listOfParameters></kineticLaw></reaction>
<reaction id="R_DMPPS" name="1-hydroxy-2-methyl-2-(E)-butenyl 4-diphosphate reductase (dmpp)" reversible="false"><notes><html:p>GENE_ASSOCIATION: BIFADO_02180</html:p><html:p>SUBSYSTEM: CELL WALL</html:p><html:p>PROTEIN_CLASS: K03527</html:p></notes><listOfReactants><speciesReference species="M_m7" stoichiometry="1"/><speciesReference species="M_m101" stoichiometry="1"/><speciesReference species="M_m334" stoichiometry="1"/></listOfReactants><listOfProducts><speciesReference species="M_m8" stoichiometry="1"></speciesReference><speciesReference species="M_m100" stoichiometry="1"></speciesReference><speciesReference species="M_m335" stoichiometry="1"></speciesReference></listOfProducts><kineticLaw><math xmlns="http://www.w3.org/1998/Math/MathML"><apply><ci> LOWER_BOUND </ci><ci> UPPER_BOUND </ci><ci> OBJECTIVE_COEFFICIENT </ci></apply></math><listOfParameters><parameter id="LOWER_BOUND" value="     0.00000000"/><parameter id="UPPER_BOUND" value="  1000.00000000"/><parameter id="OBJECTIVE_COEFFICIENT" value="     0.00000000"/></listOfParameters></kineticLaw></reaction>
<reaction id="R_IPDPS" name="1-hydroxy-2-methyl-2-(E)-butenyl 4-diphosphate reductase (ipdp)" reversible="false"><notes><html:p>GENE_ASSOCIATION: BIFADO_02180</html:p><html:p>SUBSYSTEM: CELL WALL</html:p><html:p>PROTEIN_CLASS: K03527</html:p></notes><listOfReactants><speciesReference species="M_m7" stoichiometry="1"/><speciesReference species="M_m101" stoichiometry="1"/><speciesReference species="M_m334" stoichiometry="1"/></listOfReactants><listOfProducts><speciesReference species="M_m8" stoichiometry="1"></speciesReference><speciesReference species="M_m100" stoichiometry="1"></speciesReference><speciesReference species="M_m336" stoichiometry="1"></speciesReference></listOfProducts><kineticLaw><math xmlns="http://www.w3.org/1998/Math/MathML"><apply><ci> LOWER_BOUND </ci><ci> UPPER_BOUND </ci><ci> OBJECTIVE_COEFFICIENT </ci></apply></math><listOfParameters><parameter id="LOWER_BOUND" value="     0.00000000"/><parameter id="UPPER_BOUND" value="  1000.00000000"/><parameter id="OBJECTIVE_COEFFICIENT" value="     0.00000000"/></listOfParameters></kineticLaw></reaction>
<reaction id="R_DMATT" name="dimethylallyltranstransferase" reversible="false"><notes><html:p>GENE_ASSOCIATION: BIFADO_02103</html:p><html:p>SUBSYSTEM: CELL WALL</html:p><html:p>PROTEIN_CLASS: K00787:K00795:K00804:K13787:K13789</html:p></notes><listOfReactants><speciesReference species="M_m335" stoichiometry="1"/><speciesReference species="M_m336" stoichiometry="1"/></listOfReactants><listOfProducts><speciesReference species="M_m110" stoichiometry="1"></speciesReference><speciesReference species="M_m337" stoichiometry="1"></speciesReference></listOfProducts><kineticLaw><math xmlns="http://www.w3.org/1998/Math/MathML"><apply><ci> LOWER_BOUND </ci><ci> UPPER_BOUND </ci><ci> OBJECTIVE_COEFFICIENT </ci></apply></math><listOfParameters><parameter id="LOWER_BOUND" value="     0.00000000"/><parameter id="UPPER_BOUND" value="  1000.00000000"/><parameter id="OBJECTIVE_COEFFICIENT" value="     0.00000000"/></listOfParameters></kineticLaw></reaction>
<reaction id="R_GRTT" name="geranyltranstransferase" reversible="false"><notes><html:p>GENE_ASSOCIATION: BIFADO_02103</html:p><html:p>SUBSYSTEM: CELL WALL</html:p><html:p>PROTEIN_CLASS: K00787:K00795:K00804:K13787:K13789</html:p></notes><listOfReactants><speciesReference species="M_m336" stoichiometry="1"/><speciesReference species="M_m337" stoichiometry="1"/></listOfReactants><listOfProducts><speciesReference species="M_m110" stoichiometry="1"></speciesReference><speciesReference species="M_m338" stoichiometry="1"></speciesReference></listOfProducts><kineticLaw><math xmlns="http://www.w3.org/1998/Math/MathML"><apply><ci> LOWER_BOUND </ci><ci> UPPER_BOUND </ci><ci> OBJECTIVE_COEFFICIENT </ci></apply></math><listOfParameters><parameter id="LOWER_BOUND" value="     0.00000000"/><parameter id="UPPER_BOUND" value="  1000.00000000"/><parameter id="OBJECTIVE_COEFFICIENT" value="     0.00000000"/></listOfParameters></kineticLaw></reaction>
<reaction id="R_UDCPDPS" name="Undecaprenyl diphosphate synthase" reversible="false"><notes><html:p>GENE_ASSOCIATION: BIFADO_02288</html:p><html:p>SUBSYSTEM: CELL WALL</html:p><html:p>PROTEIN_CLASS: K00806</html:p></notes><listOfReactants><speciesReference species="M_m336" stoichiometry="8"/><speciesReference species="M_m338" stoichiometry="1"/></listOfReactants><listOfProducts><speciesReference species="M_m110" stoichiometry="8"></speciesReference><speciesReference species="M_m339" stoichiometry="1"></speciesReference></listOfProducts><kineticLaw><math xmlns="http://www.w3.org/1998/Math/MathML"><apply><ci> LOWER_BOUND </ci><ci> UPPER_BOUND </ci><ci> OBJECTIVE_COEFFICIENT </ci></apply></math><listOfParameters><parameter id="LOWER_BOUND" value="     0.00000000"/><parameter id="UPPER_BOUND" value="  1000.00000000"/><parameter id="OBJECTIVE_COEFFICIENT" value="     0.00000000"/></listOfParameters></kineticLaw></reaction>
<reaction id="R_ALAR" name="alanine racemase" reversible="true"><notes><html:p>GENE_ASSOCIATION: BIFADO_00785</html:p><html:p>SUBSYSTEM: CELL WALL</html:p><html:p>PROTEIN_CLASS: 5.1.1.1</html:p></notes><listOfReactants><speciesReference species="M_m154" stoichiometry="1"/></listOfReactants><listOfProducts><speciesReference species="M_m340" stoichiometry="1"></speciesReference></listOfProducts><kineticLaw><math xmlns="http://www.w3.org/1998/Math/MathML"><apply><ci> LOWER_BOUND </ci><ci> UPPER_BOUND </ci><ci> OBJECTIVE_COEFFICIENT </ci></apply></math><listOfParameters><parameter id="LOWER_BOUND" value=" -1000.00000000"/><parameter id="UPPER_BOUND" value="  1000.00000000"/><parameter id="OBJECTIVE_COEFFICIENT" value="     0.00000000"/></listOfParameters></kineticLaw></reaction>
<reaction id="R_GLUR" name="glutamate racemase" reversible="true"><notes><html:p>GENE_ASSOCIATION: BIFADO_02305</html:p><html:p>SUBSYSTEM: CELL WALL</html:p><html:p>PROTEIN_CLASS: 5.1.1.3</html:p></notes><listOfReactants><speciesReference species="M_m341" stoichiometry="1"/></listOfReactants><listOfProducts><speciesReference species="M_m155" stoichiometry="1"></speciesReference></listOfProducts><kineticLaw><math xmlns="http://www.w3.org/1998/Math/MathML"><apply><ci> LOWER_BOUND </ci><ci> UPPER_BOUND </ci><ci> OBJECTIVE_COEFFICIENT </ci></apply></math><listOfParameters><parameter id="LOWER_BOUND" value=" -1000.00000000"/><parameter id="UPPER_BOUND" value="  1000.00000000"/><parameter id="OBJECTIVE_COEFFICIENT" value="     0.00000000"/></listOfParameters></kineticLaw></reaction>
<reaction id="R_UAMAS" name="UDP-N-acetylmuramoyl-L-alanine synthetase" reversible="false"><notes><html:p>GENE_ASSOCIATION: BIFADO_02200</html:p><html:p>SUBSYSTEM: CELL WALL</html:p><html:p>PROTEIN_CLASS: 6.3.2.8</html:p></notes><listOfReactants><speciesReference species="M_m6" stoichiometry="1"/><speciesReference species="M_m154" stoichiometry="1"/><speciesReference species="M_m320" stoichiometry="1"/></listOfReactants><listOfProducts><speciesReference species="M_m5" stoichiometry="1"></speciesReference><speciesReference species="M_m7" stoichiometry="1"></speciesReference><speciesReference species="M_m9" stoichiometry="1"></speciesReference><speciesReference species="M_m342" stoichiometry="1"></speciesReference></listOfProducts><kineticLaw><math xmlns="http://www.w3.org/1998/Math/MathML"><apply><ci> LOWER_BOUND </ci><ci> UPPER_BOUND </ci><ci> OBJECTIVE_COEFFICIENT </ci></apply></math><listOfParameters><parameter id="LOWER_BOUND" value="     0.00000000"/><parameter id="UPPER_BOUND" value="  1000.00000000"/><parameter id="OBJECTIVE_COEFFICIENT" value="     0.00000000"/></listOfParameters></kineticLaw></reaction>
<reaction id="R_UAMAGS" name="UDP-N-acetylmuramoyl-L-alanyl-D-glutamate synthetase" reversible="false"><notes><html:p>GENE_ASSOCIATION: BIFADO_02203</html:p><html:p>SUBSYSTEM: CELL WALL</html:p><html:p>PROTEIN_CLASS: 6.3.2.9</html:p></notes><listOfReactants><speciesReference species="M_m6" stoichiometry="1"/><speciesReference species="M_m341" stoichiometry="1"/><speciesReference species="M_m342" stoichiometry="1"/></listOfReactants><listOfProducts><speciesReference species="M_m5" stoichiometry="1"></speciesReference><speciesReference species="M_m7" stoichiometry="1"></speciesReference><speciesReference species="M_m9" stoichiometry="1"></speciesReference><speciesReference species="M_m343" stoichiometry="1"></speciesReference></listOfProducts><kineticLaw><math xmlns="http://www.w3.org/1998/Math/MathML"><apply><ci> LOWER_BOUND </ci><ci> UPPER_BOUND </ci><ci> OBJECTIVE_COEFFICIENT </ci></apply></math><listOfParameters><parameter id="LOWER_BOUND" value="     0.00000000"/><parameter id="UPPER_BOUND" value="  1000.00000000"/><parameter id="OBJECTIVE_COEFFICIENT" value="     0.00000000"/></listOfParameters></kineticLaw></reaction>
<reaction id="R_UAAGDS" name="UDP-N-acetylmuramoyl-L-alanyl-D-glutamyl-meso-2,6-diaminopimelate synthetase" reversible="false"><notes><html:p>GENE_ASSOCIATION: BIFADO_02184</html:p><html:p>SUBSYSTEM: CELL WALL</html:p><html:p>PROTEIN_CLASS: 6.3.2.13</html:p></notes><listOfReactants><speciesReference species="M_m6" stoichiometry="1"/><speciesReference species="M_m218" stoichiometry="1"/><speciesReference species="M_m343" stoichiometry="1"/></listOfReactants><listOfProducts><speciesReference species="M_m5" stoichiometry="1"></speciesReference><speciesReference species="M_m7" stoichiometry="1"></speciesReference><speciesReference species="M_m9" stoichiometry="1"></speciesReference><speciesReference species="M_m344" stoichiometry="1"></speciesReference></listOfProducts><kineticLaw><math xmlns="http://www.w3.org/1998/Math/MathML"><apply><ci> LOWER_BOUND </ci><ci> UPPER_BOUND </ci><ci> OBJECTIVE_COEFFICIENT </ci></apply></math><listOfParameters><parameter id="LOWER_BOUND" value="     0.00000000"/><parameter id="UPPER_BOUND" value="  1000.00000000"/><parameter id="OBJECTIVE_COEFFICIENT" value="     0.00000000"/></listOfParameters></kineticLaw></reaction>
<reaction id="R_ALAALAr" name="D-alanine-D-alanine ligase (reversible)" reversible="true"><notes><html:p>GENE_ASSOCIATION: BIFADO_00399</html:p><html:p>SUBSYSTEM: CELL WALL</html:p><html:p>PROTEIN_CLASS: 6.3.2.4</html:p></notes><listOfReactants><speciesReference species="M_m6" stoichiometry="1"/><speciesReference species="M_m340" stoichiometry="2"/></listOfReactants><listOfProducts><speciesReference species="M_m5" stoichiometry="1"></speciesReference><speciesReference species="M_m7" stoichiometry="1"></speciesReference><speciesReference species="M_m9" stoichiometry="1"></speciesReference><speciesReference species="M_m345" stoichiometry="1"></speciesReference></listOfProducts><kineticLaw><math xmlns="http://www.w3.org/1998/Math/MathML"><apply><ci> LOWER_BOUND </ci><ci> UPPER_BOUND </ci><ci> OBJECTIVE_COEFFICIENT </ci></apply></math><listOfParameters><parameter id="LOWER_BOUND" value=" -1000.00000000"/><parameter id="UPPER_BOUND" value="  1000.00000000"/><parameter id="OBJECTIVE_COEFFICIENT" value="     0.00000000"/></listOfParameters></kineticLaw></reaction>
<reaction id="R_UGMDDS" name="UDP-N-acetylmuramoyl-L-alanyl-D-glutamyl-meso-2,6-diaminopimeloyl-D-alanyl-D-alanine synthetase" reversible="false"><notes><html:p>GENE_ASSOCIATION: BIFADO_02205</html:p><html:p>SUBSYSTEM: CELL WALL</html:p><html:p>PROTEIN_CLASS: 6.3.2.10</html:p></notes><listOfReactants><speciesReference species="M_m6" stoichiometry="1"/><speciesReference species="M_m344" stoichiometry="1"/><speciesReference species="M_m345" stoichiometry="1"/></listOfReactants><listOfProducts><speciesReference species="M_m5" stoichiometry="1"></speciesReference><speciesReference species="M_m7" stoichiometry="1"></speciesReference><speciesReference species="M_m9" stoichiometry="1"></speciesReference><speciesReference species="M_m346" stoichiometry="1"></speciesReference></listOfProducts><kineticLaw><math xmlns="http://www.w3.org/1998/Math/MathML"><apply><ci> LOWER_BOUND </ci><ci> UPPER_BOUND </ci><ci> OBJECTIVE_COEFFICIENT </ci></apply></math><listOfParameters><parameter id="LOWER_BOUND" value="     0.00000000"/><parameter id="UPPER_BOUND" value="  1000.00000000"/><parameter id="OBJECTIVE_COEFFICIENT" value="     0.00000000"/></listOfParameters></kineticLaw></reaction>
<reaction id="R_PAPPT3" name="phospho-N-acetylmuramoyl-pentapeptide-transferase (meso-2,6-diaminopimelate)" reversible="false"><notes><html:p>GENE_ASSOCIATION: BIFADO_02204</html:p><html:p>SUBSYSTEM: CELL WALL</html:p><html:p>PROTEIN_CLASS: 2.7.8.13</html:p></notes><listOfReactants><speciesReference species="M_m346" stoichiometry="1"/><speciesReference species="M_m347" stoichiometry="1"/></listOfReactants><listOfProducts><speciesReference species="M_m271" stoichiometry="1"></speciesReference><speciesReference species="M_m348" stoichiometry="1"></speciesReference></listOfProducts><kineticLaw><math xmlns="http://www.w3.org/1998/Math/MathML"><apply><ci> LOWER_BOUND </ci><ci> UPPER_BOUND </ci><ci> OBJECTIVE_COEFFICIENT </ci></apply></math><listOfParameters><parameter id="LOWER_BOUND" value="     0.00000000"/><parameter id="UPPER_BOUND" value="  1000.00000000"/><parameter id="OBJECTIVE_COEFFICIENT" value="     0.00000000"/></listOfParameters></kineticLaw></reaction>
<reaction id="R_UAGPT3" name="UDP-N-acetylglucosamine-N-acetylmuramyl-(pentapeptide)pyrophosphoryl-undecaprenol N-acetylglucosamine transferase" reversible="false"><notes><html:p>GENE_ASSOCIATION: BIFADO_02201</html:p><html:p>SUBSYSTEM: CELL WALL</html:p><html:p>PROTEIN_CLASS: 2.4.1.227</html:p></notes><listOfReactants><speciesReference species="M_m318" stoichiometry="1"/><speciesReference species="M_m348" stoichiometry="1"/></listOfReactants><listOfProducts><speciesReference species="M_m7" stoichiometry="1"></speciesReference><speciesReference species="M_m272" stoichiometry="1"></speciesReference><speciesReference species="M_m349" stoichiometry="1"></speciesReference></listOfProducts><kineticLaw><math xmlns="http://www.w3.org/1998/Math/MathML"><apply><ci> LOWER_BOUND </ci><ci> UPPER_BOUND </ci><ci> OBJECTIVE_COEFFICIENT </ci></apply></math><listOfParameters><parameter id="LOWER_BOUND" value="     0.00000000"/><parameter id="UPPER_BOUND" value="  1000.00000000"/><parameter id="OBJECTIVE_COEFFICIENT" value="     0.00000000"/></listOfParameters></kineticLaw></reaction>
<reaction id="R_RXN_11302" name="peptidoglycan glycosyltransferase" reversible="false"><notes><html:p>GENE_ASSOCIATION: BIFADO_00666</html:p><html:p>SUBSYSTEM: CELL WALL</html:p></notes><listOfReactants><speciesReference species="M_m8" stoichiometry="2"/><speciesReference species="M_m349" stoichiometry="1"/></listOfReactants><listOfProducts><speciesReference species="M_m339" stoichiometry="1"></speciesReference><speciesReference species="M_m340" stoichiometry="2"></speciesReference><speciesReference species="M_m350" stoichiometry="1"></speciesReference></listOfProducts><kineticLaw><math xmlns="http://www.w3.org/1998/Math/MathML"><apply><ci> LOWER_BOUND </ci><ci> UPPER_BOUND </ci><ci> OBJECTIVE_COEFFICIENT </ci></apply></math><listOfParameters><parameter id="LOWER_BOUND" value="     0.00000000"/><parameter id="UPPER_BOUND" value="  1000.00000000"/><parameter id="OBJECTIVE_COEFFICIENT" value="     0.00000000"/></listOfParameters></kineticLaw></reaction>
<reaction id="R_UDCPDP" name="undecaprenyl-diphosphatase" reversible="false"><notes><html:p>GENE_ASSOCIATION: BIFADO_01160</html:p><html:p>SUBSYSTEM: CELL WALL</html:p><html:p>PROTEIN_CLASS: 3.6.1.27</html:p></notes><listOfReactants><speciesReference species="M_m8" stoichiometry="1"/><speciesReference species="M_m339" stoichiometry="1"/></listOfReactants><listOfProducts><speciesReference species="M_m7" stoichiometry="1"></speciesReference><speciesReference species="M_m9" stoichiometry="1"></speciesReference><speciesReference species="M_m347" stoichiometry="1"></speciesReference></listOfProducts><kineticLaw><math xmlns="http://www.w3.org/1998/Math/MathML"><apply><ci> LOWER_BOUND </ci><ci> UPPER_BOUND </ci><ci> OBJECTIVE_COEFFICIENT </ci></apply></math><listOfParameters><parameter id="LOWER_BOUND" value="     0.00000000"/><parameter id="UPPER_BOUND" value="  1000.00000000"/><parameter id="OBJECTIVE_COEFFICIENT" value="     0.00000000"/></listOfParameters></kineticLaw></reaction>
<reaction id="R_AGM3PH1" name="N-Acetyl-D-glucosamine(anhydrous)N-Acetylmuramyl-tripeptide beta -1,4-N-acetylglucosaminidase" reversible="false"><notes><html:p>GENE_ASSOCIATION: BIFADO_01005</html:p><html:p>SUBSYSTEM: CELL WALL</html:p><html:p>PROTEIN_CLASS: K01207</html:p></notes><listOfReactants><speciesReference species="M_m8" stoichiometry="1"/><speciesReference species="M_m323" stoichiometry="1"/></listOfReactants><listOfProducts><speciesReference species="M_m322" stoichiometry="1"></speciesReference><speciesReference species="M_m324" stoichiometry="1"></speciesReference></listOfProducts><kineticLaw><math xmlns="http://www.w3.org/1998/Math/MathML"><apply><ci> LOWER_BOUND </ci><ci> UPPER_BOUND </ci><ci> OBJECTIVE_COEFFICIENT </ci></apply></math><listOfParameters><parameter id="LOWER_BOUND" value="     0.00000000"/><parameter id="UPPER_BOUND" value="  1000.00000000"/><parameter id="OBJECTIVE_COEFFICIENT" value="     0.00000000"/></listOfParameters></kineticLaw></reaction>
<reaction id="R_AGM4PH" name="N-Acetyl-D-glucosamine(anhydrous)N-Acetylmuramyl-tetrapeptide beta -1,4-N-acetylglucosaminidase" reversible="false"><notes><html:p>GENE_ASSOCIATION: BIFADO_01005</html:p><html:p>SUBSYSTEM: CELL WALL</html:p><html:p>PROTEIN_CLASS: K01207</html:p></notes><listOfReactants><speciesReference species="M_m8" stoichiometry="1"/><speciesReference species="M_m353" stoichiometry="1"/></listOfReactants><listOfProducts><speciesReference species="M_m324" stoichiometry="1"></speciesReference><speciesReference species="M_m352" stoichiometry="1"></speciesReference></listOfProducts><kineticLaw><math xmlns="http://www.w3.org/1998/Math/MathML"><apply><ci> LOWER_BOUND </ci><ci> UPPER_BOUND </ci><ci> OBJECTIVE_COEFFICIENT </ci></apply></math><listOfParameters><parameter id="LOWER_BOUND" value="     0.00000000"/><parameter id="UPPER_BOUND" value="  1000.00000000"/><parameter id="OBJECTIVE_COEFFICIENT" value="     0.00000000"/></listOfParameters></kineticLaw></reaction>
<reaction id="R_AGMH" name="N-Acetyl-D-glucosamine(anhydrous)N-Acetylmuramyl beta -1,4-N-acetylglucosaminidase" reversible="false"><notes><html:p>GENE_ASSOCIATION: BIFADO_01005</html:p><html:p>SUBSYSTEM: CELL WALL</html:p><html:p>PROTEIN_CLASS: K01207</html:p></notes><listOfReactants><speciesReference species="M_m8" stoichiometry="1"/><speciesReference species="M_m355" stoichiometry="1"/></listOfReactants><listOfProducts><speciesReference species="M_m324" stoichiometry="1"></speciesReference><speciesReference species="M_m354" stoichiometry="1"></speciesReference></listOfProducts><kineticLaw><math xmlns="http://www.w3.org/1998/Math/MathML"><apply><ci> LOWER_BOUND </ci><ci> UPPER_BOUND </ci><ci> OBJECTIVE_COEFFICIENT </ci></apply></math><listOfParameters><parameter id="LOWER_BOUND" value="     0.00000000"/><parameter id="UPPER_BOUND" value="  1000.00000000"/><parameter id="OBJECTIVE_COEFFICIENT" value="     0.00000000"/></listOfParameters></kineticLaw></reaction>
<reaction id="R_UDPGALM" name="UDPgalactopyranose mutase" reversible="false"><notes><html:p>GENE_ASSOCIATION: BIFADO_00360</html:p><html:p>SUBSYSTEM: Polyketide sugar unit biosynthesis</html:p><html:p>PROTEIN_CLASS: K01854</html:p></notes><listOfReactants><speciesReference species="M_m525" stoichiometry="1"/></listOfReactants><listOfProducts><speciesReference species="M_m524" stoichiometry="1"></speciesReference></listOfProducts><kineticLaw><math xmlns="http://www.w3.org/1998/Math/MathML"><apply><ci> LOWER_BOUND </ci><ci> UPPER_BOUND </ci><ci> OBJECTIVE_COEFFICIENT </ci></apply></math><listOfParameters><parameter id="LOWER_BOUND" value="     0.00000000"/><parameter id="UPPER_BOUND" value="  1000.00000000"/><parameter id="OBJECTIVE_COEFFICIENT" value="     0.00000000"/></listOfParameters></kineticLaw></reaction>
<reaction id="R_G1PTT" name="glucose-1-phosphate thymidylyltransferase" reversible="false"><notes><html:p>GENE_ASSOCIATION: ( BIFADO_01851 and BIFADO_01860 )</html:p><html:p>SUBSYSTEM: Polyketide sugar unit biosynthesis</html:p><html:p>PROTEIN_CLASS: K00973</html:p></notes><listOfReactants><speciesReference species="M_m7" stoichiometry="1"/><speciesReference species="M_m106" stoichiometry="1"/><speciesReference species="M_m527" stoichiometry="1"/></listOfReactants><listOfProducts><speciesReference species="M_m110" stoichiometry="1"></speciesReference><speciesReference species="M_m526" stoichiometry="1"></speciesReference></listOfProducts><kineticLaw><math xmlns="http://www.w3.org/1998/Math/MathML"><apply><ci> LOWER_BOUND </ci><ci> UPPER_BOUND </ci><ci> OBJECTIVE_COEFFICIENT </ci></apply></math><listOfParameters><parameter id="LOWER_BOUND" value="     0.00000000"/><parameter id="UPPER_BOUND" value="  1000.00000000"/><parameter id="OBJECTIVE_COEFFICIENT" value="     0.00000000"/></listOfParameters></kineticLaw></reaction>
<reaction id="R_TDPGDH" name="dTDPglucose 4,6-dehydratase" reversible="false"><notes><html:p>GENE_ASSOCIATION: ( BIFADO_01743 and BIFADO_01862 )</html:p><html:p>SUBSYSTEM: Polyketide sugar unit biosynthesis</html:p><html:p>PROTEIN_CLASS: K01710</html:p></notes><listOfReactants><speciesReference species="M_m526" stoichiometry="1"/></listOfReactants><listOfProducts><speciesReference species="M_m8" stoichiometry="1"></speciesReference><speciesReference species="M_m528" stoichiometry="1"></speciesReference></listOfProducts><kineticLaw><math xmlns="http://www.w3.org/1998/Math/MathML"><apply><ci> LOWER_BOUND </ci><ci> UPPER_BOUND </ci><ci> OBJECTIVE_COEFFICIENT </ci></apply></math><listOfParameters><parameter id="LOWER_BOUND" value="     0.00000000"/><parameter id="UPPER_BOUND" value="  1000.00000000"/><parameter id="OBJECTIVE_COEFFICIENT" value="     0.00000000"/></listOfParameters></kineticLaw></reaction>
<reaction id="R_TDPDRE" name="dTDP-4-dehydrorhamnose 3,5-epimerase" reversible="false"><notes><html:p>GENE_ASSOCIATION: BIFADO_01861</html:p><html:p>SUBSYSTEM: Polyketide sugar unit biosynthesis</html:p><html:p>PROTEIN_CLASS: K01790</html:p></notes><listOfReactants><speciesReference species="M_m528" stoichiometry="1"/></listOfReactants><listOfProducts><speciesReference species="M_m529" stoichiometry="1"></speciesReference></listOfProducts><kineticLaw><math xmlns="http://www.w3.org/1998/Math/MathML"><apply><ci> LOWER_BOUND </ci><ci> UPPER_BOUND </ci><ci> OBJECTIVE_COEFFICIENT </ci></apply></math><listOfParameters><parameter id="LOWER_BOUND" value="     0.00000000"/><parameter id="UPPER_BOUND" value="  1000.00000000"/><parameter id="OBJECTIVE_COEFFICIENT" value="     0.00000000"/></listOfParameters></kineticLaw></reaction>
<reaction id="R_TDPDRR" name="dTDP-4-dehydrorhamnose reductase" reversible="false"><notes><html:p>GENE_ASSOCIATION: BIFADO_01861</html:p><html:p>SUBSYSTEM: Polyketide sugar unit biosynthesis</html:p><html:p>PROTEIN_CLASS: K00067</html:p></notes><listOfReactants><speciesReference species="M_m7" stoichiometry="1"/><speciesReference species="M_m115" stoichiometry="1"/><speciesReference species="M_m529" stoichiometry="1"/></listOfReactants><listOfProducts><speciesReference species="M_m114" stoichiometry="1"></speciesReference><speciesReference species="M_m787" stoichiometry="1"></speciesReference></listOfProducts><kineticLaw><math xmlns="http://www.w3.org/1998/Math/MathML"><apply><ci> LOWER_BOUND </ci><ci> UPPER_BOUND </ci><ci> OBJECTIVE_COEFFICIENT </ci></apply></math><listOfParameters><parameter id="LOWER_BOUND" value="     0.00000000"/><parameter id="UPPER_BOUND" value="  1000.00000000"/><parameter id="OBJECTIVE_COEFFICIENT" value="     0.00000000"/></listOfParameters></kineticLaw></reaction>
<reaction id="R_CPSS_LPL2" name="CPS synthase complex,  LPL specific" reversible="true"><notes><html:p>GENE_ASSOCIATION: BIFADO_01845</html:p><html:p>SUBSYSTEM: Polyketide sugar unit biosynthesis</html:p></notes><listOfReactants><speciesReference species="M_m8" stoichiometry="4"/><speciesReference species="M_m325" stoichiometry="1"/><speciesReference species="M_m525" stoichiometry="1"/><speciesReference species="M_m787" stoichiometry="2"/></listOfReactants><listOfProducts><speciesReference species="M_m7" stoichiometry="5"></speciesReference><speciesReference species="M_m271" stoichiometry="1"></speciesReference><speciesReference species="M_m272" stoichiometry="1"></speciesReference><speciesReference species="M_m308" stoichiometry="2"></speciesReference><speciesReference species="M_m788" stoichiometry="1"></speciesReference></listOfProducts><kineticLaw><math xmlns="http://www.w3.org/1998/Math/MathML"><apply><ci> LOWER_BOUND </ci><ci> UPPER_BOUND </ci><ci> OBJECTIVE_COEFFICIENT </ci></apply></math><listOfParameters><parameter id="LOWER_BOUND" value=" -1000.00000000"/><parameter id="UPPER_BOUND" value="  1000.00000000"/><parameter id="OBJECTIVE_COEFFICIENT" value="     0.00000000"/></listOfParameters></kineticLaw></reaction>
<reaction id="R_INO1" name="Inositol-3-phosphate synthase" reversible="false"><notes><html:p>GENE_ASSOCIATION: BIFADO_00359</html:p><html:p>SUBSYSTEM: Polyketide sugar unit biosynthesis</html:p><html:p>PROTEIN_CLASS: K01858</html:p></notes><listOfReactants><speciesReference species="M_m95" stoichiometry="1"/></listOfReactants><listOfProducts><speciesReference species="M_m785" stoichiometry="1"></speciesReference></listOfProducts><kineticLaw><math xmlns="http://www.w3.org/1998/Math/MathML"><apply><ci> LOWER_BOUND </ci><ci> UPPER_BOUND </ci><ci> OBJECTIVE_COEFFICIENT </ci></apply></math><listOfParameters><parameter id="LOWER_BOUND" value="     0.00000000"/><parameter id="UPPER_BOUND" value="  1000.00000000"/><parameter id="OBJECTIVE_COEFFICIENT" value="     0.00000000"/></listOfParameters></kineticLaw></reaction>
<reaction id="R_DPR" name="2-dehydropantoate 2-reductase" reversible="false"><notes><html:p>GENE_ASSOCIATION: BIFADO_00809</html:p><html:p>SUBSYSTEM: COA</html:p><html:p>PROTEIN_CLASS: 1.1.1.169</html:p></notes><listOfReactants><speciesReference species="M_m7" stoichiometry="1"/><speciesReference species="M_m115" stoichiometry="1"/><speciesReference species="M_m357" stoichiometry="1"/></listOfReactants><listOfProducts><speciesReference species="M_m114" stoichiometry="1"></speciesReference><speciesReference species="M_m356" stoichiometry="1"></speciesReference></listOfProducts><kineticLaw><math xmlns="http://www.w3.org/1998/Math/MathML"><apply><ci> LOWER_BOUND </ci><ci> UPPER_BOUND </ci><ci> OBJECTIVE_COEFFICIENT </ci></apply></math><listOfParameters><parameter id="LOWER_BOUND" value="     0.00000000"/><parameter id="UPPER_BOUND" value="  1000.00000000"/><parameter id="OBJECTIVE_COEFFICIENT" value="     0.00000000"/></listOfParameters></kineticLaw></reaction>
[truncated: 381,822 more chars]
