# Supplementary material for: Genome-scale metabolic reconstructions of Bifidobacterium adolescentis L2-32 and Faecalibacterium prausnitzii A2-165 and their interaction
Source: BMC Syst Biol. 2014 Apr 3;8:41. doi: 10.1186/1752-0509-8-41 (PMC4108055; doi:10.1186/1752-0509-8-41)
Supplement: Additional file 8 — The two models in SBML and MS Excel format. The two models are also available through the Human Metabolic Atlass http://www.metabolicatlas.com/downloads/micro. [file 1752-0509-8-41-S8.zip › iFap484.V01.00.xlsx]

## Sheet: RXNS
#	RXNID	NAME	EQUATION	EC-NUMBER	GENE ASSOCIATION	LOWER BOUND	UPPER BOUND	OBJECTIVE	COMPARTMENT	SUBSYSTEM	SBO TERM	REPLACEMENT ID
	GLCtexi	D-glucoseMaltotriose transport via diffusion (extracellular to periplasm) irreversible	D-Glucose[b] => D-Glucose[Extraorganism]			1	1		c	Glucose Exchange	SBO:0000185
	Biomass		40 ATP[Cytosol] + 40 H2O[Cytosol] + 0.011843 Ammonium[Cytosol] + 0.1537 L-Methionine[Cytosol] + 0.4232 L-Valine[Cytosol] + 0.2905 L-Isoleucine[Cytosol] + 0.404 L-Leucine[Cytosol] + 0.3432 L-Lysine[Cytosol] + 0.2958 L-Arginine[Cytosol] + 0.2537 L-Threonine[Cytosol] + 0.2211 L-Proline[Cytosol] + 0.2158 L-Serine[Cytosol] + 0.2411 L-Asparagine[Cytosol] + 0.09158 L-Cysteine[Cytosol] + 0.5137 L-Alanine…					1	c	Biomass	SBO:0000186
	ATPM	ATP maintenance requirement	ATP[Cytosol] + H2O[Cytosol] => ADP[Cytosol] + H+[Cytosol] + Phosphate[Cytosol]			0.4	0.4		c	Biomass1	SBO:0000176
	NH4tex	ammonia transport via diffusion (extracellular to periplasm)	Ammonium[b] <=> Ammonium[Extraorganism]						c	Exchange	SBO:0000185
	NH4tpp	ammonia reversible transport (periplasm)	Ammonium[Extraorganism] <=> Ammonium[Cytosol]	K03320	FAEPRAA2165_02660				c	Transporter	SBO:0000185
	Ex_Phosphate	Exchange Phosphate	Phosphate[b] <=> Phosphate[Extraorganism]						c	Exchange	SBO:0000185
	PIuabcpp	phosphate transport via ABC system (uptake, periplasm)	ATP[Cytosol] + H2O[Cytosol] + Phosphate[Extraorganism] => ADP[Cytosol] + H+[Cytosol] + 2 Phosphate[Cytosol]	K02040:K02037:K02038:K02036	FAEPRAA2165_00102:FAEPRAA2165_00100:FAEPRAA2165_00099:FAEPRAA2165_00098				c	Transporter	SBO:0000185
	H2Otpp	H2O transport via diffusion (periplasm)	H2O[Cytosol] <=> H2O[Extraorganism]						c	Transporter	SBO:0000185
	H2Otex	H2O transport via diffusion (extracellular to periplasm)	H2O[Extraorganism] <=> H2O[b]						c	Exchange	SBO:0000185
	Htex	proton transport via diffusion (extracellular to periplasm)	H+[Extraorganism] <=> H+[b]						c	Transporter	SBO:0000185
	ACt2rpp	acetate reversible transport via proton symport (periplasm)	Acetate[Extraorganism] => Acetate[Cytosol]						c	Transporter	SBO:0000185
	ACtex	Acetate transport via diffusion (extracellular to periplasm)	Acetate[b] => Acetate[Extraorganism]						c	Exchange	SBO:0000185
	CO2tpp	CO2 transporter via diffusion (periplasm)	CO2[Extraorganism] <=> CO2[Cytosol]						c	Transporter	SBO:0000185
	CO2tex	CO2 transport via diffusion (extracellular to periplasm)	CO2[Extraorganism] => CO2[b]						c	Exchange	SBO:0000185
	Ex_Butyrate_1	Butyrate	H+[Cytosol] + Butyrate[Cytosol] => Butyrate[Extraorganism] + H+[Extraorganism]						c	Transporter	SBO:0000185
	Ex_Butyrate	Butyrate	Butyrate[Extraorganism] => Butyrate[b]						c	Exchange	SBO:0000185
	LACt2rpp	L-lactate reversible transport via proton symport (periplasm)	H+[Extraorganism] + L-Lactate[Extraorganism] <=> L-Lactate[Cytosol] + H+[Cytosol]						c	Transporter	SBO:0000185
	LACtex	L-lactate transport via diffusion (extracellular to periplasm)	L-Lactate[Extraorganism] => L-Lactate[b]						c	Exchange	SBO:0000185
	SUCCt3pp	succinate transport out via proton antiport (periplasm)	Succinate[Cytosol] => Succinate[Extraorganism]						c	Transporter	SBO:0000185
	SUCCtex	succinate transport via diffusion (extracellular to periplasm)	Succinate[Extraorganism] <=> Succinate[b]						c	Exchange	SBO:0000185
	FORtex	formate transport via diffusion (extracellular to periplasm)	Formate[Extraorganism] => Formate[b]						c	Exchange	SBO:0000185
	FORtppi	formate transport via diffusion (cytoplasm to periplasm)	H+[Cytosol] + Formate[Cytosol] => Formate[Extraorganism] + H+[Extraorganism]						c	Transporter	SBO:0000185
	EXGlucoaldehyde_e	EXGlucoaldehyde	Glycolaldehyde[Cytosol] <=> Glycolaldehyde[Extraorganism]						c	Transporter	SBO:0000185
	EX_Glucoaldehyde	EX Glucoaldehyde	Glycolaldehyde[Extraorganism] <=> Glycolaldehyde[b]						c	Exchange	SBO:0000185
	H2St1pp	h2s transport (periplasm)	Hydrogen sulfide[Extraorganism] <=> Hydrogen sulfide[b]						c	Exchange	SBO:0000185
	H2Stex	h2s transport via diffusion (extracellular to periplasm)	Hydrogen sulfide[Extraorganism] <=> Hydrogen sulfide[Cytosol]						c	Transporter	SBO:0000185
	METtex	L-methionine transport via diffusion (extracellular to periplasm)	L-Methionine[b] <=> L-Methionine[Extraorganism]						c	Exchange	SBO:0000185
	METabcpp	L-methionine transport via ABC system (periplasm)	ATP[Cytosol] + H2O[Cytosol] + L-Methionine[Extraorganism] => ADP[Cytosol] + H+[Cytosol] + Phosphate[Cytosol] + L-Methionine[Cytosol]	K02073:K02072:K02071	FAEPRAA2165_03035:FAEPRAA2165_03034:FAEPRAA2165_01277:FAEPRAA2165_01278				c	Amino Acids Transporter	SBO:0000185
	VALtex	L-valine transport via diffusion (extracellular to periplasm)	L-Valine[b] <=> L-Valine[Extraorganism]						c	Exchange	SBO:0000185
	VALabcpp	L-valine transport via ABC system (periplasm)	ATP[Cytosol] + H2O[Cytosol] + L-Valine[Extraorganism] => ADP[Cytosol] + H+[Cytosol] + Phosphate[Cytosol] + L-Valine[Cytosol]	K01999:K01997:K01998:K01995:K01996:K01995	FAEPRAA2165_01072:FAEPRAA2165_01071:FAEPRAA2165_01070:FAEPRAA2165_01069:FAEPRAA2165_01072:FAEPRAA2165_01068:FAEPRAA2165_01069				c	Amino Acids Transporter	SBO:0000185
	VALt4pp	L-valine transport via ABC system (periplasm)	H+[Extraorganism] + L-Valine[Cytosol] => H+[Cytosol] + L-Valine[Extraorganism]	2.A.78.1.1	FAEPRAA2165_02753:FAEPRAA2165_02754				c	Amino Acids Transporter	SBO:0000185
	ILEtex	L-isoleucine transport via diffusion (extracellular to periplasm)	L-Isoleucine[b] <=> L-Isoleucine[Extraorganism]						c	Exchange	SBO:0000185
	ILEabcpp	L-isoleucine transport via ABC system (periplasm)	ATP[Cytosol] + H2O[Cytosol] + L-Isoleucine[Extraorganism] => ADP[Cytosol] + H+[Cytosol] + Phosphate[Cytosol] + L-Isoleucine[Cytosol]	K01999:K01997:K01998:K01995:K01996:K01995	FAEPRAA2165_01072:FAEPRAA2165_01071:FAEPRAA2165_01070:FAEPRAA2165_01069:FAEPRAA2165_01072:FAEPRAA2165_01068:FAEPRAA2165_01069				c	Amino Acids Transporter	SBO:0000185
	ILEt4pp	L-isoleucine transport via ABC system (periplasm)	H+[Extraorganism] + L-Isoleucine[Cytosol] => H+[Cytosol] + L-Isoleucine[Extraorganism]	2.A.78.1.1	FAEPRAA2165_02753:FAEPRAA2165_02754				c	Amino Acids Transporter	SBO:0000185
	LEUtex	L-leucine transport via diffusion (extracellular to periplasm)	L-Leucine[b] <=> L-Leucine[Extraorganism]						c	Exchange	SBO:0000185
	LEUabcpp	L-leucine transport via ABC system (periplasm)	ATP[Cytosol] + H2O[Cytosol] + L-Leucine[Extraorganism] => ADP[Cytosol] + H+[Cytosol] + Phosphate[Cytosol] + L-Leucine[Cytosol]	K01999:K01997:K01998:K01995:K01996:K01995	FAEPRAA2165_01072:FAEPRAA2165_01071:FAEPRAA2165_01070:FAEPRAA2165_01069:FAEPRAA2165_01072:FAEPRAA2165_01068:FAEPRAA2165_01069				c	Amino Acids Transporter	SBO:0000185
	LEUt4pp	L-leucine transport via ABC system (periplasm)	H+[Extraorganism] + L-Leucine[Cytosol] => H+[Cytosol] + L-Leucine[Extraorganism]	2.A.78.1.1	FAEPRAA2165_02753:FAEPRAA2165_02754				c	Amino Acids Transporter	SBO:0000185
	THRtex	L-threonine transport via diffusion (extracellular to periplasm)	L-Threonine[b] <=> L-Threonine[Extraorganism]						c	Exchange	SBO:0000185
	THRabcpp	L-threonine transport via ABC system (periplasm)	ATP[Cytosol] + H2O[Cytosol] + L-Threonine[Extraorganism] => ADP[Cytosol] + H+[Cytosol] + Phosphate[Cytosol] + L-Threonine[Cytosol]	K01999:K01997:K01998:K01995:K01996	FAEPRAA2165_01072:FAEPRAA2165_01071:FAEPRAA2165_01070:FAEPRAA2165_01069:FAEPRAA2165_01068				c	Amino Acids Transporter	SBO:0000185
	THRt4pp	L-threonine via sodium symport (periplasm)	L-Threonine[Extraorganism] + Sodium[Extraorganism] => L-Threonine[Cytosol] + Sodium[Cytosol]	K07862	FAEPRAA2165_00041				c	Amino Acids Transporter	SBO:0000185
	PROtex	L-proline transport via diffusion (extracellular to periplasm)	L-Proline[b] <=> L-Proline[Extraorganism]						c	Exchange	SBO:0000185
	PROt4pp	Na+/Proline-L symporter (periplasm)	Sodium[Extraorganism] + L-Proline[Extraorganism] => Sodium[Cytosol] + L-Proline[Cytosol]	K11928	FAEPRAA2165_02752				c	Amino Acids Transporter	SBO:0000185
	ALAtex	L-alanine transport via diffusion (extracellular to periplasm)	L-Alanine[b] <=> L-Alanine[Extraorganism]						c	Exchange	SBO:0000185
	ALAt2pp	L-alanine transport in via proton symport (periplasm)	H+[Extraorganism] + L-Alanine[Extraorganism] => H+[Cytosol] + L-Alanine[Cytosol]	K03310:2.A.25.1.3	FAEPRAA2165_00412:FAEPRAA2165_02611				c	Amino Acids Transporter	SBO:0000185
	ALAt4pp	L-alanine transport in via sodium symport (periplasm)	Sodium[Extraorganism] + L-Alanine[Extraorganism] => Sodium[Cytosol] + L-Alanine[Cytosol]	K03310:2.A.25.1.3	FAEPRAA2165_00412:FAEPRAA2165_02611				c	Amino Acids Transporter	SBO:0000185
	SERtex	L-serine transport via diffusion (extracellular to periplasm)	L-Serine[b] <=> L-Serine[Extraorganism]						c	Exchange	SBO:0000185
	SERt4pp	L-serine via sodium symport (periplasm)	Sodium[Extraorganism] + L-Serine[Extraorganism] => Sodium[Cytosol] + L-Serine[Cytosol]	K07862	FAEPRAA2165_00041				c	Amino Acids Transporter	SBO:0000185
	TYRtex	L-tyrosine transport via diffusion (extracellular to periplasm)	L-Tyrosine[b] <=> L-Tyrosine[Extraorganism]						c	Amino Acids Transporter	SBO:0000185
	TYRt4pp	L-tyrosine transport in via sodium symport (periplasm)	Sodium[Extraorganism] + L-Tyrosine[Extraorganism] => Sodium[Cytosol] + L-Tyrosine[Cytosol]	2.A.22.5.1	FAEPRAA2165_02628				c	Amino Acids Transporter	SBO:0000185
	GLNtex	L-glutamine transport via diffusion (extracellular to periplasm)	L-Glutamine[b] <=> L-Glutamine[Extraorganism]						b	Exchange	SBO:0000185
	GLNabcpp	L-glutamine transport via ABC system (periplasm)	ATP[Cytosol] + L-Glutamine[Extraorganism] + H2O[Cytosol] => ADP[Cytosol] + L-Glutamine[Cytosol] + H+[Cytosol] + Phosphate[Cytosol]	3.A.1.3.12	FAEPRAA2165_03088:FAEPRAA2165_03087				e	Amino Acids Transporter	SBO:0000185
	CYStex	L-cysteine transport via diffusion (extracellular to periplasm)	L-Cysteine[b] <=> L-Cysteine[Extraorganism]						c	Exchange	SBO:0000185
	CYSabcpp	L-cysteine uptake via ABC system (periplasm)	ATP[Cytosol] + H2O[Cytosol] + L-Cysteine[Extraorganism] => ADP[Cytosol] + H+[Cytosol] + Phosphate[Cytosol] + L-Cysteine[Cytosol]	K02424:K10009:K10010:K16956:K16957:K16958:K16959:K16960	FAEPRAA2165_01220:FAEPRAA2165_01218:FAEPRAA2165_03374				c	Amino Acids Transporter	SBO:0000185
	GLYtex	Glycine transport via diffusion (extracellular to periplasm)	Glycine[b] <=> Glycine[Extraorganism]	K03310:K03451:K11737	FAEPRAA2165_00412:FAEPRAA2165_02611				c	Exchange	SBO:0000185
	GLYt4pp	glycine transport in via sodium symport (periplasm)	Sodium[Extraorganism] + Glycine[Extraorganism] => Sodium[Cytosol] + Glycine[Cytosol]	K03310	FAEPRAA2165_00412:FAEPRAA2165_02611				c	Amino Acids Transporter	SBO:0000185
	TRPtex	L-Tryptophan transport via diffusion (extracellular to periplasm)	L-Tryptophan[b] <=> L-Tryptophan[Extraorganism]						c	Exchange	SBO:0000185
	TRPabcpp	L-Tryptophan transport in via sodium symport (periplasm)	ATP[Cytosol] + H2O[Cytosol] + L-Tryptophan[Extraorganism] => ADP[Cytosol] + H+[Cytosol] + Phosphate[Cytosol] + L-Tryptophan[Cytosol]	3.A.1.34.1	FAEPRAA2165_03445				c	Amino Acids Transporter	SBO:0000185
	GLCptspp	D-glucose transport via PEP:Pyr PTS (periplasm)	D-Glucose[Extraorganism] + H+[Extraorganism] => D-Glucose[Cytosol] + H+[Cytosol]	K02777:K02778:K02779:K02790:K02791					c	Glucose Transporter	SBO:0000185
	GLCabcpp	D-glucose transport via ABC system (periplasm)	D-Glucose[Extraorganism] + ATP[Cytosol] + H2O[Cytosol] => ADP[Cytosol] + H+[Cytosol] + Phosphate[Cytosol] + D-Glucose[Cytosol]	K10540:K10541:K10542	FAEPRAA2165_01139:FAEPRAA2165_01137:FAEPRAA2165_01138:FAEPRAA2165_01139				c	Glcucose Transporter	SBO:0000185
	PGI	glucose-6-phosphate isomerase	D-Glucose 6-phosphate[Cytosol] <=> D-Fructose 6-phosphate[Cytosol]	5.3.1.9	FAEPRAA2165_01712				c	Glycolysis	SBO:0000176
	PFK	phosphofructokinase	ATP[Cytosol] + D-Fructose 6-phosphate[Cytosol] <=> ADP[Cytosol] + H+[Cytosol] + D-Fructose 1,6-bisphosphate[Cytosol]	2.7.1.11	FAEPRAA2165_02475:FAEPRAA2165_02477:FAEPRAA2165_03485				c	Glycolysis	SBO:0000176
	FBP	fructose-bisphosphatase	H2O[Cytosol] + D-Fructose 1,6-bisphosphate[Cytosol] => Phosphate[Cytosol] + D-Fructose 6-phosphate[Cytosol]	3.1.3.11	FAEPRAA2165_03440				c	Glycolysis	SBO:0000176
	FBA	fructose-bisphosphate aldolase	D-Fructose 1,6-bisphosphate[Cytosol] <=> Dihydroxyacetone phosphate[Cytosol] + Glyceraldehyde 3-phosphate[Cytosol]	4.1.2.13	FAEPRAA2165_03016				c	Glycolysis	SBO:0000176
	TPI	triose-phosphate isomerase	Dihydroxyacetone phosphate[Cytosol] <=> Glyceraldehyde 3-phosphate[Cytosol]	5.3.1.1	FAEPRAA2165_00970				c	Glycolysis	SBO:0000176
	GAPD	glyceraldehyde-3-phosphate dehydrogenase	Phosphate[Cytosol] + Glyceraldehyde 3-phosphate[Cytosol] + NAD+[Cytosol] <=> H+[Cytosol] + 3-Phospho-D-glyceroyl phosphate[Cytosol] + NADH[Cytosol]	1.2.1.12	FAEPRAA2165_00996				c	Glycolysis	SBO:0000176
	PGK	phosphoglycerate kinase	ATP[Cytosol] + 3-Phospho-D-glycerate[Cytosol] <=> ADP[Cytosol] + 3-Phospho-D-glyceroyl phosphate[Cytosol]	2.7.2.3	FAEPRAA2165_00971				c	Glycolysis	SBO:0000176
	PGM	phosphoglycerate mutase	D-Glycerate 2-phosphate[Cytosol] <=> 3-Phospho-D-glycerate[Cytosol]	5.4.2.1	FAEPRAA2165_00148:FAEPRAA2165_00304:FAEPRAA2165_00969				c	Glycolysis	SBO:0000176
	ENO	enolase	D-Glycerate 2-phosphate[Cytosol] <=> H2O[Cytosol] + Phosphoenolpyruvate[Cytosol]	4.2.1.11	FAEPRAA2165_01075				c	Glycolysis	SBO:0000176
	PYK	pyruvate kinase	ADP[Cytosol] + H+[Cytosol] + Phosphoenolpyruvate[Cytosol] => ATP[Cytosol] + Pyruvate[Cytosol]	2.7.1.40	FAEPRAA2165_00967				c	Glycolysis	SBO:0000176
	PGMT	phosphoglucomutase	D-Glucose 1-phosphate[Cytosol] <=> D-Glucose 6-phosphate[Cytosol]	5.4.2.2	FAEPRAA2165_01951				c	Glycolysis	SBO:0000176
	HEX12	hexokinase (D-glucose:ATP)	ATP[Cytosol] + D-Glucose[Cytosol] => ADP[Cytosol] + H+[Cytosol] + D-Glucose 6-phosphate[Cytosol]	2.7.1.2	FAEPRAA2165_02443:FAEPRAA2165_02587				c	Glycolysis	SBO:0000176
	GLCP	glycogen phosphorylase	Phosphate[Cytosol] + glycogen[Cytosol] <=> D-Glucose 1-phosphate[Cytosol]	2.4.1.1	FAEPRAA2165_01408:FAEPRAA2165_03203	0	0		c	Glycolysis	SBO:0000176
	GLCP2	glycogen phosphorylase	Phosphate[Cytosol] + branching glycogen[Cytosol] => D-Glucose 1-phosphate[Cytosol]	2.4.1.1	FAEPRAA2165_01408:FAEPRAA2165_03203	0	0		c	Glycolysis	SBO:0000176
	GLBRAN2	1,4-alpha-glucan branching enzyme (glycogen to bglycogen)	glycogen[Cytosol] => branching glycogen[Cytosol]	2.4.1.18	FAEPRAA2165_00719:FAEPRAA2165_01813	0	0		c	Glycolysis	SBO:0000176
	GLCS1	glycogen synthase (ADPGlc)	ADPglucose[Cytosol] => ADP[Cytosol] + H+[Cytosol] + glycogen[Cytosol]	2.4.1.21	FAEPRAA2165_00716	0	0		c	Glycolysis	SBO:0000176
	GLGC	glucose-1-phosphate adenylyltransferase	ATP[Cytosol] + H+[Cytosol] + D-Glucose 1-phosphate[Cytosol] => ADPglucose[Cytosol] + Diphosphate[Cytosol]	2.7.7.27	FAEPRAA2165_00717:FAEPRAA2165_00718				c	Glycolysis	SBO:0000176
	FLDR	flavodoxin reductase (NADPH)	H+[Cytosol] + NADP+[Cytosol] + 2 Reduced ferredoxin[Cytosol] <=> NADPH[Cytosol] + 2 Oxidized ferredoxin[Cytosol]	K00528:K02641	FAEPRAA2165_00731				c	Glycolysis	SBO:0000176
	AB6PGH	Arbutin 6-phosphate glucohydrolase	H2O[Cytosol] + Arbutin 6-phosphate[Cytosol] => D-Glucose 6-phosphate[Cytosol] + Hydroquinone[Cytosol]	3.2.1.86	FAEPRAA2165_00425:FAEPRAA2165_01165				c	Glycolysis	SBO:0000176
	ACONTa	aconitase (half-reaction A, Citrate hydro-lyase)	Citrate[Cytosol] <=> H2O[Cytosol] + cis-Aconitate[Cytosol]	4.2.1.3	FAEPRAA2165_02141				c	TCA	SBO:0000176
	ACONTb	aconitase (half-reaction B, Isocitrate hydro-lyase)	H2O[Cytosol] + cis-Aconitate[Cytosol] <=> Isocitrate[Cytosol]	4.2.1.3	FAEPRAA2165_02141				c	TCA	SBO:0000176
	CS	citrate synthase	H2O[Cytosol] + Acetyl-CoA[Cytosol] + Oxaloacetate[Cytosol] => H+[Cytosol] + Citrate[Cytosol] + Coenzyme A[Cytosol]	2.3.3.1	FAEPRAA2165_00998				c	TCA	SBO:0000176
	ICDHyr	isocitrate dehydrogenase (NADP)	NADP+[Cytosol] + Isocitrate[Cytosol] <=> CO2[Cytosol] + NADPH[Cytosol] + 2-Oxoglutarate[Cytosol]	1.1.1.42	FAEPRAA2165_00670				c	TCA	SBO:0000176
	FUM	fumarase	H2O[Cytosol] + Fumarate[Cytosol] <=> L-Malate[Cytosol]	4.2.1.2	FAEPRAA2165_03471:FAEPRAA2165_03472				c	TCA	SBO:0000176
	SUCD1	succinate dehydrogenase	Succinate[Cytosol] + NAD+[Cytosol] <=> Fumarate[Cytosol] + NADH[Cytosol] + H+[Cytosol]	1.3.99.1	FAEPRAA2165_02925:FAEPRAA2165_03260:FAEPRAA2165_03261				c	TCA	SBO:0000176
	FRD2	fumarate reductase	Fumarate[Cytosol] + Menaquinol 8[Cytosol] => Succinate[Cytosol] + Menaquinone 8[Cytosol]	1.3.99.1	FAEPRAA2165_02925:FAEPRAA2165_03260:FAEPRAA2165_03261				c	TCA	SBO:0000176
	FRD3	fumarate reductase	Fumarate[Cytosol] + 2-Demethylmenaquinol 8[Cytosol] => Succinate[Cytosol] + 2-Demethylmenaquinone 8[Cytosol]	1.3.99.1	FAEPRAA2165_02925:FAEPRAA2165_03260:FAEPRAA2165_03261				c	TCA	SBO:0000176
	SUCDi	succinate dehydrogenase (irreversible)	Succinate[Cytosol] + Ubiquinone-8[Cytosol] => Fumarate[Cytosol] + Ubiquinol-8[Cytosol]	1.3.99.1	FAEPRAA2165_02925:FAEPRAA2165_03260:FAEPRAA2165_03261				c	TCA	SBO:0000176
	ACKr	acetate kinase	ATP[Cytosol] + Acetate[Cytosol] <=> ADP[Cytosol] + Acetyl phosphate[Cytosol]	2.7.2.1	FAEPRAA2165_02497		0		c	Pyruvate	SBO:0000176
	OAADC	oxaloacetate decarboxylase	H+[Cytosol] + Oxaloacetate[Cytosol] => CO2[Cytosol] + Pyruvate[Cytosol]	4.1.1.3	FAEPRAA2165_01390:FAEPRAA2165_01538				c	Pyruvate	SBO:0000176
	PFL	pyruvate formate lyase	Pyruvate[Cytosol] + Coenzyme A[Cytosol] => Formate[Cytosol] + Acetyl-CoA[Cytosol]	2.3.1.54	FAEPRAA2165_02890				c	Pyruvate	SBO:0000176
	PTAr	phosphotransacetylase	Phosphate[Cytosol] + Acetyl-CoA[Cytosol] <=> Coenzyme A[Cytosol] + Acetyl phosphate[Cytosol]	2.3.1.8	FAEPRAA2165_01225				c	Pyruvate	SBO:0000176
	ME1	malic enzyme (NAD)	NAD+[Cytosol] + L-Malate[Cytosol] => CO2[Cytosol] + Pyruvate[Cytosol] + NADH[Cytosol]	1.1.1.38	FAEPRAA2165_03473				c	Pyruvate	SBO:0000176
	PPCK	phosphoenolpyruvate carboxykinase	ATP[Cytosol] + Oxaloacetate[Cytosol] <=> ADP[Cytosol] + CO2[Cytosol] + Phosphoenolpyruvate[Cytosol]	4.1.1.49	FAEPRAA2165_02748				c	Pyruvate	SBO:0000176
	RHEA_10759	pyruvate, phosphate dikinase	ATP[Cytosol] + Phosphate[Cytosol] + Pyruvate[Cytosol] => H+[Cytosol] + Phosphoenolpyruvate[Cytosol] + Diphosphate[Cytosol] + AMP[Cytosol]	2.7.9.1	FAEPRAA2165_00660				c	Pyruvate	SBO:0000176
	POX1	pyruvate oxidoreductase	Pyruvate[Cytosol] + Oxidized ferredoxin[Cytosol] + Coenzyme A[Cytosol] <=> CO2[Cytosol] + Reduced ferredoxin[Cytosol] + Acetyl-CoA[Cytosol]	K00169:K00170:K00171:K00172:K03737	FAEPRAA2165_00243				c	Pyruvate	SBO:0000176
	LCARR	lacaldehyde reductase (R-propane-1,2-diol forming)	H+[Cytosol] + NADH[Cytosol] + D-Lactaldehyde[Cytosol] <=> NAD+[Cytosol] + (R)-Propane-1,2-diol[Cytosol]	K00048	FAEPRAA2165_01852				c	Pyruvate	SBO:0000176
	MGSA	methylglyoxal synthase	Dihydroxyacetone phosphate[Cytosol] => Phosphate[Cytosol] + Methylglyoxal[Cytosol]	K01734	FAEPRAA2165_01421:FAEPRAA2165_01565				c	Pyruvate	SBO:0000176
	CODH2r	carbon monoxide dehydrogenase / acetyl-CoA synthase 2	H2O[Cytosol] + 2 Oxidized ferredoxin[Cytosol] + CO[Cytosol] <=> 2 H+[Cytosol] + CO2[Cytosol] + 2 Reduced ferredoxin[Cytosol]	K03518:K03519:K03520:K00198:K00196	FAEPRAA2165_01590				c	Pyruvate	SBO:0000176
	RPI	ribose-5-phosphate isomerase	alpha-D-Ribose 5-phosphate[Cytosol] <=> D-Ribulose 5-phosphate[Cytosol]	5.3.1.6	FAEPRAA2165_01115				c	PPP	SBO:0000176
	RPE	ribulose 5-phosphate 3-epimerase	D-Ribulose 5-phosphate[Cytosol] <=> D-Xylulose 5-phosphate[Cytosol]	5.1.3.1	FAEPRAA2165_02636				c	PPP	SBO:0000176
	TKT1	transketolase	alpha-D-Ribose 5-phosphate[Cytosol] + D-Xylulose 5-phosphate[Cytosol] <=> Glyceraldehyde 3-phosphate[Cytosol] + Sedoheptulose 7-phosphate[Cytosol]	2.2.1.1	FAEPRAA2165_00033:FAEPRAA2165_00034				c	PPP	SBO:0000176
	TKT2	transketolase	D-Xylulose 5-phosphate[Cytosol] + D-Erythrose 4-phosphate[Cytosol] <=> D-Fructose 6-phosphate[Cytosol] + Glyceraldehyde 3-phosphate[Cytosol]	2.2.1.1	FAEPRAA2165_00033:FAEPRAA2165_00034				c	PPP	SBO:0000176
	PPM	phosphopentomutase	alpha-D-Ribose 1-phosphate[Cytosol] <=> alpha-D-Ribose 5-phosphate[Cytosol]	5.4.2.7	FAEPRAA2165_00965				c	PPP	SBO:0000176
	PRPPS	phosphoribosylpyrophosphate synthetase	ATP[Cytosol] + alpha-D-Ribose 5-phosphate[Cytosol] <=> H+[Cytosol] + AMP[Cytosol] + 5-Phospho-alpha-D-ribose 1-diphosphate[Cytosol]	2.7.6.1	FAEPRAA2165_03470				c	PPP	SBO:0000176
	R1PK	ribose 1-phosphokinase	ATP[Cytosol] + alpha-D-Ribose 1-phosphate[Cytosol] => ADP[Cytosol] + H+[Cytosol] + D-Ribose 1,5-bisphosphate[Cytosol]						c	PPP	SBO:0000176
	DRPA	deoxyribose-phosphate aldolase	2-Deoxy-D-ribose 5-phosphate[Cytosol] => Glyceraldehyde 3-phosphate[Cytosol] + Acetaldehyde[Cytosol]	4.1.2.4	FAEPRAA2165_00345				c	PPP	SBO:0000176
	PPM2	phosphopentomutase 2 (deoxyribose)	2-Deoxy-D-ribose 1-phosphate[Cytosol] <=> 2-Deoxy-D-ribose 5-phosphate[Cytosol]	5.4.2.7	FAEPRAA2165_00965				c	PPP	SBO:0000176
	ASNN	L-asparaginase	H2O[Cytosol] + L-Asparagine[Cytosol] => Ammonium[Cytosol] + L-Aspartate[Cytosol]	3.5.1.1	FAEPRAA2165_02755				c	Alanine and Aspartate and Glutamate	SBO:0000176
	ASNS1	asparagine synthase (glutamine-hydrolysing)	ATP[Cytosol] + H2O[Cytosol] + L-Aspartate[Cytosol] + L-Glutamine[Cytosol] => H+[Cytosol] + L-Asparagine[Cytosol] + Diphosphate[Cytosol] + AMP[Cytosol] + L-Glutamate[Cytosol]	6.3.5.4	FAEPRAA2165_01847				c	Alanine and Aspartate and Glutamate	SBO:0000176
	ASNS2	asparagine synthetase	ATP[Cytosol] + Ammonium[Cytosol] + L-Aspartate[Cytosol] => H+[Cytosol] + L-Asparagine[Cytosol] + Diphosphate[Cytosol] + AMP[Cytosol]	6.3.1.1	FAEPRAA2165_02806				c	Alanine and Aspartate and Glutamate	SBO:0000176
	ASPTA	aspartate transaminase	2-Oxoglutarate[Cytosol] + L-Aspartate[Cytosol] <=> Oxaloacetate[Cytosol] + L-Glutamate[Cytosol]	2.6.1.1	FAEPRAA2165_00671				c	Alanine and Aspartate and Glutamate	SBO:0000176
	GLNS	glutamine synthetase	ATP[Cytosol] + Ammonium[Cytosol] + L-Glutamate[Cytosol] => ADP[Cytosol] + H+[Cytosol] + Phosphate[Cytosol] + L-Glutamine[Cytosol]	6.3.1.2	FAEPRAA2165_02489				c	Alanine and Aspartate and Glutamate	SBO:0000176
	GLUSy	glutamate synthase (NADPH)	H+[Cytosol] + NADPH[Cytosol] + 2-Oxoglutarate[Cytosol] + L-Glutamine[Cytosol] => NADP+[Cytosol] + 2 L-Glutamate[Cytosol]	1.4.1.13	FAEPRAA2165_00732:FAEPRAA2165_02189:FAEPRAA2165_02500				c	Alanine and Aspartate and Glutamate	SBO:0000176
	GLUDy	glutamate dehydrogenase (NADP)	H2O[Cytosol] + NADP+[Cytosol] + L-Glutamate[Cytosol] <=> H+[Cytosol] + Ammonium[Cytosol] + NADPH[Cytosol] + 2-Oxoglutarate[Cytosol]	1.4.1.4	FAEPRAA2165_02184				c	Alanine and Aspartate and Glutamate	SBO:0000176
	RHEA_13756	Glutamate synthase [NADH]	NADH[Cytosol] + 2-Oxoglutarate[Cytosol] + L-Glutamine[Cytosol] => NAD+[Cytosol] + 2 L-Glutamate[Cytosol]	1.4.1.14	FAEPRAA2165_00732:FAEPRAA2165_02189:FAEPRAA2165_02500				c	Alanine and Aspartate and Glutamate	SBO:0000176
	PSERT	phosphoserine transaminase	L-Glutamate[Cytosol] + 3-Phosphohydroxypyruvate[Cytosol] => 2-Oxoglutarate[Cytosol] + O-Phospho-L-Serine[Cytosol]	2.6.1.52	FAEPRAA2165_00422				c	Glycine and Serine and Threonine	SBO:0000176
	SERD_L	L-serine deaminase	L-Serine[Cytosol] => Ammonium[Cytosol] + Pyruvate[Cytosol]	4.3.1.17	FAEPRAA2165_00209:FAEPRAA2165_00210	0	0		c	Glycine and Serine and Threonine	SBO:0000176
	ATHRDHr	L-allo-threonine dehydrogenase	NADP+[Cytosol] + L-Allo-threonine[Cytosol] <=> H+[Cytosol] + NADPH[Cytosol] + L-2-Amino-3-oxobutanoate[Cytosol]	4.1.2.5	FAEPRAA2165_00658				c	Glycine and Serine and Threonine	SBO:0000176
	THRA2i	L-allo-Threonine Aldolase	L-Allo-threonine[Cytosol] => Glycine[Cytosol] + Acetaldehyde[Cytosol]	4.1.2.5	FAEPRAA2165_00658				c	Glycine and Serine and Threonine	SBO:0000176
	THRAi	Threonine aldolase	L-Threonine[Cytosol] => Glycine[Cytosol] + Acetaldehyde[Cytosol]	4.1.2.5	FAEPRAA2165_00658				c	Glycine and Serine and Threonine	SBO:0000176
	THRS	threonine synthase	H2O[Cytosol] + O-Phospho-L-homoserine[Cytosol] => Phosphate[Cytosol] + L-Threonine[Cytosol]	4.2.3.1	FAEPRAA2165_02385				c	Glycine and Serine and Threonine	SBO:0000176
	HSK	homoserine kinase	ATP[Cytosol] + L-Homoserine[Cytosol] => ADP[Cytosol] + H+[Cytosol] + O-Phospho-L-homoserine[Cytosol]	2.7.1.39	FAEPRAA2165_02143				c	Glycine and Serine and Threonine	SBO:0000176
	HSDy	homoserine dehydrogenase (NADPH)	NADP+[Cytosol] + L-Homoserine[Cytosol] <=> H+[Cytosol] + NADPH[Cytosol] + L-Aspartate 4-semialdehyde[Cytosol]	1.1.1.3	FAEPRAA2165_02144				c	Glycine and Serine and Threonine	SBO:0000176
	ASAD	aspartate-semialdehyde dehydrogenase	Phosphate[Cytosol] + NADP+[Cytosol] + L-Aspartate 4-semialdehyde[Cytosol] <=> H+[Cytosol] + NADPH[Cytosol] + 4-Phospho-L-aspartate[Cytosol]	1.2.1.11	FAEPRAA2165_02314				c	Glycine and Serine and Threonine	SBO:0000176
	ASPK	aspartate kinase	ATP[Cytosol] + L-Aspartate[Cytosol] <=> ADP[Cytosol] + 4-Phospho-L-aspartate[Cytosol]	2.7.2.4	FAEPRAA2165_02142				c	Glycine and Serine and Threonine	SBO:0000176
	HPYRRy	Hydroxypyruvate reductase (NADPH)	H+[Cytosol] + NADPH[Cytosol] + Hydroxypyruvate[Cytosol] => NADP+[Cytosol] + (R)-Glycerate[Cytosol]	1.1.1.81	FAEPRAA2165_02915				c	Glycine and Serine and Threonine	SBO:0000176
	HPYRRy1	Hydroxypyruvate reductase (NADPH)	H+[Cytosol] + NADH[Cytosol] + Hydroxypyruvate[Cytosol] => NAD+[Cytosol] + (R)-Glycerate[Cytosol]	1.1.1.29	FAEPRAA2165_01388				c	Glycine and Serine and Threonine	SBO:0000176
	PGCD	phosphoglycerate dehydrogenase	NAD+[Cytosol] + 3-Phospho-D-glycerate[Cytosol] => H+[Cytosol] + NADH[Cytosol] + 3-Phosphohydroxypyruvate[Cytosol]	1.1.1.95	FAEPRAA2165_00423				c	Glycine and Serine and Threonine	SBO:0000176
	AGPR	N-acetyl-g-glutamyl-phosphate reductase	Phosphate[Cytosol] + NADP+[Cytosol] + N-Acetyl-L-glutamate 5-semialdehyde[Cytosol] <=> H+[Cytosol] + NADPH[Cytosol] + N-Acetyl-L-glutamyl 5-phosphate[Cytosol]	1.2.1.38	FAEPRAA2165_00168				c	Arginine and Proline	SBO:0000176
	G5SD	glutamate-5-semialdehyde dehydrogenase	H+[Cytosol] + NADPH[Cytosol] + L-Glutamate 5-phosphate[Cytosol] => Phosphate[Cytosol] + NADP+[Cytosol] + L-Glutamate 5-semialdehyde[Cytosol]	1.2.1.41	FAEPRAA2165_01567				c	Arginine and Proline	SBO:0000176
	P5CR	pyrroline-5-carboxylate reductase	2 H+[Cytosol] + NADPH[Cytosol] + 1-Pyrroline-5-carboxylate[Cytosol] => L-Proline[Cytosol] + NADP+[Cytosol]	1.5.1.2	FAEPRAA2165_01570				c	Arginine and Proline	SBO:0000176
	OCBT	ornithine carbamoyltransferase	Carbamoyl phosphate[Cytosol] + Ornithine[Cytosol] <=> H+[Cytosol] + Phosphate[Cytosol] + L-Citrulline[Cytosol]	2.1.3.3	FAEPRAA2165_00163:FAEPRAA2165_00366				c	Arginine and Proline	SBO:0000176
	ACGS	N-acetylglutamate synthase	Acetyl-CoA[Cytosol] + L-Glutamate[Cytosol] => H+[Cytosol] + Coenzyme A[Cytosol] + N-Acetyl-L-Glutamate[Cytosol]	2.3.1.1	FAEPRAA2165_00167				c	Arginine and Proline	SBO:0000176
	SOTA11	Succinylornithine transaminase	L-Glutamate[Cytosol] + N2-Acetyl-L-ornithine[Cytosol] <=> Ornithine[Cytosol] + N-Acetyl-L-Glutamate[Cytosol]	2.3.1.35	FAEPRAA2165_00167				c	Arginine and Proline	SBO:0000176
	SPMDAT1	Spermidine acetyltransferase	Acetyl-CoA[Cytosol] + Spermidine[Cytosol] => H+[Cytosol] + Coenzyme A[Cytosol] + N1-Acetylspermidine[Cytosol]	2.3.1.57	FAEPRAA2165_03047				c	Arginine and Proline	SBO:0000176
	SPMDAT2	Spermidine acetyltransferase (N8)	Acetyl-CoA[Cytosol] + Spermidine[Cytosol] => H+[Cytosol] + Coenzyme A[Cytosol] + N8-Acetylspermidine[Cytosol]	2.3.1.57	FAEPRAA2165_03047				c	Arginine and Proline	SBO:0000176
	SPMS	spermidine synthase	Putrescine[Cytosol] + S-Adenosylmethioninamine[Cytosol] => H+[Cytosol] + Spermidine[Cytosol] + 5-Methylthioadenosine[Cytosol]	2.5.1.16	FAEPRAA2165_01731				c	Arginine and Proline	SBO:0000176
	ACOTA	acetylornithine transaminase	2-Oxoglutarate[Cytosol] + N2-Acetyl-L-ornithine[Cytosol] <=> L-Glutamate[Cytosol] + N-Acetyl-L-glutamate 5-semialdehyde[Cytosol]	2.6.1.11	FAEPRAA2165_00164				c	Arginine and Proline	SBO:0000176
	GLU5K	glutamate 5-kinase	ATP[Cytosol] + L-Glutamate[Cytosol] => ADP[Cytosol] + L-Glutamate 5-phosphate[Cytosol]	2.7.2.11	FAEPRAA2165_01568				c	Arginine and Proline	SBO:0000176
	ACGK	acetylglutamate kinase	ATP[Cytosol] + N-Acetyl-L-Glutamate[Cytosol] => ADP[Cytosol] + N-Acetyl-L-glutamyl 5-phosphate[Cytosol]	2.7.2.8	FAEPRAA2165_00166				c	Arginine and Proline	SBO:0000176
	AGMT	agmatinase	H2O[Cytosol] + Agmatine[Cytosol] => Putrescine[Cytosol] + Urea[Cytosol]	3.5.3.11	FAEPRAA2165_01730				c	Arginine and Proline	SBO:0000176
	ARGSL	argininosuccinate lyase	N(omega)-(L-Arginino)succinate[Cytosol] <=> Fumarate[Cytosol] + L-Arginine[Cytosol]	4.3.2.1	FAEPRAA2165_00169				c	Arginine and Proline	SBO:0000176
	ARGSS	argininosuccinate synthase	ATP[Cytosol] + L-Aspartate[Cytosol] + L-Citrulline[Cytosol] => H+[Cytosol] + Diphosphate[Cytosol] + AMP[Cytosol] + N(omega)-(L-Arginino)succinate[Cytosol]	6.3.4.5	FAEPRAA2165_00172				c	Arginine and Proline	SBO:0000176
	CBPS	carbamoyl-phosphate synthase (glutamine-hydrolysing)	2 ATP[Cytosol] + H2O[Cytosol] + L-Glutamine[Cytosol] + Bicarbonate[Cytosol] => 2 ADP[Cytosol] + 2 H+[Cytosol] + Phosphate[Cytosol] + L-Glutamate[Cytosol] + Carbamoyl phosphate[Cytosol]	6.3.5.5	FAEPRAA2165_00327:FAEPRAA2165_00328				c	Arginine and Proline	SBO:0000176
	G5SADs	L-glutamate 5-semialdehyde dehydratase (spontaneous)	L-Glutamate 5-semialdehyde[Cytosol] => H+[Cytosol] + H2O[Cytosol] + 1-Pyrroline-5-carboxylate[Cytosol]						c	Arginine and Proline	SBO:0000176
	PRO3_2	Pyrroline-5-carboxylate reductase	NADPH[Cytosol] + L-1-pyrroline-3-hydroxy-5-carboxylate[Cytosol] => NADP+[Cytosol] + trans-4-hydroxy-L-proline[Cytosol]	1.5.1.2	FAEPRAA2165_01570				c	Arginine and Proline	SBO:0000176
	PRO3_3	Pyrroline-5-carboxylate reductase	NADH[Cytosol] + L-1-pyrroline-3-hydroxy-5-carboxylate[Cytosol] => NAD+[Cytosol] + trans-4-hydroxy-L-proline[Cytosol]	1.5.1.2	FAEPRAA2165_01570				c	Arginine and Proline	SBO:0000176
	RHEA_10483	4-hydroxyglutamate transaminase	2-Oxoglutarate[Cytosol] + Erythro-4-hydroxy-L-Glutamate[Cytosol] <=> L-Glutamate[Cytosol] + D-4-hydroxy-2-Oxoglutarate[Cytosol]	K14454:K14455:K00811:K00812:K00813:K11358	FAEPRAA2165_00671				c	Arginine and Proline	SBO:0000176
	SPMDabcpp	spermidine transport via ABC system (periplasm)	ATP[Cytosol] + H2O[Cytosol] + Spermidine[Extraorganism] => ADP[Cytosol] + H+[Cytosol] + Phosphate[Cytosol] + Spermidine[Cytosol]	K11072:K11069:K11070:K11071	FAEPRAA2165_01628:FAEPRAA2165_01631:FAEPRAA2165_01630:FAEPRAA2165_01629				c	Arginine and Proline	SBO:0000185
	THRD_L	L-threonine deaminase	L-Threonine[Cytosol] => Ammonium[Cytosol] + 2-Oxobutanoate[Cytosol]	4.3.1.19	FAEPRAA2165_00377				c	Valine, Leucine, and Isoleucine	SBO:0000176
	ACHBS	2-aceto-2-hydroxybutanoate synthase	H+[Cytosol] + Pyruvate[Cytosol] + 2-Oxobutanoate[Cytosol] => CO2[Cytosol] + (S)-2-Aceto-2-hydroxybutanoate[Cytosol]	2.2.1.6	FAEPRAA2165_00373:FAEPRAA2165_00374				c	Valine, Leucine, and Isoleucine	SBO:0000176
	KARA2	ketol-acid reductoisomerase (2-Acetolactate)	H+[Cytosol] + NADPH[Cytosol] + (S)-2-Aceto-2-hydroxybutanoate[Cytosol] <=> NADP+[Cytosol] + (R)-2,3-Dihydroxy-3-methylpentanoate[Cytosol]	1.1.1.86	FAEPRAA2165_00372				c	Valine, Leucine, and Isoleucine	SBO:0000176
	KARA1	ketol-acid reductoisomerase (2,3-dihydroxy-3-methylbutanoate)	NADP+[Cytosol] + (R)-2,3-Dihydroxy-3-methylbutanoate[Cytosol] <=> H+[Cytosol] + NADPH[Cytosol] + (S)-2-Acetolactate[Cytosol]	1.1.1.86	FAEPRAA2165_00372				c	Valine, Leucine, and Isoleucine	SBO:0000176
	DHAD2	Dihydroxy-acid dehydratase (2,3-dihydroxy-3-methylpentanoate)	(R)-2,3-Dihydroxy-3-methylpentanoate[Cytosol] => H2O[Cytosol] + (S)-3-Methyl-2-oxopentanoate[Cytosol]	4.2.1.9	FAEPRAA2165_00371				c	Valine, Leucine, and Isoleucine	SBO:0000176
	DHAD1	dihydroxy-acid dehydratase (2,3-dihydroxy-3-methylbutanoate)	(R)-2,3-Dihydroxy-3-methylbutanoate[Cytosol] => H2O[Cytosol] + 3-Methyl-2-oxobutanoate[Cytosol]	4.2.1.9	FAEPRAA2165_00371				c	Valine, Leucine, and Isoleucine	SBO:0000176
	ILETA	isoleucine transaminase	L-Isoleucine[Cytosol] + 2-Oxoglutarate[Cytosol] <=> L-Glutamate[Cytosol] + (S)-3-Methyl-2-oxopentanoate[Cytosol]	2.6.1.42	FAEPRAA2165_00183				c	Valine, Leucine, and Isoleucine	SBO:0000176
	IPPS	2-isopropylmalate synthase	H2O[Cytosol] + Acetyl-CoA[Cytosol] + 3-Methyl-2-oxobutanoate[Cytosol] => H+[Cytosol] + Coenzyme A[Cytosol] + 3-Carboxy-3-hydroxy-4-methylpentanoate[Cytosol]	2.3.3.13	FAEPRAA2165_01131				c	Valine, Leucine, and Isoleucine	SBO:0000176
	IPPMIb	2-isopropylmalate hydratase	H2O[Cytosol] + 2-Isopropylmaleate[Cytosol] <=> 3-Carboxy-3-hydroxy-4-methylpentanoate[Cytosol]	4.2.1.33	FAEPRAA2165_01128:FAEPRAA2165_01130				c	Valine, Leucine, and Isoleucine	SBO:0000176
	IPPMIa	3-isopropylmalate dehydratase	3-Carboxy-2-hydroxy-4-methylpentanoate[Cytosol] <=> H2O[Cytosol] + 2-Isopropylmaleate[Cytosol]	4.2.1.33	FAEPRAA2165_01128:FAEPRAA2165_01130				c	Valine, Leucine, and Isoleucine	SBO:0000176
	IPMD	3-isopropylmalate dehydrogenase	NAD+[Cytosol] + 3-Carboxy-2-hydroxy-4-methylpentanoate[Cytosol] => H+[Cytosol] + NADH[Cytosol] + 3-Carboxy-4-methyl-2-oxopentanoate[Cytosol]	1.1.1.85	FAEPRAA2165_01127				c	Valine, Leucine, and Isoleucine	SBO:0000176
	OMCDC	2-Oxo-4-methyl-3-carboxypentanoate decarboxylation	H+[Cytosol] + 3-Carboxy-4-methyl-2-oxopentanoate[Cytosol] => CO2[Cytosol] + 4-Methyl-2-oxopentanoate[Cytosol]	K00052	FAEPRAA2165_01127				c	Valine, Leucine, and Isoleucine	SBO:0000176
	LEUTAi	leucine transaminase (irreversible)	L-Glutamate[Cytosol] + 4-Methyl-2-oxopentanoate[Cytosol] => L-Leucine[Cytosol] + 2-Oxoglutarate[Cytosol]	2.6.1.42	FAEPRAA2165_00183				c	Valine, Leucine, and Isoleucine	SBO:0000176
	ACLS	acetolactate synthase	H+[Cytosol] + 2 Pyruvate[Cytosol] => CO2[Cytosol] + (S)-2-Acetolactate[Cytosol]	2.2.1.6	FAEPRAA2165_00373:FAEPRAA2165_00374				c	Valine, Leucine, and Isoleucine	SBO:0000176
	VALTA	valine transaminase	L-Valine[Cytosol] + 2-Oxoglutarate[Cytosol] <=> L-Glutamate[Cytosol] + 3-Methyl-2-oxobutanoate[Cytosol]	2.6.1.42	FAEPRAA2165_00183				c	Valine, Leucine, and Isoleucine	SBO:0000176
	ATPPRT	ATP phosphoribosyltransferase	ATP[Cytosol] + 5-Phospho-alpha-D-ribose 1-diphosphate[Cytosol] => Diphosphate[Cytosol] + 1-(5-Phosphoribosyl)-ATP[Cytosol]	2.4.2.17	FAEPRAA2165_00489				c	Histidine	SBO:0000176
	PRATPP	phosphoribosyl-ATP pyrophosphatase	H2O[Cytosol] + 1-(5-Phosphoribosyl)-ATP[Cytosol] => H+[Cytosol] + Diphosphate[Cytosol] + 1-(5-Phosphoribosyl)-AMP[Cytosol]	3.6.1.31	FAEPRAA2165_00481				c	Histidine	SBO:0000176
	PRAMPC	phosphoribosyl-AMP cyclohydrolase	H2O[Cytosol] + 1-(5-Phosphoribosyl)-AMP[Cytosol] => 1-(5-Phosphoribosyl)-5-[(5-phosphoribosylamino)methylideneamino]imidazole-4-carboxamide[Cytosol]	3.5.4.19	FAEPRAA2165_00481				c	Histidine	SBO:0000176
	PRMICI	1-(5-phosphoribosyl)-5-[(5-phosphoribosylamino)methylideneamino)imidazole-4-carboxamide isomerase	1-(5-Phosphoribosyl)-5-[(5-phosphoribosylamino)methylideneamino]imidazole-4-carboxamide[Cytosol] <=> 5-[(5-phospho-1-deoxyribulos-1-ylamino)methylideneamino]-1-(5-phosphoribosyl)imidazole-4-carboxamide[Cytosol]	5.3.1.16	FAEPRAA2165_00483				c	Histidine	SBO:0000176
	IG3PS	Imidazole-glycerol-3-phosphate synthase	L-Glutamine[Cytosol] + 5-[(5-phospho-1-deoxyribulos-1-ylamino)methylideneamino]-1-(5-phosphoribosyl)imidazole-4-carboxamide[Cytosol] => H+[Cytosol] + L-Glutamate[Cytosol] + 5-Amino-1-(5-Phospho-D-ribosyl)imidazole-4-carboxamide[Cytosol] + D-erythro-1-(Imidazol-4-yl)glycerol 3-phosphate[Cytosol]	K02500:K02501	FAEPRAA2165_00482:FAEPRAA2165_00484				c	Histidine	SBO:0000176
	IGPDH	imidazoleglycerol-phosphate dehydratase	D-erythro-1-(Imidazol-4-yl)glycerol 3-phosphate[Cytosol] => H2O[Cytosol] + 3-(Imidazol-4-yl)-2-oxopropyl phosphate[Cytosol]	4.2.1.19	FAEPRAA2165_00485				c	Histidine	SBO:0000176
	HSTPT	histidinol-phosphate transaminase	L-Glutamate[Cytosol] + 3-(Imidazol-4-yl)-2-oxopropyl phosphate[Cytosol] => 2-Oxoglutarate[Cytosol] + L-Histidinol phosphate[Cytosol]	2.6.1.9	FAEPRAA2165_00486				c	Histidine	SBO:0000176
	HISTP	histidinol-phosphatase	H2O[Cytosol] + L-Histidinol phosphate[Cytosol] => Phosphate[Cytosol] + L-Histidinol[Cytosol]	3.1.3.15	FAEPRAA2165_00480				c	Histidine	SBO:0000176
	DAPDC	diaminopimelate decarboxylase	H+[Cytosol] + meso-2,6-Diaminoheptanedioate[Cytosol] => CO2[Cytosol] + L-Lysine[Cytosol]	4.1.1.20	FAEPRAA2165_02177				c	Lysine	SBO:0000176
	DAPE	diaminopimelate epimerase	LL-2,6-Diaminoheptanedioate[Cytosol] <=> meso-2,6-Diaminoheptanedioate[Cytosol]	5.1.1.7	FAEPRAA2165_01393				c	Lysine	SBO:0000176
	SDPDS	succinyl-diaminopimelate desuccinylase	H2O[Cytosol] + N-Succinyl-LL-2,6-diaminoheptanedioate[Cytosol] => Succinate[Cytosol] + LL-2,6-Diaminoheptanedioate[Cytosol]	3.5.1.18	FAEPRAA2165_00044:FAEPRAA2165_00338				c	Lysine	SBO:0000176
	SDPTA	succinyldiaminopimelate transaminase	2-Oxoglutarate[Cytosol] + N-Succinyl-LL-2,6-diaminoheptanedioate[Cytosol] <=> L-Glutamate[Cytosol] + N-Succinyl-2-L-amino-6-oxoheptanedioate[Cytosol]	2.6.1.17	FAEPRAA2165_00164				c	Lysine	SBO:0000176
	DHDPRy	dihydrodipicolinate reductase (NADPH)	H+[Cytosol] + NADPH[Cytosol] + 2,3-Dihydrodipicolinate[Cytosol] => NADP+[Cytosol] + 2,3,4,5-Tetrahydrodipicolinate[Cytosol]	1.3.1.26	FAEPRAA2165_02312				c	Lysine	SBO:0000176
	DHDPS	dihydrodipicolinate synthase	Pyruvate[Cytosol] + L-Aspartate 4-semialdehyde[Cytosol] => H+[Cytosol] + 2 H2O[Cytosol] + 2,3-Dihydrodipicolinate[Cytosol]	4.3.3.7	FAEPRAA2165_02313				c	Lysine	SBO:0000176
	RHEA_23991	LL-diaminopimelate aminotransferase	2-Oxoglutarate[Cytosol] + LL-2,6-Diaminoheptanedioate[Cytosol] <=> H+[Cytosol] + H2O[Cytosol] + L-Glutamate[Cytosol] + 2,3,4,5-Tetrahydrodipicolinate[Cytosol]	2.6.1.83	FAEPRAA2165_01392				c	Lysine	SBO:0000176
	RHEA_12443	saccharopine dehydrogenase (NAD+, L-lysine forming)	H2O[Cytosol] + NAD+[Cytosol] + L-Saccharopine[Cytosol] <=> H+[Cytosol] + NADH[Cytosol] + 2-Oxoglutarate[Cytosol] + L-Lysine[Cytosol]	1.5.1.7	FAEPRAA2165_01729				c	Lysine	SBO:0000176
	CHORM	chorismate mutase	chorismate[Cytosol] => Prephenate[Cytosol]	5.4.99.5	FAEPRAA2165_00020:FAEPRAA2165_02145				c	Tyrosine, Tryptophan, and Phenylalanine	SBO:0000176
	CHORS	chorismate synthase	5-O-(1-Carboxyvinyl)-3-phosphoshikimate[Cytosol] => Phosphate[Cytosol] + chorismate[Cytosol]	4.2.3.5	FAEPRAA2165_00018				c	Tyrosine, Tryptophan, and Phenylalanine	SBO:0000176
	DDPA	3-deoxy-D-arabino-heptulosonate 7-phosphate synthetase	H2O[Cytosol] + Phosphoenolpyruvate[Cytosol] + D-Erythrose 4-phosphate[Cytosol] => Phosphate[Cytosol] + 2-Dehydro-3-deoxy-D-arabino-heptonate 7-phosphate[Cytosol]	2.5.1.54	FAEPRAA2165_00015:FAEPRAA2165_01352				c	Tyrosine, Tryptophan, and Phenylalanine	SBO:0000176
	DHQS	3-dehydroquinate synthase	2-Dehydro-3-deoxy-D-arabino-heptonate 7-phosphate[Cytosol] => Phosphate[Cytosol] + 3-Dehydroquinate[Cytosol]	4.2.3.4	FAEPRAA2165_00019				c	Tyrosine, Tryptophan, and Phenylalanine	SBO:0000176
	DHQTi	3-dehydroquinate dehydratase, irreversible	3-Dehydroquinate[Cytosol] => H2O[Cytosol] + 3-Dehydroshikimate[Cytosol]	4.2.1.10	FAEPRAA2165_00016:FAEPRAA2165_00700				c	Tyrosine, Tryptophan, and Phenylalanine	SBO:0000176
	PHETA	phenylalanine transaminase	2-Oxoglutarate[Cytosol] + L-Phenylalanine[Cytosol] <=> L-Glutamate[Cytosol] + Phenylpyruvate[Cytosol]	K14454:K14455:K00811:K00812:K00813:K11358:K15849:K00817:K00832:K00838:K00815:K00838	FAEPRAA2165_00671:FAEPRAA2165_00486		0		c	Tyrosine, Tryptophan, and Phenylalanine	SBO:0000176
	RHEA_21411	phenylalanine dehydrogenase	H2O[Cytosol] + NAD+[Cytosol] + L-Phenylalanine[Cytosol] <=> H+[Cytosol] + Ammonium[Cytosol] + NADH[Cytosol] + Phenylpyruvate[Cytosol]	K14454:K14455:K00811:K00812:K00813:K11358:K15849:K00817:K00832:K00838:K00815:K00838	FAEPRAA2165_00671:FAEPRAA2165_00486		0		c	Tyrosine, Tryptophan, and Phenylalanine	SBO:0000176
	PPND	prephenate dehydrogenase	NAD+[Cytosol] + Prephenate[Cytosol] => CO2[Cytosol] + NADH[Cytosol] + 3-(4-Hydroxyphenyl)pyruvate[Cytosol]	1.3.1.12	FAEPRAA2165_00013				c	Tyrosine, Tryptophan, and Phenylalanine	SBO:0000176
	PPNDH	prephenate dehydratase	H+[Cytosol] + Prephenate[Cytosol] => H2O[Cytosol] + CO2[Cytosol] + Phenylpyruvate[Cytosol]	4.2.1.51	FAEPRAA2165_00020				c	Tyrosine, Tryptophan, and Phenylalanine	SBO:0000176
	PSCVT	3-phosphoshikimate 1-carboxyvinyltransferase	Phosphoenolpyruvate[Cytosol] + Shikimate 5-phosphate[Cytosol] <=> Phosphate[Cytosol] + 5-O-(1-Carboxyvinyl)-3-phosphoshikimate[Cytosol]	2.5.1.19	FAEPRAA2165_00014				c	Tyrosine, Tryptophan, and Phenylalanine	SBO:0000176
	TYRTA	tyrosine transaminase	2-Oxoglutarate[Cytosol] + L-Tyrosine[Cytosol] <=> L-Glutamate[Cytosol] + 3-(4-Hydroxyphenyl)pyruvate[Cytosol]	K14454:K14455:K00811:K00812:K00813:K11358:K15849:K00817:K00832:K00838:K00815:K00838	FAEPRAA2165_00671:FAEPRAA2165_00486				c	Tyrosine, Tryptophan, and Phenylalanine	SBO:0000176
	SERAT	serine O-acetyltransferase	L-Serine[Cytosol] + Acetyl-CoA[Cytosol] <=> Coenzyme A[Cytosol] + O-Acetyl-L-serine[Cytosol]	2.3.1.30	FAEPRAA2165_00336				c	Cysteine and Methionine	SBO:0000176
	CYSS	cysteine synthase	Hydrogen sulfide[Cytosol] + O-Acetyl-L-serine[Cytosol] => H+[Cytosol] + Acetate[Cytosol] + L-Cysteine[Cytosol]	2.5.1.47	FAEPRAA2165_02858:FAEPRAA2165_03463				c	Cysteine and Methionine	SBO:0000176
	CYSTL	cystathionine b-lyase	H2O[Cytosol] + L-Cystathionine[Cytosol] => Ammonium[Cytosol] + Pyruvate[Cytosol] + L-Homocysteine[Cytosol]	4.4.1.8	FAEPRAA2165_00031:FAEPRAA2165_01097				c	Cysteine and Methionine	SBO:0000176
	AHCYSNS	S-adenosylhomocysteine nucleosidase	H2O[Cytosol] + S-Adenosyl-L-homocysteine[Cytosol] => Adenine[Cytosol] + S-Ribosyl-L-homocysteine[Cytosol]	3.2.2.9	FAEPRAA2165_02641				c	Cysteine and Methionine	SBO:0000176
	HSST	homoserine O-succinyltransferase	L-Homoserine[Cytosol] + Succinyl-CoA[Cytosol] => Coenzyme A[Cytosol] + O-Succinyl-L-homoserine[Cytosol]	2.3.1.46	FAEPRAA2165_03037				c	Cysteine and Methionine	SBO:0000176
	METAT	methionine adenosyltransferase	ATP[Cytosol] + H2O[Cytosol] + L-Methionine[Cytosol] => Phosphate[Cytosol] + Diphosphate[Cytosol] + S-Adenosyl-L-methionine[Cytosol]	2.5.1.6	FAEPRAA2165_00344				c	Cysteine and Methionine	SBO:0000176
	HCYSMT2	Homocysteine Methyltransferase	L-Homocysteine[Cytosol] + S-Methyl-L-methionine[Cytosol] => H+[Cytosol] + 2 L-Methionine[Cytosol]	2.1.1.10	FAEPRAA2165_03498				c	Cysteine and Methionine	SBO:0000176
	HCYSMT	homocysteine S-methyltransferase	L-Homocysteine[Cytosol] + S-Adenosyl-L-methionine[Cytosol] => H+[Cytosol] + L-Methionine[Cytosol] + S-Adenosyl-L-homocysteine[Cytosol]	2.1.1.10	FAEPRAA2165_03498				c	Cysteine and Methionine	SBO:0000176
	METS	methionine synthase	L-Homocysteine[Cytosol] + 5-Methyltetrahydrofolate[Cytosol] => H+[Cytosol] + L-Methionine[Cytosol] + 5,6,7,8-Tetrahydrofolate[Cytosol]	2.1.1.13	FAEPRAA2165_02554:FAEPRAA2165_02555				c	Cysteine and Methionine	SBO:0000176
	RHCCE	S-ribosylhomocysteine cleavage enzyme	S-Ribosyl-L-homocysteine[Cytosol] => L-Homocysteine[Cytosol] + 4,5-dihydroxy-2,3-pentanedione[Cytosol]	4.4.1.21	FAEPRAA2165_00968				c	Cysteine and Methionine	SBO:0000176
	RHEA_30894	cysteine synthase B	O-Acetyl-L-serine[Cytosol] + Thiosulfate[Cytosol] <=> H+[Cytosol] + Acetate[Cytosol] + S-sulfo-L-cysteine[Cytosol]	2.5.1.47	FAEPRAA2165_02858:FAEPRAA2165_03463				c	Cysteine and Methionine	SBO:0000176
	MET17_1	O-acetylhomoserine sulfhydrylase	Methanethiol[Cytosol] + O-Acetyl-L-homoserine[Cytosol] => Acetate[Cytosol] + L-Methionine[Cytosol]	2.5.1.49	FAEPRAA2165_02558:FAEPRAA2165_03036				c	Cysteine and Methionine	SBO:0000176
	GLUPRT	glutamine phosphoribosyldiphosphate amidotransferase	H2O[Cytosol] + 5-Phospho-alpha-D-ribose 1-diphosphate[Cytosol] + L-Glutamine[Cytosol] => Diphosphate[Cytosol] + L-Glutamate[Cytosol] + 5-Phospho-beta-D-ribosylamine[Cytosol]	2.4.2.14	FAEPRAA2165_01357				c	Nucleotide	SBO:0000176
	GARFT	phosphoribosylglycinamide formyltransferase	10-Formyltetrahydrofolate[Cytosol] + N1-(5-Phospho-D-ribosyl)glycinamide[Cytosol] <=> H+[Cytosol] + 5,6,7,8-Tetrahydrofolate[Cytosol] + N2-Formyl-N1-(5-phospho-D-ribosyl)glycinamide[Cytosol]	2.1.2.2	FAEPRAA2165_01359				c	Nucleotide	SBO:0000176
	AICART	phosphoribosylaminoimidazolecarboxamide formyltransferase	5-Amino-1-(5-Phospho-D-ribosyl)imidazole-4-carboxamide[Cytosol] + 10-Formyltetrahydrofolate[Cytosol] <=> 5,6,7,8-Tetrahydrofolate[Cytosol] + 5-Formamido-1-(5-phospho-D-ribosyl)imidazole-4-carboxamide[Cytosol]	2.1.2.3	FAEPRAA2165_01361				c	Nucleotide	SBO:0000176
	ASPCT	aspartate carbamoyltransferase	L-Aspartate[Cytosol] + Carbamoyl phosphate[Cytosol] => H+[Cytosol] + Phosphate[Cytosol] + N-Carbamoyl-L-aspartate[Cytosol]	K11540:K11541:K00609:K00610:K00608	FAEPRAA2165_02459				c	Nucleotide	SBO:0000176
	IMPD	IMP dehydrogenase	H2O[Cytosol] + NAD+[Cytosol] + IMP[Cytosol] => H+[Cytosol] + NADH[Cytosol] + Xanthosine 5-phosphate[Cytosol]	1.1.1.205	FAEPRAA2165_01634				c	Nucleotide	SBO:0000176
	PUNP1	purine-nucleoside phosphorylase (Adenosine)	Phosphate[Cytosol] + Adenosine[Cytosol] <=> alpha-D-Ribose 1-phosphate[Cytosol] + Adenine[Cytosol]	2.4.2.1	FAEPRAA2165_00956				c	Nucleotide	SBO:0000176
	PUNP2	purine-nucleoside phosphorylase (Deoxyadenosine)	Phosphate[Cytosol] + Deoxyadenosine[Cytosol] <=> 2-Deoxy-D-ribose 1-phosphate[Cytosol] + Adenine[Cytosol]	2.4.2.1	FAEPRAA2165_00956				c	Nucleotide	SBO:0000176
	PUNP3	purine-nucleoside phosphorylase (Guanosine)	Phosphate[Cytosol] + Guanosine[Cytosol] <=> alpha-D-Ribose 1-phosphate[Cytosol] + Guanine[Cytosol]	2.4.2.1	FAEPRAA2165_00956				c	Nucleotide	SBO:0000176
	PUNP4	purine-nucleoside phosphorylase (Deoxyguanosine)	Phosphate[Cytosol] + Deoxyguanosine[Cytosol] <=> 2-Deoxy-D-ribose 1-phosphate[Cytosol] + Guanine[Cytosol]	2.4.2.1	FAEPRAA2165_00956				c	Nucleotide	SBO:0000176
	PUNP5	purine-nucleoside phosphorylase (Inosine)	Phosphate[Cytosol] + Inosine[Cytosol] <=> alpha-D-Ribose 1-phosphate[Cytosol] + Hypoxanthine[Cytosol]	2.4.2.1	FAEPRAA2165_00956				c	Nucleotide	SBO:0000176
	PUNP6	purine-nucleoside phosphorylase (Deoxyinosine)	Phosphate[Cytosol] + Deoxyinosine[Cytosol] <=> 2-Deoxy-D-ribose 1-phosphate[Cytosol] + Hypoxanthine[Cytosol]	2.4.2.1	FAEPRAA2165_00956				c	Nucleotide	SBO:0000176
	PUNP7	purine-nucleoside phosphorylase (Xanthosine)	Phosphate[Cytosol] + Xanthosine[Cytosol] <=> alpha-D-Ribose 1-phosphate[Cytosol] + Xanthine[Cytosol]	2.4.2.1	FAEPRAA2165_00956				c	Nucleotide	SBO:0000176
	ADPT	adenine phosphoribosyltransferase	5-Phospho-alpha-D-ribose 1-diphosphate[Cytosol] + Adenine[Cytosol] => Diphosphate[Cytosol] + AMP[Cytosol]	2.4.2.7	FAEPRAA2165_01942				c	Nucleotide	SBO:0000176
	GUAPRT	guanine phosphoribosyltransferase	5-Phospho-alpha-D-ribose 1-diphosphate[Cytosol] + Guanine[Cytosol] => Diphosphate[Cytosol] + GMP[Cytosol]	2.4.2.8	FAEPRAA2165_01241				c	Nucleotide	SBO:0000176
	XPPT	xanthine phosphoribosyltransferase	5-Phospho-alpha-D-ribose 1-diphosphate[Cytosol] + Xanthine[Cytosol] => Diphosphate[Cytosol] + Xanthosine 5-phosphate[Cytosol]	2.4.2.22	FAEPRAA2165_03194				c	Nucleotide	SBO:0000176
	GUAPRT1	guanine phosphoribosyltransferase	5-Phospho-alpha-D-ribose 1-diphosphate[Cytosol] + Guanine[Cytosol] => Diphosphate[Cytosol] + GMP[Cytosol]	2.4.2.22	FAEPRAA2165_03194				c	Nucleotide	SBO:0000176
	DHORD8	dihydroorotic acid (menaquinone-8)	Fumarate[Cytosol] + (S)-Dihydroorotate[Cytosol] => Succinate[Cytosol] + Orotate[Cytosol]	1.3.98.1	FAEPRAA2165_00330				c	Nucleotide	SBO:0000176
	ORPT	orotate phosphoribosyltransferase	Diphosphate[Cytosol] + Orotidine 5-phosphate[Cytosol] <=> 5-Phospho-alpha-D-ribose 1-diphosphate[Cytosol] + Orotate[Cytosol]	2.4.2.10	FAEPRAA2165_00329:FAEPRAA2165_00478				c	Nucleotide	SBO:0000176
	OMPDC	orotidine-5-phosphate decarboxylase	H+[Cytosol] + Orotidine 5-phosphate[Cytosol] => CO2[Cytosol] + UMP[Cytosol]	4.1.1.23	FAEPRAA2165_00332				c	Nucleotide	SBO:0000176
	CYTK1	cytidylate kinase (CMP)	ATP[Cytosol] + CMP[Cytosol] <=> ADP[Cytosol] + CDP[Cytosol]	2.7.4.14	FAEPRAA2165_00026:FAEPRAA2165_00350				c	Nucleotide	SBO:0000176
	CYTK2	cytidylate kinase (dCMP)	ATP[Cytosol] + dCMP[Cytosol] <=> ADP[Cytosol] + dCDP[Cytosol]	2.7.4.14	FAEPRAA2165_00026:FAEPRAA2165_00350				c	Nucleotide	SBO:0000176
	UMPK	UMP kinase	ATP[Cytosol] + UMP[Cytosol] <=> ADP[Cytosol] + UDP[Cytosol]	2.7.4.14	FAEPRAA2165_00026:FAEPRAA2165_00350:FAEPRAA2165_02172				c	Nucleotide	SBO:0000176
	NTPP91	Nucleoside triphosphate pyrophosphorylase (itp)	H2O[Cytosol] + UTP[Cytosol] => H+[Cytosol] + Diphosphate[Cytosol] + UMP[Cytosol]	3.6.1.19	FAEPRAA2165_01673				c	Nucleotide	SBO:0000176
	CTPS2	CTP synthase (glutamine)	ATP[Cytosol] + H2O[Cytosol] + L-Glutamine[Cytosol] + UTP[Cytosol] => ADP[Cytosol] + 2 H+[Cytosol] + Phosphate[Cytosol] + L-Glutamate[Cytosol] + CTP[Cytosol]	6.3.4.2	FAEPRAA2165_01971				c	Nucleotide	SBO:0000176
	RNTR3c	ribonucleoside-triphosphate reductase (CTP) (flavodoxin)	CTP[Cytosol] + flavodoxin (reduced)[Cytosol] => H2O[Cytosol] + dCTP[Cytosol] + flavodoxin (oxidized)[Cytosol]	1.17.4.2	FAEPRAA2165_02775:FAEPRAA2165_02776				c	Nucleotide	SBO:0000176
	RHEA_29046	5,10-methylenetetrahydrofolate,NADPH:dUMP C-methyltransferase	H+[Cytosol] + NADPH[Cytosol] + 5,10-Methylenetetrahydrofolate[Cytosol] + dUMP[Cytosol] => NADP+[Cytosol] + 5,6,7,8-Tetrahydrofolate[Cytosol] + dTMP[Cytosol]	2.1.1.148	FAEPRAA2165_03362				c	Nucleotide	SBO:0000176
	HXPRT	hypoxanthine phosphoribosyltransferase (Hypoxanthine)	5-Phospho-alpha-D-ribose 1-diphosphate[Cytosol] + Hypoxanthine[Cytosol] => Diphosphate[Cytosol] + IMP[Cytosol]	2.4.2.8	FAEPRAA2165_01241				c	Nucleotide	SBO:0000176
	UPPRT	uracil phosphoribosyltransferase	5-Phospho-alpha-D-ribose 1-diphosphate[Cytosol] + Uracil[Cytosol] => Diphosphate[Cytosol] + UMP[Cytosol]	2.4.2.9	FAEPRAA2165_01116				c	Nucleotide	SBO:0000176
	PRAGSr	phosphoribosylglycinamide synthase	ATP[Cytosol] + Glycine[Cytosol] + 5-Phospho-beta-D-ribosylamine[Cytosol] <=> ADP[Cytosol] + H+[Cytosol] + Phosphate[Cytosol] + N1-(5-Phospho-D-ribosyl)glycinamide[Cytosol]	6.3.4.13	FAEPRAA2165_01362				c	Nucleotide	SBO:0000176
	GART	GAR transformylase-T	ATP[Cytosol] + Formate[Cytosol] + N1-(5-Phospho-D-ribosyl)glycinamide[Cytosol] => ADP[Cytosol] + H+[Cytosol] + Phosphate[Cytosol] + N2-Formyl-N1-(5-phospho-D-ribosyl)glycinamide[Cytosol]	K00601:K11175:K08289:K11787	FAEPRAA2165_01359				c	Nucleotide	SBO:0000176
	PRAIS	phosphoribosylaminoimidazole synthase	ATP[Cytosol] + 2-(Formamido)-N1-(5-phospho-D-ribosyl)acetamidine[Cytosol] => ADP[Cytosol] + 2 H+[Cytosol] + Phosphate[Cytosol] + 5-amino-1-(5-phospho-D-ribosyl)imidazole[Cytosol]	6.3.3.1	FAEPRAA2165_01358				c	Nucleotide	SBO:0000176
	AIRC3	phosphoribosylaminoimidazole carboxylase (mutase rxn)	5-amino-1-(5-phospho-D-ribosyl)imidazole-4-carboxylate[Cytosol] <=> 5-phosphoribosyl-5-carboxyaminoimidazole[Cytosol]	K01588	FAEPRAA2165_01355				c	Nucleotide	SBO:0000176
	PRASCS	phosphoribosylaminoimidazolesuccinocarboxamide synthase	ATP[Cytosol] + L-Aspartate[Cytosol] + 5-amino-1-(5-phospho-D-ribosyl)imidazole-4-carboxylate[Cytosol] <=> ADP[Cytosol] + H+[Cytosol] + Phosphate[Cytosol] + (S)-2-[5-Amino-1-(5-phospho-D-ribosyl)imidazole-4-carboxamido]succinate[Cytosol]	6.3.2.6	FAEPRAA2165_00424				c	Nucleotide	SBO:0000176
	ADSL1r	adenylsuccinate lyase	N6-(1,2-Dicarboxyethyl)-AMP[Cytosol] <=> Fumarate[Cytosol] + AMP[Cytosol]	4.3.2.2	FAEPRAA2165_01365				c	Nucleotide	SBO:0000176
	GMPS2	GMP synthase	ATP[Cytosol] + H2O[Cytosol] + L-Glutamine[Cytosol] + Xanthosine 5-phosphate[Cytosol] => 2 H+[Cytosol] + Diphosphate[Cytosol] + AMP[Cytosol] + L-Glutamate[Cytosol] + GMP[Cytosol]	6.3.5.2	FAEPRAA2165_00785				c	Nucleotide	SBO:0000176
	NTPP10	Nucleoside triphosphate pyrophosphorylase (ditp)	H2O[Cytosol] + dITP[Cytosol] => H+[Cytosol] + Diphosphate[Cytosol] + dIMP[Cytosol]	3.6.1.19	FAEPRAA2165_01673				c	Nucleotide	SBO:0000176
	NTPP11	Nucleoside triphosphate pyrophosphorylase (xtp)	H2O[Cytosol] + XTP[Cytosol] => H+[Cytosol] + Diphosphate[Cytosol] + Xanthosine 5-phosphate[Cytosol]	3.6.1.19	FAEPRAA2165_01673				c	Nucleotide	SBO:0000176
	NTPP2	Nucleoside triphosphate pyrophosphorylase (gtp)	H2O[Cytosol] + GTP[Cytosol] => H+[Cytosol] + Diphosphate[Cytosol] + GMP[Cytosol]	3.6.1.19	FAEPRAA2165_01673				c	Nucleotide	SBO:0000176
	NTPP9	Nucleoside triphosphate pyrophosphorylase (itp)	H2O[Cytosol] + ITP[Cytosol] => H+[Cytosol] + Diphosphate[Cytosol] + IMP[Cytosol]	3.6.1.19	FAEPRAA2165_01673				c	Nucleotide	SBO:0000176
	NTPP1	Nucleoside triphosphate pyrophosphorylase (dgtp)	H2O[Cytosol] + dGTP[Cytosol] => H+[Cytosol] + Diphosphate[Cytosol] + dGMP[Cytosol]	3.6.1.19	FAEPRAA2165_01673				c	Nucleotide	SBO:0000176
	DGK1	deoxyguanylate kinase (dGMP:ATP)	ATP[Cytosol] + dGMP[Cytosol] <=> ADP[Cytosol] + dGDP[Cytosol]	2.7.4.8	FAEPRAA2165_01545				c	Nucleotide	SBO:0000176
	GTPDPK	GTP diphosphokinase	ATP[Cytosol] + GTP[Cytosol] => H+[Cytosol] + AMP[Cytosol] + Guanosine 3'-diphosphate 5'-triphosphate[Cytosol]	K00951:K07816	FAEPRAA2165_01960				c	Nucleotide	SBO:0000176
	GK1	guanylate kinase (GMP:ATP)	ATP[Cytosol] + GMP[Cytosol] <=> ADP[Cytosol] + GDP[Cytosol]	2.7.4.8	FAEPRAA2165_01545				c	Nucleotide	SBO:0000176
	NTPTP1	Nucleoside triphosphate tripolyhydrolase	H2O[Cytosol] + dGTP[Cytosol] => Deoxyguanosine[Cytosol] + Inorganic triphosphate[Cytosol]	3.1.5.1	FAEPRAA2165_00797				c	Nucleotide	SBO:0000176
	NTPTP2	Nucleoside triphosphate tripolyhydrolase	H2O[Cytosol] + GTP[Cytosol] => Guanosine[Cytosol] + Inorganic triphosphate[Cytosol]	3.1.5.1	FAEPRAA2165_00797				c	Nucleotide	SBO:0000176
	ADD	adenine deaminase	H+[Cytosol] + H2O[Cytosol] + Adenine[Cytosol] => Ammonium[Cytosol] + Hypoxanthine[Cytosol]	3.5.4.2	FAEPRAA2165_01454				c	Nucleotide	SBO:0000176
	DCD1_1	Deoxycytidylate deaminase	dCMP[Cytosol] <=> Ammonium[Cytosol] + dUMP[Cytosol]	3.5.4.12	FAEPRAA2165_00364				c	Nucleotide	SBO:0000176
	DCD1_2	Deoxycytidylate deaminase	dCTP[Cytosol] => Ammonium[Cytosol] + dUTP[Cytosol]	3.5.4.12	FAEPRAA2165_00364				c	Nucleotide	SBO:0000176
	ADK1	adenylate kinase	ATP[Cytosol] + AMP[Cytosol] <=> 2 ADP[Cytosol]	2.7.4.3	FAEPRAA2165_02826				c	Nucleotide	SBO:0000176
	RHEA_30298	GTP:pyruvate 2-O-phosphotransferase	Pyruvate[Cytosol] + GTP[Cytosol] <=> H+[Cytosol] + Phosphoenolpyruvate[Cytosol] + GDP[Cytosol]	2.7.1.40	FAEPRAA2165_00967				c	Nucleotide	SBO:0000176
	RHEA_30730	dATP:pyruvate 2-O-phosphotransferase	Pyruvate[Cytosol] + dATP[Cytosol] <=> H+[Cytosol] + Phosphoenolpyruvate[Cytosol] + dADP[Cytosol]	2.7.1.40	FAEPRAA2165_00967				c	Nucleotide	SBO:0000176
	RHEA_30794	dGTP:pyruvate 2-O-phosphotransferase	Pyruvate[Cytosol] + dGTP[Cytosol] <=> H+[Cytosol] + Phosphoenolpyruvate[Cytosol] + dGDP[Cytosol]	2.7.1.40	FAEPRAA2165_00967				c	Nucleotide	SBO:0000176
	DADK	deoxyadenylate kinase	ATP[Cytosol] + dAMP[Cytosol] <=> ADP[Cytosol] + dADP[Cytosol]	2.7.4.3	FAEPRAA2165_02826				c	Nucleotide	SBO:0000176
	ADSS	adenylosuccinate synthase	L-Aspartate[Cytosol] + IMP[Cytosol] + GTP[Cytosol] => 2 H+[Cytosol] + Phosphate[Cytosol] + N6-(1,2-Dicarboxyethyl)-AMP[Cytosol] + GDP[Cytosol]	6.3.4.4	FAEPRAA2165_03002				c	Nucleotide	SBO:0000176
	ADSL2r	adenylosuccinate lyase	(S)-2-[5-Amino-1-(5-phospho-D-ribosyl)imidazole-4-carboxamido]succinate[Cytosol] <=> Fumarate[Cytosol] + 5-Amino-1-(5-Phospho-D-ribosyl)imidazole-4-carboxamide[Cytosol]	4.3.2.2	FAEPRAA2165_01365				c	Nucleotide	SBO:0000176
	DCYTD	deoxycytidine deaminase	H+[Cytosol] + H2O[Cytosol] + Deoxycytidine[Cytosol] => Ammonium[Cytosol] + Deoxyuridine[Cytosol]	3.5.4.5	FAEPRAA2165_00953				c	Nucleotide	SBO:0000176
	DURIK1	deoxyuridine kinase (ATP:Deoxyuridine)	ATP[Cytosol] + Deoxyuridine[Cytosol] => ADP[Cytosol] + H+[Cytosol] + dUMP[Cytosol]	2.7.2.1	FAEPRAA2165_02497				c	Nucleotide	SBO:0000176
	DTMPK	dTMP kinase	ATP[Cytosol] + dTMP[Cytosol] <=> ADP[Cytosol] + dTDP[Cytosol]	2.7.4.9	FAEPRAA2165_03361				c	Nucleotide	SBO:0000176
	TMDK1	thymidine kinase (ATP:thymidine)	ATP[Cytosol] + Thymidine[Cytosol] => ADP[Cytosol] + H+[Cytosol] + dTMP[Cytosol]	2.7.1.21	FAEPRAA2165_02863				c	Nucleotide	SBO:0000176
	DURIPP	deoxyuridine phosphorylase	Phosphate[Cytosol] + Deoxyuridine[Cytosol] <=> 2-Deoxy-D-ribose 1-phosphate[Cytosol] + Uracil[Cytosol]	2.4.2.1	FAEPRAA2165_00956				c	Nucleotide	SBO:0000176
	URIK2	uridine kinase (GTP:Uridine)	GTP[Cytosol] + Uridine[Cytosol] => H+[Cytosol] + UMP[Cytosol] + GDP[Cytosol]	2.7.1.48	FAEPRAA2165_01964:FAEPRAA2165_02508				c	Nucleotide	SBO:0000176
	CYTD	cytidine deaminase	H+[Cytosol] + H2O[Cytosol] + Cytidine[Cytosol] => Ammonium[Cytosol] + Uridine[Cytosol]	3.5.4.5	FAEPRAA2165_00953				c	Nucleotide	SBO:0000176
	CYTDK2	cytidine kinase (GTP)	GTP[Cytosol] + Cytidine[Cytosol] => H+[Cytosol] + CMP[Cytosol] + GDP[Cytosol]	2.7.1.48	FAEPRAA2165_01964:FAEPRAA2165_02508				c	Nucleotide	SBO:0000176
	DHORTS	dihydroorotase	H2O[Cytosol] + (S)-Dihydroorotate[Cytosol] <=> H+[Cytosol] + N-Carbamoyl-L-aspartate[Cytosol]	3.5.2.3	FAEPRAA2165_00334				c	Nucleotide	SBO:0000176
	IMPC	IMP cyclohydrolase	H2O[Cytosol] + IMP[Cytosol] <=> 5-Formamido-1-(5-phospho-D-ribosyl)imidazole-4-carboxamide[Cytosol]	3.5.4.10	FAEPRAA2165_01361				c	Nucleotide	SBO:0000176
	ADPRDP	ADPribose diphosphatase	ADPribose[Cytosol] + H2O[Cytosol] => AMP[Cytosol] + 2 H+[Cytosol] + alpha-D-Ribose 5-phosphate[Cytosol]	K08312:K13987:K13988:K01515:K13987:K01517	FAEPRAA2165_00244				c	Nucleotide	SBO:0000176
	DUTPDP	dUTP diphosphatase	H2O[Cytosol] + dUTP[Cytosol] => H+[Cytosol] + Diphosphate[Cytosol] + dUMP[Cytosol]	3.6.1.23	FAEPRAA2165_01413				c	Nucleotide	SBO:0000176
	ADK3	adentylate kinase (GTP)	AMP[Cytosol] + GTP[Cytosol] <=> ADP[Cytosol] + GDP[Cytosol]	2.7.4.3	FAEPRAA2165_02826				c	Nucleotide	SBO:0000176
	ADK4	adentylate kinase (ITP)	AMP[Cytosol] + ITP[Cytosol] <=> ADP[Cytosol] + IDP[Cytosol]	2.7.4.3	FAEPRAA2165_02826				c	Nucleotide	SBO:0000176
	RNTR1c	ribonucleoside-triphosphate reductase (ATP) (flavodoxin)	ATP[Cytosol] + flavodoxin (reduced)[Cytosol] => H2O[Cytosol] + flavodoxin (oxidized)[Cytosol] + dATP[Cytosol]	1.17.4.2	FAEPRAA2165_02775:FAEPRAA2165_02776				c	Nucleotide	SBO:0000176
	RNTR2c	ribonucleoside-triphosphate reductase (GTP) (flavodoxin)	flavodoxin (reduced)[Cytosol] + GTP[Cytosol] => H2O[Cytosol] + flavodoxin (oxidized)[Cytosol] + dGTP[Cytosol]	1.17.4.2	FAEPRAA2165_02775:FAEPRAA2165_02776				c	Nucleotide	SBO:0000176
	URIDK2r	uridylate kinase (dUMP)	ATP[Cytosol] + dUMP[Cytosol] <=> ADP[Cytosol] + dUDP[Cytosol]	K09903	FAEPRAA2165_02172				c	Nucleotide	SBO:0000176
	FLDR1	flavodoxin reductase (NADPH)	H+[Cytosol] + NADPH[Cytosol] + flavodoxin (oxidized)[Cytosol] => NADP+[Cytosol] + flavodoxin (reduced)[Cytosol]	K00528:K02641	FAEPRAA2165_00731				c	Nucleotide	SBO:0000176
	PPA	inorganic diphosphatase	H2O[Cytosol] + Diphosphate[Cytosol] => H+[Cytosol] + 2 Phosphate[Cytosol]	K01507:K06019:K11725:K11726:K15986:K15987	FAEPRAA2165_00295				c	Nucleotide	SBO:0000176
	PPA2	inorganic triphosphatase	H2O[Cytosol] + Inorganic triphosphate[Cytosol] => H+[Cytosol] + Phosphate[Cytosol] + Diphosphate[Cytosol]	K01507:K06019:K11725:K11726:K15986:K15987	FAEPRAA2165_00295				c	Nucleotide	SBO:0000176
	RHEA_13068	ATP-dependent DNA helicase	ATP[Cytosol] + H2O[Cytosol] => ADP[Cytosol] + H+[Cytosol] + Phosphate[Cytosol]	3.6.4.12	FAEPRAA2165_01244:FAEPRAA2165_01818:FAEPRAA2165_02704:FAEPRAA2165_02792:FAEPRAA2165_02793:FAEPRAA2165_03363				c	Nucleotide	SBO:0000176
	RHEA_24391	uridine:phosphate alpha-D-ribosyltransferase	alpha-D-Ribose 1-phosphate[Cytosol] + Uracil[Cytosol] <=> Phosphate[Cytosol] + Uridine[Cytosol]	K00756	FAEPRAA2165_00946				c	Nucleotide	SBO:0000176
	RHEA_16040	thymidine:phosphate deoxy-alpha-D-ribosyltransferase	2-Deoxy-D-ribose 1-phosphate[Cytosol] + Thymine[Cytosol] <=> Phosphate[Cytosol] + Thymidine[Cytosol]	K00756	FAEPRAA2165_00946				c	Nucleotide	SBO:0000176
	RHEA_22827	deoxyuridine:orthophosphate 2-deoxy-D-ribosyltransferase	2-Deoxy-D-ribose 1-phosphate[Cytosol] + Uracil[Cytosol] <=> Phosphate[Cytosol] + Deoxyuridine[Cytosol]	K00756	FAEPRAA2165_00946				c	Nucleotide	SBO:0000176
	ACGAtex	N-Acetyl-D-glucosamine transport via diffusion (extracellular to periplasm)	N-Acetyl-D-glucosamine[b] <=> N-Acetyl-D-glucosamine[Extraorganism]	K02802:K02803:K02804	FAEPRAA2165_00107				c	N-acetylmuramate	SBO:0000185
	ACMUMtex	N-acetylmuramate transport via diffusion (extracellular to periplasm)	N-Acetylmuramate[b] => N-Acetylmuramate[Extraorganism]	K02777:K11191:K11192:K02784:K08483	FAEPRAA2165_00657:FAEPRAA2165_00111:FAEPRAA2165_00673				c	N-acetylmuramate	SBO:0000185
	ACMUMptspp	N-acetylmuramate transport via PEP:Pyr PTS (periplasm)	Phosphoenolpyruvate[Cytosol] + N-Acetylmuramate[Extraorganism] => Pyruvate[Cytosol] + N-acetylmuramate 6-phosphate[Cytosol]	K02777:K11191:K11192:K02784:K08483	FAEPRAA2165_00657:FAEPRAA2165_00111:FAEPRAA2165_00673				c	N-acetylmuramate	SBO:0000185
	ACGAptspp	N-Acetyl-D-glucosamine transport via PEP:Pyr PTS (periplasm)	Phosphoenolpyruvate[Cytosol] + N-Acetyl-D-glucosamine[Extraorganism] => Pyruvate[Cytosol] + N-Acetyl-D-glucosamine 6-phosphate[Cytosol]	K02802:K02803:K02804	FAEPRAA2165_00107				c	CELL WALL	SBO:0000185
	ACGAabcpp	N-Acetyl-D-glucosamine transport via diffusion (extracellular to periplasm)	ATP[Cytosol] + N-Acetyl-D-glucosamine[Extraorganism] + H2O[Cytosol] => ADP[Cytosol] + N-Acetyl-D-glucosamine[Cytosol] + H+[Cytosol] + Phosphate[Cytosol]	K10200:K10201:K10202	FAEPRAA2165_01723				c	CELL WALL	SBO:0000185
	GF6PTA	glutamine-fructose-6-phosphate transaminase	D-Fructose 6-phosphate[Cytosol] + L-Glutamine[Cytosol] => L-Glutamate[Cytosol] + D-Glucosamine 6-phosphate[Cytosol]	2.6.1.16	FAEPRAA2165_01327				c	CELL WALL	SBO:0000176
	RHEA_12175	NAD-dependent deacetylase	D-Fructose 6-phosphate[Cytosol] + Ammonium[Cytosol] => H2O[Cytosol] + D-Glucosamine 6-phosphate[Cytosol]	K12410	FAEPRAA2165_01387				c	CELL WALL	SBO:0000176
	G6PDA	glucosamine-6-phosphate deaminase	H2O[Cytosol] + D-Glucosamine 6-phosphate[Cytosol] => Ammonium[Cytosol] + D-Fructose 6-phosphate[Cytosol]	3.5.99.6	FAEPRAA2165_00106				c	CELL WALL	SBO:0000176
	PGAMT	phosphoglucosamine mutase	D-Glucosamine 1-phosphate[Cytosol] <=> D-Glucosamine 6-phosphate[Cytosol]	5.4.2.10	FAEPRAA2165_00615				c	CELL WALL	SBO:0000176
	UAGCVT	UDP-N-acetylglucosamine 1-carboxyvinyltransferase	Phosphoenolpyruvate[Cytosol] + UDP-N-acetyl-D-glucosamine[Cytosol] => Phosphate[Cytosol] + UDP-N-acetyl-3-O-(1-carboxyvinyl)-D-glucosamine[Cytosol]	2.5.1.7	FAEPRAA2165_03439				c	CELL WALL	SBO:0000176
	UAPGR	UDP-N-acetylenolpyruvoylglucosamine reductase	H+[Cytosol] + NADPH[Cytosol] + UDP-N-acetyl-3-O-(1-carboxyvinyl)-D-glucosamine[Cytosol] => NADP+[Cytosol] + UDP-N-acetylmuramate[Cytosol]	1.1.1.158	FAEPRAA2165_02363				c	CELL WALL	SBO:0000176
	AMANAPEr	N-acetylmannosamine 6-phosphate epimerase	N-Acetyl-D-mannosamine 6-phosphate[Cytosol] <=> N-Acetyl-D-glucosamine 6-phosphate[Cytosol]	5.1.3.9	FAEPRAA2165_02442				c	CELL WALL	SBO:0000176
	ACNML	N-Acetylneuraminate lyase	N-Acetylneuraminate[Cytosol] => Pyruvate[Cytosol] + N-Acetyl-D-mannosamine[Cytosol]	4.1.3.3	FAEPRAA2165_02440				c	CELL WALL	SBO:0000176
	AGDC	N-acetylglucosamine-6-phosphate deacetylase	H2O[Cytosol] + N-Acetyl-D-glucosamine 6-phosphate[Cytosol] => Acetate[Cytosol] + D-Glucosamine 6-phosphate[Cytosol]	3.5.1.25	FAEPRAA2165_00105:FAEPRAA2165_01765				c	CELL WALL	SBO:0000176
	GALUi	UTP-glucose-1-phosphate uridylyltransferase (irreversible)	H+[Cytosol] + D-Glucose 1-phosphate[Cytosol] + UTP[Cytosol] => Diphosphate[Cytosol] + UDPglucose[Cytosol]	2.7.7.9	FAEPRAA2165_00745				c	CELL WALL	SBO:0000176
	DXPS	1-deoxy-D-xylulose 5-phosphate synthase	H+[Cytosol] + Pyruvate[Cytosol] + Glyceraldehyde 3-phosphate[Cytosol] => CO2[Cytosol] + 1-deoxy-D-xylulose 5-phosphate[Cytosol]	K01662	FAEPRAA2165_02295				c	CELL WALL	SBO:0000176
	CDPMEK	4-(cytidine 5'-diphospho)-2-C-methyl-D-erythritol kinase	ATP[Cytosol] + 4-(cytidine 5'-diphospho)-2-C-methyl-D-erythritol[Cytosol] => ADP[Cytosol] + H+[Cytosol] + 2-phospho-4-(cytidine 5'-diphospho)-2-C-methyl-D-erythritol[Cytosol]	K00919	FAEPRAA2165_03173				c	CELL WALL	SBO:0000176
	MECDPDH2	2C-methyl-D-erythritol 2,4 cyclodiphosphate dehydratase	NADH[Cytosol] + 2-C-methyl-D-erythritol 2,4-cyclodiphosphate[Cytosol] => H2O[Cytosol] + NAD+[Cytosol] + 1-hydroxy-2-methyl-2-(E)-butenyl 4-diphosphate[Cytosol]	K03526	FAEPRAA2165_02164				c	CELL WALL	SBO:0000176
	DMPPS	1-hydroxy-2-methyl-2-(E)-butenyl 4-diphosphate reductase (dmpp)	H+[Cytosol] + NADH[Cytosol] + 1-hydroxy-2-methyl-2-(E)-butenyl 4-diphosphate[Cytosol] => H2O[Cytosol] + NAD+[Cytosol] + Dimethylallyl diphosphate[Cytosol]	K03527	FAEPRAA2165_00348				c	CELL WALL	SBO:0000176
	IPDPS	1-hydroxy-2-methyl-2-(E)-butenyl 4-diphosphate reductase (ipdp)	H+[Cytosol] + NADH[Cytosol] + 1-hydroxy-2-methyl-2-(E)-butenyl 4-diphosphate[Cytosol] => H2O[Cytosol] + NAD+[Cytosol] + Isopentenyl diphosphate[Cytosol]	K03527	FAEPRAA2165_00348				c	CELL WALL	SBO:0000176
	DMATT	dimethylallyltranstransferase	Dimethylallyl diphosphate[Cytosol] + Isopentenyl diphosphate[Cytosol] => Diphosphate[Cytosol] + Geranyl diphosphate[Cytosol]	K00787:K00795:K00804:K13787:K13789	FAEPRAA2165_02057				c	CELL WALL	SBO:0000176
	GRTT	geranyltranstransferase	Isopentenyl diphosphate[Cytosol] + Geranyl diphosphate[Cytosol] => Diphosphate[Cytosol] + Farnesyl diphosphate[Cytosol]	K00787:K00795:K00804:K13787:K13789	FAEPRAA2165_02057				c	CELL WALL	SBO:0000176
	UDCPDPS	Undecaprenyl diphosphate synthase	8 Isopentenyl diphosphate[Cytosol] + Farnesyl diphosphate[Cytosol] => 8 Diphosphate[Cytosol] + Undecaprenyl diphosphate[Cytosol]	K00806	FAEPRAA2165_02170				c	CELL WALL	SBO:0000176
	HEXTT	trans-hexaprenyltranstransferase	Isopentenyl diphosphate[Cytosol] + all-trans-Hexaprenyl diphosphate[Cytosol] => Diphosphate[Cytosol] + all-trans-Heptaprenyl diphosphate[Cytosol]	K00805	FAEPRAA2165_01664				c	CELL WALL	SBO:0000176
	ALAR	alanine racemase	L-Alanine[Cytosol] <=> D-Alanine[Cytosol]	5.1.1.1	FAEPRAA2165_00610				c	CELL WALL	SBO:0000176
	GLUR	glutamate racemase	D-Glutamate[Cytosol] <=> L-Glutamate[Cytosol]	5.1.1.3	FAEPRAA2165_01017				c	CELL WALL	SBO:0000176
	UAMAS	UDP-N-acetylmuramoyl-L-alanine synthetase	ATP[Cytosol] + L-Alanine[Cytosol] + UDP-N-acetylmuramate[Cytosol] => ADP[Cytosol] + H+[Cytosol] + Phosphate[Cytosol] + UDP-N-acetylmuramoyl-L-alanine[Cytosol]	6.3.2.8	FAEPRAA2165_01049				c	CELL WALL	SBO:0000176
	UAMAGS	UDP-N-acetylmuramoyl-L-alanyl-D-glutamate synthetase	ATP[Cytosol] + D-Glutamate[Cytosol] + UDP-N-acetylmuramoyl-L-alanine[Cytosol] => ADP[Cytosol] + H+[Cytosol] + Phosphate[Cytosol] + UDP-N-acetylmuramoyl-L-alanyl-D-glutamate[Cytosol]	6.3.2.9	FAEPRAA2165_01556				c	CELL WALL	SBO:0000176
	UAAGDS	UDP-N-acetylmuramoyl-L-alanyl-D-glutamyl-meso-2,6-diaminopimelate synthetase	ATP[Cytosol] + meso-2,6-Diaminoheptanedioate[Cytosol] + UDP-N-acetylmuramoyl-L-alanyl-D-glutamate[Cytosol] => ADP[Cytosol] + H+[Cytosol] + Phosphate[Cytosol] + UDP-N-acetylmuramoyl-L-alanyl-D-gamma-glutamyl-meso-2,6-diaminopimelate[Cytosol]	6.3.2.13	FAEPRAA2165_00622				c	CELL WALL	SBO:0000176
	ALAALAr	D-alanine-D-alanine ligase (reversible)	ATP[Cytosol] + 2 D-Alanine[Cytosol] <=> ADP[Cytosol] + H+[Cytosol] + Phosphate[Cytosol] + D-Alanyl-D-alanine[Cytosol]	6.3.2.4	FAEPRAA2165_01016				c	CELL WALL	SBO:0000176
	UGMDDS	UDP-N-acetylmuramoyl-L-alanyl-D-glutamyl-meso-2,6-diaminopimeloyl-D-alanyl-D-alanine synthetase	ATP[Cytosol] + UDP-N-acetylmuramoyl-L-alanyl-D-gamma-glutamyl-meso-2,6-diaminopimelate[Cytosol] + D-Alanyl-D-alanine[Cytosol] => ADP[Cytosol] + H+[Cytosol] + Phosphate[Cytosol] + UDP-N-acetylmuramoyl-L-alanyl-D-glutamyl-meso-2,6-diaminopimeloyl-D-alanyl-D-alanine[Cytosol]	6.3.2.10	FAEPRAA2165_00628				c	CELL WALL	SBO:0000176
	PAPPT3	phospho-N-acetylmuramoyl-pentapeptide-transferase (meso-2,6-diaminopimelate)	UDP-N-acetylmuramoyl-L-alanyl-D-glutamyl-meso-2,6-diaminopimeloyl-D-alanyl-D-alanine[Cytosol] + Undecaprenyl phosphate[Cytosol] => UMP[Cytosol] + Undecaprenyl-diphospho-N-acetylmuramoyl-L-alanyl-D-glutamyl-meso-2,6-diaminopimeloyl-D-alanyl-D-alanine[Cytosol]	2.7.8.13	FAEPRAA2165_01293				c	CELL WALL	SBO:0000176
	UAGPT3	UDP-N-acetylglucosamine-N-acetylmuramyl-(pentapeptide)pyrophosphoryl-undecaprenol N-acetylglucosamine transferase	UDP-N-acetyl-D-glucosamine[Cytosol] + Undecaprenyl-diphospho-N-acetylmuramoyl-L-alanyl-D-glutamyl-meso-2,6-diaminopimeloyl-D-alanyl-D-alanine[Cytosol] => H+[Cytosol] + UDP[Cytosol] + Undecaprenyl-diphospho-N-acetylmuramoyl-(N-acetylglucosamine)-L-ala-D-glu-meso-2,6-diaminopimeloyl-D-ala-D-ala[Cytosol]	2.4.1.227	FAEPRAA2165_00625				c	CELL WALL	SBO:0000176
	RXN_11302	peptidoglycan glycosyltransferase	2 H2O[Cytosol] + Undecaprenyl-diphospho-N-acetylmuramoyl-(N-acetylglucosamine)-L-ala-D-glu-meso-2,6-diaminopimeloyl-D-ala-D-ala[Cytosol] => 2 D-Alanine[Cytosol] + Undecaprenyl diphosphate[Cytosol] + Crosslinked peptideglycan[Cytosol]	3.4.16.4	FAEPRAA2165_00232:FAEPRAA2165_00501:FAEPRAA2165_01711:FAEPRAA2165_02209:FAEPRAA2165_02977:FAEPRAA2165_03449				c	CELL WALL	SBO:0000176
	UDCPDP	undecaprenyl-diphosphatase	H2O[Cytosol] + Undecaprenyl diphosphate[Cytosol] => H+[Cytosol] + Phosphate[Cytosol] + Undecaprenyl phosphate[Cytosol]	3.6.1.27	FAEPRAA2165_00284				c	CELL WALL	SBO:0000176
	3PEPTabcpp	tripeptide (LalaDgluMdap) transport via ABC system (periplasm)	ATP[Cytosol] + H2O[Cytosol] + L-alanine-D-glutamate-meso-2,6-diaminoheptanedioate[Extraorganism] => ADP[Cytosol] + H+[Cytosol] + Phosphate[Cytosol] + L-alanine-D-glutamate-meso-2,6-diaminoheptanedioate[Cytosol]	K15580:K15581:K15582:K15583:K15584:K10823	FAEPRAA2165_01809:FAEPRAA2165_01210:FAEPRAA2165_01378:FAEPRAA2165_01211:FAEPRAA2165_01379:FAEPRAA2165_01212:FAEPRAA2165_01380				c	CELL WALL	SBO:0000185
	4PEPTabcpp	tetrapeptide (LalaDgluMdapDala) transport via ABC system (periplasm)	ATP[Cytosol] + H2O[Cytosol] + L-alanine-D-glutamate-meso-2,6-diaminoheptanedioate-D-alanine[Extraorganism] => ADP[Cytosol] + H+[Cytosol] + Phosphate[Cytosol] + L-alanine-D-glutamate-meso-2,6-diaminoheptanedioate-D-alanine[Cytosol]	K15580:K15581:K15582:K15583:K10823	FAEPRAA2165_01809:FAEPRAA2165_01210:FAEPRAA2165_01378:FAEPRAA2165_01211:FAEPRAA2165_01379:FAEPRAA2165_01212:FAEPRAA2165_01380				c	CELL WALL	SBO:0000185
	DPR	2-dehydropantoate 2-reductase	H+[Cytosol] + NADPH[Cytosol] + 2-Dehydropantoate[Cytosol] => NADP+[Cytosol] + (R)-Pantoate[Cytosol]	1.1.1.169	FAEPRAA2165_01230:FAEPRAA2165_02230:FAEPRAA2165_02356				c	COA	SBO:0000176
	PNTK	pantothenate kinase	ATP[Cytosol] + (R)-Pantothenate[Cytosol] => ADP[Cytosol] + H+[Cytosol] + D-4'-Phosphopantothenate[Cytosol]	2.7.1.33	FAEPRAA2165_00316:FAEPRAA2165_01208				c	COA	SBO:0000176
	PPCDC	phosphopantothenoylcysteine decarboxylase	H+[Cytosol] + N-((R)-4-Phosphopantothenoyl)-L-cysteine[Cytosol] => CO2[Cytosol] + Pantetheine 4'-phosphate[Cytosol]	4.1.1.36	FAEPRAA2165_01209				c	COA	SBO:0000176
	PPNCL2	phosphopantothenate-cysteine ligase	L-Cysteine[Cytosol] + CTP[Cytosol] + D-4'-Phosphopantothenate[Cytosol] => H+[Cytosol] + Diphosphate[Cytosol] + CMP[Cytosol] + N-((R)-4-Phosphopantothenoyl)-L-cysteine[Cytosol]	6.3.2.5	FAEPRAA2165_01209				c	COA	SBO:0000176
	PTPATi	pantetheine-phosphate adenylyltransferase	ATP[Cytosol] + H+[Cytosol] + Pantetheine 4'-phosphate[Cytosol] => Diphosphate[Cytosol] + Dephospho-CoA[Cytosol]	2.7.7.3	FAEPRAA2165_01577				c	COA	SBO:0000176
	DPCOAK	dephospho-CoA kinase	ATP[Cytosol] + Dephospho-CoA[Cytosol] => ADP[Cytosol] + H+[Cytosol] + Coenzyme A[Cytosol]	2.7.1.24	FAEPRAA2165_01605				c	COA	SBO:0000176
	ACPS1	acyl-carrier protein synthase	Coenzyme A[Cytosol] + apoprotein [acyl carrier protein][Cytosol] => H+[Cytosol] + Adenosine 3',5'-bisphosphate[Cytosol] + acyl carrier protein[Cytosol]	K00997:K06133	FAEPRAA2165_03466				c	COA	SBO:0000176
	NADK	NAD kinase	ATP[Cytosol] + NAD+[Cytosol] => ADP[Cytosol] + H+[Cytosol] + NADP+[Cytosol]	2.7.1.23	FAEPRAA2165_02297				c	COA	SBO:0000176
	RHEA_24387	NAD synthase (Ammonium)	ATP[Cytosol] + H2O[Cytosol] + L-Glutamine[Cytosol] + Deamino-NAD+[Cytosol] => H+[Cytosol] + NAD+[Cytosol] + Diphosphate[Cytosol] + AMP[Cytosol] + L-Glutamate[Cytosol]	6.3.5.1	FAEPRAA2165_00961				c	NAD	SBO:0000176
	NNATr	nicotinate-nucleotide adenylyltransferase	ATP[Cytosol] + H+[Cytosol] + Nicotinate D-ribonucleotide[Cytosol] <=> Diphosphate[Cytosol] + Deamino-NAD+[Cytosol]	2.7.7.18	FAEPRAA2165_01675				c	NAD	SBO:0000176
	NAMNPP	nicotinic acid mononucleotide pyrophosphorylase	ATP[Cytosol] + H2O[Cytosol] + 5-Phospho-alpha-D-ribose 1-diphosphate[Cytosol] + Nicotinate[Cytosol] => ADP[Cytosol] + Phosphate[Cytosol] + Diphosphate[Cytosol] + Nicotinate D-ribonucleotide[Cytosol]	2.4.2.11	FAEPRAA2165_01635				c	NAD	SBO:0000176
	NACtex	Nicotinic acid transport via diffusion (extracellular to periplasm)	Nicotinate[b] <=> Nicotinate[Extraorganism]						c	Exchange	SBO:0000185
	NACtex1	Nicotinic acid transport via diffusion (extracellular to periplasm)	Nicotinate[Cytosol] <=> Nicotinate[Extraorganism]	9.A.23.1.1	FAEPRAA2165_02602				c	NAD	SBO:0000185
	ATPS4rpp	ATP synthase (four protons for one ATP) (periplasm)	ADP[Cytosol] + Phosphate[Cytosol] + 4 H+[Extraorganism] <=> ATP[Cytosol] + 3 H+[Cytosol] + H2O[Cytosol]	3.6.3.14	FAEPRAA2165_00703:FAEPRAA2165_00704:FAEPRAA2165_00707:FAEPRAA2165_00708:FAEPRAA2165_00709:FAEPRAA2165_00710:FAEPRAA2165_00711:FAEPRAA2165_01798:FAEPRAA2165_01799:FAEPRAA2165_01800:FAEPRAA2165_01801:FAEPRAA2165_01802:FAEPRAA2165_01803:FAEPRAA2165_01804:FAEPRAA2165_00705:FAEPRAA2165_00706	0	0		c	NAD	SBO:0000185
	TRDR	thioredoxin reductase (NADPH)	H+[Cytosol] + NADPH[Cytosol] + Oxidized thioredoxin[Cytosol] => NADP+[Cytosol] + Reduced thioredoxin[Cytosol]	1.8.1.9	FAEPRAA2165_02756				c	NAD	SBO:0000176
	PPK2r	polyphosphate kinase	ATP[Cytosol] + Diphosphate[Cytosol] <=> ADP[Cytosol] + Inorganic triphosphate[Cytosol]	2.7.4.1	FAEPRAA2165_02395				c	NAD	SBO:0000176
	PPKr	polyphosphate kinase	ATP[Cytosol] + Phosphate[Cytosol] <=> ADP[Cytosol] + Diphosphate[Cytosol]	2.7.4.1	FAEPRAA2165_02395				c	NAD	SBO:0000176
	PPAt4pp	Na+/Propionate symporter (periplasm)	Sodium[Extraorganism] + Propionate (n-C3:0)[Extraorganism] => Sodium[Cytosol] + Propionate (n-C3:0)[Cytosol]	K11928	FAEPRAA2165_02752				c	Propionate	SBO:0000185
	PPAKr	Propionate kinase	ADP[Cytosol] + Propanoyl phosphate[Cytosol] <=> ATP[Cytosol] + Propionate (n-C3:0)[Cytosol]	2.7.2.1	FAEPRAA2165_02497				c	Propionate	SBO:0000176
	OBTFL	2-Oxobutanoate formate lyase	Coenzyme A[Cytosol] + 2-Oxobutanoate[Cytosol] <=> Formate[Cytosol] + Propanoyl-CoA[Cytosol]	2.3.1.54	FAEPRAA2165_02890				c	Propionate	SBO:0000176
	PTA2	Phosphate acetyltransferase	Phosphate[Cytosol] + Propanoyl-CoA[Cytosol] <=> Coenzyme A[Cytosol] + Propanoyl phosphate[Cytosol]	2.3.1.8	FAEPRAA2165_01225				c	Propionate	SBO:0000176
	ACACT1r	acetyl-CoA C-acetyltransferase	2 Acetyl-CoA[Cytosol] <=> Coenzyme A[Cytosol] + Acetoacetyl-CoA[Cytosol]	2.3.1.9	FAEPRAA2165_01578				c	Butyrate	SBO:0000176
	ACOAD1f_but	acyl-CoA dehydrogenase (butanoyl-CoA)	2 NADH[Cytosol] + Oxidized ferredoxin[Cytosol] + Crotonoyl-CoA[Cytosol] => 2 NAD+[Cytosol] + Reduced ferredoxin[Cytosol] + Butanoyl-CoA[Cytosol]	1.3.8.1	FAEPRAA2165_01581				c	Butyrate	SBO:0000176
	RHEA_16200	_3-hydroxyacyl-CoA dehydrogenase (acetoacetyl-CoA)	NADP+[Cytosol] + (S)-3-Hydroxybutanoyl-CoA[Cytosol] <=> H+[Cytosol] + NADPH[Cytosol] + Acetoacetyl-CoA[Cytosol]	1.1.1.157	FAEPRAA2165_01580				c	Butyrate	SBO:0000176
	ECOAH1	_3-hydroxyacyl-CoA dehydratase (3-hydroxybutanoyl-CoA)	(S)-3-Hydroxybutanoyl-CoA[Cytosol] => H2O[Cytosol] + Crotonoyl-CoA[Cytosol]	4.2.1.55	FAEPRAA2165_01579				c	Butyrate	SBO:0000176
	BUTCT	Acetyl-CoA:butyrate-CoA transferase	Acetate[Cytosol] + Butanoyl-CoA[Cytosol] => Acetyl-CoA[Cytosol] + Butyrate[Cytosol]		FAEPRAA2165_01575				c	Butyrate	SBO:0000176
	NADFAD		2 NADH[Cytosol] + Oxidized ferredoxin[Cytosol] <=> 2 NAD+[Cytosol] + Reduced ferredoxin[Cytosol]						c	Butyrate	SBO:0000176
	ACOATA	Acetyl-CoA ACP transacylase	Acetyl-CoA[Cytosol] + acyl carrier protein[Cytosol] <=> Coenzyme A[Cytosol] + Acetyl-ACP[Cytosol]	K00648:K00665:K00668:K11533	FAEPRAA2165_03067				c	Fatty Acids	SBO:0000176
	ACCOAC	acetyl-CoA carboxylase	ATP[Cytosol] + Acetyl-CoA[Cytosol] + Bicarbonate[Cytosol] => ADP[Cytosol] + H+[Cytosol] + Phosphate[Cytosol] + Malonyl-CoA[Cytosol]	K01964:K15037:K15036:K01961:K01962:K01963:K02160:K11262	FAEPRAA2165_03066:FAEPRAA2165_03065				c	Fatty Acids	SBO:0000176
	MCOATA	Malonyl-CoA-ACP transacylase	acyl carrier protein[Cytosol] + Malonyl-CoA[Cytosol] <=> Coenzyme A[Cytosol] + Malonyl-[acyl-carrier protein][Cytosol]	K02078:K00645:K00665:K00668:K13935	FAEPRAA2165_01395:FAEPRAA2165_02879:FAEPRAA2165_03064:FAEPRAA2165_03070				c	Fatty Acids	SBO:0000176
	KAS15	beta-ketoacyl-ACP synthase (2)	H+[Cytosol] + Acetyl-CoA[Cytosol] + Malonyl-[acyl-carrier protein][Cytosol] => CO2[Cytosol] + Coenzyme A[Cytosol] + Acetoacetyl-ACP[Cytosol]	K00647:K09458:K00648:K11533:K00667:K00665	FAEPRAA2165_03072:FAEPRAA2165_03067				c	Fatty Acids	SBO:0000176
	3OAR40	3-oxoacyl-[acyl-carrier-protein] reductase (n-C4:0)	H+[Cytosol] + NADPH[Cytosol] + Acetoacetyl-ACP[Cytosol] <=> NADP+[Cytosol] + (3R)-3-Hydroxyacyl-[acyl-carrier protein][Cytosol]	K00059:K11533:K00667:K00665	FAEPRAA2165_00678:FAEPRAA2165_03071				c	Fatty Acids	SBO:0000176
	3HAD40	3-hydroxyacyl-[acyl-carrier-protein] dehydratase (n-C4:0)	(3R)-3-Hydroxyacyl-[acyl-carrier protein][Cytosol] => H2O[Cytosol] + But-2-enoyl-[acyl-carrier protein][Cytosol]	K01716:K02372:K16363:K11533:K00668:K00665	FAEPRAA2165_03073				c	Fatty Acids	SBO:0000176
	EAR40y	enoyl-[acyl-carrier-protein] reductase (NADPH) (n-C4:0)	H+[Cytosol] + NADPH[Cytosol] + But-2-enoyl-[acyl-carrier protein][Cytosol] => NADP+[Cytosol] + Butyryl-ACP (n-C4:0ACP)[Cytosol]	K00208:K02371:K10780:K11533:K00668:K00665:K11611	FAEPRAA2165_03068				c	Fatty Acids	SBO:0000176
	EAR40x	enoyl-[acyl-carrier-protein] reductase (NADH) (n-C4:0)	H+[Cytosol] + NADH[Cytosol] + But-2-enoyl-[acyl-carrier protein][Cytosol] => NAD+[Cytosol] + Butyryl-ACP (n-C4:0ACP)[Cytosol]	K00208:K02371:K10780:K11533:K00668:K00665:K11611	FAEPRAA2165_03068				c	Fatty Acids	SBO:0000176
	3OAS60	3-oxoacyl-[acyl-carrier-protein] synthase (n-C6:0)	H+[Cytosol] + Malonyl-[acyl-carrier protein][Cytosol] + Butyryl-ACP (n-C4:0ACP)[Cytosol] => CO2[Cytosol] + acyl carrier protein[Cytosol] + 3-Oxohexanoyl-[acyl-carrier protein][Cytosol]	K00647:K09458:K00667:K00665:K11533	FAEPRAA2165_03072				c	Fatty Acids	SBO:0000176
	3OAR60	3-oxoacyl-[acyl-carrier-protein] reductase (n-C6:0)	H+[Cytosol] + NADPH[Cytosol] + 3-Oxohexanoyl-[acyl-carrier protein][Cytosol] <=> NADP+[Cytosol] + (R)-3-Hydroxyhexanoyl-[acyl-carrier protein][Cytosol]	K00059:K11533:K00667:K00665	FAEPRAA2165_00678:FAEPRAA2165_03071				c	Fatty Acids	SBO:0000176
	3HAD60	3-hydroxyacyl-[acyl-carrier-protein] dehydratase (n-C6:0)	(R)-3-Hydroxyhexanoyl-[acyl-carrier protein][Cytosol] => H2O[Cytosol] + trans-Hex-2-enoyl-[acyl-carrier protein][Cytosol]	K01716:K02372:K16363:K11533:K00668:K00665	FAEPRAA2165_03073				c	Fatty Acids	SBO:0000176
	EAR60y	enoyl-[acyl-carrier-protein] reductase (NADPH) (n-C6:0)	H+[Cytosol] + NADPH[Cytosol] + trans-Hex-2-enoyl-[acyl-carrier protein][Cytosol] => NADP+[Cytosol] + Hexanoyl-ACP (n-C6:0ACP)[Cytosol]	K00208:K02371:K10780:K11533:K00668:K00665:K11611	FAEPRAA2165_03068				c	Fatty Acids	SBO:0000176
	EAR60x	enoyl-[acyl-carrier-protein] reductase (NADH) (n-C6:0)	H+[Cytosol] + NADH[Cytosol] + trans-Hex-2-enoyl-[acyl-carrier protein][Cytosol] => NAD+[Cytosol] + Hexanoyl-ACP (n-C6:0ACP)[Cytosol]	K00208:K02371:K10780:K11533:K00668:K00665:K11611	FAEPRAA2165_03068				c	Fatty Acids	SBO:0000176
	3OAS80	3-oxoacyl-[acyl-carrier-protein] synthase (n-C8:0)	H+[Cytosol] + Malonyl-[acyl-carrier protein][Cytosol] + Hexanoyl-ACP (n-C6:0ACP)[Cytosol] => CO2[Cytosol] + acyl carrier protein[Cytosol] + 3-Oxooctanoyl-[acyl-carrier protein][Cytosol]	K00647:K09458:K00667:K00665:K11533	FAEPRAA2165_03072				c	Fatty Acids	SBO:0000176
	3OAR80	3-oxoacyl-[acyl-carrier-protein] reductase (n-C8:0)	H+[Cytosol] + NADPH[Cytosol] + 3-Oxooctanoyl-[acyl-carrier protein][Cytosol] <=> NADP+[Cytosol] + (R)-3-Hydroxyoctanoyl-[acyl-carrier protein][Cytosol]	K00059:K11533:K00667:K00665	FAEPRAA2165_00678:FAEPRAA2165_03071				c	Fatty Acids	SBO:0000176
	3HAD80	3-hydroxyacyl-[acyl-carrier-protein] dehydratase (n-C8:0)	(R)-3-Hydroxyoctanoyl-[acyl-carrier protein][Cytosol] => H2O[Cytosol] + trans-Oct-2-enoyl-[acyl-carrier protein][Cytosol]	K01716:K02372:K16363:K11533:K00668:K00665	FAEPRAA2165_03073				c	Fatty Acids	SBO:0000176
	EAR80y	enoyl-[acyl-carrier-protein] reductase (NADPH) (n-C8:0)	H+[Cytosol] + NADPH[Cytosol] + trans-Oct-2-enoyl-[acyl-carrier protein][Cytosol] => NADP+[Cytosol] + Octanoyl-ACP (n-C8:0ACP)[Cytosol]	K00208:K02371:K10780:K11533:K00668:K00665:K11611	FAEPRAA2165_03068				c	Fatty Acids	SBO:0000176
	EAR80x	enoyl-[acyl-carrier-protein] reductase (NADH) (n-C8:0)	H+[Cytosol] + NADH[Cytosol] + trans-Oct-2-enoyl-[acyl-carrier protein][Cytosol] => NAD+[Cytosol] + Octanoyl-ACP (n-C8:0ACP)[Cytosol]	K00208:K02371:K10780:K11533:K00668:K00665:K11611	FAEPRAA2165_03068				c	Fatty Acids	SBO:0000176
	3OAS100	3-oxoacyl-[acyl-carrier-protein] synthase (n-C10:0)	H+[Cytosol] + Malonyl-[acyl-carrier protein][Cytosol] + Octanoyl-ACP (n-C8:0ACP)[Cytosol] => CO2[Cytosol] + acyl carrier protein[Cytosol] + 3-Oxodecanoyl-[acyl-carrier protein][Cytosol]	K00647:K09458:K00667:K00665:K11533	FAEPRAA2165_03072				c	Fatty Acids	SBO:0000176
	3OAR100	3-oxoacyl-[acyl-carrier-protein] reductase (n-C10:0)	H+[Cytosol] + NADPH[Cytosol] + 3-Oxodecanoyl-[acyl-carrier protein][Cytosol] <=> NADP+[Cytosol] + (R)-3-Hydroxydecanoyl-[acyl-carrier protein][Cytosol]	K00059:K11533:K00667:K00665	FAEPRAA2165_00678:FAEPRAA2165_03071				c	Fatty Acids	SBO:0000176
	3HAD100	3-hydroxyacyl-[acyl-carrier-protein] dehydratase (n-C10:0)	(R)-3-Hydroxydecanoyl-[acyl-carrier protein][Cytosol] => H2O[Cytosol] + trans-Dec-2-enoyl-[acyl-carrier protein][Cytosol]	K01716:K02372:K16363:K11533:K00668:K00665	FAEPRAA2165_03073				c	Fatty Acids	SBO:0000176
	EAR100y	enoyl-[acyl-carrier-protein] reductase (NADPH) (n-C10:0)	H+[Cytosol] + NADPH[Cytosol] + trans-Dec-2-enoyl-[acyl-carrier protein][Cytosol] => NADP+[Cytosol] + Decanoyl-ACP (n-C10:0ACP)[Cytosol]	K00208:K02371:K10780:K11533:K00668:K00665:K11611	FAEPRAA2165_03068				c	Fatty Acids	SBO:0000176
	EAR100x	enoyl-[acyl-carrier-protein] reductase (NADH) (n-C10:0)	H+[Cytosol] + NADH[Cytosol] + trans-Dec-2-enoyl-[acyl-carrier protein][Cytosol] => NAD+[Cytosol] + Decanoyl-ACP (n-C10:0ACP)[Cytosol]	K00208:K02371:K10780:K11533:K00668:K00665:K11611	FAEPRAA2165_03068				c	Fatty Acids	SBO:0000176
	3OAS120	3-oxoacyl-[acyl-carrier-protein] synthase (n-C12:0)	H+[Cytosol] + Malonyl-[acyl-carrier protein][Cytosol] + Decanoyl-ACP (n-C10:0ACP)[Cytosol] => CO2[Cytosol] + acyl carrier protein[Cytosol] + 3-Oxododecanoyl-[acyl-carrier protein][Cytosol]	K00647:K09458:K00667:K00665:K11533	FAEPRAA2165_03072				c	Fatty Acids	SBO:0000176
	3OAR120	3-oxoacyl-[acyl-carrier-protein] reductase (n-C12:0)	H+[Cytosol] + NADPH[Cytosol] + 3-Oxododecanoyl-[acyl-carrier protein][Cytosol] <=> NADP+[Cytosol] + (R)-3-Hydroxydodecanoyl-[acyl-carrier protein][Cytosol]	K00059:K11533:K00667:K00665	FAEPRAA2165_00678:FAEPRAA2165_03071				c	Fatty Acids	SBO:0000176
	3HAD120	3-hydroxyacyl-[acyl-carrier-protein] dehydratase (n-C12:0)	(R)-3-Hydroxydodecanoyl-[acyl-carrier protein][Cytosol] => H2O[Cytosol] + trans-Dodec-2-enoyl-[acyl-carrier protein][Cytosol]	K01716:K02372:K16363:K11533:K00668:K00665	FAEPRAA2165_03073				c	Fatty Acids	SBO:0000176
	EAR120y	enoyl-[acyl-carrier-protein] reductase (NADPH) (n-C12:0)	H+[Cytosol] + NADPH[Cytosol] + trans-Dodec-2-enoyl-[acyl-carrier protein][Cytosol] => NADP+[Cytosol] + Dodecanoyl-ACP (n-C12:0ACP)[Cytosol]	K00208:K02371:K10780:K11533:K00668:K00665:K11611	FAEPRAA2165_03068				c	Fatty Acids	SBO:0000176
	EAR120x	enoyl-[acyl-carrier-protein] reductase (NADH) (n-C12:0)	H+[Cytosol] + NADH[Cytosol] + trans-Dodec-2-enoyl-[acyl-carrier protein][Cytosol] => NAD+[Cytosol] + Dodecanoyl-ACP (n-C12:0ACP)[Cytosol]	K00208:K02371:K10780:K11533:K00668:K00665:K11611	FAEPRAA2165_03068				c	Fatty Acids	SBO:0000176
	3OAS140	3-oxoacyl-[acyl-carrier-protein] synthase (n-C14:0)	H+[Cytosol] + Malonyl-[acyl-carrier protein][Cytosol] + Dodecanoyl-ACP (n-C12:0ACP)[Cytosol] => CO2[Cytosol] + acyl carrier protein[Cytosol] + 3-Oxotetradecanoyl-[acyl-carrier protein][Cytosol]	K00647:K09458:K00667:K00665:K11533	FAEPRAA2165_03072				c	Fatty Acids	SBO:0000176
	3OAR140	3-oxoacyl-[acyl-carrier-protein] reductase (n-C14:0)	H+[Cytosol] + NADPH[Cytosol] + 3-Oxotetradecanoyl-[acyl-carrier protein][Cytosol] <=> NADP+[Cytosol] + (R)-3-Hydroxytetradecanoyl-[acyl-carrier protein][Cytosol]	K00059:K11533:K00667:K00665	FAEPRAA2165_00678:FAEPRAA2165_03071				c	Fatty Acids	SBO:0000176
	3HAD140	3-hydroxyacyl-[acyl-carrier-protein] dehydratase (n-C14:0)	(R)-3-Hydroxytetradecanoyl-[acyl-carrier protein][Cytosol] => H2O[Cytosol] + trans-Tetradec-2-enoyl-[acyl-carrier protein][Cytosol]	K01716:K02372:K16363:K11533:K00668:K00665	FAEPRAA2165_03073				c	Fatty Acids	SBO:0000176
	EAR140y	enoyl-[acyl-carrier-protein] reductase (NADPH) (n-C14:0)	H+[Cytosol] + NADPH[Cytosol] + trans-Tetradec-2-enoyl-[acyl-carrier protein][Cytosol] => NADP+[Cytosol] + Myristoyl-ACP (n-C14:0ACP)[Cytosol]	K00208:K02371:K10780:K11533:K00668:K00665:K11611	FAEPRAA2165_03068				c	Fatty Acids	SBO:0000176
	EAR140x	enoyl-[acyl-carrier-protein] reductase (NADH) (n-C14:0)	H+[Cytosol] + NADH[Cytosol] + trans-Tetradec-2-enoyl-[acyl-carrier protein][Cytosol] => NAD+[Cytosol] + Myristoyl-ACP (n-C14:0ACP)[Cytosol]	K00208:K02371:K10780:K11533:K00668:K00665:K11611	FAEPRAA2165_03068				c	Fatty Acids	SBO:0000176
	3OAS160	3-oxoacyl-[acyl-carrier-protein] synthase (n-C16:0)	H+[Cytosol] + Malonyl-[acyl-carrier protein][Cytosol] + Myristoyl-ACP (n-C14:0ACP)[Cytosol] => CO2[Cytosol] + acyl carrier protein[Cytosol] + 3-Oxohexadecanoyl-[acyl-carrier protein][Cytosol]	K00647:K09458:K00667:K00665:K11533	FAEPRAA2165_03072				c	Fatty Acids	SBO:0000176
	3OAR160	3-oxoacyl-[acyl-carrier-protein] reductase (n-C16:0)	H+[Cytosol] + NADPH[Cytosol] + 3-Oxohexadecanoyl-[acyl-carrier protein][Cytosol] <=> NADP+[Cytosol] + R-3-hydroxypalmitoyl-[acyl-carrier protein][Cytosol]	K00059:K11533:K00667:K00665	FAEPRAA2165_00678:FAEPRAA2165_03071				c	Fatty Acids	SBO:0000176
	3HAD160	3-hydroxyacyl-[acyl-carrier-protein] dehydratase (n-C16:0)	R-3-hydroxypalmitoyl-[acyl-carrier protein][Cytosol] => H2O[Cytosol] + trans-Hexadec-2-enoyl-[acyl-carrier protein][Cytosol]	K01716:K02372:K16363:K11533:K00668:K00665	FAEPRAA2165_03073				c	Fatty Acids	SBO:0000176
	EAR160y	enoyl-[acyl-carrier-protein] reductase (NADPH) (n-C16:0)	H+[Cytosol] + NADPH[Cytosol] + trans-Hexadec-2-enoyl-[acyl-carrier protein][Cytosol] => NADP+[Cytosol] + Palmitoyl-ACP (n-C16:0ACP)[Cytosol]	K00208:K02371:K10780:K11533:K00668:K00665:K11611	FAEPRAA2165_03068				c	Fatty Acids	SBO:0000176
	EAR160x	enoyl-[acyl-carrier-protein] reductase (NADH) (n-C16:0)	H+[Cytosol] + NADH[Cytosol] + trans-Hexadec-2-enoyl-[acyl-carrier protein][Cytosol] => NAD+[Cytosol] + Palmitoyl-ACP (n-C16:0ACP)[Cytosol]	K00208:K02371:K10780:K11533:K00668:K00665:K11611	FAEPRAA2165_03068				c	Fatty Acids	SBO:0000176
	3OAS180	3-oxoacyl-[acyl-carrier-protein] synthase (n-C18:0)	H+[Cytosol] + Malonyl-[acyl-carrier protein][Cytosol] + Palmitoyl-ACP (n-C16:0ACP)[Cytosol] => CO2[Cytosol] + acyl carrier protein[Cytosol] + 3-Oxooctadecanoyl-[acyl-carrier protein][Cytosol]	K00647:K09458:K11533	FAEPRAA2165_03072				c	Fatty Acids	SBO:0000176
	3OAR180	3-oxoacyl-[acyl-carrier-protein] reductase (n-C18:0)	H+[Cytosol] + NADPH[Cytosol] + 3-Oxooctadecanoyl-[acyl-carrier protein][Cytosol] <=> NADP+[Cytosol] + (R)-3-Hydroxyoctadecanoyl-[acyl-carrier protein][Cytosol]	K00059:K11533	FAEPRAA2165_00678:FAEPRAA2165_03071				c	Fatty Acids	SBO:0000176
	3HAD180	3-hydroxyacyl-[acyl-carrier-protein] dehydratase (n-C18:0)	(R)-3-Hydroxyoctadecanoyl-[acyl-carrier protein][Cytosol] => H2O[Cytosol] + trans-octadec-2-enoyl-[acyl-carrier protein][Cytosol]	K02372:K11533	FAEPRAA2165_03073				c	Fatty Acids	SBO:0000176
	EAR180y	enoyl-[acyl-carrier-protein] reductase (NADPH) (n-C18:0)	H+[Cytosol] + NADPH[Cytosol] + trans-octadec-2-enoyl-[acyl-carrier protein][Cytosol] => NADP+[Cytosol] + Octadecanoyl-ACP (n-C18:0ACP)[Cytosol]	K00208:K02371:K11533	FAEPRAA2165_03068				c	Fatty Acids	SBO:0000176
	EAR180x	enoyl-[acyl-carrier-protein] reductase (NADH) (n-C18:0)	H+[Cytosol] + NADH[Cytosol] + trans-octadec-2-enoyl-[acyl-carrier protein][Cytosol] => NAD+[Cytosol] + Octadecanoyl-ACP (n-C18:0ACP)[Cytosol]	K00208:K02371:K11533	FAEPRAA2165_03068				c	Fatty Acids	SBO:0000176
	T2DECAI	trans-2-decenoyl-ACP isomerase	trans-Dec-2-enoyl-[acyl-carrier protein][Cytosol] <=> cis-dec-3-enoyl-[acyl-carrier protein] (n-C10:1)[Cytosol]	K01716:K02372:K16363	FAEPRAA2165_03073				c	Fatty Acids	SBO:0000176
	3OAS121	3-oxoacyl-[acyl-carrier-protein] synthase (n-C12:1)	H+[Cytosol] + Malonyl-[acyl-carrier protein][Cytosol] + cis-dec-3-enoyl-[acyl-carrier protein] (n-C10:1)[Cytosol] => CO2[Cytosol] + acyl carrier protein[Cytosol] + 3-oxo-cis-dodec-5-enoyl-[acyl-carrier protein][Cytosol]	K00647:K09458:K00667:K00665:K11533	FAEPRAA2165_03072				c	Fatty Acids	SBO:0000176
	3OAR121	3-oxoacyl-[acyl-carrier-protein] reductase (n-C12:1)	H+[Cytosol] + NADPH[Cytosol] + 3-oxo-cis-dodec-5-enoyl-[acyl-carrier protein][Cytosol] => NADP+[Cytosol] + (R)-3-hydroxy-cis-dodec-5-enoyl-[acyl-carrier protein][Cytosol]	K00059:K11533:K00667:K00665	FAEPRAA2165_00678:FAEPRAA2165_03071				c	Fatty Acids	SBO:0000176
	3HAD121	3-hydroxyacyl-[acyl-carrier-protein] dehydratase (n-C12:1)	(R)-3-hydroxy-cis-dodec-5-enoyl-[acyl-carrier protein][Cytosol] => H2O[Cytosol] + trans-3-cis-5-dodecenoyl-[acyl-carrier protein][Cytosol]	K01716:K02372:K16363:K11533:K00668:K00665	FAEPRAA2165_03073				c	Fatty Acids	SBO:0000176
	EAR121y	enoyl-[acyl-carrier-protein] reductase (NADPH) (n-C12:1)	H+[Cytosol] + NADPH[Cytosol] + trans-3-cis-5-dodecenoyl-[acyl-carrier protein][Cytosol] => NADP+[Cytosol] + cis-dodec-5-enoyl-[acyl-carrier protein] (n-C12:1)[Cytosol]	K00208:K02371:K10780:K11533:K00668:K00665:K11611	FAEPRAA2165_03068				c	Fatty Acids	SBO:0000176
	EAR121x	enoyl-[acyl-carrier-protein] reductase (NADH) (n-C12:1)	H+[Cytosol] + NADH[Cytosol] + trans-3-cis-5-dodecenoyl-[acyl-carrier protein][Cytosol] => NAD+[Cytosol] + cis-dodec-5-enoyl-[acyl-carrier protein] (n-C12:1)[Cytosol]	K00208:K02371:K10780:K11533:K00668:K00665:K11611	FAEPRAA2165_03068				c	Fatty Acids	SBO:0000176
	3OAS141	3-oxoacyl-[acyl-carrier-protein] synthase (n-C14:1)	H+[Cytosol] + Malonyl-[acyl-carrier protein][Cytosol] + cis-dodec-5-enoyl-[acyl-carrier protein] (n-C12:1)[Cytosol] => CO2[Cytosol] + acyl carrier protein[Cytosol] + 3-oxo-cis-myristol-7-eoyl-[acyl-carrier protein][Cytosol]	K00647:K09458:K00667:K00665:K11533	FAEPRAA2165_03072				c	Fatty Acids	SBO:0000176
	3OAR141	3-oxoacyl-[acyl-carrier-protein] reductase (n-C14:1)	H+[Cytosol] + NADPH[Cytosol] + 3-oxo-cis-myristol-7-eoyl-[acyl-carrier protein][Cytosol] => NADP+[Cytosol] + (R)-3-hydroxy-cis-myristol-7-eoyl-[acyl-carrier protein][Cytosol]	K00059:K11533:K00667:K00665	FAEPRAA2165_00678:FAEPRAA2165_03071				c	Fatty Acids	SBO:0000176
	3HAD141	3-hydroxyacyl-[acyl-carrier-protein] dehydratase (n-C14:1)	(R)-3-hydroxy-cis-myristol-7-eoyl-[acyl-carrier protein][Cytosol] => H2O[Cytosol] + trans-3-cis-7-myristoleoyl-[acyl-carrier protein][Cytosol]	K01716:K02372:K16363:K11533:K00668:K00665	FAEPRAA2165_03073				c	Fatty Acids	SBO:0000176
	EAR141y	enoyl-[acyl-carrier-protein] reductase (NADPH) (n-C14:1)	H+[Cytosol] + NADPH[Cytosol] + trans-3-cis-7-myristoleoyl-[acyl-carrier protein][Cytosol] => NADP+[Cytosol] + cis-tetradec-7-enoyl-[acyl-carrier protein] (n-C14:1)[Cytosol]	K00208:K02371:K10780:K11533:K00668:K00665:K11611	FAEPRAA2165_03068				c	Fatty Acids	SBO:0000176
	EAR141x	enoyl-[acyl-carrier-protein] reductase (NADH) (n-C14:1)	H+[Cytosol] + NADH[Cytosol] + trans-3-cis-7-myristoleoyl-[acyl-carrier protein][Cytosol] => NAD+[Cytosol] + cis-tetradec-7-enoyl-[acyl-carrier protein] (n-C14:1)[Cytosol]	K00208:K02371:K10780:K11533:K00668:K00665:K11611	FAEPRAA2165_03068				c	Fatty Acids	SBO:0000176
	3OAS161	3-oxoacyl-[acyl-carrier-protein] synthase (n-C16:1)	H+[Cytosol] + Malonyl-[acyl-carrier protein][Cytosol] + cis-tetradec-7-enoyl-[acyl-carrier protein] (n-C14:1)[Cytosol] => CO2[Cytosol] + acyl carrier protein[Cytosol] + 3-oxo-cis-palm-9-eoyl-[acyl-carrier protein][Cytosol]	K00647:K09458:K00667:K00665:K11533	FAEPRAA2165_03072				c	Fatty Acids	SBO:0000176
	3OAR161	3-oxoacyl-[acyl-carrier-protein] reductase (n-C16:1)	H+[Cytosol] + NADPH[Cytosol] + 3-oxo-cis-palm-9-eoyl-[acyl-carrier protein][Cytosol] => NADP+[Cytosol] + (R)-3-hydroxy-cis-palm-9-eoyl-[acyl-carrier protein][Cytosol]	K00059:K11533:K00667:K00665	FAEPRAA2165_00678:FAEPRAA2165_03071				c	Fatty Acids	SBO:0000176
	3HAD161	3-hydroxyacyl-[acyl-carrier-protein] dehydratase (n-C16:1)	(R)-3-hydroxy-cis-palm-9-eoyl-[acyl-carrier protein][Cytosol] => H2O[Cytosol] + trans-3-cis-9-palmitoleoyl-[acyl-carrier protein][Cytosol]	K01716:K02372:K16363:K11533:K00668:K00665	FAEPRAA2165_03073				c	Fatty Acids	SBO:0000176
	EAR161y	enoyl-[acyl-carrier-protein] reductase (NADPH) (n-C16:1)	H+[Cytosol] + NADPH[Cytosol] + trans-3-cis-9-palmitoleoyl-[acyl-carrier protein][Cytosol] => NADP+[Cytosol] + cis-hexadec-9-enoyl-[acyl-carrier protein] (n-C16:1)[Cytosol]	K00208:K02371:K10780:K11533:K00668:K00665:K11611	FAEPRAA2165_03068				c	Fatty Acids	SBO:0000176
	EAR161x	enoyl-[acyl-carrier-protein] reductase (NADH) (n-C16:1)	H+[Cytosol] + NADH[Cytosol] + trans-3-cis-9-palmitoleoyl-[acyl-carrier protein][Cytosol] => NAD+[Cytosol] + cis-hexadec-9-enoyl-[acyl-carrier protein] (n-C16:1)[Cytosol]	K00208:K02371:K10780:K11533:K00668:K00665:K11611	FAEPRAA2165_03068				c	Fatty Acids	SBO:0000176
	3OAS181	3-oxoacyl-[acyl-carrier-protein] synthase (n-C18:1)	H+[Cytosol] + Malonyl-[acyl-carrier protein][Cytosol] + cis-hexadec-9-enoyl-[acyl-carrier protein] (n-C16:1)[Cytosol] => CO2[Cytosol] + acyl carrier protein[Cytosol] + 3-oxo-cis-vacc-11-enoyl-[acyl-carrier protein][Cytosol]	K00647:K09458:K11533	FAEPRAA2165_03072				c	Fatty Acids	SBO:0000176
	3OAR181	3-oxoacyl-[acyl-carrier-protein] reductase (n-C18:1)	H+[Cytosol] + NADPH[Cytosol] + 3-oxo-cis-vacc-11-enoyl-[acyl-carrier protein][Cytosol] => NADP+[Cytosol] + (R)-3-hydroxy-cis-vacc-11-enoyl-[acyl-carrier protein][Cytosol]	K00059:K11533	FAEPRAA2165_00678:FAEPRAA2165_03071				c	Fatty Acids	SBO:0000176
	3HAD181	3-hydroxyacyl-[acyl-carrier-protein] dehydratase (n-C18:1)	(R)-3-hydroxy-cis-vacc-11-enoyl-[acyl-carrier protein][Cytosol] => H2O[Cytosol] + trans-3-cis-11-vacceoyl-[acyl-carrier protein][Cytosol]	K02372:K11533	FAEPRAA2165_03073				c	Fatty Acids	SBO:0000176
	EAR181y	enoyl-[acyl-carrier-protein] reductase (NADPH) (n-C18:1)	H+[Cytosol] + NADPH[Cytosol] + trans-3-cis-11-vacceoyl-[acyl-carrier protein][Cytosol] => NADP+[Cytosol] + cis-octadec-11-enoyl-[acyl-carrier protein] (n-C18:1)[Cytosol]	K00208:K02371:K11533	FAEPRAA2165_03068				c	Fatty Acids	SBO:0000176
	EAR181x	enoyl-[acyl-carrier-protein] reductase (NADH) (n-C18:1)	H+[Cytosol] + NADH[Cytosol] + trans-3-cis-11-vacceoyl-[acyl-carrier protein][Cytosol] => NAD+[Cytosol] + cis-octadec-11-enoyl-[acyl-carrier protein] (n-C18:1)[Cytosol]	K00208:K02371:K11533	FAEPRAA2165_03068				c	Fatty Acids	SBO:0000176
	G3PD2	glycerol-3-phosphate dehydrogenase (NADP)	NADP+[Cytosol] + Glycerol 3-phosphate[Cytosol] <=> H+[Cytosol] + Dihydroxyacetone phosphate[Cytosol] + NADPH[Cytosol]	K00057	FAEPRAA2165_01217				c	Glycerophospholipid Metabolism	SBO:0000176
	G3PAT120	glycerol-3-phosphate acyltransferase (C12:0)	Dodecanoyl-ACP (n-C12:0ACP)[Cytosol] + Glycerol 3-phosphate[Cytosol] => acyl carrier protein[Cytosol] + 1-dodecanoyl-sn-glycerol 3-phosphate[Cytosol]	K00629:K13506:K13507:K00630:K13508:K00631:K03621:K08591	FAEPRAA2165_03151:FAEPRAA2165_01718				c	Glycerophospholipid Metabolism	SBO:0000176
	G3PAT140	glycerol-3-phosphate acyltransferase (C14:0)	Myristoyl-ACP (n-C14:0ACP)[Cytosol] + Glycerol 3-phosphate[Cytosol] => acyl carrier protein[Cytosol] + 1-tetradecanoyl-sn-glycerol 3-phosphate[Cytosol]	K00629:K13506:K13507:K00630:K13508:K00631:K03621:K08591	FAEPRAA2165_03151:FAEPRAA2165_01718				c	Glycerophospholipid Metabolism	SBO:0000176
	G3PAT141	glycerol-3-phosphate acyltransferase (C14:1)	cis-tetradec-7-enoyl-[acyl-carrier protein] (n-C14:1)[Cytosol] + Glycerol 3-phosphate[Cytosol] => acyl carrier protein[Cytosol] + 1-tetradec-7-enoyl-sn-glycerol 3-phosphate[Cytosol]	K00629:K13506:K13507:K00630:K13508:K00631:K03621:K08591	FAEPRAA2165_03151:FAEPRAA2165_01718				c	Glycerophospholipid Metabolism	SBO:0000176
	G3PAT160	glycerol-3-phosphate acyltransferase (C16:0)	Palmitoyl-ACP (n-C16:0ACP)[Cytosol] + Glycerol 3-phosphate[Cytosol] => acyl carrier protein[Cytosol] + 1-hexadecanoyl-sn-glycerol 3-phosphate[Cytosol]	K00629:K13506:K13507:K00630:K13508:K00631:K03621:K08591	FAEPRAA2165_03151:FAEPRAA2165_01718				c	Glycerophospholipid Metabolism	SBO:0000176
	G3PAT161	glycerol-3-phosphate acyltransferase (C16:1)	cis-hexadec-9-enoyl-[acyl-carrier protein] (n-C16:1)[Cytosol] + Glycerol 3-phosphate[Cytosol] => acyl carrier protein[Cytosol] + 1-hexadec-9-enoyl-sn-glycerol 3-phosphate[Cytosol]	K00629:K13506:K13507:K00630:K13508:K00631:K03621:K08591	FAEPRAA2165_03151:FAEPRAA2165_01718				c	Glycerophospholipid Metabolism	SBO:0000176
	G3PAT180	glycerol-3-phosphate acyltransferase (C18:0)	Octadecanoyl-ACP (n-C18:0ACP)[Cytosol] + Glycerol 3-phosphate[Cytosol] => acyl carrier protein[Cytosol] + 1-octadecanoyl-sn-glycerol 3-phosphate[Cytosol]	K00629:K13506:K13507:K00630:K13508:K00631:K03621:K08591	FAEPRAA2165_03151:FAEPRAA2165_01718				c	Glycerophospholipid Metabolism	SBO:0000176
	G3PAT181	glycerol-3-phosphate acyltransferase (C18:1)	cis-octadec-11-enoyl-[acyl-carrier protein] (n-C18:1)[Cytosol] + Glycerol 3-phosphate[Cytosol] => acyl carrier protein[Cytosol] + 1-octadec-11-enoyl-sn-glycerol 3-phosphate[Cytosol]	K00629:K13506:K13507:K00630:K13508:K00631:K03621:K08591	FAEPRAA2165_03151:FAEPRAA2165_01718				c	Glycerophospholipid Metabolism	SBO:0000176
	AGPAT120	1-tetradecanoyl-sn-glycerol 3-phosphate O-acyltransferase (n-C12:0)	Dodecanoyl-ACP (n-C12:0ACP)[Cytosol] + 1-dodecanoyl-sn-glycerol 3-phosphate[Cytosol] => acyl carrier protein[Cytosol] + 1,2-didodecanoyl-sn-glycerol 3-phosphate[Cytosol]	K00629:K13506:K13507:K00630:K13508:K00631:K03621:K08591	FAEPRAA2165_03151:FAEPRAA2165_01718				c	Glycerophospholipid Metabolism	SBO:0000176
	AGPAT140	1-tetradecanoyl-sn-glycerol 3-phosphate O-acyltransferase (n-C14:0)	Myristoyl-ACP (n-C14:0ACP)[Cytosol] + 1-tetradecanoyl-sn-glycerol 3-phosphate[Cytosol] => acyl carrier protein[Cytosol] + 1,2-ditetradecanoyl-sn-glycerol 3-phosphate[Cytosol]	K13509:K13513:K13517:K13519:K13523:K00655:K14674	FAEPRAA2165_00023:FAEPRAA2165_00349				c	Glycerophospholipid Metabolism	SBO:0000176
	AGPAT141	1-tetradec-7-enoyl-sn-glycerol 3-phosphate O-acyltransferase (n-C14:1)	cis-tetradec-7-enoyl-[acyl-carrier protein] (n-C14:1)[Cytosol] + 1-tetradec-7-enoyl-sn-glycerol 3-phosphate[Cytosol] => acyl carrier protein[Cytosol] + 1,2-ditetradec-7-enoyl-sn-glycerol 3-phosphate[Cytosol]	K13509:K13513:K13517:K13519:K13523:K00655:K14674	FAEPRAA2165_00023:FAEPRAA2165_00349				c	Glycerophospholipid Metabolism	SBO:0000176
	AGPAT160	1-hexadecanoyl-sn-glycerol 3-phosphate O-acyltransferase (n-C16:0)	Palmitoyl-ACP (n-C16:0ACP)[Cytosol] + 1-hexadecanoyl-sn-glycerol 3-phosphate[Cytosol] => acyl carrier protein[Cytosol] + 1,2-dihexadecanoyl-sn-glycerol 3-phosphate[Cytosol]	K13509:K13513:K13517:K13519:K13523:K00655:K14674	FAEPRAA2165_00023:FAEPRAA2165_00349				c	Glycerophospholipid Metabolism	SBO:0000176
	AGPAT161	1-hexadec-7-enoyl-sn-glycerol 3-phosphate O-acyltransferase (n-C16:1)	cis-hexadec-9-enoyl-[acyl-carrier protein] (n-C16:1)[Cytosol] + 1-hexadec-9-enoyl-sn-glycerol 3-phosphate[Cytosol] => acyl carrier protein[Cytosol] + 1,2-dihexadec-9-enoyl-sn-glycerol 3-phosphate[Cytosol]	K13509:K13513:K13517:K13519:K13523:K00655:K14674	FAEPRAA2165_00023:FAEPRAA2165_00349				c	Glycerophospholipid Metabolism	SBO:0000176
	AGPAT180	1-octadecanoyl-sn-glycerol 3-phosphate O-acyltransferase (n-C18:0)	Octadecanoyl-ACP (n-C18:0ACP)[Cytosol] + 1-octadecanoyl-sn-glycerol 3-phosphate[Cytosol] => acyl carrier protein[Cytosol] + 1,2-dioctadecanoyl-sn-glycerol 3-phosphate[Cytosol]	K13509:K13513:K13517:K13519:K13523:K00655:K14674	FAEPRAA2165_00023:FAEPRAA2165_00349				c	Glycerophospholipid Metabolism	SBO:0000176
	AGPAT181	1-octadec-7-enoyl-sn-glycerol 3-phosphate O-acyltransferase (n-C18:1)	cis-octadec-11-enoyl-[acyl-carrier protein] (n-C18:1)[Cytosol] + 1-octadec-11-enoyl-sn-glycerol 3-phosphate[Cytosol] => acyl carrier protein[Cytosol] + 1,2-dioctadec-11-enoyl-sn-glycerol 3-phosphate[Cytosol]	K13509:K13513:K13517:K13519:K13523:K00655:K14674	FAEPRAA2165_00023:FAEPRAA2165_00349				c	Glycerophospholipid Metabolism	SBO:0000176
	DASYN120	CDP-diacylglycerol synthetase (n-C12:0)	H+[Cytosol] + CTP[Cytosol] + 1,2-didodecanoyl-sn-glycerol 3-phosphate[Cytosol] => Diphosphate[Cytosol] + CDP-1,2-didodecanoylglycerol[Cytosol]	K00981	FAEPRAA2165_02169				c	Glycerophospholipid Metabolism	SBO:0000176
	DASYN140	CDP-diacylglycerol synthetase (n-C14:0)	H+[Cytosol] + CTP[Cytosol] + 1,2-ditetradecanoyl-sn-glycerol 3-phosphate[Cytosol] => Diphosphate[Cytosol] + CDP-1,2-ditetradecanoylglycerol[Cytosol]	K00981	FAEPRAA2165_02169				c	Glycerophospholipid Metabolism	SBO:0000176
	DASYN141	CDP-diacylglycerol synthetase (n-C14:1)	H+[Cytosol] + CTP[Cytosol] + 1,2-ditetradec-7-enoyl-sn-glycerol 3-phosphate[Cytosol] => Diphosphate[Cytosol] + CDP-1,2-ditetradec-7-enoylglycerol[Cytosol]	K00981	FAEPRAA2165_02169				c	Glycerophospholipid Metabolism	SBO:0000176
	DASYN160	CDP-diacylglycerol synthetase (n-C16:0)	H+[Cytosol] + CTP[Cytosol] + 1,2-dihexadecanoyl-sn-glycerol 3-phosphate[Cytosol] => Diphosphate[Cytosol] + CDP-1,2-dihexadecanoylglycerol[Cytosol]	K00981	FAEPRAA2165_02169				c	Glycerophospholipid Metabolism	SBO:0000176
	DASYN161	CDP-diacylglycerol synthetase (n-C16:1)	H+[Cytosol] + CTP[Cytosol] + 1,2-dihexadec-9-enoyl-sn-glycerol 3-phosphate[Cytosol] => Diphosphate[Cytosol] + CDP-1,2-dihexadec-9-enoylglycerol[Cytosol]	K00981	FAEPRAA2165_02169				c	Glycerophospholipid Metabolism	SBO:0000176
	DASYN180	CDP-diacylglycerol synthetase (n-C18:0)	H+[Cytosol] + CTP[Cytosol] + 1,2-dioctadecanoyl-sn-glycerol 3-phosphate[Cytosol] => Diphosphate[Cytosol] + CDP-1,2-dioctadecanoylglycerol[Cytosol]	K00981	FAEPRAA2165_02169				c	Glycerophospholipid Metabolism	SBO:0000176
	DASYN181	CDP-diacylglycerol synthetase (n-C18:1)	H+[Cytosol] + CTP[Cytosol] + 1,2-dioctadec-11-enoyl-sn-glycerol 3-phosphate[Cytosol] => Diphosphate[Cytosol] + CDP-1,2-dioctadec-11-enoylglycerol[Cytosol]	K00981	FAEPRAA2165_02169				c	Glycerophospholipid Metabolism	SBO:0000176
	PGSA120	Phosphatidylglycerol synthase (n-C12:0)	Glycerol 3-phosphate[Cytosol] + CDP-1,2-didodecanoylglycerol[Cytosol] => H+[Cytosol] + CMP[Cytosol] + Phosphatidylglycerophosphate (didodecanoyl, n-C12:0)[Cytosol]	K00995	FAEPRAA2165_02808				c	Glycerophospholipid Metabolism	SBO:0000176
	PGSA140	Phosphatidylglycerol synthase (n-C14:0)	Glycerol 3-phosphate[Cytosol] + CDP-1,2-ditetradecanoylglycerol[Cytosol] => H+[Cytosol] + CMP[Cytosol] + Phosphatidylglycerophosphate (ditetradecanoyl, n-C14:0)[Cytosol]	K00995	FAEPRAA2165_02808				c	Glycerophospholipid Metabolism	SBO:0000176
	PGSA141	Phosphatidylglycerol synthase (n-C14:1)	Glycerol 3-phosphate[Cytosol] + CDP-1,2-ditetradec-7-enoylglycerol[Cytosol] => H+[Cytosol] + CMP[Cytosol] + Phosphatidylglycerophosphate (ditetradec-7-enoyl, n-C14:1)[Cytosol]	K00995	FAEPRAA2165_02808				c	Glycerophospholipid Metabolism	SBO:0000176
	PGSA160	Phosphatidylglycerol synthase (n-C16:0)	Glycerol 3-phosphate[Cytosol] + CDP-1,2-dihexadecanoylglycerol[Cytosol] => H+[Cytosol] + CMP[Cytosol] + Phosphatidylglycerophosphate (dihexadecanoyl, n-C16:0)[Cytosol]	K00995	FAEPRAA2165_02808				c	Glycerophospholipid Metabolism	SBO:0000176
	PGSA161	Phosphatidylglycerol synthase (n-C16:1)	Glycerol 3-phosphate[Cytosol] + CDP-1,2-dihexadec-9-enoylglycerol[Cytosol] => H+[Cytosol] + CMP[Cytosol] + Phosphatidylglycerophosphate (dihexadec-9-enoyl, n-C16:1)[Cytosol]	K00995	FAEPRAA2165_02808				c	Glycerophospholipid Metabolism	SBO:0000176
	PGSA180	Phosphatidylglycerol synthase (n-C18:0)	Glycerol 3-phosphate[Cytosol] + CDP-1,2-dioctadecanoylglycerol[Cytosol] => H+[Cytosol] + CMP[Cytosol] + Phosphatidylglycerophosphate (dioctadecanoyl, n-C18:0)[Cytosol]	K00995	FAEPRAA2165_02808				c	Glycerophospholipid Metabolism	SBO:0000176
	PGSA181	Phosphatidylglycerol synthase (n-C18:1)	Glycerol 3-phosphate[Cytosol] + CDP-1,2-dioctadec-11-enoylglycerol[Cytosol] => H+[Cytosol] + CMP[Cytosol] + Phosphatidylglycerophosphate (dioctadec-11-enoyl, n-C18:1)[Cytosol]	K00995	FAEPRAA2165_02808				c	Glycerophospholipid Metabolism	SBO:0000176
	GPDDA1	Glycerophosphodiester phosphodiesterase (Glycerophosphocholine)	H2O[Cytosol] + sn-Glycero-3-phosphocholine[Cytosol] => H+[Cytosol] + Glycerol 3-phosphate[Cytosol] + Choline[Cytosol]	K01126	FAEPRAA2165_01276				c	Glycerophospholipid Metabolism	SBO:0000176
	GPDDA2	Glycerophosphodiester phosphodiesterase (Glycerophosphoethanolamine)	H2O[Cytosol] + sn-Glycero-3-phosphoethanolamine[Cytosol] => H+[Cytosol] + Glycerol 3-phosphate[Cytosol] + Ethanolamine[Cytosol]	K01126	FAEPRAA2165_01276				c	Glycerophospholipid Metabolism	SBO:0000176
	GPDDA3	Glycerophosphodiester phosphodiesterase (Glycerophosphoserine)	H2O[Cytosol] + Glycerophosphoserine[Cytosol] => H+[Cytosol] + L-Serine[Cytosol] + Glycerol 3-phosphate[Cytosol]	K01126	FAEPRAA2165_01276				c	Glycerophospholipid Metabolism	SBO:0000176
	GPDDA4	Glycerophosphodiester phosphodiesterase (Glycerophosphoglycerol)	H2O[Cytosol] + Glycerophosphoglycerol[Cytosol] => H+[Cytosol] + Glycerol 3-phosphate[Cytosol] + Glycerol[Cytosol]	K01126	FAEPRAA2165_01276				c	Glycerophospholipid Metabolism	SBO:0000176
	GPDDA5	Glycerophosphodiester phosphodiesterase (Glycerophosphoinositol)	H2O[Cytosol] + sn-Glycero-3-phospho-1-inositol[Cytosol] => H+[Cytosol] + Glycerol 3-phosphate[Cytosol] + myo-Inositol[Cytosol]	K01126	FAEPRAA2165_01276				c	Glycerophospholipid Metabolism	SBO:0000176
	ACOAD1f	acyl-CoA dehydrogenase (butanoyl-CoA)	Flavin adenine dinucleotide oxidized[Cytosol] + Butanoyl-CoA[Cytosol] <=> Flavin adenine dinucleotide reduced[Cytosol] + Crotonoyl-CoA[Cytosol]	K06445:K09478:K00232:K00248:K00249	FAEPRAA2165_01581				c	Membrane Lipid Metabolism	SBO:0000176
	ACOAD2f	acyl-CoA dehydrogenase (hexanoyl-CoA)	Flavin adenine dinucleotide oxidized[Cytosol] + Hexanoyl-CoA (n-C6:0CoA)[Cytosol] <=> Flavin adenine dinucleotide reduced[Cytosol] + trans-Hex-2-enoyl-CoA[Cytosol]	K06445:K09478:K00232:K00248:K00249	FAEPRAA2165_01581				c	Membrane Lipid Metabolism	SBO:0000176
	ACOAD3f	acyl-CoA dehydrogenase (octanoyl-CoA)	Flavin adenine dinucleotide oxidized[Cytosol] + Octanoyl-CoA (n-C8:0CoA)[Cytosol] <=> Flavin adenine dinucleotide reduced[Cytosol] + trans-Oct-2-enoyl-CoA[Cytosol]	K06445:K09478:K00232:K00248:K00249	FAEPRAA2165_01581				c	Membrane Lipid Metabolism	SBO:0000176
	ACOAD4f	acyl-CoA dehydrogenase (decanoyl-CoA)	Flavin adenine dinucleotide oxidized[Cytosol] + Decanoyl-CoA (n-C10:0CoA)[Cytosol] <=> Flavin adenine dinucleotide reduced[Cytosol] + trans-Dec-2-enoyl-CoA[Cytosol]	K06445:K09478:K00232:K00248:K00249	FAEPRAA2165_01581				c	Membrane Lipid Metabolism	SBO:0000176
	ACOAD5f	acyl-CoA dehydrogenase (dodecanoyl-CoA)	Flavin adenine dinucleotide oxidized[Cytosol] + Dodecanoyl-CoA (n-C12:0CoA)[Cytosol] <=> Flavin adenine dinucleotide reduced[Cytosol] + trans-Dodec-2-enoyl-CoA[Cytosol]	K06445:K09478:K00232:K00248:K00249	FAEPRAA2165_01581				c	Membrane Lipid Metabolism	SBO:0000176
	ACOAD6f	acyl-CoA dehydrogenase (tetradecanoyl-CoA)	Flavin adenine dinucleotide oxidized[Cytosol] + Tetradecanoyl-CoA (n-C14:0CoA)[Cytosol] <=> Flavin adenine dinucleotide reduced[Cytosol] + trans-Tetradec-2-enoyl-CoA[Cytosol]	K06445:K09478:K00232:K00248:K00249	FAEPRAA2165_01581				c	Membrane Lipid Metabolism	SBO:0000176
	ACOAD7f	acyl-CoA dehydrogenase (hexadecanoyl-CoA)	Flavin adenine dinucleotide oxidized[Cytosol] + Palmitoyl-CoA (n-C16:0CoA)[Cytosol] <=> Flavin adenine dinucleotide reduced[Cytosol] + trans-Hexadec-2-enoyl-CoA[Cytosol]	K06445:K09478:K00232:K00248:K00249	FAEPRAA2165_01581				c	Membrane Lipid Metabolism	SBO:0000176
	ACOAD8f	acyl-CoA dehydrogenase (octadecanoyl-CoA)	Flavin adenine dinucleotide oxidized[Cytosol] + Stearoyl-CoA (n-C18:0CoA)[Cytosol] <=> Flavin adenine dinucleotide reduced[Cytosol] + trans-Octadec-2-enoyl-CoA[Cytosol]	K06445:K09478:K00232:K00248:K00249	FAEPRAA2165_01581				c	Membrane Lipid Metabolism	SBO:0000176
	KAT2	3-ketoacyl-CoA thiolase	Coenzyme A[Cytosol] + 3-Oxohexanoyl-CoA[Cytosol] => Acetyl-CoA[Cytosol] + Butanoyl-CoA[Cytosol]	K00626:K00632:K07508:K07509:K07513	FAEPRAA2165_01578				c	Membrane Lipid Metabolism	SBO:0000176
	KAT1	3-ketoacyl-CoA thiolase	Coenzyme A[Cytosol] + Acetoacetyl-CoA[Cytosol] => 2 Acetyl-CoA[Cytosol]	K00626	FAEPRAA2165_01578				c	Membrane Lipid Metabolism	SBO:0000176
	FACOAL100t2pp	fatty-acid-CoA ligase (decanoate transport via vectoral Co-A coupling)	ATP[Cytosol] + H+[Extraorganism] + Coenzyme A[Cytosol] + Decanoate (n-C10:0)[Extraorganism] => H+[Cytosol] + Diphosphate[Cytosol] + AMP[Cytosol] + Decanoyl-CoA (n-C10:0CoA)[Cytosol]	K01897:K15013	FAEPRAA2165_01215				c	Membrane Lipid Metabolism	SBO:0000185
	FACOAL120t2pp	fatty-acid-CoA ligase (dodecanoate transport via vectoral Co-A coupling)	ATP[Cytosol] + H+[Extraorganism] + Coenzyme A[Cytosol] + Dodecanoate (n-C12:0)[Extraorganism] => H+[Cytosol] + Diphosphate[Cytosol] + AMP[Cytosol] + Dodecanoyl-CoA (n-C12:0CoA)[Cytosol]	K01897:K15013	FAEPRAA2165_01215				c	Membrane Lipid Metabolism	SBO:0000185
	FACOAL140t2pp	fatty-acid-CoA ligase (tetradecanoate transport via vectoral Co-A coupling)	ATP[Cytosol] + H+[Extraorganism] + Coenzyme A[Cytosol] + tetradecanoate (n-C14:0)[Extraorganism] => H+[Cytosol] + Diphosphate[Cytosol] + AMP[Cytosol] + Tetradecanoyl-CoA (n-C14:0CoA)[Cytosol]	K01897:K15013	FAEPRAA2165_01215				c	Membrane Lipid Metabolism	SBO:0000185
	FACOAL141t2pp	fatty-acid-CoA ligase (tetradecenoate transport via vectoral Co-A coupling)	ATP[Cytosol] + H+[Extraorganism] + Coenzyme A[Cytosol] + tetradecenoate (n-C14:1)[Extraorganism] => H+[Cytosol] + Diphosphate[Cytosol] + AMP[Cytosol] + Tetradecenoyl-CoA (n-C14:1CoA)[Cytosol]	K01897:K15013	FAEPRAA2165_01215				c	Membrane Lipid Metabolism	SBO:0000185
	FACOAL160t2pp	fatty-acid-CoA ligase (hexadecanoate transport via vectoral Co-A coupling)	ATP[Cytosol] + H+[Extraorganism] + Coenzyme A[Cytosol] + Hexadecanoate (n-C16:0)[Extraorganism] => H+[Cytosol] + Diphosphate[Cytosol] + AMP[Cytosol] + Palmitoyl-CoA (n-C16:0CoA)[Cytosol]	K01897:K15013	FAEPRAA2165_01215				c	Membrane Lipid Metabolism	SBO:0000185
	FACOAL161t2pp	fatty-acid-CoA ligase (hexadecenoate transport via vectoral Co-A coupling)	ATP[Cytosol] + H+[Extraorganism] + Coenzyme A[Cytosol] + Hexadecenoate (n-C16:1)[Extraorganism] => H+[Cytosol] + Diphosphate[Cytosol] + AMP[Cytosol] + Hexadecenoyl-CoA (n-C16:1CoA)[Cytosol]	K01897:K15013	FAEPRAA2165_01215				c	Membrane Lipid Metabolism	SBO:0000185
	FACOAL180t2pp	fatty-acid-CoA ligase (octadecanoate transport via vectoral Co-A coupling)	ATP[Cytosol] + H+[Extraorganism] + Coenzyme A[Cytosol] + octadecanoate (n-C18:0)[Extraorganism] => H+[Cytosol] + Diphosphate[Cytosol] + AMP[Cytosol] + Stearoyl-CoA (n-C18:0CoA)[Cytosol]	K01897:K15013	FAEPRAA2165_01215				c	Membrane Lipid Metabolism	SBO:0000185
	FACOAL181t2pp	fatty-acid-CoA ligase (octadecenoate transport via vectoral Co-A coupling)	ATP[Cytosol] + H+[Extraorganism] + Coenzyme A[Cytosol] + octadecenoate (n-C18:1)[Extraorganism] => H+[Cytosol] + Diphosphate[Cytosol] + AMP[Cytosol] + Octadecenoyl-CoA (n-C18:1CoA)[Cytosol]	K01897:K15013	FAEPRAA2165_01215				c	Membrane Lipid Metabolism	SBO:0000185
	FACOAL60t2pp	fatty-acid-CoA ligase (hexanoate transport via vectoral Co-A coupling)	ATP[Cytosol] + H+[Extraorganism] + Coenzyme A[Cytosol] + Hexanoate (n-C6:0)[Extraorganism] => H+[Cytosol] + Diphosphate[Cytosol] + AMP[Cytosol] + Hexanoyl-CoA (n-C6:0CoA)[Cytosol]	K01897:K15013	FAEPRAA2165_01215				c	Membrane Lipid Metabolism	SBO:0000185
	FACOAL80t2pp	fatty-acid-CoA ligase (octanoate transport via vectoral Co-A coupling)	ATP[Cytosol] + H+[Extraorganism] + Coenzyme A[Cytosol] + octanoate (n-C8:0)[Extraorganism] => H+[Cytosol] + Diphosphate[Cytosol] + AMP[Cytosol] + Octanoyl-CoA (n-C8:0CoA)[Cytosol]	K01897:K15013	FAEPRAA2165_01215				c	Membrane Lipid Metabolism	SBO:0000185
	UDPGALM	UDPgalactopyranose mutase	UDPgalactose[Cytosol] => UDP-D-galacto-1,4-furanose[Cytosol]	K01854	FAEPRAA2165_01246				c	Polyketide sugar unit biosynthesis	SBO:0000176
	G1PTT	glucose-1-phosphate thymidylyltransferase	H+[Cytosol] + D-Glucose 1-phosphate[Cytosol] + dTTP[Cytosol] => Diphosphate[Cytosol] + dTDPglucose[Cytosol]	K00973	FAEPRAA2165_03480				c	Polyketide sugar unit biosynthesis	SBO:0000176
	TDPGDH	dTDPglucose 4,6-dehydratase	dTDPglucose[Cytosol] => H2O[Cytosol] + dTDP-4-dehydro-6-deoxy-D-glucose[Cytosol]	K01710	FAEPRAA2165_03483				c	Polyketide sugar unit biosynthesis	SBO:0000176
	TDPDRE	dTDP-4-dehydrorhamnose 3,5-epimerase	dTDP-4-dehydro-6-deoxy-D-glucose[Cytosol] => dTDP-4-dehydro-6-deoxy-L-mannose[Cytosol]	K01790	FAEPRAA2165_02978				c	Polyketide sugar unit biosynthesis	SBO:0000176
	TDPDRR	dTDP-4-dehydrorhamnose reductase	H+[Cytosol] + NADPH[Cytosol] + dTDP-4-dehydro-6-deoxy-L-mannose[Cytosol] => NADP+[Cytosol] + dTDP-L-rhamnose[Cytosol]	K00067	FAEPRAA2165_02430:FAEPRAA2165_03481				c	Polyketide sugar unit biosynthesis	SBO:0000176
	ALATRS	Alanyl-tRNA synthetase	ATP[Cytosol] + L-Alanine[Cytosol] + tRNA(Ala)[Cytosol] => Diphosphate[Cytosol] + AMP[Cytosol] + L-Alanyl-tRNA(Ala)[Cytosol]	6.1.1.7	FAEPRAA2165_01940				c	tRNA	SBO:0000176
	ARGTRS	Arginyl-tRNA synthetase	ATP[Cytosol] + L-Arginine[Cytosol] + tRNA(Arg)[Cytosol] => Diphosphate[Cytosol] + AMP[Cytosol] + L-Arginyl-tRNA(Arg)[Cytosol]	6.1.1.19	FAEPRAA2165_01019				c	tRNA	SBO:0000176
	ASNTRS	Asparaginyl-tRNA synthetase	ATP[Cytosol] + L-Asparagine[Cytosol] + tRNA(Asn)[Cytosol] => Diphosphate[Cytosol] + AMP[Cytosol] + L-Asparaginyl-tRNA(Asn)[Cytosol]	6.1.1.22	FAEPRAA2165_00512				c	tRNA	SBO:0000176
	CYSTRS	Cysteinyl-tRNA synthetase	ATP[Cytosol] + L-Cysteine[Cytosol] + tRNA(Cys)[Cytosol] => Diphosphate[Cytosol] + AMP[Cytosol] + L-Cysteinyl-tRNA(Cys)[Cytosol]	6.1.1.16	FAEPRAA2165_00641				c	tRNA	SBO:0000176
	FMETTRS	Methionyl-tRNA formyltransferase	10-Formyltetrahydrofolate[Cytosol] + L-Methionyl-tRNA (Met)[Cytosol] => H+[Cytosol] + 5,6,7,8-Tetrahydrofolate[Cytosol] + N-Formylmethionyl-tRNA[Cytosol]	2.1.2.9	FAEPRAA2165_01548				c	tRNA	SBO:0000176
	GLNTRS	Glutaminyl-tRNA synthetase	ATP[Cytosol] + L-Glutamine[Cytosol] + tRNA(Gln)[Cytosol] => Diphosphate[Cytosol] + AMP[Cytosol] + L-Glutaminyl-tRNA(Gln)[Cytosol]	6.1.1.18	FAEPRAA2165_03459				c	tRNA	SBO:0000176
	HISTRS	Histidyl-tRNA synthetase	ATP[Cytosol] + L-Histidine[Cytosol] + tRNA(His)[Cytosol] => Diphosphate[Cytosol] + AMP[Cytosol] + L-Histidyl-tRNA(His)[Cytosol]	6.1.1.21	FAEPRAA2165_02930				c	tRNA	SBO:0000176
	ILETRS	Isoleucyl-tRNA synthetase	ATP[Cytosol] + L-Isoleucine[Cytosol] + tRNA(Ile)[Cytosol] => Diphosphate[Cytosol] + AMP[Cytosol] + L-Isoleucyl-tRNA(Ile)[Cytosol]	6.1.1.5	FAEPRAA2165_02401				c	tRNA	SBO:0000176
	LEUTRS	Leucyl-tRNA synthetase	ATP[Cytosol] + L-Leucine[Cytosol] + tRNA(Leu)[Cytosol] => Diphosphate[Cytosol] + AMP[Cytosol] + L-Leucyl-tRNA(Leu)[Cytosol]	6.1.1.4	FAEPRAA2165_01679				c	tRNA	SBO:0000176
	LYSTRS	Lysyl-tRNA synthetase	ATP[Cytosol] + L-Lysine[Cytosol] + tRNA(Lys)[Cytosol] => Diphosphate[Cytosol] + AMP[Cytosol] + L-Lysine-tRNA (Lys)[Cytosol]	6.1.1.6	FAEPRAA2165_03103				c	tRNA	SBO:0000176
	METTRS	Methionyl-tRNA synthetase	ATP[Cytosol] + L-Methionine[Cytosol] + tRNA(Met)[Cytosol] => Diphosphate[Cytosol] + AMP[Cytosol] + L-Methionyl-tRNA (Met)[Cytosol]	6.1.1.10	FAEPRAA2165_01753				c	tRNA	SBO:0000176
	PHETRS	Phenylalanyl-tRNA synthetase	ATP[Cytosol] + L-Phenylalanine[Cytosol] + tRNA(Phe)[Cytosol] => Diphosphate[Cytosol] + AMP[Cytosol] + L-Phenylalanyl-tRNA(Phe)[Cytosol]	6.1.1.20	FAEPRAA2165_00939:FAEPRAA2165_00940				c	tRNA	SBO:0000176
	PROTRS	Prolyl-tRNA synthetase	ATP[Cytosol] + L-Proline[Cytosol] + tRNA(Pro)[Cytosol] => Diphosphate[Cytosol] + AMP[Cytosol] + L-Prolyl-tRNA(Pro)[Cytosol]	6.1.1.15	FAEPRAA2165_01396				c	tRNA	SBO:0000176
	SERTRS	Seryl-tRNA synthetase	ATP[Cytosol] + L-Serine[Cytosol] + tRNA(Ser)[Cytosol] => Diphosphate[Cytosol] + AMP[Cytosol] + L-Seryl-tRNA(Ser)[Cytosol]	6.1.1.11	FAEPRAA2165_00274				c	tRNA	SBO:0000176
	SERTRS2	Seryl-tRNA synthetase (selenocystein)	ATP[Cytosol] + L-Serine[Cytosol] + tRNA(SeCys)[Cytosol] => Diphosphate[Cytosol] + AMP[Cytosol] + L-Seryl-tRNA(Sec)[Cytosol]	6.1.1.11	FAEPRAA2165_00274				c	tRNA	SBO:0000176
	THRTRS	Threonyl-tRNA synthetase	ATP[Cytosol] + L-Threonine[Cytosol] + tRNA(Thr)[Cytosol] => Diphosphate[Cytosol] + AMP[Cytosol] + L-Threonyl-tRNA(Thr)[Cytosol]	6.1.1.3	FAEPRAA2165_02663				c	tRNA	SBO:0000176
	TRPTRS	Tryptophanyl-tRNA synthetase	ATP[Cytosol] + L-Tryptophan[Cytosol] + tRNA(Trp)[Cytosol] => Diphosphate[Cytosol] + AMP[Cytosol] + L-Tryptophanyl-tRNA(Trp)[Cytosol]	6.1.1.2	FAEPRAA2165_02744				c	tRNA	SBO:0000176
	TYRTRS	tyrosyl-tRNA synthetase	ATP[Cytosol] + L-Tyrosine[Cytosol] + tRNA(Tyr)[Cytosol] => Diphosphate[Cytosol] + AMP[Cytosol] + L-Tyrosyl-tRNA(Tyr)[Cytosol]	6.1.1.1	FAEPRAA2165_02309				c	tRNA	SBO:0000176
	VALTRS	Valyl-tRNA synthetase	ATP[Cytosol] + L-Valine[Cytosol] + tRNA(Val)[Cytosol] => Diphosphate[Cytosol] + AMP[Cytosol] + L-Valyl-tRNA(Val)[Cytosol]	6.1.1.9	FAEPRAA2165_03499				c	tRNA	SBO:0000176
	RHEA_10491	5-formyltetrahydrofolate cyclo-ligase	ATP[Cytosol] + 5-Formyltetrahydrofolate[Cytosol] <=> ADP[Cytosol] + Phosphate[Cytosol] + 5,10-Methenyltetrahydrofolate[Cytosol]	K01934	FAEPRAA2165_01289				c	Folate	SBO:0000176
	FTHFL	formate-tetrahydrofolate ligase	ATP[Cytosol] + Formate[Cytosol] + 5,6,7,8-Tetrahydrofolate[Cytosol] <=> ADP[Cytosol] + Phosphate[Cytosol] + 10-Formyltetrahydrofolate[Cytosol]	6.3.4.3	FAEPRAA2165_01688				c	Folate	SBO:0000176
	MTHFD	methylenetetrahydrofolate dehydrogenase (NADP)	NADPH[Cytosol] + 5,10-Methenyltetrahydrofolate[Cytosol] <=> NADP+[Cytosol] + 5,10-Methylenetetrahydrofolate[Cytosol]	1.5.1.5	FAEPRAA2165_01286				c	Folate	SBO:0000176
	MTHFC	methenyltetrahydrofolate cyclohydrolase	H+[Cytosol] + 10-Formyltetrahydrofolate[Cytosol] <=> H2O[Cytosol] + 5,10-Methenyltetrahydrofolate[Cytosol]	3.5.4.9	FAEPRAA2165_01286				c	Folate	SBO:0000176
	DHFS	dihydrofolate synthase	ATP[Cytosol] + L-Glutamate[Cytosol] + Dihydropteroate[Cytosol] => ADP[Cytosol] + H+[Cytosol] + Phosphate[Cytosol] + 7,8-Dihydrofolate[Cytosol]	6.3.2.12	FAEPRAA2165_03015				c	Folate	SBO:0000176
	DHFS1	dihydrofolate synthase	ATP[Cytosol] + L-Glutamate[Cytosol] + Dihydropteroate[Cytosol] => ADP[Cytosol] + H+[Cytosol] + Phosphate[Cytosol] + 7,8-Dihydrofolate[Cytosol]	6.3.2.17	FAEPRAA2165_03015				c	Folate	SBO:0000176
	DNMPPA	Dihydroneopterin monophosphate dephosphorylase	H2O[Cytosol] + Dihydroneopterin monophosphate[Cytosol] => Phosphate[Cytosol] + Dihydroneopterin[Cytosol]	3.1.3.1	FAEPRAA2165_03012				c	Folate	SBO:0000176
	DNTPPA	Dihydroneopterin triphosphate pyrophosphatase	H2O[Cytosol] + 2-Amino-4-hydroxy-6-(erythro-1,2,3-trihydroxypropyl)dihydropteridine triphosphate[Cytosol] => H+[Cytosol] + Diphosphate[Cytosol] + Dihydroneopterin monophosphate[Cytosol]	K08310:K03574	FAEPRAA2165_00145:FAEPRAA2165_02601				c	Folate	SBO:0000176
	OHPBAT	O-Phospho-4-hydroxy-L-threonine:2-oxoglutarate aminotransferase	L-Glutamate[Cytosol] + 2-Oxo-3-hydroxy-4-phosphobutanoate[Cytosol] <=> 2-Oxoglutarate[Cytosol] + O-Phospho-4-hydroxy-L-threonine[Cytosol]	K00831	FAEPRAA2165_00422				c	Vitamine B6 Metabolism	SBO:0000176
	4HTHRS	4-Hydroxy-L-threonine synthase	H2O[Cytosol] + O-Phospho-4-hydroxy-L-threonine[Cytosol] => Phosphate[Cytosol] + 4-Hydroxy-L-threonine[Cytosol]	K01733	FAEPRAA2165_02385				c	Vitamine B6 Metabolism	SBO:0000176
	PYDXK	pyridoxal kinase	ATP[Cytosol] + Pyridoxal[Cytosol] => ADP[Cytosol] + H+[Cytosol] + Pyridoxal 5'-phosphate[Cytosol]	K00868	FAEPRAA2165_01703				c	Vitamine B6 Metabolism	SBO:0000176
	PYDXNK	pyridoxine kinase	ATP[Cytosol] + Pyridoxine[Cytosol] => ADP[Cytosol] + H+[Cytosol] + Pyridoxine 5'-phosphate[Cytosol]	K00868	FAEPRAA2165_01703				c	Vitamine B6 Metabolism	SBO:0000176
	PYDAMK	pyridoxamine kinase	ATP[Cytosol] + Pyridoxamine[Cytosol] => ADP[Cytosol] + H+[Cytosol] + Pyridoxamine 5'-phosphate[Cytosol]	K00868	FAEPRAA2165_01703				c	Vitamine B6 Metabolism	SBO:0000176
	HYPOE	hypothetical enyme	H2O[Cytosol] + Pyridoxamine 5'-phosphate[Cytosol] => Phosphate[Cytosol] + Pyridoxamine[Cytosol]	K00868	FAEPRAA2165_01703				c	Vitamine B6 Metabolism	SBO:0000176
	AMPMS2	4-amino-2-methyl-5-phosphomethylpyrimidine synthetase	H2O[Cytosol] + NAD+[Cytosol] + 5-amino-1-(5-phospho-D-ribosyl)imidazole[Cytosol] => 3 H+[Cytosol] + 2 Formate[Cytosol] + NADH[Cytosol] + 4-Amino-2-methyl-5-phosphomethylpyrimidine[Cytosol]	K03147	FAEPRAA2165_00647				c	Thiamine Metabolism	SBO:0000176
	HMPK1	hydroxymethylpyrimidine kinase (ATP)	ATP[Cytosol] + 4-Amino-5-hydroxymethyl-2-methylpyrimidine[Cytosol] => ADP[Cytosol] + H+[Cytosol] + 4-Amino-2-methyl-5-phosphomethylpyrimidine[Cytosol]	K00877:K00941:K14153	FAEPRAA2165_00779				c	Thiamine Metabolism	SBO:0000176
	PMPK	phosphomethylpyrimidine kinase	ATP[Cytosol] + 4-Amino-2-methyl-5-phosphomethylpyrimidine[Cytosol] => ADP[Cytosol] + 2-Methyl-4-amino-5-hydroxymethylpyrimidine diphosphate[Cytosol]	K00877:K00941:K14153	FAEPRAA2165_00779				c	Thiamine Metabolism	SBO:0000176
	TMPPP	thiamine-phosphate diphosphorylase	H+[Cytosol] + 2-Methyl-4-amino-5-hydroxymethylpyrimidine diphosphate[Cytosol] + 4-Methyl-5-(2-phosphoethyl)-thiazole[Cytosol] => Diphosphate[Cytosol] + Thiamin monophosphate[Cytosol]	K00788:K14153:K14154	FAEPRAA2165_00648				c	Thiamine Metabolism	SBO:0000176
	THZPSN	thiazole phosphate synthesis	ATP[Cytosol] + L-Cysteine[Cytosol] + L-Tyrosine[Cytosol] + 1-deoxy-D-xylulose 5-phosphate[Cytosol] => H+[Cytosol] + H2O[Cytosol] + CO2[Cytosol] + L-Alanine[Cytosol] + Diphosphate[Cytosol] + AMP[Cytosol] + 4-Methyl-5-(2-phosphoethyl)-thiazole[Cytosol] + 4-Hydroxy-benzyl alcohol[Cytosol]	K03149:K03148:K03151:K04487:K11717:K03148:K03150	FAEPRAA2165_01693:FAEPRAA2165_01638:FAEPRAA2165_01692:FAEPRAA2165_02510				c	Thiamine Metabolism	SBO:0000176
	HETZK	hydroxyethylthiazole kinase	ATP[Cytosol] + 4-Methyl-5-(2-hydroxyethyl)-thiazole[Cytosol] => ADP[Cytosol] + H+[Cytosol] + 4-Methyl-5-(2-phosphoethyl)-thiazole[Cytosol]	K00878:K14154	FAEPRAA2165_00649				c	Thiamine Metabolism	SBO:0000176
	THMtex	Thiamine transport via diffusion (extracellular to periplasm)	Thiamin[b] <=> Thiamin[Extraorganism]						c	Exchange	SBO:0000185
	THI80_1	Thiamine pyrophosphokinase	ATP[Cytosol] + Thiamin[Cytosol] => AMP[Cytosol] + Thiamin Diphosphate[Cytosol]	K00949	FAEPRAA2165_01554				c	Thiamine Metabolism	SBO:0000176
	THI80_2	Thiamine pyrophosphokinase	ATP[Cytosol] + Thiamin Diphosphate[Cytosol] => ADP[Cytosol] + Thiamin Triphosphate[Cytosol]	K00949	FAEPRAA2165_01554				c	Thiamine Metabolism	SBO:0000176
	RBFK	riboflavin kinase	ATP[Cytosol] + Riboflavin[Cytosol] => ADP[Cytosol] + H+[Cytosol] + FMN[Cytosol]	K00861:K11753	FAEPRAA2165_01841				c	Riboflavin Metabolism	SBO:0000176
	5DOAN	5'-deoxyadenosine nuclosidase	H2O[Cytosol] + 5'-Deoxyadenosine[Cytosol] => Adenine[Cytosol] + 5'-deoxyribose[Cytosol]	K01243	FAEPRAA2165_02641				c	Biotin Metabolism	SBO:0000176
	BIOabcpp	Biotin ABC	ATP[Cytosol] + Biotin[Extraorganism] + H2O[Cytosol] => ADP[Cytosol] + Biotin[Cytosol] + H+[Cytosol] + Phosphate[Cytosol]	K03523:K16783:K16784	FAEPRAA2165_02922				c	Biotin Metabolism	SBO:0000185
	FE3DHBZSabcpp	ferric 2,3-dihydroxybenzoylserine transport via ABC system (periplasm)	ATP[Cytosol] + H2O[Cytosol] + ferric 2,3-dihydroxybenzoylserine[Extraorganism] => ADP[Cytosol] + H+[Cytosol] + Phosphate[Cytosol] + ferric 2,3-dihydroxybenzoylserine[Cytosol]	K02016:K02015:K02013	FAEPRAA2165_01461:FAEPRAA2165_02911:FAEPRAA2165_03107:FAEPRAA2165_01462:FAEPRAA2165_01463:FAEPRAA2165_02910:FAEPRAA2165_03110:FAEPRAA2165_01464:FAEPRAA2165_03108				c	Biosynthesis of siderophore group nonribosomal peptides	SBO:0000185
	FE3DHBZR	release of Fe(III) from ferric 2,3-dihydroxybenzoylserine	ferric 2,3-dihydroxybenzoylserine[Cytosol] => 2,3-dihydroxybenzoylserine[Cytosol] + Fe3+[Cytosol]	K02016:K02015:K02013	FAEPRAA2165_01461:FAEPRAA2165_02911:FAEPRAA2165_03107:FAEPRAA2165_01462:FAEPRAA2165_01463:FAEPRAA2165_02910:FAEPRAA2165_03110:FAEPRAA2165_01464:FAEPRAA2165_03108				c	Biosynthesis of siderophore group nonribosomal peptides	SBO:0000176
	FEENTERabcpp	Fe-enterobactin transport via ABC system (periplasm)	ATP[Cytosol] + H2O[Cytosol] + Fe-enterobactin[Extraorganism] => ADP[Cytosol] + H+[Cytosol] + Phosphate[Cytosol] + Fe-enterobactin[Cytosol]	K02016:K02015:K02013	FAEPRAA2165_01461:FAEPRAA2165_02911:FAEPRAA2165_03107:FAEPRAA2165_01462:FAEPRAA2165_01463:FAEPRAA2165_02910:FAEPRAA2165_03110:FAEPRAA2165_01464:FAEPRAA2165_03108				c	Enterochelin	SBO:0000185
	CPPPGO2	Oxygen Independent coproporphyrinogen-III oxidase	2 S-Adenosyl-L-methionine[Cytosol] + Coproporphyrinogen III[Cytosol] => 2 CO2[Cytosol] + 2 L-Methionine[Cytosol] + 2 5'-Deoxyadenosine[Cytosol] + Protoporphyrinogen IX[Cytosol]	K02495	FAEPRAA2165_00354:FAEPRAA2165_01963				c	Porphyrin and chlorophyll metabolism	SBO:0000176
	GLUTRS	Glutamyl-tRNA synthetase	ATP[Cytosol] + L-Glutamate[Cytosol] + tRNA (Glu)[Cytosol] => Diphosphate[Cytosol] + AMP[Cytosol] + L-Glutamyl-tRNA(Glu)[Cytosol]	K01885	FAEPRAA2165_00290:FAEPRAA2165_02561				c	Porphyrin and chlorophyll metabolism	SBO:0000176
	Rhea_12764	precorrin-3B C17-methyltransferase	S-Adenosyl-L-methionine[Cytosol] + Precorrin-3B[Cytosol] <=> 2 H+[Cytosol] + S-Adenosyl-L-homocysteine[Cytosol] + Precorrin-4[Cytosol]	K05934:K13540:K13541	FAEPRAA2165_02906				c	Porphyrin and chlorophyll metabolism	SBO:0000176
	Rhea_22015	precorrin-4 C11-methyltransferase	S-Adenosyl-L-methionine[Cytosol] + Precorrin-4[Cytosol] <=> H+[Cytosol] + S-Adenosyl-L-homocysteine[Cytosol] + Precorrin-5[Cytosol]	K05936	FAEPRAA2165_02908				c	Porphyrin and chlorophyll metabolism	SBO:0000176
	Rhea_23411	precorrin-6X reductase	3 H+[Cytosol] + NADPH[Cytosol] + Precorrin-6A[Cytosol] <=> NADP+[Cytosol] + Precorrin-6B[Cytosol]	K05895	FAEPRAA2165_02905				c	Porphyrin and chlorophyll metabolism	SBO:0000176
	Rhea_17480	precorrin-6Y C5,15-methyltransferase	2 S-Adenosyl-L-methionine[Cytosol] + Precorrin-6B[Cytosol] <=> H+[Cytosol] + CO2[Cytosol] + 2 S-Adenosyl-L-homocysteine[Cytosol] + Precorrin-8X[Cytosol]	K00595	FAEPRAA2165_02904				c	Porphyrin and chlorophyll metabolism	SBO:0000176
	Rhea_22515	precorrin-8X methylmutase	H+[Cytosol] + Precorrin-8X[Cytosol] <=> Hydrogenobyrinate[Cytosol]	K06042	FAEPRAA2165_02894				c	Porphyrin and chlorophyll metabolism	SBO:0000176
	Rhea_12547	cobyrinic acid a,c-diamide synthase	2 ATP[Cytosol] + 2 H2O[Cytosol] + 2 L-Glutamine[Cytosol] + Hydrogenobyrinate[Cytosol] <=> 2 ADP[Cytosol] + 2 H+[Cytosol] + 2 Phosphate[Cytosol] + 2 L-Glutamate[Cytosol] + Hydrogenobyrinate a,c-diamide[Cytosol]	K02224	FAEPRAA2165_02903				c	Porphyrin and chlorophyll metabolism	SBO:0000176
	Rhea_11531	cob(I)alamin adenosyltransferase	ATP[Cytosol] + cobIyrinate a,c diamide[Cytosol] <=> AdenosylcobIIIyrinate a,c-diamide[Cytosol] + Triphosphate[Cytosol]	K00798	FAEPRAA2165_01291				c	Porphyrin and chlorophyll metabolism	SBO:0000176
	Rhea_23259	adenosylcobyric acid synthase	4 ATP[Cytosol] + 4 H2O[Cytosol] + 4 L-Glutamine[Cytosol] + AdenosylcobIIIyrinate a,c-diamide[Cytosol] <=> 4 ADP[Cytosol] + 4 H+[Cytosol] + 4 Phosphate[Cytosol] + 4 L-Glutamate[Cytosol] + Adenosylcobyrate[Cytosol]	K02232	FAEPRAA2165_02895				c	Porphyrin and chlorophyll metabolism	SBO:0000176
	Rhea_12575	adenosylcobinamide-phosphate synthase	ATP[Cytosol] + Adenosylcobyrate[Cytosol] + R-1-aminopropan-2-ol[Cytosol] <=> ADP[Cytosol] + H+[Cytosol] + Phosphate[Cytosol] + Adenosyl cobinamide[Cytosol]	K02225:K02227	FAEPRAA2165_02897				c	Porphyrin and chlorophyll metabolism	SBO:0000176
	Rhea_21899	cobalamin biosynthetic protein CobC	ATP[Cytosol] + Adenosylcobyrate[Cytosol] + R-1-aminopropan-2-yl phosphate[Cytosol] <=> ADP[Cytosol] + H+[Cytosol] + Phosphate[Cytosol] + Adenosyl cobinamide phosphate[Cytosol]	K02225:K02227	FAEPRAA2165_02897				c	Porphyrin and chlorophyll metabolism	SBO:0000176
	Rhea_11495	threonine-phosphate decarboxylas	H+[Cytosol] + O-phospho-L-threonine[Cytosol] <=> CO2[Cytosol] + R-1-aminopropan-2-yl phosphate[Cytosol]	K04720	FAEPRAA2165_02896				c	Porphyrin and chlorophyll metabolism	SBO:0000176
	CBIAT	Cobinamide adenyltransferase	ATP[Cytosol] + H+[Cytosol] + Cobinamide[Cytosol] <=> Inorganic triphosphate[Cytosol] + Adenosyl cobinamide[Cytosol]	K00798	FAEPRAA2165_01291				c	Porphyrin and chlorophyll metabolism	SBO:0000176
	CBLAT	cob(I)alamin adenosyltransferase	ATP[Cytosol] + H+[Cytosol] + Cob(I)alamin[Cytosol] <=> Inorganic triphosphate[Cytosol] + Adenosylcobalamin[Cytosol]	K00798	FAEPRAA2165_01291				c	Porphyrin and chlorophyll metabolism	SBO:0000176
	ADOCBLS	Adenosylcobalamin 5'-phosphate synthase	Adenosine-GDP-cobinamide[Cytosol] + N1-(alpha-D-ribosyl)-5,6-dimethylbenzimidazole[Cytosol] => H+[Cytosol] + GMP[Cytosol] + Adenosylcobalamin[Cytosol]	K02233	FAEPRAA2165_02900				c	Porphyrin and chlorophyll metabolism	SBO:0000176
	RZ5PP	alpha-ribazole 5-phosphate phosphatase	H2O[Cytosol] + N1-(5-Phospho-alpha-D-ribosyl)-5,6-dimethylbenzimidazole[Cytosol] => Phosphate[Cytosol] + N1-(alpha-D-ribosyl)-5,6-dimethylbenzimidazole[Cytosol]	K02226	FAEPRAA2165_00473:FAEPRAA2165_01290:FAEPRAA2165_02898				c	Porphyrin and chlorophyll metabolism	SBO:0000176
	NNDMBRT	Nicotinate-nucleotide dimethylbenzimidazole phosphoribosyltransferase	Nicotinate D-ribonucleotide[Cytosol] + 5,6-Dimethylbenzimidazole[Cytosol] => H+[Cytosol] + Nicotinate[Cytosol] + N1-(5-Phospho-alpha-D-ribosyl)-5,6-dimethylbenzimidazole[Cytosol]	K00768	FAEPRAA2165_02902				c	Porphyrin and chlorophyll metabolism	SBO:0000176
	RMNtex	L-rhamnose transport via diffusion (extracellular to periplasm)	L-Rhamnose[b] <=> L-Rhamnose[Extraorganism]						c	Exchange	SBO:0000185
	GLCURabcrpp	D-glucuronate transport via proton symport, reversible (periplasm)	ATP[Cytosol] + D-Glucuronate[Extraorganism] + H2O[Cytosol] => ADP[Cytosol] + D-Glucuronate[Cytosol] + H+[Cytosol] + Phosphate[Cytosol]	K10192:K10193:K10194:K10195	FAEPRAA2165_02866:FAEPRAA2165_02868:FAEPRAA2165_02869				e	Glucuronate	SBO:0000185
	GUI1	glucuronate isomerase (D-glucuronate)	D-Glucuronate[Cytosol] <=> D-Fructuronate[Cytosol]	K01812	FAEPRAA2165_01103				c	Glucuronate	SBO:0000176
	GUI2	glucuronate isomerase (D-galacturonate)	D-Galacturonate[Cytosol] <=> D-Tagaturonate[Cytosol]	K01812	FAEPRAA2165_01103				c	Glucuronate	SBO:0000176
	TAGURr	tagaturonate reductase	NAD+[Cytosol] + D-Altronate[Cytosol] <=> H+[Cytosol] + NADH[Cytosol] + D-Tagaturonate[Cytosol]	K00041	FAEPRAA2165_01101				c	Glucuronate	SBO:0000176
	ALTRH	altronate hydrolase	D-Altronate[Cytosol] => H2O[Cytosol] + 2-Dehydro-3-deoxy-D-gluconate[Cytosol]	K01685	FAEPRAA2165_01100				c	Glucuronate	SBO:0000176
	MNNH	D-mannonate hydrolyase	D-Mannonate[Cytosol] => H2O[Cytosol] + 2-Dehydro-3-deoxy-D-gluconate[Cytosol]	K01686	FAEPRAA2165_01082				c	Glucuronate	SBO:0000176
	MANAO	Mannonate oxidoreductase	NAD+[Cytosol] + D-Mannonate[Cytosol] <=> H+[Cytosol] + NADH[Cytosol] + D-Fructuronate[Cytosol]	K00040	FAEPRAA2165_01081				c	Glucuronate	SBO:0000176
	DDGLK	2-dehydro-3-deoxygluconokinase	ATP[Cytosol] + 2-Dehydro-3-deoxy-D-gluconate[Cytosol] => ADP[Cytosol] + H+[Cytosol] + 2-Dehydro-3-deoxy-D-gluconate 6-phosphate[Cytosol]	K00874	FAEPRAA2165_01089:FAEPRAA2165_03443				c	Glucuronate	SBO:0000176
	EDA	2-dehydro-3-deoxy-phosphogluconate aldolase	2-Dehydro-3-deoxy-D-gluconate 6-phosphate[Cytosol] => Pyruvate[Cytosol] + Glyceraldehyde 3-phosphate[Cytosol]	K01625	FAEPRAA2165_01088				c	Glucuronate	SBO:0000176
	ALLtex	Allose transport via diffusion (extracellular to periplasm)	D-Allose[b] <=> D-Allose[Extraorganism]						c	Allose/Exchange	SBO:0000185
	ALLPI	Allose 6-phosphate isomerase	D-Allose 6-phosphate[Cytosol] <=> Allulose 6-phosphate[Cytosol]	K01808	FAEPRAA2165_01115				c	Allose	SBO:0000176
	5DGLCNR	5-dehydro-D-gluconate reductase	H+[Cytosol] + NADPH[Cytosol] + 5-Dehydro-D-gluconate[Cytosol] <=> NADP+[Cytosol] + D-Gluconate[Cytosol]	K00046	FAEPRAA2165_01091				c	Dehydro-D-gluconate	SBO:0000176
	5DGLCNtex	5-Dehydro-D-gluconate transport via diffusion (extracellular to periplasm)	5-Dehydro-D-gluconate[b] <=> 5-Dehydro-D-gluconate[Extraorganism]						c	Dehydro-D-gluconate/Exchange	SBO:0000185
	TREptspp	trehalose transport via PEP:Pyr PTS (periplasm)	Phosphoenolpyruvate[Cytosol] + Trehalose[Extraorganism] => Pyruvate[Cytosol] + alpha,alpha'-Trehalose 6-phosphate[Cytosol]	K02777:K02817:K02818:K02819	FAEPRAA2165_00657				c	Trehalose	SBO:0000185
	TREtex	trehalose transport via diffusion (extracellular to periplasm)	Trehalose[b] <=> Trehalose[Extraorganism]						c	Trehalose/Exchange	SBO:0000185
	MALTtexi	maltoseMaltotriose transport via diffusion (extracellular to periplasm) irreversible	Maltose[b] => Maltose[Extraorganism]			0	0		c	Maltose and Maltopentaose and Maltotetraose and Maltotriose/Exchange	SBO:0000185
	14GLUCANtexi	1,4-alpha-D-glucan transport via diffusion (extracellular to periplasm) irreversible	1,4-alpha-D-glucan[b] => 1,4-alpha-D-glucan[Extraorganism]			0	0		c	Maltose and Maltopentaose and Maltotetraose and Maltotriose/Exchange	SBO:0000185
	MALTPTtexi	maltopentaoseMaltotriose transport via diffusion (extracellular to periplasm) irreversible	Maltopentaose[b] => Maltopentaose[Extraorganism]			0	0		c	Maltose and Maltopentaose and Maltotetraose and Maltotriose/Exchange	SBO:0000185
	MALTHXtexi	maltohexaose transport via diffusion (extracellular to periplasm) irreversible	Maltohexaose[b] => Maltohexaose[Extraorganism]			0	0		c	Maltose and Maltopentaose and Maltotetraose and Maltotriose/Exchange	SBO:0000185
	MALTTTRtexi	maltotetraoseMaltotriose transport via diffusion (extracellular to periplasm) irreversible	Maltotetraose[b] => Maltotetraose[Extraorganism]			0	0		c	Maltose and Maltopentaose and Maltotetraose and Maltotriose/Exchange	SBO:0000185
	MALTTRtexi	Maltotriose transport via diffusion (extracellular to periplasm) irreversible	Maltotriose[b] => Maltotriose[Extraorganism]			0	0		c	Maltose and Maltopentaose and Maltotetraose and Maltotriose/Exchange	SBO:0000185
	MALTabcpp	maltose transport via ABC system (periplasm)	ATP[Cytosol] + H2O[Cytosol] + Maltose[Extraorganism] => ADP[Cytosol] + H+[Cytosol] + Phosphate[Cytosol] + Maltose[Cytosol]	K10108:K10109:K10110:K10111:K10112	FAEPRAA2165_03096				c	Maltose and Maltopentaose and Maltotetraose and Maltotriose	SBO:0000185
	MALTptspp	maltose transport via PEP:Pyr PTS (periplasm)	Phosphoenolpyruvate[Cytosol] + Maltose[Extraorganism] => Pyruvate[Cytosol] + Maltose 6'-phosphate[Cytosol]	K02790:K02791:K02777	FAEPRAA2165_00287:FAEPRAA2165_00657				c	Maltose and Maltopentaose and Maltotetraose and Maltotriose	SBO:0000185
	MALTTRabcpp	Maltotriose transport via ABC system (periplasm)	ATP[Cytosol] + H2O[Cytosol] + Maltotriose[Extraorganism] => ADP[Cytosol] + H+[Cytosol] + Phosphate[Cytosol] + Maltotriose[Cytosol]	K10108:K10109:K10110:K10111:K10112	FAEPRAA2165_03096				c	Maltose and Maltopentaose and Maltotetraose and Maltotriose	SBO:0000185
	MALTTTRabcpp	maltotetraose transport via ABC system (periplasm)	ATP[Cytosol] + H2O[Cytosol] + Maltotetraose[Extraorganism] => ADP[Cytosol] + H+[Cytosol] + Phosphate[Cytosol] + Maltotetraose[Cytosol]	K10108:K10109:K10110:K10111:K10112	FAEPRAA2165_03096				c	Maltose and Maltopentaose and Maltotetraose and Maltotriose	SBO:0000185
	MALTHXabcpp	maltohexaose transport via ABC system (periplasm)	ATP[Cytosol] + H2O[Cytosol] + Maltohexaose[Extraorganism] => ADP[Cytosol] + H+[Cytosol] + Phosphate[Cytosol] + Maltohexaose[Cytosol]	K10108:K10109:K10110:K10111:K10112	FAEPRAA2165_03096				c	Maltose and Maltopentaose and Maltotetraose and Maltotriose	SBO:0000185
	MALTPTabcpp	maltopentaose transport via ABC system (periplasm)	ATP[Cytosol] + H2O[Cytosol] + Maltopentaose[Extraorganism] => ADP[Cytosol] + H+[Cytosol] + Phosphate[Cytosol] + Maltopentaose[Cytosol]	K10108:K10109:K10110:K10111:K10112	FAEPRAA2165_03096				c	Maltose and Maltopentaose and Maltotetraose and Maltotriose	SBO:0000185
	14GLUCANabcpp	1,4-alpha-D-glucan transport via ABC system (periplasm)	ATP[Cytosol] + H2O[Cytosol] + 1,4-alpha-D-glucan[Extraorganism] => ADP[Cytosol] + H+[Cytosol] + Phosphate[Cytosol] + 1,4-alpha-D-glucan[Cytosol]	K10108:K10109:K10110:K10111:K10112	FAEPRAA2165_03096				c	Maltose and Maltopentaose and Maltotetraose and Maltotriose	SBO:0000185
	MALTATr	maltose O-acetyltransferase	Acetyl-CoA[Cytosol] + Maltose[Cytosol] <=> Coenzyme A[Cytosol] + Acetyl-maltose[Cytosol]	K00661	FAEPRAA2165_02581				c	Maltose and Maltopentaose and Maltotetraose and Maltotriose	SBO:0000176
	MLTG1	Maltodextrin glucosidase (maltotriose)	H2O[Cytosol] + Maltotriose[Cytosol] => D-Glucose[Cytosol] + Maltose[Cytosol]	K12047:K01187:K12316:K12317:K15922	FAEPRAA2165_02265:FAEPRAA2165_02451				c	Maltose and Maltopentaose and Maltotetraose and Maltotriose	SBO:0000176
	MLTG2	Maltodextrin glucosidase (maltotetraose)	H2O[Cytosol] + Maltotetraose[Cytosol] => D-Glucose[Cytosol] + Maltotriose[Cytosol]	K12047:K01187:K12316:K12317:K15922	FAEPRAA2165_02265:FAEPRAA2165_02451				c	Maltose and Maltopentaose and Maltotetraose and Maltotriose	SBO:0000176
	MLTG3	Maltodextrin glucosidase (maltopentaose)	H2O[Cytosol] + Maltopentaose[Cytosol] => D-Glucose[Cytosol] + Maltotetraose[Cytosol]	K12047:K01187:K12316:K12317:K15922	FAEPRAA2165_02265:FAEPRAA2165_02451				c	Maltose and Maltopentaose and Maltotetraose and Maltotriose	SBO:0000176
	MLTG4	Maltodextrin glucosidase (maltohexaose)	H2O[Cytosol] + Maltohexaose[Cytosol] => D-Glucose[Cytosol] + Maltopentaose[Cytosol]	K12047:K01187:K12316:K12317:K15922	FAEPRAA2165_02265:FAEPRAA2165_02451				c	Maltose and Maltopentaose and Maltotetraose and Maltotriose	SBO:0000176
	MLTG5	Maltodextrin glucosidase (maltoheptaose)	H2O[Cytosol] + Maltoheptaose[Cytosol] => D-Glucose[Cytosol] + Maltohexaose[Cytosol]	K12047:K01187:K12316:K12317:K15922	FAEPRAA2165_02265:FAEPRAA2165_02451				c	Maltose and Maltopentaose and Maltotetraose and Maltotriose	SBO:0000176
	MLTP1	Maltodextrin phosphorylase (maltopentaose)	Phosphate[Cytosol] + Maltopentaose[Cytosol] <=> D-Glucose 1-phosphate[Cytosol] + Maltotetraose[Cytosol]	K00688:K16153	FAEPRAA2165_01408:FAEPRAA2165_03203				c	Maltose and Maltopentaose and Maltotetraose and Maltotriose	SBO:0000176
	MLTP2	Maltodextrin phosphorylase (maltohexaose)	Phosphate[Cytosol] + Maltohexaose[Cytosol] <=> D-Glucose 1-phosphate[Cytosol] + Maltopentaose[Cytosol]	K00688:K16153	FAEPRAA2165_01408:FAEPRAA2165_03203				c	Maltose and Maltopentaose and Maltotetraose and Maltotriose	SBO:0000176
	MLTP3	Maltodextrin phosphorylase (maltoheptaose)	Phosphate[Cytosol] + Maltoheptaose[Cytosol] <=> D-Glucose 1-phosphate[Cytosol] + Maltohexaose[Cytosol]	K00688:K16153	FAEPRAA2165_01408:FAEPRAA2165_03203				c	Maltose and Maltopentaose and Maltotetraose and Maltotriose	SBO:0000176
	AMALT1	Amylomaltase (maltotriose)	Maltose[Cytosol] + Maltotriose[Cytosol] => D-Glucose[Cytosol] + Maltotetraose[Cytosol]	K01196:K00705	FAEPRAA2165_01982:FAEPRAA2165_02644				c	Maltose and Maltopentaose and Maltotetraose and Maltotriose	SBO:0000176
	AMALT2	Amylomaltase (maltotetraose)	Maltose[Cytosol] + Maltotetraose[Cytosol] => D-Glucose[Cytosol] + Maltopentaose[Cytosol]	K01196:K00705	FAEPRAA2165_01982:FAEPRAA2165_02644				c	Maltose and Maltopentaose and Maltotetraose and Maltotriose	SBO:0000176
	AMALT3	Amylomaltase (maltopentaose)	Maltose[Cytosol] + Maltopentaose[Cytosol] => D-Glucose[Cytosol] + Maltohexaose[Cytosol]	K01196:K00705	FAEPRAA2165_01982:FAEPRAA2165_02644				c	Maltose and Maltopentaose and Maltotetraose and Maltotriose	SBO:0000176
	AMALT4	Amylomaltase (maltohexaose)	Maltose[Cytosol] + Maltohexaose[Cytosol] => D-Glucose[Cytosol] + Maltoheptaose[Cytosol]	K01196:K00705	FAEPRAA2165_01982:FAEPRAA2165_02644				c	Maltose and Maltopentaose and Maltotetraose and Maltotriose	SBO:0000176
	FFSD	beta-fructofuranosidase	H2O[Cytosol] + Sucrose 6-phosphate[Cytosol] => D-Glucose 6-phosphate[Cytosol] + D-Fructose[Cytosol]	K01193	FAEPRAA2165_02761				c	Sucrose	SBO:0000176
	SUCRtex	sucrose transport transport via diffusion (extracellular to periplasm)	Sucrose[b] <=> Sucrose[Extraorganism]						c	Sucrose/Exchange	SBO:0000185
	HEX7	hexokinase (D-fructose:ATP)	ATP[Cytosol] + D-Fructose[Cytosol] => ADP[Cytosol] + H+[Cytosol] + D-Fructose 6-phosphate[Cytosol]	K00844:K00847	FAEPRAA2165_02768				c	Fructose and Mantose	SBO:0000176
	MANptspp	D-mannose transport via PEP:Pyr PTS (periplasm)	Phosphoenolpyruvate[Cytosol] + D-Mannose[Extraorganism] => Pyruvate[Cytosol] + D-Mannose 6-phosphate[Cytosol]	K02793:K02794:K02795:K02796	FAEPRAA2165_01771:FAEPRAA2165_03521:FAEPRAA2165_01769:FAEPRAA2165_03527:FAEPRAA2165_01768:FAEPRAA2165_03526:FAEPRAA2165_01767:FAEPRAA2165_03525				c	Fructose and Mantose	SBO:0000185
	FRUK	fructose-1-phosphate kinase	ATP[Cytosol] + D-Fructose 1-phosphate[Cytosol] => ADP[Cytosol] + H+[Cytosol] + D-Fructose 1,6-bisphosphate[Cytosol]	K00882	FAEPRAA2165_00735				c	Fructose and Mantose	SBO:0000176
	FRUpts2pp	Fructose transport via PEP:Pyr PTS (f6p generating) (periplasm)	Phosphoenolpyruvate[Cytosol] + D-Fructose[Extraorganism] => Pyruvate[Cytosol] + D-Fructose 6-phosphate[Cytosol]	K02793:K02794:K02795:K02796	FAEPRAA2165_01771:FAEPRAA2165_03521:FAEPRAA2165_01769:FAEPRAA2165_03527:FAEPRAA2165_01768:FAEPRAA2165_03526:FAEPRAA2165_01767:FAEPRAA2165_03525				c	Fructose and Mantose	SBO:0000185
	FRUptspp	D-fructose transport via PEP:Pyr PTS (periplasm)	Phosphoenolpyruvate[Cytosol] + D-Fructose[Extraorganism] => Pyruvate[Cytosol] + D-Fructose 1-phosphate[Cytosol]	K02768:K02769:K02770:K02784:K11183:K08484	FAEPRAA2165_00736				c	Fructose and Mantose	SBO:0000185
	FRUtex	D-fructose transport via diffusion (extracellular to periplasm)	D-Fructose[b] <=> D-Fructose[Extraorganism]			0	0		c	Fructose and Mantose/Exchange	SBO:0000185
	MANtex	D-mannose transport via diffusion (extracellular to periplasm)	D-Mannose[b] <=> D-Mannose[Extraorganism]			0	0		c	Fructose and Mantose/Exchange	SBO:0000185
	PSCLYSt2pp	psicoselysine transport via proton symport (periplasm)	H+[Extraorganism] + psicoselysine[Extraorganism] => H+[Cytosol] + psicoselysine[Cytosol]	K03294	FAEPRAA2165_01096				c	Psicoselysine	SBO:0000185
	PSCLYStex	psicoselysine transporter via diffusion (extracellular)	psicoselysine[b] <=> psicoselysine[Extraorganism]						c	Psicoselysine/Exchange	SBO:0000185
	GALCTND	galactonate dehydratase	D-Galactonate[Cytosol] => H2O[Cytosol] + 2-Dehydro-3-deoxy-D-galactonate[Cytosol]	K01684	FAEPRAA2165_01782				c	Galactitol	SBO:0000176
	PFK_2	Phosphofructokinase	ATP[Cytosol] + D-Tagatose 6-phosphate[Cytosol] => ADP[Cytosol] + H+[Cytosol] + D-Tagatose 1,6-biphosphate[Cytosol]	K00850:K16370:K00917	FAEPRAA2165_02475:FAEPRAA2165_02477:FAEPRAA2165_03485				c	Galactitol	SBO:0000176
	GALTtex	Galactitol transport via diffusion (extracellular to periplasm)	Galactitol[b] <=> Galactitol[Extraorganism]						c	Galactitol/Exchange	SBO:0000185
	LCARS	lacaldehyde reductase (S-propane-1,2-diol forming)	H+[Cytosol] + NADH[Cytosol] + L-Lactaldehyde[Cytosol] <=> NAD+[Cytosol] + (S)-Propane-1,2-diol[Cytosol]	K00048	FAEPRAA2165_01852				c	Glyoxylate Metabolism	SBO:0000176
	PGLYCP	Phosphoglycolate phosphatase	H2O[Cytosol] + 2-Phosphoglycolate[Cytosol] => Phosphate[Cytosol] + Glycolate[Cytosol]	K01091	FAEPRAA2165_00278:FAEPRAA2165_01656				c	Glyoxylate Metabolism	SBO:0000176
	HPYRRx	Hydroxypyruvate reductase (NADH)	H+[Cytosol] + NADH[Cytosol] + Hydroxypyruvate[Cytosol] => NAD+[Cytosol] + (R)-Glycerate[Cytosol]	K00050:K12972:K00049:K00018:K15893:K15919	FAEPRAA2165_02915:FAEPRAA2165_01388				c	Glyoxylate Metabolism	SBO:0000176
	GALtex	D-galactose transport via diffusion (extracellular to periplasm)	D-Galactose[b] <=> D-Galactose[Extraorganism]			0	0		c	D-Galactose/Exchange	SBO:0000185
	GALabcpp	D-galactose transport via ABC system (periplasm)	ATP[Cytosol] + H2O[Cytosol] + D-Galactose[Extraorganism] => ADP[Cytosol] + H+[Cytosol] + Phosphate[Cytosol] + D-Galactose[Cytosol]	K10540:K10541:K10542	FAEPRAA2165_01139:FAEPRAA2165_01137:FAEPRAA2165_01138:FAEPRAA2165_01139				c	D-Galactose	SBO:0000185
	GALKr	galactokinase	ATP[Cytosol] + D-Galactose[Cytosol] <=> ADP[Cytosol] + H+[Cytosol] + alpha-D-Galactose 1-phosphate[Cytosol]	K00849	FAEPRAA2165_00770:FAEPRAA2165_02043				c	D-Galactose	SBO:0000176
	UGLT	UDPglucose--hexose-1-phosphate uridylyltransferase	UDPglucose[Cytosol] + alpha-D-Galactose 1-phosphate[Cytosol] <=> D-Glucose 1-phosphate[Cytosol] + UDPgalactose[Cytosol]	K00965	FAEPRAA2165_00771				c	D-Galactose	SBO:0000176
	UDPG4E	UDPglucose 4-epimerase	UDPglucose[Cytosol] <=> UDPgalactose[Cytosol]	K01784:K15917	FAEPRAA2165_00216				c	D-Galactose	SBO:0000176
	LCTStex	Lactose transport via diffusion (extracellular to periplasm)	Lactose[b] <=> Lactose[Extraorganism]			0	0		c	Lactose/Exchange	SBO:0000185
	LACabc	Lactose transport via PEP:Pyr PTS	Lactose[Extraorganism] + ATP[Cytosol] + H2O[Cytosol] => Lactose[Cytosol] + ADP[Cytosol] + Phosphate[Cytosol] + H+[Cytosol]	3.A.1.1.4	FAEPRAA2165_03093				e	Lactose	SBO:0000185
	LACZ	b-galactosidase	H2O[Cytosol] + Lactose[Cytosol] => D-Glucose[Cytosol] + D-Galactose[Cytosol]	K01190:K12111:K12112:K12309	FAEPRAA2165_00636:FAEPRAA2165_00804:FAEPRAA2165_02254				c	Lactose	SBO:0000176
	EX_salcn	Salicin exchange	Salicin[b] <=> Salicin[Extraorganism]	K02777:K02752:K02753	FAEPRAA2165_00657				c	Salicin/Exchange	SBO:0000185
	SALCpts	salicin transport via PEP:Pyr PTS	Phosphoenolpyruvate[Cytosol] + Salicin[b] => Pyruvate[Cytosol] + Salicin 6-phosphate[Cytosol]	K02777:K02752:K02753	FAEPRAA2165_00657				c	Salicin	SBO:0000176
	6PHBG	6-phospho-beta-glucosidase	H2O[Cytosol] + Salicin 6-phosphate[Cytosol] => D-Glucose 6-phosphate[Cytosol] + 2-(Hydroxymethyl)phenol[Cytosol]	K01222:K01223	FAEPRAA2165_00425:FAEPRAA2165_01165				c	Salicin	SBO:0000176
	DM_2hymeph	Sink needed to allow oxamate to leave system	2-(Hydroxymethyl)phenol[Cytosol] => 2-(Hydroxymethyl)phenol[b]	K01222:K01223	FAEPRAA2165_00425:FAEPRAA2165_01165				c	Salicin	SBO:0000176
	GLCATr	D-glucose O-acetyltransferase	D-Glucose[Cytosol] + Acetyl-CoA[Cytosol] <=> Coenzyme A[Cytosol] + 6-Acetyl-D-glucose[Cytosol]	K00661	FAEPRAA2165_02581				c	Melibiose	SBO:0000176
	GALS3	a-galactosidase (melibiose)	H2O[Cytosol] + Melibiose[Cytosol] => D-Glucose[Cytosol] + D-Galactose[Cytosol]	K01189:K07406:K07407	FAEPRAA2165_02256:FAEPRAA2165_03211				c	Melibiose	SBO:0000176
	MELIBt2pp	melibiose transport in via symport (periplasm)	H+[Extraorganism] + Melibiose[Extraorganism] => H+[Cytosol] + Melibiose[Cytosol]	K11104	FAEPRAA2165_02255				c	Melibiose	SBO:0000185
	MELIBtex	melibiose transport via diffusion (extracellular to periplasm)	Melibiose[b] <=> Melibiose[Extraorganism]			0	0		c	Melibiose/Exchange	SBO:0000185
	GLYC3Pabcpp	sn-Glycerol 3-phosphate transport via ABC system (periplasm)	ATP[Cytosol] + H2O[Cytosol] + Glycerol 3-phosphate[Extraorganism] => ADP[Cytosol] + H+[Cytosol] + Phosphate[Cytosol] + Glycerol 3-phosphate[Cytosol]	K05813:K05814:K05815:K05816	FAEPRAA2165_00738:FAEPRAA2165_03113				c	Glycerol	SBO:0000185
	SELNPS	Selenophosphate synthase	ATP[Cytosol] + H2O[Cytosol] + Selenide[Cytosol] => Phosphate[Cytosol] + AMP[Cytosol] + Selenophosphate[Cytosol]	K01008	FAEPRAA2165_01593				c	Unassigned	SBO:0000176
	TUNGSabcpp	tungstate transport via ABC system (periplasm)	ATP[Cytosol] + H2O[Cytosol] + tungstate[Extraorganism] => ADP[Cytosol] + H+[Cytosol] + Phosphate[Cytosol] + tungstate[Cytosol]	K02020:K02018:K02017:K05776	FAEPRAA2165_01260:FAEPRAA2165_01258:FAEPRAA2165_01259				c	tungstate	SBO:0000185
	TUNGStex	tungstate transport via diffusion (extracellular to periplasm)	tungstate[b] <=> tungstate[Extraorganism]						c	tungstate/Exchange	SBO:0000185
	ARBTNabcpp	aerobactin transport via ABC system (periplasm)	ATP[Cytosol] + H2O[Cytosol] + Aerobactin[Extraorganism] => ADP[Cytosol] + H+[Cytosol] + Phosphate[Cytosol] + Aerobactin[Cytosol]	K02016:K02015:K02013	FAEPRAA2165_01461:FAEPRAA2165_02911:FAEPRAA2165_03107:FAEPRAA2165_01462:FAEPRAA2165_01463:FAEPRAA2165_02910:FAEPRAA2165_03110:FAEPRAA2165_01464:FAEPRAA2165_03108				c	aerobactin	SBO:0000185
	ARBTNR1	aerobactin reductase	Flavin adenine dinucleotide reduced[Cytosol] + 2 Aerobactin[Cytosol] => 2 H+[Cytosol] + Flavin adenine dinucleotide oxidized[Cytosol] + 2 Fe2+[Cytosol] + 2 aerobactin minus Fe3[Cytosol]	K02016:K02015:K02013	FAEPRAA2165_01461:FAEPRAA2165_02911:FAEPRAA2165_03107:FAEPRAA2165_01462:FAEPRAA2165_01463:FAEPRAA2165_02910:FAEPRAA2165_03110:FAEPRAA2165_01464:FAEPRAA2165_03108				c	aerobactin	SBO:0000176
	ARBTNR2	aerobactin reductase	2 Aerobactin[Cytosol] + Reduced FMN[Cytosol] => 2 H+[Cytosol] + FMN[Cytosol] + 2 Fe2+[Cytosol] + 2 aerobactin minus Fe3[Cytosol]	K02016:K02015:K02013	FAEPRAA2165_01461:FAEPRAA2165_02911:FAEPRAA2165_03107:FAEPRAA2165_01462:FAEPRAA2165_01463:FAEPRAA2165_02910:FAEPRAA2165_03110:FAEPRAA2165_01464:FAEPRAA2165_03108				c	aerobactin	SBO:0000176
	ARBTNR3	aerobactin reductase	2 Aerobactin[Cytosol] + Reduced riboflavin[Cytosol] => 2 H+[Cytosol] + Riboflavin[Cytosol] + 2 Fe2+[Cytosol] + 2 aerobactin minus Fe3[Cytosol]	K02016:K02015:K02013	FAEPRAA2165_01461:FAEPRAA2165_02911:FAEPRAA2165_03107:FAEPRAA2165_01462:FAEPRAA2165_01463:FAEPRAA2165_02910:FAEPRAA2165_03110:FAEPRAA2165_01464:FAEPRAA2165_03108				c	aerobactin	SBO:0000176
	ARBTNtpp	aerobactin secretion (to periplasm)	H+[Extraorganism] + aerobactin minus Fe3[Cytosol] => H+[Cytosol] + aerobactin minus Fe3[Extraorganism]	K02016:K02015:K02013	FAEPRAA2165_01461:FAEPRAA2165_02911:FAEPRAA2165_03107:FAEPRAA2165_01462:FAEPRAA2165_01463:FAEPRAA2165_02910:FAEPRAA2165_03110:FAEPRAA2165_01464:FAEPRAA2165_03108				c	aerobactin	SBO:0000185
	ARBTNtex	aerobactin secretion (to extracellular)	H+[Extraorganism] + aerobactin minus Fe3[Extraorganism] => H+[Cytosol] + aerobactin minus Fe3[b]	K02016:K02015:K02013	FAEPRAA2165_01461:FAEPRAA2165_02911:FAEPRAA2165_03107:FAEPRAA2165_01462:FAEPRAA2165_01463:FAEPRAA2165_02910:FAEPRAA2165_03110:FAEPRAA2165_01464:FAEPRAA2165_03108				c	aerobactin	SBO:0000185
	ARBTNtonex	aerobactin transport via ton system (extracellular)	H+[Extraorganism] + Aerobactin[b] => H+[Cytosol] + Aerobactin[Extraorganism]	K02016:K02015:K02013	FAEPRAA2165_01461:FAEPRAA2165_02911:FAEPRAA2165_03107:FAEPRAA2165_01462:FAEPRAA2165_01463:FAEPRAA2165_02910:FAEPRAA2165_03110:FAEPRAA2165_01464:FAEPRAA2165_03108				c	aerobactin	SBO:0000185
	CPGNtonex	Coprogen transport via ton system (extracellular)	H+[Extraorganism] + coprogen[b] => H+[Cytosol] + coprogen[Extraorganism]	K02016:K02015:K02013	FAEPRAA2165_01461:FAEPRAA2165_02911:FAEPRAA2165_03107:FAEPRAA2165_01462:FAEPRAA2165_01463:FAEPRAA2165_02910:FAEPRAA2165_03110:FAEPRAA2165_01464:FAEPRAA2165_03108				c	coprogen	SBO:0000185
	CPGNabcpp	coprogen transport via ABC system (periplasm)	ATP[Cytosol] + H2O[Cytosol] + coprogen[Extraorganism] => ADP[Cytosol] + H+[Cytosol] + Phosphate[Cytosol] + coprogen[Cytosol]	K02016:K02015:K02013	FAEPRAA2165_01461:FAEPRAA2165_02911:FAEPRAA2165_03107:FAEPRAA2165_01462:FAEPRAA2165_01463:FAEPRAA2165_02910:FAEPRAA2165_03110:FAEPRAA2165_01464:FAEPRAA2165_03108				c	coprogen	SBO:0000185
	CPGNR1	coprogen(Fe(III)) reductase	Flavin adenine dinucleotide reduced[Cytosol] + 2 coprogen[Cytosol] => 2 H+[Cytosol] + Flavin adenine dinucleotide oxidized[Cytosol] + 2 Fe2+[Cytosol] + 2 coprogen unloaded (no Fe(III))[Cytosol]	K02016:K02015:K02013	FAEPRAA2165_01461:FAEPRAA2165_02911:FAEPRAA2165_03107:FAEPRAA2165_01462:FAEPRAA2165_01463:FAEPRAA2165_02910:FAEPRAA2165_03110:FAEPRAA2165_01464:FAEPRAA2165_03108				c	coprogen	SBO:0000176
	CPGNR2	coprogen(Fe(III)) reductase	Reduced FMN[Cytosol] + 2 coprogen[Cytosol] => 2 H+[Cytosol] + FMN[Cytosol] + 2 Fe2+[Cytosol] + 2 coprogen unloaded (no Fe(III))[Cytosol]	K02016:K02015:K02013	FAEPRAA2165_01461:FAEPRAA2165_02911:FAEPRAA2165_03107:FAEPRAA2165_01462:FAEPRAA2165_01463:FAEPRAA2165_02910:FAEPRAA2165_03110:FAEPRAA2165_01464:FAEPRAA2165_03108				c	coprogen	SBO:0000176
	CPGNR3	coprogen(Fe(III)) reductase	Reduced riboflavin[Cytosol] + 2 coprogen[Cytosol] => 2 H+[Cytosol] + Riboflavin[Cytosol] + 2 Fe2+[Cytosol] + 2 coprogen unloaded (no Fe(III))[Cytosol]	K02016:K02015:K02013	FAEPRAA2165_01461:FAEPRAA2165_02911:FAEPRAA2165_03107:FAEPRAA2165_01462:FAEPRAA2165_01463:FAEPRAA2165_02910:FAEPRAA2165_03110:FAEPRAA2165_01464:FAEPRAA2165_03108				c	coprogen	SBO:0000176
	CPGNUtpp	coprogen unloaded secretion	H+[Extraorganism] + coprogen unloaded (no Fe(III))[Cytosol] => H+[Cytosol] + coprogen unloaded (no Fe(III))[Extraorganism]	K02016:K02015:K02013	FAEPRAA2165_01461:FAEPRAA2165_02911:FAEPRAA2165_03107:FAEPRAA2165_01462:FAEPRAA2165_01463:FAEPRAA2165_02910:FAEPRAA2165_03110:FAEPRAA2165_01464:FAEPRAA2165_03108				c	coprogen	SBO:0000185
	FE3DCITabcpp	iron transport from ferric-dicitrate via ABC system (periplasm)	ATP[Cytosol] + H2O[Cytosol] + Fe(III)dicitrate[Extraorganism] => ADP[Cytosol] + H+[Cytosol] + Phosphate[Cytosol] + 2 Citrate[Cytosol] + Fe3+[Cytosol]	K02016:K02015:K02013	FAEPRAA2165_01461:FAEPRAA2165_02911:FAEPRAA2165_03107:FAEPRAA2165_01462:FAEPRAA2165_01463:FAEPRAA2165_02910:FAEPRAA2165_03110:FAEPRAA2165_01464:FAEPRAA2165_03108				c	Fe(III)dicitrate	SBO:0000185
	FECRMabcpp	ferrichrome transport via ABC system (periplasm)	ATP[Cytosol] + H2O[Cytosol] + Ferrichrome[Extraorganism] => ADP[Cytosol] + H+[Cytosol] + Phosphate[Cytosol] + Ferrichrome[Cytosol]	K02016:K02015:K02013	FAEPRAA2165_01461:FAEPRAA2165_02911:FAEPRAA2165_03107:FAEPRAA2165_01462:FAEPRAA2165_01463:FAEPRAA2165_02910:FAEPRAA2165_03110:FAEPRAA2165_01464:FAEPRAA2165_03108				c	Ferrichrome	SBO:0000185
	FECRMR1	Ferrichrome reductase	Flavin adenine dinucleotide reduced[Cytosol] + 2 Ferrichrome[Cytosol] => 2 H+[Cytosol] + Flavin adenine dinucleotide oxidized[Cytosol] + 2 Fe2+[Cytosol] + 2 Ferrichrome minus Fe(III)[Cytosol]	K02016:K02015:K02013	FAEPRAA2165_01461:FAEPRAA2165_02911:FAEPRAA2165_03107:FAEPRAA2165_01462:FAEPRAA2165_01463:FAEPRAA2165_02910:FAEPRAA2165_03110:FAEPRAA2165_01464:FAEPRAA2165_03108				c	Ferrichrome	SBO:0000176
	FECRMR2	Ferrichrome reductase	Reduced FMN[Cytosol] + 2 Ferrichrome[Cytosol] => 2 H+[Cytosol] + FMN[Cytosol] + 2 Fe2+[Cytosol] + 2 Ferrichrome minus Fe(III)[Cytosol]	K02016:K02015:K02013	FAEPRAA2165_01461:FAEPRAA2165_02911:FAEPRAA2165_03107:FAEPRAA2165_01462:FAEPRAA2165_01463:FAEPRAA2165_02910:FAEPRAA2165_03110:FAEPRAA2165_01464:FAEPRAA2165_03108				c	Ferrichrome	SBO:0000176
	FECRMR3	Ferrichrome reductase	Reduced riboflavin[Cytosol] + 2 Ferrichrome[Cytosol] => 2 H+[Cytosol] + Riboflavin[Cytosol] + 2 Fe2+[Cytosol] + 2 Ferrichrome minus Fe(III)[Cytosol]	K02016:K02015:K02013	FAEPRAA2165_01461:FAEPRAA2165_02911:FAEPRAA2165_03107:FAEPRAA2165_01462:FAEPRAA2165_01463:FAEPRAA2165_02910:FAEPRAA2165_03110:FAEPRAA2165_01464:FAEPRAA2165_03108				c	Ferrichrome	SBO:0000176
	FECRMUtpp	ferrichrome (minus Fe) secretion (to periplasm)	H+[Extraorganism] + Ferrichrome minus Fe(III)[Cytosol] => H+[Cytosol] + Ferrichrome minus Fe(III)[Extraorganism]	K02016:K02015:K02013	FAEPRAA2165_01461:FAEPRAA2165_02911:FAEPRAA2165_03107:FAEPRAA2165_01462:FAEPRAA2165_01463:FAEPRAA2165_02910:FAEPRAA2165_03110:FAEPRAA2165_01464:FAEPRAA2165_03108				c	Ferrichrome	SBO:0000185
	FE3tex	iron (III) transport via diffusion (extracellular to periplasm)	Fe3+[b] <=> Fe3+[Extraorganism]						c	Fe+3/Exchange	SBO:0000185
	FE2abcpp	iron (II) transport via ABC system (periplasm)	ATP[Cytosol] + H2O[Cytosol] + Fe2+[Extraorganism] => ADP[Cytosol] + H+[Cytosol] + Phosphate[Cytosol] + Fe2+[Cytosol]	K04759	FAEPRAA2165_00214:FAEPRAA2165_01056				c	Fe+	SBO:0000185
	FE3abcpp	iron (III) transport via ABC system (periplasm to cytoplasm)	ATP[Cytosol] + H2O[Cytosol] + Fe3+[Extraorganism] => ADP[Cytosol] + H+[Cytosol] + Phosphate[Cytosol] + Fe3+[Cytosol]	K04759	FAEPRAA2165_00214:FAEPRAA2165_01056				c	Fe+	SBO:0000185
	FE2tpp	iron (+2) transport in via permease (no H+)	Fe2+[Extraorganism] => Fe2+[Cytosol]	K07238	FAEPRAA2165_00777:FAEPRAA2165_02238				c	Fe+	SBO:0000185
	FE2tex	iron (II) transport via diffusion (extracellular to periplasm)	Fe2+[b] <=> Fe2+[Extraorganism]						c	Fe+2/Exchange	SBO:0000185
	FE3HOXabcpp	ferric-dicitrate transport via ABC system (periplasm)	ATP[Cytosol] + H2O[Cytosol] + Fe(III)hydroxamate[Extraorganism] => ADP[Cytosol] + H+[Cytosol] + Phosphate[Cytosol] + Fe(III)hydroxamate[Cytosol]	K02016:K02015:K02013	FAEPRAA2165_01461:FAEPRAA2165_02911:FAEPRAA2165_03107:FAEPRAA2165_01462:FAEPRAA2165_01463:FAEPRAA2165_02910:FAEPRAA2165_03110:FAEPRAA2165_01464:FAEPRAA2165_03108				c	Fe(III)hydoxamate	SBO:0000185
	FE3HOXR1	Fe(III)hydroxamate reductase	Flavin adenine dinucleotide reduced[Cytosol] + 2 Fe(III)hydroxamate[Cytosol] => 2 H+[Cytosol] + Flavin adenine dinucleotide oxidized[Cytosol] + 2 Fe2+[Cytosol] + 2 Fe(III)hydoxamate, unloaded[Cytosol]	K02016:K02015:K02014	FAEPRAA2165_01461:FAEPRAA2165_02911:FAEPRAA2165_03107:FAEPRAA2165_01462:FAEPRAA2165_01463:FAEPRAA2165_02910:FAEPRAA2165_03110				c	Fe(III)hydoxamate	SBO:0000176
	FE3HOXR2	Fe(III)hydroxamate reductase	Reduced FMN[Cytosol] + 2 Fe(III)hydroxamate[Cytosol] => 2 H+[Cytosol] + FMN[Cytosol] + 2 Fe2+[Cytosol] + 2 Fe(III)hydoxamate, unloaded[Cytosol]	K02016:K02015:K02015	FAEPRAA2165_01461:FAEPRAA2165_02911:FAEPRAA2165_03107:FAEPRAA2165_01462:FAEPRAA2165_01463:FAEPRAA2165_02910:FAEPRAA2165_03110:FAEPRAA2165_01462:FAEPRAA2165_01463:FAEPRAA2165_02910:FAEPRAA2165_03110				c	Fe(III)hydoxamate	SBO:0000176
	FE3HOXR3	Fe(III)hydroxamate reductase	Reduced riboflavin[Cytosol] + 2 Fe(III)hydroxamate[Cytosol] => 2 H+[Cytosol] + Riboflavin[Cytosol] + 2 Fe2+[Cytosol] + 2 Fe(III)hydoxamate, unloaded[Cytosol]	K02016:K02015:K02016	FAEPRAA2165_01461:FAEPRAA2165_02911:FAEPRAA2165_03107:FAEPRAA2165_01462:FAEPRAA2165_01463:FAEPRAA2165_02910:FAEPRAA2165_03110:FAEPRAA2165_01461:FAEPRAA2165_02911:FAEPRAA2165_03107				c	Fe(III)hydoxamate	SBO:0000176
	FE3HOXUtex	Fe(III)hydroxamate unloaded secretion	H+[Extraorganism] + Fe(III)hydoxamate, unloaded[Cytosol] => H+[Cytosol] + Fe(III)hydoxamate, unloaded[Extraorganism]	K02016:K02015:K02017	FAEPRAA2165_01461:FAEPRAA2165_02911:FAEPRAA2165_03107:FAEPRAA2165_01462:FAEPRAA2165_01463:FAEPRAA2165_02910:FAEPRAA2165_03110				c	Fe(III)hydoxamate	SBO:0000185
	FE3HOXexs	Fe(III) hydroxamate Fe-loading reaction (spontaneaous)	Fe3+[b] + Fe(III)hydoxamate, unloaded[b] => Fe(III)hydroxamate[b]	K02016:K02015:K02019	FAEPRAA2165_01461:FAEPRAA2165_02911:FAEPRAA2165_03107:FAEPRAA2165_01462:FAEPRAA2165_01463:FAEPRAA2165_02910:FAEPRAA2165_03110				c	Fe(III)hydoxamate	SBO:0000176
	FEOXAMabcpp	ferroxamine transport via ABC system (periplasm)	ATP[Cytosol] + H2O[Cytosol] + ferroxamine[Extraorganism] => ADP[Cytosol] + H+[Cytosol] + Phosphate[Cytosol] + ferroxamine[Cytosol]	K02016:K02015:K02013	FAEPRAA2165_01461:FAEPRAA2165_02911:FAEPRAA2165_03107:FAEPRAA2165_01462:FAEPRAA2165_01463:FAEPRAA2165_02910:FAEPRAA2165_03110:FAEPRAA2165_01464:FAEPRAA2165_03108				c	ferroxamine	SBO:0000185
	FEOXAMR1	ferroxamine reductase	Flavin adenine dinucleotide reduced[Cytosol] + 2 ferroxamine[Cytosol] => 2 H+[Cytosol] + Flavin adenine dinucleotide oxidized[Cytosol] + 2 Fe2+[Cytosol] + 2 ferroxamine minus Fe(3)[Cytosol]	K02016:K02015:K02013:K02014:K03832:K03559:K03561	FAEPRAA2165_01461:FAEPRAA2165_02911:FAEPRAA2165_03107:FAEPRAA2165_01462:FAEPRAA2165_01463:FAEPRAA2165_02910:FAEPRAA2165_03110:FAEPRAA2165_01464:FAEPRAA2165_03108				c	ferroxamine	SBO:0000176
	FEOXAMR2	ferroxamine reductase	Reduced FMN[Cytosol] + 2 ferroxamine[Cytosol] => 2 H+[Cytosol] + FMN[Cytosol] + 2 Fe2+[Cytosol] + 2 ferroxamine minus Fe(3)[Cytosol]	K02016:K02015:K02013:K02014:K03832:K03559:K03561	FAEPRAA2165_01461:FAEPRAA2165_02911:FAEPRAA2165_03107:FAEPRAA2165_01462:FAEPRAA2165_01463:FAEPRAA2165_02910:FAEPRAA2165_03110:FAEPRAA2165_01464:FAEPRAA2165_03108				c	ferroxamine	SBO:0000176
	FEOXAMR3	ferroxamine reductase	Reduced riboflavin[Cytosol] + 2 ferroxamine[Cytosol] => 2 H+[Cytosol] + Riboflavin[Cytosol] + 2 Fe2+[Cytosol] + 2 ferroxamine minus Fe(3)[Cytosol]	K02016:K02015:K02013:K02014:K03832:K03559:K03561	FAEPRAA2165_01461:FAEPRAA2165_02911:FAEPRAA2165_03107:FAEPRAA2165_01462:FAEPRAA2165_01463:FAEPRAA2165_02910:FAEPRAA2165_03110:FAEPRAA2165_01464:FAEPRAA2165_03108				c	ferroxamine	SBO:0000176
	FEOXAMUtpp	ferroxamine (minus Fe3) secretion (to periplasm)	H+[Extraorganism] + ferroxamine minus Fe(3)[Cytosol] => H+[Cytosol] + ferroxamine minus Fe(3)[Extraorganism]	K02016:K02015:K02013:K02014:K03832:K03559:K03561	FAEPRAA2165_01461:FAEPRAA2165_02911:FAEPRAA2165_03107:FAEPRAA2165_01462:FAEPRAA2165_01463:FAEPRAA2165_02910:FAEPRAA2165_03110:FAEPRAA2165_01464:FAEPRAA2165_03108				c	ferroxamine	SBO:0000185
	HG2abcpp	Mercury (Hg+2) ABC transporter (periplasm)	ATP[Cytosol] + H2O[Cytosol] + Hg2+[Cytosol] => ADP[Cytosol] + H+[Cytosol] + Phosphate[Cytosol] + Hg2+[Extraorganism]	K01534	FAEPRAA2165_00119:FAEPRAA2165_03256				c	Mercury	SBO:0000185
	HG2tex	mercury (Hg+2) transport via diffusion (extracellular to periplasm)	Hg2+[b] <=> Hg2+[Extraorganism]						c	Mercury/Exchange	SBO:0000185
	MN2tpp	manganese transport in via permease (no H+)	Mn2+[Extraorganism] => Mn2+[Cytosol]	K07238	FAEPRAA2165_00777:FAEPRAA2165_02238				c	manganese	SBO:0000185
	MNtex	Manganese (Mn+2) transport via diffusion (extracellular to periplasm)	Mn2+[b] <=> Mn2+[Extraorganism]						c	manganese/Exchange	SBO:0000185
	MOBDabcpp	molybdate transport via ABC system (periplasm)	ATP[Cytosol] + H2O[Cytosol] + Molybdate[Extraorganism] => ADP[Cytosol] + H+[Cytosol] + Phosphate[Cytosol] + Molybdate[Cytosol]	K02020:K02018:K02017:K05776:K02048:K02046:K02047:K02045	FAEPRAA2165_01260:FAEPRAA2165_01258:FAEPRAA2165_01259				c	molybdate	SBO:0000185
	NI2uabcpp	nickel transport via ABC system (uptake, periplasm)	ATP[Cytosol] + H2O[Cytosol] + nickel[Extraorganism] => ADP[Cytosol] + H+[Cytosol] + Phosphate[Cytosol] + nickel[Cytosol]	K15584:K15585:K15586:K15587:K10824	FAEPRAA2165_03229:FAEPRAA2165_03228:FAEPRAA2165_03227:FAEPRAA2165_03226:FAEPRAA2165_01278:FAEPRAA2165_02789:FAEPRAA2165_02790:FAEPRAA2165_02948:FAEPRAA2165_01277:FAEPRAA2165_02788:FAEPRAA2165_02949				c	nickel	SBO:0000185
	NI2abcpp	Nickle (Ni+2) ABC transporter (periplasm)	ATP[Cytosol] + H2O[Cytosol] + nickel[Cytosol] => ADP[Cytosol] + H+[Cytosol] + Phosphate[Cytosol] + nickel[Extraorganism]	K01534	FAEPRAA2165_00119:FAEPRAA2165_03256				c	nickel	SBO:0000185
	ZN2abcpp	Zinc (Zn+2) ABC transporter (periplasm)	ATP[Cytosol] + H2O[Cytosol] + Zinc[Cytosol] => ADP[Cytosol] + H+[Cytosol] + Phosphate[Cytosol] + Zinc[Extraorganism]	K01534	FAEPRAA2165_00119:FAEPRAA2165_03256				c	zinc	SBO:0000185
	ZN2tpp	zinc transport in via permease (no H+)	Zinc[Extraorganism] => Zinc[Cytosol]	K07238	FAEPRAA2165_00777:FAEPRAA2165_02238				c	zinc	SBO:0000185
	Zn2tex	zinc (Zn+2) transport via diffusion (extracellular to periplasm)	Zinc[b] <=> Zinc[Extraorganism]						c	zinc/Exchange	SBO:0000185
	CAt6pp	calcium / sodium antiporter (1:1)	Sodium[Extraorganism] + Calcium[Cytosol] <=> Sodium[Cytosol] + Calcium[Extraorganism]	K07301	FAEPRAA2165_01854				c	calcium	SBO:0000185
	CA2tex	calcium (Ca+2) transport via diffusion (extracellular to periplasm)	Calcium[b] <=> Calcium[Extraorganism]	K07301	FAEPRAA2165_01854				c	calcium	SBO:0000185
	NAt3_2pp	sodium proton antiporter (H:NA is 2) (periplasm)	2 H+[Extraorganism] + Sodium[Cytosol] => 2 H+[Cytosol] + Sodium[Extraorganism]	2.A.35.2.1	FAEPRAA2165_00127				c	Na	SBO:0000185
	NAtex	sodium transport via diffusion (extracellular to periplasm)	Sodium[Extraorganism] <=> Sodium[b]						c	Na/Exchange	SBO:0000185
	CU1abcpp	Copper (Cu +1) ABC transporter (periplasm)	ATP[Cytosol] + H2O[Cytosol] + Cu+[Cytosol] => ADP[Cytosol] + H+[Cytosol] + Phosphate[Cytosol] + Cu+[Extraorganism]	K01533	FAEPRAA2165_01523				c	Copper	SBO:0000185
	CU2abcpp	Copper (Cu+2) ABC transporter (periplasm)	ATP[Cytosol] + H2O[Cytosol] + Cu2+[Cytosol] => ADP[Cytosol] + H+[Cytosol] + Phosphate[Cytosol] + Cu2+[Extraorganism]	K01534	FAEPRAA2165_00119:FAEPRAA2165_03256				c	Copper	SBO:0000185
	CU2tpp	copper transport in via permease (no H+)	Cu2+[Extraorganism] => Cu2+[Cytosol]	K07238	FAEPRAA2165_00777:FAEPRAA2165_02238				c	Copper	SBO:0000185
	CU2tex	copper (Cu+2) transport via diffusion (extracellular to periplasm)	Cu2+[b] <=> Cu2+[Extraorganism]						c	Copper/Exchange	SBO:0000185
	CD2abcpp	Cadmium (Cd+2) ABC transporter (periplasm)	ATP[Cytosol] + H2O[Cytosol] + Cadmium[Cytosol] => ADP[Cytosol] + H+[Cytosol] + Phosphate[Cytosol] + Cadmium[Extraorganism]	K01534	FAEPRAA2165_00119:FAEPRAA2165_03256				c	Cadmium	SBO:0000185
	CD2tpp	cadmium (+2) transport in via permease (no H+)	Cadmium[Extraorganism] => Cadmium[Cytosol]	K07238	FAEPRAA2165_00777:FAEPRAA2165_02238				c	Cadmium	SBO:0000185
	CD2tex	cadmium (Cd+2) transport via diffusion (extracellular to periplasm)	Cadmium[b] <=> Cadmium[Extraorganism]						c	Cadmium/Exchange	SBO:0000185
	COBALabcpp	Cobalt (Co+2) ABC transporter (periplasm)	ATP[Cytosol] + Co2+[Extraorganism] + H2O[Cytosol] => ADP[Cytosol] + Co2+[Cytosol] + H+[Cytosol] + Phosphate[Cytosol]	K02009:K02008:K02007:K02006:K02009:K02008:K02007:K02006	FAEPRAA2165_01278:FAEPRAA2165_02789:FAEPRAA2165_02790:FAEPRAA2165_02948:FAEPRAA2165_01277:FAEPRAA2165_02788:FAEPRAA2165_02949				c	Cobalt	SBO:0000185
	COBALT2abcpp	Cobalt (Co+2) ABC transporter (periplasm)	ATP[Cytosol] + H2O[Cytosol] + Co2+[Cytosol] => ADP[Cytosol] + H+[Cytosol] + Phosphate[Cytosol] + Co2+[Extraorganism]	K01534	FAEPRAA2165_00119:FAEPRAA2165_03256				c	Cobalt	SBO:0000185
	COBALT2tpp	cobalt transport in via permease (no H+)	Co2+[Extraorganism] => Co2+[Cytosol]	K07238:K03284	FAEPRAA2165_00777:FAEPRAA2165_02238				c	Cobalt	SBO:0000185
	COBALT2tex	cobalt (Co+2) transport via diffusion (extracellular to periplasm)	Co2+[b] <=> Co2+[Extraorganism]						c	Cobalt/Exchange	SBO:0000185
	PPTtex	Phosphonate transport via diffusion (extracellular to periplasm)	Phosphonate[b] <=> Phosphonate[Extraorganism]						c	Phosphonate/Exchange	SBO:0000185
	DSBDR	DsbD reductase	Reduced thioredoxin[Cytosol] + fused thiol:disulfide interchange protein (oxidized)[Cytosol] => Oxidized thioredoxin[Cytosol] + fused thiol:disulfide interchange protein (reduced)[Cytosol]	K04084:K03671:K03672:K05905	FAEPRAA2165_00493				c	Unassigned	SBO:0000176
	THIORDXi	hydrogen peroxide reductase (thioredoxin)	Reduced thioredoxin[Cytosol] + Hydrogen peroxide[Cytosol] => 2 H2O[Cytosol] + Oxidized thioredoxin[Cytosol]	K03564:K03672:K05905:K04084:K03671	FAEPRAA2165_00493				c	Unassigned	SBO:0000176
	URAt2pp	uracil transport in via proton symport (periplasm)	H+[Extraorganism] + Uracil[Extraorganism] => H+[Cytosol] + Uracil[Cytosol]	K02824	FAEPRAA2165_01640:FAEPRAA2165_01586	0	0		c	uracil	SBO:0000185
	URAtex	uracil transport via diffusion (extracellular to periplasm)	Uracil[b] <=> Uracil[Extraorganism]			0	0		c	uracil/Exchange	SBO:0000185
	G3PCabcpp	sn-glycerol-3-phosphocholine transport via ABC system (periplasm)	ATP[Cytosol] + H2O[Cytosol] + sn-Glycero-3-phosphocholine[Extraorganism] => ADP[Cytosol] + H+[Cytosol] + Phosphate[Cytosol] + sn-Glycero-3-phosphocholine[Cytosol]	K05813:K05814:K05815:K05816	FAEPRAA2165_00738:FAEPRAA2165_03113				c	Transport, Inner Membrane	SBO:0000185
	G3PEabcpp	sn-glycerol-3-phosphoethanolamine transport via ABC system (periplasm)	ATP[Cytosol] + H2O[Cytosol] + sn-Glycero-3-phosphoethanolamine[Extraorganism] => ADP[Cytosol] + H+[Cytosol] + Phosphate[Cytosol] + sn-Glycero-3-phosphoethanolamine[Cytosol]	K05813:K05814:K05815:K05816	FAEPRAA2165_00738:FAEPRAA2165_03113				c	Transport, Inner Membrane	SBO:0000185
	G3PGabcpp	sn-glycerol-3-phosphoglycerol transport via ABC system (periplasm)	ATP[Cytosol] + H2O[Cytosol] + Glycerophosphoglycerol[Extraorganism] => ADP[Cytosol] + H+[Cytosol] + Phosphate[Cytosol] + Glycerophosphoglycerol[Cytosol]	K05813:K05814:K05815:K05816	FAEPRAA2165_00738:FAEPRAA2165_03113				c	Transport, Inner Membrane	SBO:0000185
	G3PIabcpp	sn-glycerol-3-phosphoethanolamine transport via ABC system (periplasm)	ATP[Cytosol] + H2O[Cytosol] + sn-Glycero-3-phospho-1-inositol[Extraorganism] => ADP[Cytosol] + H+[Cytosol] + Phosphate[Cytosol] + sn-Glycero-3-phospho-1-inositol[Cytosol]	K05813:K05814:K05815:K05816	FAEPRAA2165_00738:FAEPRAA2165_03113				c	Transport, Inner Membrane	SBO:0000185
	G3PSabcpp	sn-glycerol-3-phosphoserine transport via ABC system (periplasm)	ATP[Cytosol] + H2O[Cytosol] + Glycerophosphoserine[Extraorganism] => ADP[Cytosol] + H+[Cytosol] + Phosphate[Cytosol] + Glycerophosphoserine[Cytosol]	K05813:K05814:K05815:K05816	FAEPRAA2165_00738:FAEPRAA2165_03113				c	Transport, Inner Membrane	SBO:0000185
	HISTD	histidinol dehydrogenase	H2O[Cytosol] + 2 NAD+[Cytosol] + L-Histidinol[Cytosol] => 3 H+[Cytosol] + 2 NADH[Cytosol] + L-Histidine[Cytosol]	1.1.1.23	FAEPRAA2165_00487				c	TIGRFAM	SBO:0000176
	UAGDP	UDP-N-acetylglucosamine diphosphorylase	H+[Cytosol] + UTP[Cytosol] + N-Acetyl-D-glucosamine 1-phosphate[Cytosol] => Diphosphate[Cytosol] + UDP-N-acetyl-D-glucosamine[Cytosol]	2.7.7.23	FAEPRAA2165_00662				c	TIGRFAM	SBO:0000176
	G1PACT	glucosamine-1-phosphate N-acetyltransferase	Acetyl-CoA[Cytosol] + D-Glucosamine 1-phosphate[Cytosol] => H+[Cytosol] + Coenzyme A[Cytosol] + N-Acetyl-D-glucosamine 1-phosphate[Cytosol]	2.3.1.157	FAEPRAA2165_00662				c	TIGRFAM	SBO:0000176
	DXPRIi	1-deoxy-D-xylulose reductoisomerase	H+[Cytosol] + NADPH[Cytosol] + 1-deoxy-D-xylulose 5-phosphate[Cytosol] => NADP+[Cytosol] + 2-C-methyl-D-erythritol 4-phosphate[Cytosol]		FAEPRAA2165_02168				c	TIGRFAM	SBO:0000176
	MEPCT	2-C-methyl-D-erythritol 4-phosphate cytidylyltransferase	H+[Cytosol] + CTP[Cytosol] + 2-C-methyl-D-erythritol 4-phosphate[Cytosol] => Diphosphate[Cytosol] + 4-(cytidine 5'-diphospho)-2-C-methyl-D-erythritol[Cytosol]		FAEPRAA2165_01952				c	TIGRFAM	SBO:0000176
	MECDPS	2-C-methyl-D-erythritol 2,4-cyclodiphosphate synthase	2-phospho-4-(cytidine 5'-diphospho)-2-C-methyl-D-erythritol[Cytosol] => CMP[Cytosol] + 2-C-methyl-D-erythritol 2,4-cyclodiphosphate[Cytosol]		FAEPRAA2165_01953				c	TIGRFAM	SBO:0000176
	SHKK	shikimate kinase	ATP[Cytosol] + Shikimate[Cytosol] => ADP[Cytosol] + H+[Cytosol] + Shikimate 5-phosphate[Cytosol]	2.7.1.71	FAEPRAA2165_00017				c	PFAM	SBO:0000176
	CPSS_LPL2	CPS synthase complex, LPL specific	2 dTDP-L-rhamnose[Cytosol] + 4 H2O[Cytosol] + UDPglucose[Cytosol] + UDPgalactose[Cytosol] <=> capsular polysaccharide linkage unit[Cytosol] + 2 dTDP[Cytosol] + 5 H+[Cytosol] + UDP[Cytosol] + UMP[Cytosol]		FAEPRAA2165_00986				c	PFAM	SBO:0000176
	TALA	transaldolase	Glyceraldehyde 3-phosphate[Cytosol] + Sedoheptulose 7-phosphate[Cytosol] <=> D-Fructose 6-phosphate[Cytosol] + D-Erythrose 4-phosphate[Cytosol]	2.2.1.2					c	FILL	SBO:0000176
	ACALD	acetaldehyde dehydrogenase (acetylating)	NAD+[Cytosol] + Coenzyme A[Cytosol] + Acetaldehyde[Cytosol] <=> H+[Cytosol] + NADH[Cytosol] + Acetyl-CoA[Cytosol]	1.2.1.10					c	FILL	SBO:0000176
	PRFGS	phosphoribosylformylglycinamidine synthase	ATP[Cytosol] + H2O[Cytosol] + L-Glutamine[Cytosol] + N2-Formyl-N1-(5-phospho-D-ribosyl)glycinamide[Cytosol] => ADP[Cytosol] + H+[Cytosol] + Phosphate[Cytosol] + L-Glutamate[Cytosol] + 2-(Formamido)-N1-(5-phospho-D-ribosyl)acetamidine[Cytosol]	6.3.5.3					c	FILL	SBO:0000176
	AIRC2	phosphoribosylaminoimidazole carboxylase	ATP[Cytosol] + Bicarbonate[Cytosol] + 5-amino-1-(5-phospho-D-ribosyl)imidazole[Cytosol] => ADP[Cytosol] + H+[Cytosol] + Phosphate[Cytosol] + 5-phosphoribosyl-5-carboxyaminoimidazole[Cytosol]	K01589					c	FILL	SBO:0000176
	HCO3E	HCO3 equilibration reaction	H+[Cytosol] + Bicarbonate[Cytosol] <=> H2O[Cytosol] + CO2[Cytosol]	K01672:K01673:K01674					c	FILL	SBO:0000176
	NDPK4	nucleoside-diphosphate kinase (ATP:dTDP)	ATP[Cytosol] + dTDP[Cytosol] <=> ADP[Cytosol] + dTTP[Cytosol]	2.7.4.6					c	FILL	SBO:0000176
	SHK3Dr	shikimate dehydrogenase	H+[Cytosol] + NADPH[Cytosol] + 3-Dehydroshikimate[Cytosol] <=> NADP+[Cytosol] + Shikimate[Cytosol]	1.1.1.25					c	FILL	SBO:0000176
	SHSL1	O-succinylhomoserine lyase (L-cysteine)	L-Cysteine[Cytosol] + O-Succinyl-L-homoserine[Cytosol] => H+[Cytosol] + Succinate[Cytosol] + L-Cystathionine[Cytosol]	2.5.1.48					c	FILL	SBO:0000176
	AKGDH	2-Oxogluterate dehydrogenase	NAD+[Cytosol] + Coenzyme A[Cytosol] + 2-Oxoglutarate[Cytosol] => CO2[Cytosol] + NADH[Cytosol] + Succinyl-CoA[Cytosol]	1.2.7.3					c	FILL	SBO:0000176
	PSP_L	phosphoserine phosphatase (L-serine)	H2O[Cytosol] + O-Phospho-L-Serine[Cytosol] => Phosphate[Cytosol] + L-Serine[Cytosol]	3.1.3.3					c	FILL	SBO:0000176
	MTHFR2	5,10-methylenetetrahydrofolate reductase (NADH)	2 H+[Cytosol] + NADH[Cytosol] + 5,10-Methylenetetrahydrofolate[Cytosol] => NAD+[Cytosol] + 5-Methyltetrahydrofolate[Cytosol]	1.5.1.20					c	FILL	SBO:0000176
	NDPK2	nucleoside-diphosphate kinase (ATP:UDP)	ATP[Cytosol] + UDP[Cytosol] <=> ADP[Cytosol] + UTP[Cytosol]	2.7.4.6					c	FILL	SBO:0000176
	NADTRHD	NAD transhydrogenase	NAD+[Cytosol] + NADPH[Cytosol] <=> NADH[Cytosol] + NADP+[Cytosol]						c	FILL	SBO:0000176
	LDH_L	L-lactate dehydrogenase	L-Lactate[Cytosol] + NAD+[Cytosol] <=> H+[Cytosol] + NADH[Cytosol] + Pyruvate[Cytosol]	1.1.1.27					c	FILL	SBO:0000176
	FOLATEtex	Folate transport via diffusion (extracellular to periplasm)	Folate[b] <=> Folate[Extraorganism]						b	Folate Transporter/Exchane	SBO:0000185
	FOLATEabcpp	Folate transport via ABC system (periplasm)	ATP[Cytosol] + H2O[Cytosol] + Folate[Extraorganism] => ADP[Cytosol] + H+[Cytosol] + Phosphate[Cytosol] + Folate[Cytosol]	3.A.1.26.9	FAEPRAA2165_02789				e	Folate Transporter	SBO:0000185
	RHEA_31103		5,6,7,8-Tetrahydrofolate[Cytosol] + 2 NAD+[Cytosol] <=> Folate[Cytosol] + 2 NADH[Cytosol] + 2 H+[Cytosol]						c	Folate Transporter	SBO:0000176
	XANt2pp	xanthine transport in via proton symport (periplasm)	H+[Extraorganism] + Xanthine[Extraorganism] => H+[Cytosol] + Xanthine[Cytosol]	K16345:K03458	FAEPRAA2165_01586	0	0		e	xanthine	SBO:0000185
	XANtex	xanthine transport via diffusion (extracellular to periplasm)	Xanthine[b] <=> Xanthine[Extraorganism]			0	0		b	xanthine/Exchange	SBO:0000185
	Kt3pp	potassium transport out via proton antiport (periplasm)	H+[Extraorganism] + potassium[Extraorganism] => H+[Cytosol] + potassium[Cytosol]	2.A.38.1.3	FAEPRAA2165_00944	0	0		e	potassium	SBO:0000185
	Ktex	potassium transport via diffusion (extracellular to periplasm)	potassium[Extraorganism] <=> potassium[b]			0	0		b	potassium/Exchange	SBO:0000185

## Sheet: METS
#	METID	METNAME	UNCONSTRAINED	MIRIAM	COMPOSITION	InChI	COMPARTMENT	REPLACEMENT ID
	D-Glucose[Extraorganism]	D-Glucose	FALSE	obo.chebi:CHEBI:4167		1/C6H12O6/c7-1-2-3(8)4(9)5(10)6(11)12-2/h2-11H,1H2/t2-,3-,4+,5-,6u/m1/s1	e	m1
	D-Glucose[b]	D-Glucose	TRUE	obo.chebi:CHEBI:4167		1/C6H12O6/c7-1-2-3(8)4(9)5(10)6(11)12-2/h2-11H,1H2/t2-,3-,4+,5-,6u/m1/s1	b	m2
	Biomass[Cytosol]	Biomass	FALSE				c	m3
	Biomass[b]	Biomass	TRUE				b	m4
	ADP[Cytosol]	ADP	FALSE	obo.chebi:CHEBI:16761		1/C10H15N5O10P2/c11-8-5-9(13-2-12-8)15(3-14-5)10-7(17)6(16)4(24-10)1-23-27(21,22)25-26(18,19)20/h2-4,6-7,10,16-17H,1H2,(H,21,22)(H2,11,12,13)(H2,18,19,20)/t4-,6-,7-,10-/m1/s1	c	m5
	ATP[Cytosol]	ATP	FALSE	obo.chebi:CHEBI:15422		1/C10H16N5O13P3/c11-8-5-9(13-2-12-8)15(3-14-5)10-7(17)6(16)4(26-10)1-25-30(21,22)28-31(23,24)27-29(18,19)20/h2-4,6-7,10,16-17H,1H2,(H,21,22)(H,23,24)(H2,11,12,13)(H2,18,19,20)/t4-,6-,7-,10-/m1/s1	c	m6
	H+[Cytosol]	H+	FALSE	obo.chebi:CHEBI:15378		1/p+1	c	m7
	H2O[Cytosol]	H2O	FALSE	obo.chebi:CHEBI:15377		1/H2O/h1H2	c	m8
	Phosphate[Cytosol]	Phosphate	FALSE	obo.chebi:CHEBI:18367		1/H3O4P/c1-5(2,3)4/h(H3,1,2,3,4)	c	m9
	Ammonium[Extraorganism]	Ammonium	FALSE	obo.chebi:CHEBI:28938		1/H3N/h1H3/p+1	e	m10
	Ammonium[b]	Ammonium	TRUE	obo.chebi:CHEBI:28938		1/H3N/h1H3/p+1	b	m11
	Ammonium[Cytosol]	Ammonium	FALSE	obo.chebi:CHEBI:28938		1/H3N/h1H3/p+1	c	m12
	Phosphate[Extraorganism]	Phosphate	FALSE	obo.chebi:CHEBI:18367		1/H3O4P/c1-5(2,3)4/h(H3,1,2,3,4)	e	m13
	Phosphate[b]	Phosphate	TRUE	obo.chebi:CHEBI:18367		1/H3O4P/c1-5(2,3)4/h(H3,1,2,3,4)	b	m14
	H2O[Extraorganism]	H2O	FALSE	obo.chebi:CHEBI:15377		1/H2O/h1H2	e	m15
	H2O[b]	H2O	TRUE	obo.chebi:CHEBI:15377		1/H2O/h1H2	b	m16
	H+[Extraorganism]	H+	FALSE	obo.chebi:CHEBI:15378		1/p+1	e	m17
	H+[b]	H+	TRUE	obo.chebi:CHEBI:15378		1/p+1	b	m18
	Acetate[Cytosol]	Acetate	FALSE	obo.chebi:CHEBI:15366		1/C2H4O2/c1-2(3)4/h1H3,(H,3,4)	c	m19
	Acetate[Extraorganism]	Acetate	FALSE	obo.chebi:CHEBI:15366		1/C2H4O2/c1-2(3)4/h1H3,(H,3,4)	e	m20
	Acetate[b]	Acetate	TRUE	obo.chebi:CHEBI:15366		1/C2H4O2/c1-2(3)4/h1H3,(H,3,4)	b	m21
	CO2[Cytosol]	CO2	FALSE	obo.chebi:CHEBI:16526		1/CO2/c2-1-3	c	m22
	CO2[Extraorganism]	CO2	FALSE	obo.chebi:CHEBI:16526		1/CO2/c2-1-3	e	m23
	CO2[b]	CO2	TRUE	obo.chebi:CHEBI:16526		1/CO2/c2-1-3	b	m24
	L-Lactate[Cytosol]	L-Lactate	FALSE		C3H5O3		c	m25
	L-Lactate[Extraorganism]	L-Lactate	FALSE		C3H5O3		e	m26
	L-Lactate[b]	L-Lactate	TRUE		C3H5O3		b	m27
	Succinate[Cytosol]	Succinate	FALSE	obo.chebi:CHEBI:15741		1/C4H6O4/c5-3(6)1-2-4(7)8/h1-2H2,(H,5,6)(H,7,8)	c	m31
	Succinate[Extraorganism]	Succinate	FALSE	obo.chebi:CHEBI:15741		1/C4H6O4/c5-3(6)1-2-4(7)8/h1-2H2,(H,5,6)(H,7,8)	e	m32
	Succinate[b]	Succinate	TRUE	obo.chebi:CHEBI:15741		1/C4H6O4/c5-3(6)1-2-4(7)8/h1-2H2,(H,5,6)(H,7,8)	b	m33
	Formate[Extraorganism]	Formate	FALSE	obo.chebi:CHEBI:30751		1/CH2O2/c2-1-3/h1H,(H,2,3)	e	m34
	Formate[b]	Formate	TRUE	obo.chebi:CHEBI:30751		1/CH2O2/c2-1-3/h1H,(H,2,3)	b	m35
	Formate[Cytosol]	Formate	FALSE	obo.chebi:CHEBI:30751		1/CH2O2/c2-1-3/h1H,(H,2,3)	c	m36
	Glycolaldehyde[Cytosol]	Glycolaldehyde	FALSE	obo.chebi:CHEBI:17071		1/C2H4O2/c3-1-2-4/h1,4H,2H2	c	m37
	Glycolaldehyde[Extraorganism]	Glycolaldehyde	FALSE	obo.chebi:CHEBI:17071		1/C2H4O2/c3-1-2-4/h1,4H,2H2	e	m38
	Glycolaldehyde[b]	Glycolaldehyde	TRUE	obo.chebi:CHEBI:17071		1/C2H4O2/c3-1-2-4/h1,4H,2H2	b	m39
	Hydrogen sulfide[Extraorganism]	Hydrogen sulfide	FALSE	obo.chebi:CHEBI:16136		1/H2S/h1H2	e	m40
	Hydrogen sulfide[b]	Hydrogen sulfide	TRUE	obo.chebi:CHEBI:16136		1/H2S/h1H2	b	m41
	Hydrogen sulfide[Cytosol]	Hydrogen sulfide	FALSE	obo.chebi:CHEBI:16136		1/H2S/h1H2	c	m42
	L-Methionine[Extraorganism]	L-Methionine	FALSE	obo.chebi:CHEBI:16643		1/C5H11NO2S/c1-9-3-2-4(6)5(7)8/h4H,2-3,6H2,1H3,(H,7,8)/t4-/m0/s1	e	m43
	L-Methionine[b]	L-Methionine	TRUE	obo.chebi:CHEBI:16643		1/C5H11NO2S/c1-9-3-2-4(6)5(7)8/h4H,2-3,6H2,1H3,(H,7,8)/t4-/m0/s1	b	m44
	L-Methionine[Cytosol]	L-Methionine	FALSE	obo.chebi:CHEBI:16643		1/C5H11NO2S/c1-9-3-2-4(6)5(7)8/h4H,2-3,6H2,1H3,(H,7,8)/t4-/m0/s1	c	m45
	L-Valine[Extraorganism]	L-Valine	FALSE	obo.chebi:CHEBI:16414		1/C5H11NO2/c1-3(2)4(6)5(7)8/h3-4H,6H2,1-2H3,(H,7,8)/t4-/m0/s1	e	m46
	L-Valine[b]	L-Valine	TRUE	obo.chebi:CHEBI:16414		1/C5H11NO2/c1-3(2)4(6)5(7)8/h3-4H,6H2,1-2H3,(H,7,8)/t4-/m0/s1	b	m47
	L-Valine[Cytosol]	L-Valine	FALSE	obo.chebi:CHEBI:16414		1/C5H11NO2/c1-3(2)4(6)5(7)8/h3-4H,6H2,1-2H3,(H,7,8)/t4-/m0/s1	c	m48
	L-Isoleucine[Extraorganism]	L-Isoleucine	FALSE	obo.chebi:CHEBI:17191		1/C6H13NO2/c1-3-4(2)5(7)6(8)9/h4-5H,3,7H2,1-2H3,(H,8,9)/t4-,5-/m0/s1	e	m49
	L-Isoleucine[b]	L-Isoleucine	TRUE	obo.chebi:CHEBI:17191		1/C6H13NO2/c1-3-4(2)5(7)6(8)9/h4-5H,3,7H2,1-2H3,(H,8,9)/t4-,5-/m0/s1	b	m50
	L-Isoleucine[Cytosol]	L-Isoleucine	FALSE	obo.chebi:CHEBI:17191		1/C6H13NO2/c1-3-4(2)5(7)6(8)9/h4-5H,3,7H2,1-2H3,(H,8,9)/t4-,5-/m0/s1	c	m51
	L-Leucine[Extraorganism]	L-Leucine	FALSE	obo.chebi:CHEBI:15603		1/C6H13NO2/c1-4(2)3-5(7)6(8)9/h4-5H,3,7H2,1-2H3,(H,8,9)/t5-/m0/s1	e	m52
	L-Leucine[b]	L-Leucine	TRUE	obo.chebi:CHEBI:15603		1/C6H13NO2/c1-4(2)3-5(7)6(8)9/h4-5H,3,7H2,1-2H3,(H,8,9)/t5-/m0/s1	b	m53
	L-Leucine[Cytosol]	L-Leucine	FALSE	obo.chebi:CHEBI:15603		1/C6H13NO2/c1-4(2)3-5(7)6(8)9/h4-5H,3,7H2,1-2H3,(H,8,9)/t5-/m0/s1	c	m54
	L-Threonine[Extraorganism]	L-Threonine	FALSE	obo.chebi:CHEBI:16857		1/C4H9NO3/c1-2(6)3(5)4(7)8/h2-3,6H,5H2,1H3,(H,7,8)/t2-,3+/m1/s1	e	m61
	L-Threonine[b]	L-Threonine	TRUE	obo.chebi:CHEBI:16857		1/C4H9NO3/c1-2(6)3(5)4(7)8/h2-3,6H,5H2,1H3,(H,7,8)/t2-,3+/m1/s1	b	m62
	L-Threonine[Cytosol]	L-Threonine	FALSE	obo.chebi:CHEBI:16857		1/C4H9NO3/c1-2(6)3(5)4(7)8/h2-3,6H,5H2,1H3,(H,7,8)/t2-,3+/m1/s1	c	m63
	Sodium[Cytosol]	Sodium	FALSE	obo.chebi:CHEBI:29101		1/Na/q+1	c	m64
	Sodium[Extraorganism]	Sodium	FALSE	obo.chebi:CHEBI:29101		1/Na/q+1	e	m65
	Sodium[b]	Sodium	TRUE	obo.chebi:CHEBI:29101		1/Na/q+1	b	m66
	L-Proline[Extraorganism]	L-Proline	FALSE	obo.chebi:CHEBI:17203		1/C5H9NO2/c7-5(8)4-2-1-3-6-4/h4,6H,1-3H2,(H,7,8)/t4-/m0/s1	e	m67
	L-Proline[b]	L-Proline	TRUE	obo.chebi:CHEBI:17203		1/C5H9NO2/c7-5(8)4-2-1-3-6-4/h4,6H,1-3H2,(H,7,8)/t4-/m0/s1	b	m68
	L-Proline[Cytosol]	L-Proline	FALSE	obo.chebi:CHEBI:17203		1/C5H9NO2/c7-5(8)4-2-1-3-6-4/h4,6H,1-3H2,(H,7,8)/t4-/m0/s1	c	m69
	L-Alanine[Extraorganism]	L-Alanine	FALSE	obo.chebi:CHEBI:16977		1/C3H7NO2/c1-2(4)3(5)6/h2H,4H2,1H3,(H,5,6)/t2-/m0/s1	e	m70
	L-Alanine[b]	L-Alanine	TRUE	obo.chebi:CHEBI:16977		1/C3H7NO2/c1-2(4)3(5)6/h2H,4H2,1H3,(H,5,6)/t2-/m0/s1	b	m71
	L-Alanine[Cytosol]	L-Alanine	FALSE	obo.chebi:CHEBI:16977		1/C3H7NO2/c1-2(4)3(5)6/h2H,4H2,1H3,(H,5,6)/t2-/m0/s1	c	m72
	L-Serine[Extraorganism]	L-Serine	FALSE	obo.chebi:CHEBI:17115		1/C3H7NO3/c4-2(1-5)3(6)7/h2,5H,1,4H2,(H,6,7)/t2-/m0/s1	e	m73
	L-Serine[b]	L-Serine	TRUE	obo.chebi:CHEBI:17115		1/C3H7NO3/c4-2(1-5)3(6)7/h2,5H,1,4H2,(H,6,7)/t2-/m0/s1	b	m74
	L-Serine[Cytosol]	L-Serine	FALSE	obo.chebi:CHEBI:17115		1/C3H7NO3/c4-2(1-5)3(6)7/h2,5H,1,4H2,(H,6,7)/t2-/m0/s1	c	m75
	L-Tyrosine[Extraorganism]	L-Tyrosine	FALSE	obo.chebi:CHEBI:17895		1/C9H11NO3/c10-8(9(12)13)5-6-1-3-7(11)4-2-6/h1-4,8,11H,5,10H2,(H,12,13)/t8-/m0/s1	e	m78
	L-Tyrosine[b]	L-Tyrosine	TRUE	obo.chebi:CHEBI:17895		1/C9H11NO3/c10-8(9(12)13)5-6-1-3-7(11)4-2-6/h1-4,8,11H,5,10H2,(H,12,13)/t8-/m0/s1	b	m79
	L-Asparagine[Cytosol]	L-Asparagine	FALSE	obo.chebi:CHEBI:17196		1/C4H8N2O3/c5-2(4(8)9)1-3(6)7/h2H,1,5H2,(H2,6,7)(H,8,9)/t2-/m0/s1	c	m82
	L-Cysteine[Extraorganism]	L-Cysteine	FALSE	obo.chebi:CHEBI:17561		1/C3H7NO2S/c4-2(1-7)3(5)6/h2,7H,1,4H2,(H,5,6)/t2-/m0/s1	e	m91
	L-Cysteine[b]	L-Cysteine	TRUE	obo.chebi:CHEBI:17561		1/C3H7NO2S/c4-2(1-7)3(5)6/h2,7H,1,4H2,(H,5,6)/t2-/m0/s1	b	m92
	L-Cysteine[Cytosol]	L-Cysteine	FALSE	obo.chebi:CHEBI:17561		1/C3H7NO2S/c4-2(1-7)3(5)6/h2,7H,1,4H2,(H,5,6)/t2-/m0/s1	c	m93
	Glycine[Cytosol]	Glycine	FALSE	obo.chebi:CHEBI:15428		1/C2H5NO2/c3-1-2(4)5/h1,3H2,(H,4,5)	c	m94
	Glycine[Extraorganism]	Glycine	FALSE	obo.chebi:CHEBI:15428		1/C2H5NO2/c3-1-2(4)5/h1,3H2,(H,4,5)	e	m95
	Glycine[b]	Glycine	TRUE	obo.chebi:CHEBI:15428		1/C2H5NO2/c3-1-2(4)5/h1,3H2,(H,4,5)	b	m96
	D-Glucose 6-phosphate[Cytosol]	D-Glucose 6-phosphate	FALSE	obo.chebi:CHEBI:4170		1/C6H13O9P/c7-3-2(1-14-16(11,12)13)15-6(10)5(9)4(3)8/h2-10H,1H2,(H2,11,12,13)/t2-,3-,4+,5-,6u/m1/s1	c	m97
	Phosphoenolpyruvate[Cytosol]	Phosphoenolpyruvate	FALSE	obo.chebi:CHEBI:18021, 44897		1/C3H5O6P/c1-2(3(4)5)9-10(6,7)8/h1H2,(H,4,5)(H2,6,7,8)	c	m98
	Pyruvate[Cytosol]	Pyruvate	FALSE	obo.chebi:CHEBI:32816		1/C3H4O3/c1-2(4)3(5)6/h1H3,(H,5,6)	c	m99
	D-Glucose[Cytosol]	D-Glucose	FALSE	obo.chebi:CHEBI:4167		1/C6H12O6/c7-1-2-3(8)4(9)5(10)6(11)12-2/h2-11H,1H2/t2-,3-,4+,5-,6u/m1/s1	c	m100
	D-Fructose 6-phosphate[Cytosol]	D-Fructose 6-phosphate	FALSE	obo.chebi:CHEBI:15946, 61553		1/C6H13O9P/c7-2-6(10)5(9)4(8)3(15-6)1-14-16(11,12)13/h3-5,7-10H,1-2H2,(H2,11,12,13)/t3-,4-,5+,6u/m1/s1	c	m101
	D-Fructose 1,6-bisphosphate[Cytosol]	D-Fructose 1,6-bisphosphate	FALSE	obo.chebi:CHEBI:16905		1/C6H14O12P2/c7-4-3(1-16-19(10,11)12)18-6(9,5(4)8)2-17-20(13,14)15/h3-5,7-9H,1-2H2,(H2,10,11,12)(H2,13,14,15)/t3-,4-,5+,6?/m1/s1	c	m102
	Dihydroxyacetone phosphate[Cytosol]	Dihydroxyacetone phosphate	FALSE	obo.chebi:CHEBI:16108		1/C3H7O6P/c4-1-3(5)2-9-10(6,7)8/h4H,1-2H2,(H2,6,7,8)	c	m103
	Glyceraldehyde 3-phosphate[Cytosol]	Glyceraldehyde 3-phosphate	FALSE	obo.chebi:CHEBI:17138		1/C3H7O6P/c4-1-3(5)2-9-10(6,7)8/h1,3,5H,2H2,(H2,6,7,8)	c	m104
	3-Phospho-D-glyceroyl phosphate[Cytosol]	3-Phospho-D-glyceroyl phosphate	FALSE	obo.chebi:CHEBI:16001		1/C3H8O10P2/c4-2(1-12-14(6,7)8)3(5)13-15(9,10)11/h2,4H,1H2,(H2,6,7,8)(H2,9,10,11)/t2-/m1/s1	c	m105
	NAD+[Cytosol]	NAD+	FALSE	obo.chebi:CHEBI:15846		1/C21H27N7O14P2/c22-17-12-19(25-7-24-17)28(8-26-12)21-16(32)14(30)11(41-21)6-39-44(36,37)42-43(34,35)38-5-10-13(29)15(31)20(40-10)27-3-1-2-9(4-27)18(23)33/h1-4,7-8,10-11,13-16,20-21,29-32H,5-6H2,(H5-,22,23,24,25,33,34,35,36,37)/p+1/t10-,11-,13-,14-,15-,16-,20-,21-/m1/s1	c	m106
	NADH[Cytosol]	NADH	FALSE	obo.chebi:CHEBI:16908		1/C21H29N7O14P2/c22-17-12-19(25-7-24-17)28(8-26-12)21-16(32)14(30)11(41-21)6-39-44(36,37)42-43(34,35)38-5-10-13(29)15(31)20(40-10)27-3-1-2-9(4-27)18(23)33/h1,3-4,7-8,10-11,13-16,20-21,29-32H,2,5-6H2,(H2,23,33)(H,34,35)(H,36,37)(H2,22,24,25)/t10-,11-,13-,14-,15-,16-,20-,21-/m1/s1	c	m107
	3-Phospho-D-glycerate[Cytosol]	3-Phospho-D-glycerate	FALSE	obo.chebi:CHEBI:17794		1/C3H7O7P/c4-2(3(5)6)1-10-11(7,8)9/h2,4H,1H2,(H,5,6)(H2,7,8,9)/t2-/m1/s1	c	m108
	D-Glycerate 2-phosphate[Cytosol]	D-Glycerate 2-phosphate	FALSE	obo.chebi:CHEBI:17835		1/C3H7O7P/c4-1-2(3(5)6)10-11(7,8)9/h2,4H,1H2,(H,5,6)(H2,7,8,9)/t2-/m1/s1	c	m109
	D-Glucose 1-phosphate[Cytosol]	D-Glucose 1-phosphate	FALSE	obo.chebi:CHEBI:16077		1/C6H13O9P/c7-1-2-3(8)4(9)5(10)6(14-2)15-16(11,12)13/h2-10H,1H2,(H2,11,12,13)/t2-,3-,4+,5-,6-/m1/s1	c	m110
	glycogen[Cytosol]	glycogen	FALSE	obo.chebi:CHEBI:28087	C6H10O5		c	m111
	branching glycogen[Cytosol]	branching glycogen	FALSE		C6H10O5		c	m112
	ADPglucose[Cytosol]	ADPglucose	FALSE		C16H23N5O15P2		c	m113
	Diphosphate[Cytosol]	Diphosphate	FALSE	obo.chebi:CHEBI:18361, 29888		1/H4O7P2/c1-8(2,3)7-9(4,5)6/h(H2,1,2,3)(H2,4,5,6)	c	m114
	NADP+[Cytosol]	NADP+	FALSE	obo.chebi:CHEBI:18009		1/C21H28N7O17P3/c22-17-12-19(25-7-24-17)28(8-26-12)21-16(44-46(33,34)35)14(30)11(43-21)6-41-48(38,39)45-47(36,37)40-5-10-13(29)15(31)20(42-10)27-3-1-2-9(4-27)18(23)32/h1-4,7-8,10-11,13-16,20-21,29-31H,5-6H2,(H7-,22,23,24,25,32,33,34,35,36,37,38,39)/p+1/t10-,11-,13-,14-,15-,16-,20-,21-/m1/s1	c	m115
	NADPH[Cytosol]	NADPH	FALSE	obo.chebi:CHEBI:16474		1/C21H30N7O17P3/c22-17-12-19(25-7-24-17)28(8-26-12)21-16(44-46(33,34)35)14(30)11(43-21)6-41-48(38,39)45-47(36,37)40-5-10-13(29)15(31)20(42-10)27-3-1-2-9(4-27)18(23)32/h1,3-4,7-8,10-11,13-16,20-21,29-31H,2,5-6H2,(H2,23,32)(H,36,37)(H,38,39)(H2,22,24,25)(H2,33,34,35)/t10-,11-,13-,14-,15-,16-,20-,21-/m1/s1	c	m116
	Oxidized ferredoxin[Cytosol]	Oxidized ferredoxin	FALSE	obo.chebi:CHEBI:17908	X		c	m117
	Reduced ferredoxin[Cytosol]	Reduced ferredoxin	FALSE	obo.chebi:CHEBI:17513	X		c	m118
	Arbutin 6-phosphate[Cytosol]	Arbutin 6-phosphate	FALSE	obo.chebi:CHEBI:2807		1S/C12H17O10P/c13-6-1-3-7(4-2-6)21-12-11(16)10(15)9(14)8(22-12)5-20-23(17,18)19/h1-4,8-16H,5H2,(H2,17,18,19)/t8-,9-,10+,11-,12-/m1/s1	c	m119
	Hydroquinone[Cytosol]	Hydroquinone	FALSE	obo.chebi:CHEBI:17594		1S/C6H6O2/c7-5-1-2-6(8)4-3-5/h1-4,7-8H	c	m120
	Citrate[Cytosol]	Citrate	FALSE	obo.chebi:CHEBI:30769		1/C6H8O7/c7-3(8)1-6(13,5(11)12)2-4(9)10/h13H,1-2H2,(H,7,8)(H,9,10)(H,11,12)	c	m121
	cis-Aconitate[Cytosol]	cis-Aconitate	FALSE	obo.chebi:CHEBI:32805		1/C6H6O6/c7-4(8)1-3(6(11)12)2-5(9)10/h1H,2H2,(H,7,8)(H,9,10)(H,11,12)/b3-1-	c	m122
	Isocitrate[Cytosol]	Isocitrate	FALSE	obo.chebi:CHEBI:30887		1/C6H8O7/c7-3(8)1-2(5(10)11)4(9)6(12)13/h2,4,9H,1H2,(H,7,8)(H,10,11)(H,12,13)	c	m123
	Acetyl-CoA[Cytosol]	Acetyl-CoA	FALSE	obo.chebi:CHEBI:15351		1/C23H38N7O17P3S/c1-12(31)51-7-6-25-14(32)4-5-26-21(35)18(34)23(2,3)9-44-50(41,42)47-49(39,40)43-8-13-17(46-48(36,37)38)16(33)22(45-13)30-11-29-15-19(24)27-10-28-20(15)30/h10-11,13,16-18,22,33-34H,4-9H2,1-3H3,(H,25,32)(H,26,35)(H,39,40)(H,41,42)(H2,24,27,28)(H2,36,37,38)/t13-,16-,17-,18?,22-/m1/s1	c	m124
	Coenzyme A[Cytosol]	Coenzyme A	FALSE	obo.chebi:CHEBI:15346		1/C21H36N7O16P3S/c1-21(2,16(31)19(32)24-4-3-12(29)23-5-6-48)8-41-47(38,39)44-46(36,37)40-7-11-15(43-45(33,34)35)14(30)20(42-11)28-10-27-13-17(22)25-9-26-18(13)28/h9-11,14-16,20,30-31,48H,3-8H2,1-2H3,(H,23,29)(H,24,32)(H,36,37)(H,38,39)(H2,22,25,26)(H2,33,34,35)/t11-,14-,15-,16?,20-/m1/s1	c	m125
	Oxaloacetate[Cytosol]	Oxaloacetate	FALSE	obo.chebi:CHEBI:30744		1/C4H4O5/c5-2(4(8)9)1-3(6)7/h1H2,(H,6,7)(H,8,9)	c	m126
	2-Oxoglutarate[Cytosol]	2-Oxoglutarate	FALSE	obo.chebi:CHEBI:30915		1/C5H6O5/c6-3(5(9)10)1-2-4(7)8/h1-2H2,(H,7,8)(H,9,10)	c	m127
	Fumarate[Cytosol]	Fumarate	FALSE	obo.chebi:CHEBI:18012		1/C4H4O4/c5-3(6)1-2-4(7)8/h1-2H,(H,5,6)(H,7,8)/b2-1+	c	m128
	L-Malate[Cytosol]	L-Malate	FALSE	obo.chebi:CHEBI:30797		1/C4H6O5/c5-2(4(8)9)1-3(6)7/h2,5H,1H2,(H,6,7)(H,8,9)/t2-/m0/s1	c	m129
	Flavin adenine dinucleotide oxidized[Cytosol]	Flavin adenine dinucleotide oxidized	FALSE	obo.chebi:CHEBI:16238		1/C27H33N9O15P2/c1-10-3-12-13(4-11(10)2)35(24-18(32-12)25(42)34-27(43)33-24)5-14(37)19(39)15(38)6-48-52(44,45)51-53(46,47)49-7-16-20(40)21(41)26(50-16)36-9-31-17-22(28)29-8-30-23(17)36/h3-4,8-9,14-16,19-21,26,37-41H,5-7H2,1-2H3,(H,44,45)(H,46,47)(H2,28,29,30)(H,34,42,43)/t14-,15+,16+,19-,20+,21+,26+/m0/s1	c	m130
	Flavin adenine dinucleotide reduced[Cytosol]	Flavin adenine dinucleotide reduced	FALSE	obo.chebi:CHEBI:17877		1/C27H35N9O15P2/c1-10-3-12-13(4-11(10)2)35(24-18(32-12)25(42)34-27(43)33-24)5-14(37)19(39)15(38)6-48-52(44,45)51-53(46,47)49-7-16-20(40)21(41)26(50-16)36-9-31-17-22(28)29-8-30-23(17)36/h3-4,8-9,14-16,19-21,26,32,37-41H,5-7H2,1-2H3,(H,44,45)(H,46,47)(H2,28,29,30)(H2,33,34,42,43)/t14?,15?,16-,19?,20-,21-,26-/m1/s1	c	m131
	Menaquinol 8[Cytosol]	Menaquinol 8	FALSE	obo.chebi:CHEBI:18151	C51H74O2		c	m132
	Menaquinone 8[Cytosol]	Menaquinone 8	FALSE	kegg.compound:C00828	C51H72O2		c	m133
	2-Demethylmenaquinol 8[Cytosol]	2-Demethylmenaquinol 8	FALSE		C50H72O2		c	m134
	2-Demethylmenaquinone 8[Cytosol]	2-Demethylmenaquinone 8	FALSE	obo.chebi:CHEBI:28192	C50H70O2		c	m135
	Ubiquinol-8[Cytosol]	Ubiquinol-8	FALSE	obo.chebi:CHEBI:17976	C49H76O4		c	m136
	Ubiquinone-8[Cytosol]	Ubiquinone-8	FALSE	obo.chebi:CHEBI:16389	C49H74O4		c	m137
	Acetyl phosphate[Cytosol]	Acetyl phosphate	FALSE	obo.chebi:CHEBI:15350		1/C2H5O5P/c1-2(3)7-8(4,5)6/h1H3,(H2,4,5,6)	c	m138
	AMP[Cytosol]	AMP	FALSE	obo.chebi:CHEBI:16027		1/C10H14N5O7P/c11-8-5-9(13-2-12-8)15(3-14-5)10-7(17)6(16)4(22-10)1-21-23(18,19)20/h2-4,6-7,10,16-17H,1H2,(H2,11,12,13)(H2,18,19,20)/t4-,6-,7-,10-/m1/s1	c	m139
	(R)-Propane-1,2-diol[Cytosol]	(R)-Propane-1,2-diol	FALSE		C3H8O2		c	m140
	D-Lactaldehyde[Cytosol]	D-Lactaldehyde	FALSE		C3H6O2		c	m141
	Methylglyoxal[Cytosol]	Methylglyoxal	FALSE	obo.chebi:CHEBI:17158		1S/C3H4O2/c1-3(5)2-4/h2H,1H3	c	m142
	CO[Cytosol]	CO	FALSE	obo.chebi:CHEBI:17245		1S/CO/c1-2	c	m143
	D-Ribulose 5-phosphate[Cytosol]	D-Ribulose 5-phosphate	FALSE	obo.chebi:CHEBI:17363		1/C5H11O8P/c6-1-3(7)5(9)4(8)2-13-14(10,11)12/h4-6,8-9H,1-2H2,(H2,10,11,12)/t4-,5+/m1/s1	c	m144
	alpha-D-Ribose 5-phosphate[Cytosol]	alpha-D-Ribose 5-phosphate	FALSE	obo.chebi:CHEBI:18189		1/C5H11O8P/c6-3-2(1-12-14(9,10)11)13-5(8)4(3)7/h2-8H,1H2,(H2,9,10,11)/t2-,3-,4-,5+/m1/s1	c	m145
	D-Xylulose 5-phosphate[Cytosol]	D-Xylulose 5-phosphate	FALSE	obo.chebi:CHEBI:16332		1/C5H11O8P/c6-1-3(7)5(9)4(8)2-13-14(10,11)12/h4-6,8-9H,1-2H2,(H2,10,11,12)/t4-,5-/m1/s1	c	m146
	Sedoheptulose 7-phosphate[Cytosol]	Sedoheptulose 7-phosphate	FALSE	obo.chebi:CHEBI:15721		1/C7H15O10P/c8-1-3(9)5(11)7(13)6(12)4(10)2-17-18(14,15)16/h4-8,10-13H,1-2H2,(H2,14,15,16)	c	m147
	D-Erythrose 4-phosphate[Cytosol]	D-Erythrose 4-phosphate	FALSE	obo.chebi:CHEBI:48153		1/C4H9O7P/c5-1-3(6)4(7)2-11-12(8,9)10/h1,3-4,6-7H,2H2,(H2,8,9,10)/t3-,4+/m0/s1	c	m148
	alpha-D-Ribose 1-phosphate[Cytosol]	alpha-D-Ribose 1-phosphate	FALSE	obo.chebi:CHEBI:35425		1/C5H11O8P/c6-1-2-3(7)4(8)5(12-2)13-14(9,10)11/h2-8H,1H2,(H2,9,10,11)/t2-,3-,4-,5-/m1/s1	c	m149
	5-Phospho-alpha-D-ribose 1-diphosphate[Cytosol]	5-Phospho-alpha-D-ribose 1-diphosphate	FALSE	obo.chebi:CHEBI:17111		1/C5H13O14P3/c6-3-2(1-16-20(8,9)10)17-5(4(3)7)18-22(14,15)19-21(11,12)13/h2-7H,1H2,(H,14,15)(H2,8,9,10)(H2,11,12,13)/t2-,3-,4-,5-/m1/s1	c	m150
	D-Ribose 1,5-bisphosphate[Cytosol]	D-Ribose 1,5-bisphosphate	FALSE	C01151	C5H8O11P2		c	m151
	2-Deoxy-D-ribose 5-phosphate[Cytosol]	2-Deoxy-D-ribose 5-phosphate	FALSE	obo.chebi:CHEBI:16132		1/C5H11O7P/c6-3-1-5(7)12-4(3)2-11-13(8,9)10/h3-7H,1-2H2,(H2,8,9,10)/t3-,4+,5u/m0/s1	c	m152
	Acetaldehyde[Cytosol]	Acetaldehyde	FALSE	obo.chebi:CHEBI:15343		1/C2H4O/c1-2-3/h2H,1H3	c	m153
	2-Deoxy-D-ribose 1-phosphate[Cytosol]	2-Deoxy-D-ribose 1-phosphate	FALSE	obo.chebi:CHEBI:28542		1S/C5H11O7P/c6-2-4-3(7)1-5(11-4)12-13(8,9)10/h3-7H,1-2H2,(H2,8,9,10)/t3-,4+,5?/m0/s1	c	m154
	L-Aspartate[Cytosol]	L-Aspartate	FALSE	obo.chebi:CHEBI:17053		1/C4H7NO4/c5-2(4(8)9)1-3(6)7/h2H,1,5H2,(H,6,7)(H,8,9)/t2-/m0/s1	c	m155
	L-Glutamate[Cytosol]	L-Glutamate	FALSE	obo.chebi:CHEBI:16015		1/C5H9NO4/c6-3(5(9)10)1-2-4(7)8/h3H,1-2,6H2,(H,7,8)(H,9,10)/t3-/m0/s1	c	m156
	L-Glutamine[Extraorganism]	L-Glutamine	FALSE	obo.chebi:CHEBI:18050		1/C5H10N2O3/c6-3(5(9)10)1-2-4(7)8/h3H,1-2,6H2,(H2,7,8)(H,9,10)/t3-/m0/s1	e	m157
	L-Glutamine[Cytosol]	L-Glutamine	FALSE	obo.chebi:CHEBI:18050		1/C5H10N2O3/c6-3(5(9)10)1-2-4(7)8/h3H,1-2,6H2,(H2,7,8)(H,9,10)/t3-/m0/s1	c	m158
	L-Glutamine[b]	L-Glutamine	TRUE	obo.chebi:CHEBI:18050		1/C5H10N2O3/c6-3(5(9)10)1-2-4(7)8/h3H,1-2,6H2,(H2,7,8)(H,9,10)/t3-/m0/s1	b	m159
	3-Phosphohydroxypyruvate[Cytosol]	3-Phosphohydroxypyruvate	FALSE	obo.chebi:CHEBI:30933		1/C3H5O7P/c4-2(3(5)6)1-10-11(7,8)9/h1H2,(H,5,6)(H2,7,8,9)	c	m160
	O-Phospho-L-Serine[Cytosol]	O-Phospho-L-Serine	FALSE	obo.chebi:CHEBI:15811		1/C3H8NO6P/c4-2(3(5)6)1-10-11(7,8)9/h2H,1,4H2,(H,5,6)(H2,7,8,9)/t2-/m0/s1	c	m161
	L-2-Amino-3-oxobutanoate[Cytosol]	L-2-Amino-3-oxobutanoate	FALSE	obo.chebi:CHEBI:16944, 40673		1/C4H7NO3/c1-2(6)3(5)4(7)8/h3H,5H2,1H3,(H,7,8)/t3-/m0/s1	c	m162
	L-Allo-threonine[Cytosol]	L-Allo-threonine	FALSE	obo.chebi:CHEBI:28718		1/C4H9NO3/c1-2(6)3(5)4(7)8/h2-3,6H,5H2,1H3,(H,7,8)/t2-,3-/m0/s1	c	m163
	O-Phospho-L-homoserine[Cytosol]	O-Phospho-L-homoserine	FALSE	obo.chebi:CHEBI:15961		1/C4H10NO6P/c5-3(4(6)7)1-2-11-12(8,9)10/h3H,1-2,5H2,(H,6,7)(H2,8,9,10)/t3-/m0/s1	c	m164
	L-Homoserine[Cytosol]	L-Homoserine	FALSE	obo.chebi:CHEBI:15699		1/C4H9NO3/c5-3(1-2-6)4(7)8/h3,6H,1-2,5H2,(H,7,8)/t3-/m0/s1	c	m165
	L-Aspartate 4-semialdehyde[Cytosol]	L-Aspartate 4-semialdehyde	FALSE	obo.chebi:CHEBI:13086, 18051		1/C4H7NO3/c5-3(1-2-6)4(7)8/h2-3H,1,5H2,(H,7,8)/t3-/m0/s1	c	m166
	4-Phospho-L-aspartate[Cytosol]	4-Phospho-L-aspartate	FALSE	obo.chebi:CHEBI:15836		1/C4H8NO7P/c5-2(4(7)8)1-3(6)12-13(9,10)11/h2H,1,5H2,(H,7,8)(H2,9,10,11)/t2-/m0/s1	c	m167
	(R)-Glycerate[Cytosol]	(R)-Glycerate	FALSE	obo.chebi:CHEBI:32398		1/C3H6O4/c4-1-2(5)3(6)7/h2,4-5H,1H2,(H,6,7)/t2-/m1/s1	c	m168
	Hydroxypyruvate[Cytosol]	Hydroxypyruvate	FALSE	obo.chebi:CHEBI:30841		1S/C3H4O4/c4-1-2(5)3(6)7/h4H,1H2,(H,6,7)	c	m169
	N-Acetyl-L-glutamate 5-semialdehyde[Cytosol]	N-Acetyl-L-glutamate 5-semialdehyde	FALSE	obo.chebi:CHEBI:16319, 29123		1/C7H11NO4/c1-5(10)8-6(7(11)12)3-2-4-9/h4,6H,2-3H2,1H3,(H,8,10)(H,11,12)/t6-/m0/s1	c	m170
	N-Acetyl-L-glutamyl 5-phosphate[Cytosol]	N-Acetyl-L-glutamyl 5-phosphate	FALSE	obo.chebi:CHEBI:16878		1/C7H12NO8P/c1-4(9)8-5(7(11)12)2-3-6(10)16-17(13,14)15/h5H,2-3H2,1H3,(H,8,9)(H,11,12)(H2,13,14,15)/t5-/m0/s1	c	m171
	L-Glutamate 5-phosphate[Cytosol]	L-Glutamate 5-phosphate	FALSE	obo.chebi:CHEBI:17798		1/C5H10NO7P/c6-3(5(8)9)1-2-4(7)13-14(10,11)12/h3H,1-2,6H2,(H,8,9)(H2,10,11,12)/t3-/m0/s1	c	m172
	L-Glutamate 5-semialdehyde[Cytosol]	L-Glutamate 5-semialdehyde	FALSE	obo.chebi:CHEBI:17232		1/C5H9NO3/c6-4(5(8)9)2-1-3-7/h3-4H,1-2,6H2,(H,8,9)/t4-/m0/s1	c	m173
	1-Pyrroline-5-carboxylate[Cytosol]	1-Pyrroline-5-carboxylate	FALSE	obo.chebi:CHEBI:371		1/C5H7NO2/c7-5(8)4-2-1-3-6-4/h3-4H,1-2H2,(H,7,8)/t4-/m0/s1	c	m174
	Carbamoyl phosphate[Cytosol]	Carbamoyl phosphate	FALSE	obo.chebi:CHEBI:17672		1/CH4NO5P/c2-1(3)7-8(4,5)6/h(H2,2,3)(H2,4,5,6)	c	m175
	L-Citrulline[Cytosol]	L-Citrulline	FALSE	obo.chebi:CHEBI:16349		1/C6H13N3O3/c7-4(5(10)11)2-1-3-9-6(8)12/h4H,1-3,7H2,(H,10,11)(H3,8,9,12)/t4-/m0/s1	c	m176
	Ornithine[Cytosol]	Ornithine	FALSE	obo.chebi:CHEBI:18257		1/C5H12N2O2/c6-3-1-2-4(7)5(8)9/h4H,1-3,6-7H2,(H,8,9)	c	m177
	N-Acetyl-L-Glutamate[Cytosol]	N-Acetyl-L-Glutamate	FALSE	obo.chebi:CHEBI:44337		1/C7H11NO5/c1-4(9)8-5(7(12)13)2-3-6(10)11/h5H,2-3H2,1H3,(H,8,9)(H,10,11)(H,12,13)/p-2/t5-/m0/s1	c	m178
	N2-Acetyl-L-ornithine[Cytosol]	N2-Acetyl-L-ornithine	FALSE	obo.chebi:CHEBI:16543		1/C7H14N2O3/c1-5(10)9-6(7(11)12)3-2-4-8/h6H,2-4,8H2,1H3,(H,9,10)(H,11,12)/t6-/m0/s1	c	m179
	N1-Acetylspermidine[Cytosol]	N1-Acetylspermidine	FALSE	obo.chebi:CHEBI:17927		1/C9H21N3O/c1-9(13)12-8-4-7-11-6-3-2-5-10/h11H,2-8,10H2,1H3,(H,12,13)/f/h12H	c	m180
	Spermidine[Cytosol]	Spermidine	FALSE	obo.chebi:CHEBI:16610		1/C7H19N3/c8-4-1-2-6-10-7-3-5-9/h10H,1-9H2	c	m181
	N8-Acetylspermidine[Cytosol]	N8-Acetylspermidine	FALSE	obo.chebi:CHEBI:27911		1S/C9H21N3O/c1-9(13)12-8-3-2-6-11-7-4-5-10/h11H,2-8,10H2,1H3,(H,12,13)	c	m182
	5-Methylthioadenosine[Cytosol]	5-Methylthioadenosine	FALSE	obo.chebi:CHEBI:17509		1S/C11H15N5O3S/c1-20-2-5-7(17)8(18)11(19-5)16-4-15-6-9(12)13-3-14-10(6)16/h3-5,7-8,11,17-18H,2H2,1H3,(H2,12,13,14)/t5-,7-,8-,11-/m1/s1	c	m183
	Putrescine[Cytosol]	Putrescine	FALSE	obo.chebi:CHEBI:17148		1/C4H12N2/c5-3-1-2-4-6/h1-6H2	c	m184
	S-Adenosylmethioninamine[Cytosol]	S-Adenosylmethioninamine	FALSE	obo.chebi:CHEBI:15625		1/C14H23N6O3S/c1-24(4-2-3-15)5-8-10(21)11(22)14(23-8)20-7-19-9-12(16)17-6-18-13(9)20/h6-8,10-11,14,21-22H,2-5,15H2,1H3,(H2,16,17,18)/q+1/t8-,10-,11-,14-,24?/m1/s1/f/h16H2	c	m185
	Agmatine[Cytosol]	Agmatine	FALSE	obo.chebi:CHEBI:17431		1S/C5H14N4/c6-3-1-2-4-9-5(7)8/h1-4,6H2,(H4,7,8,9)	c	m186
	Urea[Cytosol]	Urea	FALSE	obo.chebi:CHEBI:16199		1S/CH4N2O/c2-1(3)4/h(H4,2,3,4)	c	m187
	L-Arginine[Cytosol]	L-Arginine	FALSE	obo.chebi:CHEBI:16467		1/C6H14N4O2/c7-4(5(11)12)2-1-3-10-6(8)9/h4H,1-3,7H2,(H,11,12)(H4,8,9,10)/t4-/m0/s1	c	m188
	N(omega)-(L-Arginino)succinate[Cytosol]	N(omega)-(L-Arginino)succinate	FALSE	obo.chebi:CHEBI:15682		1/C10H18N4O6/c11-5(8(17)18)2-1-3-13-10(12)14-6(9(19)20)4-7(15)16/h5-6H,1-4,11H2,(H,15,16)(H,17,18)(H,19,20)(H3,12,13,14)/t5-,6-/m0/s1	c	m189
	Bicarbonate[Cytosol]	Bicarbonate	FALSE	obo.chebi:CHEBI:17544		1/CH2O3/c2-1(3)4/h(H2,2,3,4)/p-1	c	m190
	L-1-pyrroline-3-hydroxy-5-carboxylate[Cytosol]	L-1-pyrroline-3-hydroxy-5-carboxylate	FALSE	obo.chebi:CHEBI:6151		1/C5H7NO3/c7-3-1-4(5(8)9)6-2-3/h2-4,7H,1H2,(H,8,9)/t3-,4+/m1/s1/f/h8H	c	m191
	trans-4-hydroxy-L-proline[Cytosol]	trans-4-hydroxy-L-proline	FALSE	obo.chebi:CHEBI:18095		1/C5H9NO3/c7-3-1-4(5(8)9)6-2-3/h3-4,6-7H,1-2H2,(H,8,9)/t3-,4+/m1/s1	c	m192
	D-4-hydroxy-2-Oxoglutarate[Cytosol]	D-4-hydroxy-2-Oxoglutarate	FALSE	obo.chebi:CHEBI:62213		1S/C5H6O6/c6-2(4(8)9)1-3(7)5(10)11/h2,6H,1H2,(H,8,9)(H,10,11)/p-2/t2-/m1/s1	c	m193
	Erythro-4-hydroxy-L-Glutamate[Cytosol]	Erythro-4-hydroxy-L-Glutamate	FALSE	obo.chebi:CHEBI:32812		1S/C5H9NO5/c6-2(4(8)9)1-3(7)5(10)11/h2-3,7H,1,6H2,(H,8,9)(H,10,11)/p-1/t2-,3?/m0/s1	c	m194
	Spermidine[Extraorganism]	Spermidine	FALSE	obo.chebi:CHEBI:16610		1/C7H19N3/c8-4-1-2-6-10-7-3-5-9/h10H,1-9H2	e	m195
	2-Oxobutanoate[Cytosol]	2-Oxobutanoate	FALSE	obo.chebi:CHEBI:30831		1/C4H6O3/c1-2-3(5)4(6)7/h2H2,1H3,(H,6,7)	c	m196
	(S)-2-Aceto-2-hydroxybutanoate[Cytosol]	(S)-2-Aceto-2-hydroxybutanoate	FALSE	obo.chebi:CHEBI:27681, 49256		1/C6H10O4/c1-3-6(10,4(2)7)5(8)9/h10H,3H2,1-2H3,(H,8,9)/t6-/m0/s1	c	m197
	(R)-2,3-Dihydroxy-3-methylpentanoate[Cytosol]	(R)-2,3-Dihydroxy-3-methylpentanoate	FALSE	obo.chebi:CHEBI:27512, 49258		1/C6H12O4/c1-3-6(2,10)4(7)5(8)9/h4,7,10H,3H2,1-2H3,(H,8,9)/t4-,6+/m0/s1	c	m198
	(R)-2,3-Dihydroxy-3-methylbutanoate[Cytosol]	(R)-2,3-Dihydroxy-3-methylbutanoate	FALSE	obo.chebi:CHEBI:15684, 49072		1/C5H10O4/c1-5(2,9)3(6)4(7)8/h3,6,9H,1-2H3,(H,7,8)/t3-/m0/s1	c	m199
	(S)-2-Acetolactate[Cytosol]	(S)-2-Acetolactate	FALSE	obo.chebi:CHEBI:18409		1/C5H8O4/c1-3(6)5(2,9)4(7)8/h9H,1-2H3,(H,7,8)/t5-/m0/s1	c	m200
	(S)-3-Methyl-2-oxopentanoate[Cytosol]	(S)-3-Methyl-2-oxopentanoate	FALSE	obo.chebi:CHEBI:15614		1/C6H10O3/c1-3-4(2)5(7)6(8)9/h4H,3H2,1-2H3,(H,8,9)/t4-/m0/s1	c	m201
	3-Methyl-2-oxobutanoate[Cytosol]	3-Methyl-2-oxobutanoate	FALSE	obo.chebi:CHEBI:11851, 16530		1/C5H8O3/c1-3(2)4(6)5(7)8/h3H,1-2H3,(H,7,8)	c	m202
	3-Carboxy-3-hydroxy-4-methylpentanoate[Cytosol]	3-Carboxy-3-hydroxy-4-methylpentanoate	FALSE	obo.chebi:CHEBI:1178, 35128		1/C7H12O5/c1-4(2)7(12,6(10)11)3-5(8)9/h4,12H,3H2,1-2H3,(H,8,9)(H,10,11)/t7-/m0/s1	c	m203
	2-Isopropylmaleate[Cytosol]	2-Isopropylmaleate	FALSE	obo.chebi:CHEBI:17275		1/C7H10O4/c1-4(2)5(7(10)11)3-6(8)9/h3-4H,1-2H3,(H,8,9)(H,10,11)/b5-3+	c	m204
	3-Carboxy-2-hydroxy-4-methylpentanoate[Cytosol]	3-Carboxy-2-hydroxy-4-methylpentanoate	FALSE	obo.chebi:CHEBI:35121		1/C7H12O5/c1-3(2)4(6(9)10)5(8)7(11)12/h3-5,8H,1-2H3,(H,9,10)(H,11,12)/t4-,5+/m0/s1	c	m205
	3-Carboxy-4-methyl-2-oxopentanoate[Cytosol]	3-Carboxy-4-methyl-2-oxopentanoate	FALSE	obo.chebi:CHEBI:1467		1/C7H10O5/c1-3(2)4(6(9)10)5(8)7(11)12/h3-4H,1-2H3,(H,9,10)(H,11,12)/t4-/m0/s1	c	m206
	4-Methyl-2-oxopentanoate[Cytosol]	4-Methyl-2-oxopentanoate	FALSE	obo.chebi:CHEBI:48430		1/C6H10O3/c1-4(2)3-5(7)6(8)9/h4H,3H2,1-2H3,(H,8,9)	c	m207
	1-(5-Phosphoribosyl)-ATP[Cytosol]	1-(5-Phosphoribosyl)-ATP	FALSE	obo.chebi:CHEBI:18263		1/C15H25N5O20P4/c16-12-7-13(18-4-19(12)14-10(23)8(21)5(37-14)1-35-41(25,26)27)20(3-17-7)15-11(24)9(22)6(38-15)2-36-43(31,32)40-44(33,34)39-42(28,29)30/h3-6,8-11,14-16,21-24H,1-2H2,(H,31,32)(H,33,34)(H2,25,26,27)(H2,28,29,30)/t5-,6-,8-,9-,10-,11-,14-,15-/m1/s1	c	m208
	1-(5-Phosphoribosyl)-AMP[Cytosol]	1-(5-Phosphoribosyl)-AMP	FALSE	obo.chebi:CHEBI:18374		1/C15H23N5O14P2/c16-12-7-13(18-4-19(12)14-10(23)8(21)5(33-14)1-31-35(25,26)27)20(3-17-7)15-11(24)9(22)6(34-15)2-32-36(28,29)30/h3-6,8-11,14-16,21-24H,1-2H2,(H2,25,26,27)(H2,28,29,30)/t5-,6-,8-,9-,10-,11-,14-,15-/m1/s1	c	m209
	1-(5-Phosphoribosyl)-5-[(5-phosphoribosylamino)methylideneamino]imidazole-4-carboxamide[Cytosol]	1-(5-Phosphoribosyl)-5-[(5-phosphoribosylamino)methylideneamino]imidazole-4-carboxamide	FALSE	obo.chebi:CHEBI:18302		1/C15H25N5O15P2/c16-12(25)7-13(17-3-18-14-10(23)8(21)5(34-14)1-32-36(26,27)28)20(4-19-7)15-11(24)9(22)6(35-15)2-33-37(29,30)31/h3-6,8-11,14-15,21-24H,1-2H2,(H2,16,25)(H,17,18)(H2,26,27,28)(H2,29,30,31)/t5-,6-,8-,9-,10-,11-,14-,15-/m1/s1	c	m210
	5-[(5-phospho-1-deoxyribulos-1-ylamino)methylideneamino]-1-(5-phosphoribosyl)imidazole-4-carboxamide[Cytosol]	5-[(5-phospho-1-deoxyribulos-1-ylamino)methylideneamino]-1-(5-phosphoribosyl)imidazole-4-carboxamide	FALSE	obo.chebi:CHEBI:27735		1/C15H25N5O15P2/c16-13(26)9-14(18-4-17-1-6(21)10(23)7(22)2-33-36(27,28)29)20(5-19-9)15-12(25)11(24)8(35-15)3-34-37(30,31)32/h4-5,7-8,10-12,15,22-25H,1-3H2,(H2,16,26)(H,17,18)(H2,27,28,29)(H2,30,31,32)/t7-,8-,10+,11-,12-,15-/m1/s1	c	m211
	5-Amino-1-(5-Phospho-D-ribosyl)imidazole-4-carboxamide[Cytosol]	5-Amino-1-(5-Phospho-D-ribosyl)imidazole-4-carboxamide	FALSE	obo.chebi:CHEBI:18406		1/C9H15N4O8P/c10-7-4(8(11)16)12-2-13(7)9-6(15)5(14)3(21-9)1-20-22(17,18)19/h2-3,5-6,9,14-15H,1,10H2,(H2,11,16)(H2,17,18,19)/t3-,5-,6-,9-/m1/s1	c	m212
	D-erythro-1-(Imidazol-4-yl)glycerol 3-phosphate[Cytosol]	D-erythro-1-(Imidazol-4-yl)glycerol 3-phosphate	FALSE	obo.chebi:CHEBI:17805		1/C6H11N2O6P/c9-5(2-14-15(11,12)13)6(10)4-1-7-3-8-4/h1,3,5-6,9-10H,2H2,(H,7,8)(H2,11,12,13)/t5-,6+/m1/s1	c	m213
	3-(Imidazol-4-yl)-2-oxopropyl phosphate[Cytosol]	3-(Imidazol-4-yl)-2-oxopropyl phosphate	FALSE	obo.chebi:CHEBI:16426		1/C6H9N2O5P/c9-6(3-13-14(10,11)12)1-5-2-7-4-8-5/h2,4H,1,3H2,(H,7,8)(H2,10,11,12)	c	m214
	L-Histidinol phosphate[Cytosol]	L-Histidinol phosphate	FALSE	obo.chebi:CHEBI:16996		1/C6H12N3O4P/c7-5(3-13-14(10,11)12)1-6-2-8-4-9-6/h2,4-5H,1,3,7H2,(H,8,9)(H2,10,11,12)/t5-/m0/s1	c	m215
	L-Histidinol[Cytosol]	L-Histidinol	FALSE	obo.chebi:CHEBI:16255		1/C6H11N3O/c7-5(3-10)1-6-2-8-4-9-6/h2,4-5,10H,1,3,7H2,(H,8,9)/t5-/m0/s1	c	m216
	L-Lysine[Cytosol]	L-Lysine	FALSE	obo.chebi:CHEBI:18019		1/C6H14N2O2/c7-4-2-1-3-5(8)6(9)10/h5H,1-4,7-8H2,(H,9,10)/t5-/m0/s1	c	m217
	meso-2,6-Diaminoheptanedioate[Cytosol]	meso-2,6-Diaminoheptanedioate	FALSE	obo.chebi:CHEBI:16488, 30308		1/C7H14N2O4/c8-4(6(10)11)2-1-3-5(9)7(12)13/h4-5H,1-3,8-9H2,(H,10,11)(H,12,13)/t4-,5+	c	m218
	LL-2,6-Diaminoheptanedioate[Cytosol]	LL-2,6-Diaminoheptanedioate	FALSE	obo.chebi:CHEBI:16026		1/C7H14N2O4/c8-4(6(10)11)2-1-3-5(9)7(12)13/h4-5H,1-3,8-9H2,(H,10,11)(H,12,13)/t4-,5-/m0/s1	c	m219
	N-Succinyl-LL-2,6-diaminoheptanedioate[Cytosol]	N-Succinyl-LL-2,6-diaminoheptanedioate	FALSE	obo.chebi:CHEBI:17279		1/C11H18N2O7/c12-6(10(17)18)2-1-3-7(11(19)20)13-8(14)4-5-9(15)16/h6-7H,1-5,12H2,(H,13,14)(H,15,16)(H,17,18)(H,19,20)/t6-,7-/m0/s1	c	m220
	N-Succinyl-2-L-amino-6-oxoheptanedioate[Cytosol]	N-Succinyl-2-L-amino-6-oxoheptanedioate	FALSE	obo.chebi:CHEBI:35266		1/C11H15NO8/c13-7(11(19)20)3-1-2-6(10(17)18)12-8(14)4-5-9(15)16/h6H,1-5H2,(H,12,14)(H,15,16)(H,17,18)(H,19,20)/t6-/m0/s1	c	m221
	2,3,4,5-Tetrahydrodipicolinate[Cytosol]	2,3,4,5-Tetrahydrodipicolinate	FALSE	obo.chebi:CHEBI:864		1/C7H9NO4/c9-6(10)4-2-1-3-5(8-4)7(11)12/h4H,1-3H2,(H,9,10)(H,11,12)/t4-/m0/s1	c	m222
	2,3-Dihydrodipicolinate[Cytosol]	2,3-Dihydrodipicolinate	FALSE	obo.chebi:CHEBI:18042		1/C7H7NO4/c9-6(10)4-2-1-3-5(8-4)7(11)12/h1-2,5H,3H2,(H,9,10)(H,11,12)/t5-/m0/s1	c	m223
	L-Saccharopine[Cytosol]	L-Saccharopine	FALSE	obo.chebi:CHEBI:57951		1S/C11H20N2O6/c12-7(10(16)17)3-1-2-6-13-8(11(18)19)4-5-9(14)15/h7-8,13H,1-6,12H2,(H,14,15)(H,16,17)(H,18,19)/p-1/t7-,8-/m0/s1	c	m224
	Prephenate[Cytosol]	Prephenate	FALSE	obo.chebi:CHEBI:16666		1/C10H10O6/c11-6-1-3-10(4-2-6,9(15)16)5-7(12)8(13)14/h1-4,6,11H,5H2,(H,13,14)(H,15,16)/t6-,10+	c	m225
	chorismate[Cytosol]	chorismate	FALSE	obo.chebi:CHEBI:17333		1/C10H10O6/c1-5(9(12)13)16-8-4-6(10(14)15)2-3-7(8)11/h2-4,7-8,11H,1H2,(H,12,13)(H,14,15)/t7-,8-/m1/s1	c	m226
	5-O-(1-Carboxyvinyl)-3-phosphoshikimate[Cytosol]	5-O-(1-Carboxyvinyl)-3-phosphoshikimate	FALSE	obo.chebi:CHEBI:16257		1/C10H13O10P/c1-4(9(12)13)19-6-2-5(10(14)15)3-7(8(6)11)20-21(16,17)18/h3,6-8,11H,1-2H2,(H,12,13)(H,14,15)(H2,16,17,18)/t6-,7-,8+/m1/s1	c	m227
	2-Dehydro-3-deoxy-D-arabino-heptonate 7-phosphate[Cytosol]	2-Dehydro-3-deoxy-D-arabino-heptonate 7-phosphate	FALSE	obo.chebi:CHEBI:18150		1/C7H13O10P/c8-3(1-4(9)7(12)13)6(11)5(10)2-17-18(14,15)16/h3,5-6,8,10-11H,1-2H2,(H,12,13)(H2,14,15,16)/t3-,5-,6+/m1/s1	c	m228
	3-Dehydroquinate[Cytosol]	3-Dehydroquinate	FALSE	obo.chebi:CHEBI:17947, 32364		1/C7H10O6/c8-3-1-7(13,6(11)12)2-4(9)5(3)10/h3,5,8,10,13H,1-2H2,(H,11,12)/t3-,5+,7-/m1/s1	c	m229
	3-Dehydroshikimate[Cytosol]	3-Dehydroshikimate	FALSE	obo.chebi:CHEBI:30918		1/C7H8O5/c8-4-1-3(7(11)12)2-5(9)6(4)10/h1,5-6,9-10H,2H2,(H,11,12)/t5-,6-/m1/s1	c	m230
	L-Phenylalanine[Cytosol]	L-Phenylalanine	FALSE	obo.chebi:CHEBI:17295		1/C9H11NO2/c10-8(9(11)12)6-7-4-2-1-3-5-7/h1-5,8H,6,10H2,(H,11,12)/t8-/m0/s1	c	m231
	Phenylpyruvate[Cytosol]	Phenylpyruvate	FALSE	obo.chebi:CHEBI:30851		1/C9H8O3/c10-8(9(11)12)6-7-4-2-1-3-5-7/h1-5H,6H2,(H,11,12)	c	m232
	3-(4-Hydroxyphenyl)pyruvate[Cytosol]	3-(4-Hydroxyphenyl)pyruvate	FALSE	obo.chebi:CHEBI:15999		1/C9H8O4/c10-7-3-1-6(2-4-7)5-8(11)9(12)13/h1-4,10H,5H2,(H,12,13)	c	m233
	Shikimate 5-phosphate[Cytosol]	Shikimate 5-phosphate	FALSE	obo.chebi:CHEBI:17052		1/C7H11O8P/c8-4-1-3(7(10)11)2-5(6(4)9)15-16(12,13)14/h2,4-6,8-9H,1H2,(H,10,11)(H2,12,13,14)/t4-,5-,6+/m1/s1	c	m234
	L-Tyrosine[Cytosol]	L-Tyrosine	FALSE	obo.chebi:CHEBI:17895		1/C9H11NO3/c10-8(9(12)13)5-6-1-3-7(11)4-2-6/h1-4,8,11H,5,10H2,(H,12,13)/t8-/m0/s1	c	m235
	O-Acetyl-L-serine[Cytosol]	O-Acetyl-L-serine	FALSE	obo.chebi:CHEBI:17981		1/C5H9NO4/c1-3(7)10-2-4(6)5(8)9/h4H,2,6H2,1H3,(H,8,9)/t4-/m0/s1	c	m236
	L-Cystathionine[Cytosol]	L-Cystathionine	FALSE	obo.chebi:CHEBI:17482		1/C7H14N2O4S/c8-4(6(10)11)1-2-14-3-5(9)7(12)13/h4-5H,1-3,8-9H2,(H,10,11)(H,12,13)/t4-,5-/m0/s1	c	m237
	L-Homocysteine[Cytosol]	L-Homocysteine	FALSE	obo.chebi:CHEBI:17588		1/C4H9NO2S/c5-3(1-2-8)4(6)7/h3,8H,1-2,5H2,(H,6,7)/t3-/m0/s1	c	m238
	Adenine[Cytosol]	Adenine	FALSE	obo.chebi:CHEBI:16708		1/C5H5N5/c6-4-3-5(9-1-7-3)10-2-8-4/h1-2H,(H3,6,7,8,9,10)	c	m239
	S-Adenosyl-L-homocysteine[Cytosol]	S-Adenosyl-L-homocysteine	FALSE	obo.chebi:CHEBI:16680		1/C14H20N6O5S/c15-6(14(23)24)1-2-26-3-7-9(21)10(22)13(25-7)20-5-19-8-11(16)17-4-18-12(8)20/h4-7,9-10,13,21-22H,1-3,15H2,(H,23,24)(H2,16,17,18)/t6-,7+,9+,10+,13+/m0/s1	c	m240
	S-Ribosyl-L-homocysteine[Cytosol]	S-Ribosyl-L-homocysteine	FALSE	kegg.compound:C03539		1/C9H17NO6S/c10-4(8(13)14)1-2-17-3-5-6(11)7(12)9(15)16-5/h4-7,9,11-12,15H,1-3,10H2,(H,13,14)/t4-,5+,6+,7+,9+/m0/s1	c	m241
	O-Succinyl-L-homoserine[Cytosol]	O-Succinyl-L-homoserine	FALSE	obo.chebi:CHEBI:16160		1/C8H13NO6/c9-5(8(13)14)3-4-15-7(12)2-1-6(10)11/h5H,1-4,9H2,(H,10,11)(H,13,14)/t5-/m0/s1	c	m242
	Succinyl-CoA[Cytosol]	Succinyl-CoA	FALSE	obo.chebi:CHEBI:15380		1/C25H40N7O19P3S/c1-25(2,20(38)23(39)28-6-5-14(33)27-7-8-55-16(36)4-3-15(34)35)10-48-54(45,46)51-53(43,44)47-9-13-19(50-52(40,41)42)18(37)24(49-13)32-12-31-17-21(26)29-11-30-22(17)32/h11-13,18-20,24,37-38H,3-10H2,1-2H3,(H,27,33)(H,28,39)(H,34,35)(H,43,44)(H,45,46)(H2,26,29,30)(H2,40,41,42)/t13-,18-,19-,20?,24-/m1/s1	c	m243
	S-Adenosyl-L-methionine[Cytosol]	S-Adenosyl-L-methionine	FALSE	obo.chebi:CHEBI:15414		1/C15H22N6O5S/c1-27(3-2-7(16)15(24)25)4-8-10(22)11(23)14(26-8)21-6-20-9-12(17)18-5-19-13(9)21/h5-8,10-11,14,22-23H,2-4,16H2,1H3,(H2-,17,18,19,24,25)/t7-,8+,10+,11+,14+,27?/m0/s1	c	m244
	S-Methyl-L-methionine[Cytosol]	S-Methyl-L-methionine	FALSE	obo.chebi:CHEBI:17728		1/C6H13NO2S/c1-10(2)4-3-5(7)6(8)9/h5H,3-4,7H2,1-2H3/p+1/t5-/m0/s1	c	m245
	5,6,7,8-Tetrahydrofolate[Cytosol]	5,6,7,8-Tetrahydrofolate	FALSE	obo.chebi:CHEBI:15635		1/C19H23N7O6/c20-19-25-15-14(17(30)26-19)23-11(8-22-15)7-21-10-3-1-9(2-4-10)16(29)24-12(18(31)32)5-6-13(27)28/h1-4,11-12,21,23H,5-8H2,(H,24,29)(H,27,28)(H,31,32)(H4,20,22,25,26,30)/t11?,12-/m0/s1	c	m246
	5-Methyltetrahydrofolate[Cytosol]	5-Methyltetrahydrofolate	FALSE	obo.chebi:CHEBI:15641		1/C20H25N7O6/c1-27-12(9-23-16-15(27)18(31)26-20(21)25-16)8-22-11-4-2-10(3-5-11)17(30)24-13(19(32)33)6-7-14(28)29/h2-5,12-13,22H,6-9H2,1H3,(H,24,30)(H,28,29)(H,32,33)(H4,21,23,25,26,31)/t12?,13-/m1/s1	c	m247
	4,5-dihydroxy-2,3-pentanedione[Cytosol]	4,5-dihydroxy-2,3-pentanedione	FALSE	obo.chebi:CHEBI:29484		1S/C5H8O4/c1-3(7)5(9)4(8)2-6/h4,6,8H,2H2,1H3/t4-/m0/s1	c	m248
	S-sulfo-L-cysteine[Cytosol]	S-sulfo-L-cysteine	FALSE	obo.chebi:CHEBI:62225		1S/C3H7NO5S2/c4-2(3(5)6)1-10-11(7,8)9/h2H,1,4H2,(H,5,6)(H,7,8,9)/p-1/t2-/m0/s1	c	m249
	Thiosulfate[Cytosol]	Thiosulfate	FALSE	obo.chebi:CHEBI:33542		1S/H2O3S2/c1-5(2,3)4/h(H2,1,2,3,4)/p-1	c	m250
	Methanethiol[Cytosol]	Methanethiol	FALSE	obo.chebi:CHEBI:16007		1/CH4S/c1-2/h2H,1H3	c	m251
	O-Acetyl-L-homoserine[Cytosol]	O-Acetyl-L-homoserine	FALSE	obo.chebi:CHEBI:16288		1/C6H11NO4/c1-4(8)11-3-2-5(7)6(9)10/h5H,2-3,7H2,1H3,(H,9,10)/t5-/m0/s1	c	m252
	5-Phospho-beta-D-ribosylamine[Cytosol]	5-Phospho-beta-D-ribosylamine	FALSE	obo.chebi:CHEBI:37737		1/C5H12NO7P/c6-5-4(8)3(7)2(13-5)1-12-14(9,10)11/h2-5,7-8H,1,6H2,(H2,9,10,11)/t2-,3-,4-,5-/m1/s1	c	m255
	10-Formyltetrahydrofolate[Cytosol]	10-Formyltetrahydrofolate	FALSE	obo.chebi:CHEBI:15637		1/C20H23N7O7/c21-20-25-16-15(18(32)26-20)23-11(7-22-16)8-27(9-28)12-3-1-10(2-4-12)17(31)24-13(19(33)34)5-6-14(29)30/h1-4,9,11,13,23H,5-8H2,(H,24,31)(H,29,30)(H,33,34)(H4,21,22,25,26,32)/t11?,13-/m0/s1	c	m256
	N1-(5-Phospho-D-ribosyl)glycinamide[Cytosol]	N1-(5-Phospho-D-ribosyl)glycinamide	FALSE	obo.chebi:CHEBI:18349		1/C7H15N2O8P/c8-1-4(10)9-7-6(12)5(11)3(17-7)2-16-18(13,14)15/h3,5-7,11-12H,1-2,8H2,(H,9,10)(H2,13,14,15)/t3-,5-,6-,7-/m1/s1	c	m257
	N2-Formyl-N1-(5-phospho-D-ribosyl)glycinamide[Cytosol]	N2-Formyl-N1-(5-phospho-D-ribosyl)glycinamide	FALSE	obo.chebi:CHEBI:18272		1/C8H15N2O9P/c11-3-9-1-5(12)10-8-7(14)6(13)4(19-8)2-18-20(15,16)17/h3-4,6-8,13-14H,1-2H2,(H,9,11)(H,10,12)(H2,15,16,17)/t4-,6-,7-,8-/m1/s1	c	m258
	5-Formamido-1-(5-phospho-D-ribosyl)imidazole-4-carboxamide[Cytosol]	5-Formamido-1-(5-phospho-D-ribosyl)imidazole-4-carboxamide	FALSE	obo.chebi:CHEBI:18381		1/C10H15N4O9P/c11-8(18)5-9(13-3-15)14(2-12-5)10-7(17)6(16)4(23-10)1-22-24(19,20)21/h2-4,6-7,10,16-17H,1H2,(H2,11,18)(H,13,15)(H2,19,20,21)/t4-,6-,7-,10-/m1/s1	c	m259
	N-Carbamoyl-L-aspartate[Cytosol]	N-Carbamoyl-L-aspartate	FALSE	obo.chebi:CHEBI:15859		1/C5H8N2O5/c6-5(12)7-2(4(10)11)1-3(8)9/h2H,1H2,(H,8,9)(H,10,11)(H3,6,7,12)/t2-/m0/s1	c	m260
	IMP[Cytosol]	IMP	FALSE	obo.chebi:CHEBI:17202		1/C10H13N4O8P/c15-6-4(1-21-23(18,19)20)22-10(7(6)16)14-3-13-5-8(14)11-2-12-9(5)17/h2-4,6-7,10,15-16H,1H2,(H,11,12,17)(H2,18,19,20)/t4-,6-,7-,10-/m1/s1	c	m261
	Xanthosine 5-phosphate[Cytosol]	Xanthosine 5-phosphate	FALSE	obo.chebi:CHEBI:15652		1/C10H13N4O9P/c15-5-3(1-22-24(19,20)21)23-9(6(5)16)14-2-11-4-7(14)12-10(18)13-8(4)17/h2-3,5-6,9,15-16H,1H2,(H2,19,20,21)(H2,12,13,17,18)/t3-,5-,6-,9-/m1/s1	c	m262
	Adenosine[Cytosol]	Adenosine	FALSE	obo.chebi:CHEBI:16335		1/C10H13N5O4/c11-8-5-9(13-2-12-8)15(3-14-5)10-7(18)6(17)4(1-16)19-10/h2-4,6-7,10,16-18H,1H2,(H2,11,12,13)/t4-,6-,7-,10-/m1/s1	c	m263
	Deoxyadenosine[Cytosol]	Deoxyadenosine	FALSE	obo.chebi:CHEBI:17256		1/C10H13N5O3/c11-9-8-10(13-3-12-9)15(4-14-8)7-1-5(17)6(2-16)18-7/h3-7,16-17H,1-2H2,(H2,11,12,13)/t5-,6+,7+/m0/s1	c	m264
	Guanine[Cytosol]	Guanine	FALSE	obo.chebi:CHEBI:16235		1/C5H5N5O/c6-5-9-3-2(4(11)10-5)7-1-8-3/h1H,(H4,6,7,8,9,10,11)	c	m265
	Guanosine[Cytosol]	Guanosine	FALSE	obo.chebi:CHEBI:16750		1/C10H13N5O5/c11-10-13-7-4(8(19)14-10)12-2-15(7)9-6(18)5(17)3(1-16)20-9/h2-3,5-6,9,16-18H,1H2,(H3,11,13,14,19)/t3-,5-,6-,9-/m1/s1	c	m266
	Deoxyguanosine[Cytosol]	Deoxyguanosine	FALSE	obo.chebi:CHEBI:17172		1/C10H13N5O4/c11-10-13-8-7(9(18)14-10)12-3-15(8)6-1-4(17)5(2-16)19-6/h3-6,16-17H,1-2H2,(H3,11,13,14,18)/t4-,5+,6+/m0/s1	c	m267
	Hypoxanthine[Cytosol]	Hypoxanthine	FALSE	obo.chebi:CHEBI:17368		1/C5H4N4O/c10-5-3-4(7-1-6-3)8-2-9-5/h1-2H,(H2,6,7,8,9,10)	c	m268
	Inosine[Cytosol]	Inosine	FALSE	obo.chebi:CHEBI:17596		1/C10H12N4O5/c15-1-4-6(16)7(17)10(19-4)14-3-13-5-8(14)11-2-12-9(5)18/h2-4,6-7,10,15-17H,1H2,(H,11,12,18)/t4-,6-,7-,10-/m1/s1/f/h18H	c	m269
	Deoxyinosine[Cytosol]	Deoxyinosine	FALSE	obo.chebi:CHEBI:28997		1/C10H12N4O4/c15-2-6-5(16)1-7(18-6)14-4-13-8-9(14)11-3-12-10(8)17/h3-7,15-16H,1-2H2,(H,11,12,17)/t5-,6+,7+/m0/s1	c	m270
	Xanthine[Cytosol]	Xanthine	FALSE	obo.chebi:CHEBI:17712		1/C5H4N4O2/c10-4-2-3(7-1-6-2)8-5(11)9-4/h1H,(H3,6,7,8,9,10,11)	c	m271
	Xanthosine[Cytosol]	Xanthosine	FALSE	obo.chebi:CHEBI:18107		1/C10H12N4O6/c15-1-3-5(16)6(17)9(20-3)14-2-11-4-7(14)12-10(19)13-8(4)18/h2-3,5-6,9,15-17H,1H2,(H2,12,13,18,19)/t3-,5-,6-,9-/m1/s1	c	m272
	GMP[Cytosol]	GMP	FALSE	obo.chebi:CHEBI:17345		1/C10H14N5O8P/c11-10-13-7-4(8(18)14-10)12-2-15(7)9-6(17)5(16)3(23-9)1-22-24(19,20)21/h2-3,5-6,9,16-17H,1H2,(H2,19,20,21)(H3,11,13,14,18)/t3-,5-,6-,9-/m1/s1	c	m273
	(S)-Dihydroorotate[Cytosol]	(S)-Dihydroorotate	FALSE	obo.chebi:CHEBI:17025		1/C5H6N2O4/c8-3-1-2(4(9)10)6-5(11)7-3/h2H,1H2,(H,9,10)(H2,6,7,8,11)/t2-/m0/s1	c	m274
	Orotate[Cytosol]	Orotate	FALSE	obo.chebi:CHEBI:16742		1/C5H4N2O4/c8-3-1-2(4(9)10)6-5(11)7-3/h1H,(H,9,10)(H2,6,7,8,11)	c	m275
	Orotidine 5-phosphate[Cytosol]	Orotidine 5-phosphate	FALSE	obo.chebi:CHEBI:15842		1/C10H13N2O11P/c13-5-1-3(9(16)17)12(10(18)11-5)8-7(15)6(14)4(23-8)2-22-24(19,20)21/h1,4,6-8,14-15H,2H2,(H,16,17)(H,11,13,18)(H2,19,20,21)/t4-,6-,7-,8-/m1/s1	c	m276
	UMP[Cytosol]	UMP	FALSE	obo.chebi:CHEBI:16695		1/C9H13N2O9P/c12-5-1-2-11(9(15)10-5)8-7(14)6(13)4(20-8)3-19-21(16,17)18/h1-2,4,6-8,13-14H,3H2,(H,10,12,15)(H2,16,17,18)/t4-,6-,7-,8-/m1/s1	c	m277
	CDP[Cytosol]	CDP	FALSE	obo.chebi:CHEBI:17239		1/C9H15N3O11P2/c10-5-1-2-12(9(15)11-5)8-7(14)6(13)4(22-8)3-21-25(19,20)23-24(16,17)18/h1-2,4,6-8,13-14H,3H2,(H,19,20)(H2,10,11,15)(H2,16,17,18)/t4-,6-,7-,8-/m1/s1	c	m278
	CMP[Cytosol]	CMP	FALSE	obo.chebi:CHEBI:17361		1/C9H14N3O8P/c10-5-1-2-12(9(15)11-5)8-7(14)6(13)4(20-8)3-19-21(16,17)18/h1-2,4,6-8,13-14H,3H2,(H2,10,11,15)(H2,16,17,18)/t4-,6-,7-,8-/m1/s1	c	m279
	dCDP[Cytosol]	dCDP	FALSE	obo.chebi:CHEBI:28846		1/C9H15N3O10P2/c10-7-1-2-12(9(14)11-7)8-3-5(13)6(21-8)4-20-24(18,19)22-23(15,16)17/h1-2,5-6,8,13H,3-4H2,(H,18,19)(H2,10,11,14)(H2,15,16,17)/t5?,6-,8-/m1/s1	c	m280
	dCMP[Cytosol]	dCMP	FALSE	obo.chebi:CHEBI:57566		1S/C9H14N3O7P/c10-7-1-2-12(9(14)11-7)8-3-5(13)6(19-8)4-18-20(15,16)17/h1-2,5-6,8,13H,3-4H2,(H2,10,11,14)(H2,15,16,17)/p-2/t5-,6+,8+/m0/s1	c	m281
	UDP[Cytosol]	UDP	FALSE	obo.chebi:CHEBI:17659		1/C9H14N2O12P2/c12-5-1-2-11(9(15)10-5)8-7(14)6(13)4(22-8)3-21-25(19,20)23-24(16,17)18/h1-2,4,6-8,13-14H,3H2,(H,19,20)(H,10,12,15)(H2,16,17,18)/t4-,6-,7-,8-/m1/s1	c	m282
	UTP[Cytosol]	UTP	FALSE	obo.chebi:CHEBI:15713		1/C9H15N2O15P3/c12-5-1-2-11(9(15)10-5)8-7(14)6(13)4(24-8)3-23-28(19,20)26-29(21,22)25-27(16,17)18/h1-2,4,6-8,13-14H,3H2,(H,19,20)(H,21,22)(H,10,12,15)(H2,16,17,18)/t4-,6-,7-,8-/m1/s1	c	m283
	CTP[Cytosol]	CTP	FALSE	obo.chebi:CHEBI:17677		1/C9H16N3O14P3/c10-5-1-2-12(9(15)11-5)8-7(14)6(13)4(24-8)3-23-28(19,20)26-29(21,22)25-27(16,17)18/h1-2,4,6-8,13-14H,3H2,(H,19,20)(H,21,22)(H2,10,11,15)(H2,16,17,18)/t4-,6-,7-,8-/m1/s1	c	m284
	dCTP[Cytosol]	dCTP	FALSE	obo.chebi:CHEBI:16311		1/C9H16N3O13P3/c10-7-1-2-12(9(14)11-7)8-3-5(13)6(23-8)4-22-27(18,19)25-28(20,21)24-26(15,16)17/h1-2,5-6,8,13H,3-4H2,(H,18,19)(H,20,21)(H2,10,11,14)(H2,15,16,17)/t5-,6+,8+/m0/s1	c	m285
	flavodoxin (oxidized)[Cytosol]	flavodoxin (oxidized)	FALSE	kegg.compound:C02869	X		c	m286
	flavodoxin (reduced)[Cytosol]	flavodoxin (reduced)	FALSE	kegg.compound:C02745	XH2		c	m287
	5,10-Methylenetetrahydrofolate[Cytosol]	5,10-Methylenetetrahydrofolate	FALSE	obo.chebi:CHEBI:1989		1/C20H23N7O6/c21-20-24-16-15(18(31)25-20)27-9-26(8-12(27)7-22-16)11-3-1-10(2-4-11)17(30)23-13(19(32)33)5-6-14(28)29/h1-4,12-13H,5-9H2,(H,23,30)(H,28,29)(H,32,33)(H4,21,22,24,25,31)/t12-,13?/m1/s1	c	m288
	dTMP[Cytosol]	dTMP	FALSE	obo.chebi:CHEBI:17013		1/C10H15N2O8P/c1-5-3-12(10(15)11-9(5)14)8-2-6(13)7(20-8)4-19-21(16,17)18/h3,6-8,13H,2,4H2,1H3,(H,11,14,15)(H2,16,17,18)/t6-,7+,8+/m0/s1	c	m289
	dUMP[Cytosol]	dUMP	FALSE	obo.chebi:CHEBI:17622		1/C9H13N2O8P/c12-5-3-8(11-2-1-7(13)10-9(11)14)19-6(5)4-18-20(15,16)17/h1-2,5-6,8,12H,3-4H2,(H,10,13,14)(H2,15,16,17)/t5-,6+,8+/m0/s1	c	m290
	Uracil[Cytosol]	Uracil	FALSE	obo.chebi:CHEBI:17568		1/C4H4N2O2/c7-3-1-2-5-4(8)6-3/h1-2H,(H2,5,6,7,8)	c	m291
	2-(Formamido)-N1-(5-phospho-D-ribosyl)acetamidine[Cytosol]	2-(Formamido)-N1-(5-phospho-D-ribosyl)acetamidine	FALSE	obo.chebi:CHEBI:18413		1/C8H16N3O8P/c9-5(1-10-3-12)11-8-7(14)6(13)4(19-8)2-18-20(15,16)17/h3-4,6-8,13-14H,1-2H2,(H2,9,11)(H,10,12)(H2,15,16,17)/t4-,6-,7-,8-/m1/s1	c	m292
	5-amino-1-(5-phospho-D-ribosyl)imidazole[Cytosol]	5-amino-1-(5-phospho-D-ribosyl)imidazole	FALSE	obo.chebi:CHEBI:28843		1/C8H14N3O7P/c9-5-1-10-3-11(5)8-7(13)6(12)4(18-8)2-17-19(14,15)16/h1,3-4,6-8,12-13H,2,9H2,(H2,14,15,16)/t4-,6-,7-,8-/m1/s1	c	m293
	5-amino-1-(5-phospho-D-ribosyl)imidazole-4-carboxylate[Cytosol]	5-amino-1-(5-phospho-D-ribosyl)imidazole-4-carboxylate	FALSE	obo.chebi:CHEBI:28413		1/C9H14N3O9P/c10-7-4(9(15)16)11-2-12(7)8-6(14)5(13)3(21-8)1-20-22(17,18)19/h2-3,5-6,8,13-14H,1,10H2,(H,15,16)(H2,17,18,19)/t3-,5-,6-,8-/m1/s1	c	m294
	5-phosphoribosyl-5-carboxyaminoimidazole[Cytosol]	5-phosphoribosyl-5-carboxyaminoimidazole	FALSE		C9H11N3O9P		c	m295
	(S)-2-[5-Amino-1-(5-phospho-D-ribosyl)imidazole-4-carboxamido]succinate[Cytosol]	(S)-2-[5-Amino-1-(5-phospho-D-ribosyl)imidazole-4-carboxamido]succinate	FALSE	obo.chebi:CHEBI:18319		1/C13H19N4O12P/c14-10-7(11(22)16-4(13(23)24)1-6(18)19)15-3-17(10)12-9(21)8(20)5(29-12)2-28-30(25,26)27/h3-5,8-9,12,20-21H,1-2,14H2,(H,16,22)(H,18,19)(H,23,24)(H2,25,26,27)/t4-,5+,8+,9+,12+/m0/s1	c	m296
	N6-(1,2-Dicarboxyethyl)-AMP[Cytosol]	N6-(1,2-Dicarboxyethyl)-AMP	FALSE	obo.chebi:CHEBI:15919		1/C14H18N5O11P/c20-7(21)1-5(14(24)25)18-11-8-12(16-3-15-11)19(4-17-8)13-10(23)9(22)6(30-13)2-29-31(26,27)28/h3-6,9-10,13,22-23H,1-2H2,(H,20,21)(H,24,25)(H,15,16,18)(H2,26,27,28)/t5-,6+,9+,10+,13+/m0/s1	c	m297
	dIMP[Cytosol]	dIMP	FALSE	obo.chebi:CHEBI:28806		1/C10H13N4O7P/c15-5-1-7(21-6(5)2-20-22(17,18)19)14-4-13-8-9(14)11-3-12-10(8)16/h3-7,15H,1-2H2,(H,11,12,16)(H2,17,18,19)/t5-,6+,7+/m0/s1	c	m298
	dITP[Cytosol]	dITP	FALSE	obo.chebi:CHEBI:28807		1/C10H15N4O13P3/c15-5-1-7(14-4-13-8-9(14)11-3-12-10(8)16)25-6(5)2-24-29(20,21)27-30(22,23)26-28(17,18)19/h3-7,15H,1-2H2,(H,20,21)(H,22,23)(H,11,12,16)(H2,17,18,19)/t5-,6+,7+/m0/s1	c	m299
	XTP[Cytosol]	XTP	FALSE	kegg.compound:C00700		1/C10H15N4O15P3/c15-5-3(1-26-31(22,23)29-32(24,25)28-30(19,20)21)27-9(6(5)16)14-2-11-4-7(14)12-10(18)13-8(4)17/h2-3,5-6,9,15-16H,1H2,(H,22,23)(H,24,25)(H2,19,20,21)(H2,12,13,17,18)/t3-,5-,6-,9-/m1/s1	c	m300
	GTP[Cytosol]	GTP	FALSE	obo.chebi:CHEBI:15996		1/C10H16N5O14P3/c11-10-13-7-4(8(18)14-10)12-2-15(7)9-6(17)5(16)3(27-9)1-26-31(22,23)29-32(24,25)28-30(19,20)21/h2-3,5-6,9,16-17H,1H2,(H,22,23)(H,24,25)(H2,19,20,21)(H3,11,13,14,18)/t3-,5-,6-,9-/m1/s1	c	m301
	ITP[Cytosol]	ITP	FALSE	obo.chebi:CHEBI:16039		1/C10H15N4O14P3/c15-6-4(1-25-30(21,22)28-31(23,24)27-29(18,19)20)26-10(7(6)16)14-3-13-5-8(14)11-2-12-9(5)17/h2-4,6-7,10,15-16H,1H2,(H,21,22)(H,23,24)(H,11,12,17)(H2,18,19,20)/t4-,6-,7-,10-/m1/s1	c	m302
	dGMP[Cytosol]	dGMP	FALSE	obo.chebi:CHEBI:16192		1/C10H14N5O7P/c11-10-13-8-7(9(17)14-10)12-3-15(8)6-1-4(16)5(22-6)2-21-23(18,19)20/h3-6,16H,1-2H2,(H2,18,19,20)(H3,11,13,14,17)/t4-,5+,6+/m0/s1	c	m303
	dGTP[Cytosol]	dGTP	FALSE	obo.chebi:CHEBI:16497		1/C10H16N5O13P3/c11-10-13-8-7(9(17)14-10)12-3-15(8)6-1-4(16)5(26-6)2-25-30(21,22)28-31(23,24)27-29(18,19)20/h3-6,16H,1-2H2,(H,21,22)(H,23,24)(H2,18,19,20)(H3,11,13,14,17)/t4-,5+,6+/m0/s1	c	m304
	dGDP[Cytosol]	dGDP	FALSE	obo.chebi:CHEBI:28862		1/C10H15N5O10P2/c11-10-13-8-7(9(17)14-10)12-3-15(8)6-1-4(16)5(24-6)2-23-27(21,22)25-26(18,19)20/h3-6,16H,1-2H2,(H,21,22)(H2,18,19,20)(H3,11,13,14,17)/t4-,5+,6+/m0/s1	c	m305
	Guanosine 3'-diphosphate 5'-triphosphate[Cytosol]	Guanosine 3'-diphosphate 5'-triphosphate	FALSE	obo.chebi:CHEBI:16690		1/C10H18N5O20P5/c11-10-13-7-4(8(17)14-10)12-2-15(7)9-5(16)6(32-39(26,27)33-36(18,19)20)3(31-9)1-30-38(24,25)35-40(28,29)34-37(21,22)23/h2-3,5-6,9,16H,1H2,(H,24,25)(H,26,27)(H,28,29)(H2,18,19,20)(H2,21,22,23)(H3,11,13,14,17)/t3-,5-,6-,9-/m1/s1	c	m306
	GDP[Cytosol]	GDP	FALSE	obo.chebi:CHEBI:17552		1/C10H15N5O11P2/c11-10-13-7-4(8(18)14-10)12-2-15(7)9-6(17)5(16)3(25-9)1-24-28(22,23)26-27(19,20)21/h2-3,5-6,9,16-17H,1H2,(H,22,23)(H2,19,20,21)(H3,11,13,14,18)/t3-,5-,6-,9-/m1/s1	c	m307
	Inorganic triphosphate[Cytosol]	Inorganic triphosphate	FALSE	obo.chebi:CHEBI:18036	O10P3		c	m308
	dUTP[Cytosol]	dUTP	FALSE	obo.chebi:CHEBI:17625		1/C9H15N2O14P3/c12-5-3-8(11-2-1-7(13)10-9(11)14)23-6(5)4-22-27(18,19)25-28(20,21)24-26(15,16)17/h1-2,5-6,8,12H,3-4H2,(H,18,19)(H,20,21)(H,10,13,14)(H2,15,16,17)/t5-,6+,8+/m0/s1	c	m309
	dADP[Cytosol]	dADP	FALSE	obo.chebi:CHEBI:16174		1/C10H15N5O9P2/c11-9-8-10(13-3-12-9)15(4-14-8)7-1-5(16)6(23-7)2-22-26(20,21)24-25(17,18)19/h3-7,16H,1-2H2,(H,20,21)(H2,11,12,13)(H2,17,18,19)/t5-,6+,7+/m0/s1	c	m310
	dATP[Cytosol]	dATP	FALSE	obo.chebi:CHEBI:16284		1/C10H16N5O12P3/c11-9-8-10(13-3-12-9)15(4-14-8)7-1-5(16)6(25-7)2-24-29(20,21)27-30(22,23)26-28(17,18)19/h3-7,16H,1-2H2,(H,20,21)(H,22,23)(H2,11,12,13)(H2,17,18,19)/t5-,6+,7+/m0/s1	c	m311
	dAMP[Cytosol]	dAMP	FALSE	obo.chebi:CHEBI:17713		1/C10H14N5O6P/c11-9-8-10(13-3-12-9)15(4-14-8)7-1-5(16)6(21-7)2-20-22(17,18)19/h3-7,16H,1-2H2,(H2,11,12,13)(H2,17,18,19)/t5-,6+,7+/m0/s1	c	m312
	Deoxycytidine[Cytosol]	Deoxycytidine	FALSE	obo.chebi:CHEBI:15698		1/C9H13N3O4/c10-7-1-2-12(9(15)11-7)8-3-5(14)6(4-13)16-8/h1-2,5-6,8,13-14H,3-4H2,(H2,10,11,15)/t5?,6-,8-/m1/s1	c	m313
	Deoxyuridine[Cytosol]	Deoxyuridine	FALSE	obo.chebi:CHEBI:16450		1/C9H12N2O5/c12-4-6-5(13)3-8(16-6)11-2-1-7(14)10-9(11)15/h1-2,5-6,8,12-13H,3-4H2,(H,10,14,15)/t5-,6+,8+/m0/s1	c	m314
	dTDP[Cytosol]	dTDP	FALSE	obo.chebi:CHEBI:18075		1/C10H16N2O11P2/c1-5-3-12(10(15)11-9(5)14)8-2-6(13)7(22-8)4-21-25(19,20)23-24(16,17)18/h3,6-8,13H,2,4H2,1H3,(H,19,20)(H,11,14,15)(H2,16,17,18)/t6-,7+,8+/m0/s1	c	m315
	Thymidine[Cytosol]	Thymidine	FALSE	obo.chebi:CHEBI:17748		1/C10H14N2O5/c1-5-3-12(10(16)11-9(5)15)8-2-6(14)7(4-13)17-8/h3,6-8,13-14H,2,4H2,1H3,(H,11,15,16)/t6-,7+,8+/m0/s1/f/h11H	c	m316
	Uridine[Cytosol]	Uridine	FALSE	obo.chebi:CHEBI:16704		1/C9H12N2O6/c12-3-4-6(14)7(15)8(17-4)11-2-1-5(13)10-9(11)16/h1-2,4,6-8,12,14-15H,3H2,(H,10,13,16)/t4-,6-,7-,8-/m1/s1/f/h10H	c	m317
	Cytidine[Cytosol]	Cytidine	FALSE	obo.chebi:CHEBI:17562		1/C9H13N3O5/c10-5-1-2-12(9(16)11-5)8-7(15)6(14)4(3-13)17-8/h1-2,4,6-8,13-15H,3H2,(H2,10,11,16)/t4-,6-,7-,8-/m1/s1/f/h10H2	c	m318
	IDP[Cytosol]	IDP	FALSE	obo.chebi:CHEBI:17808		1/C10H14N4O11P2/c15-6-4(1-23-27(21,22)25-26(18,19)20)24-10(7(6)16)14-3-13-5-8(14)11-2-12-9(5)17/h2-4,6-7,10,15-16H,1H2,(H,21,22)(H,11,12,17)(H2,18,19,20)/t4-,6-,7-,10-/m1/s1	c	m319
	dUDP[Cytosol]	dUDP	FALSE	obo.chebi:CHEBI:28850		1/C9H14N2O11P2/c12-5-3-8(11-2-1-7(13)10-9(11)14)21-6(5)4-20-24(18,19)22-23(15,16)17/h1-2,5-6,8,12H,3-4H2,(H,18,19)(H,10,13,14)(H2,15,16,17)/t5-,6+,8+/m0/s1	c	m320
	N-Acetyl-D-glucosamine[Extraorganism]	N-Acetyl-D-glucosamine	FALSE	obo.chebi:CHEBI:506227		1/C8H15NO6/c1-3(11)9-5-7(13)6(12)4(2-10)15-8(5)14/h4-8,10,12-14H,2H2,1H3,(H,9,11)/t4-,5-,6-,7-,8u/m1/s1	e	m321
	N-Acetyl-D-glucosamine[b]	N-Acetyl-D-glucosamine	FALSE	obo.chebi:CHEBI:506227		1/C8H15NO6/c1-3(11)9-5-7(13)6(12)4(2-10)15-8(5)14/h4-8,10,12-14H,2H2,1H3,(H,9,11)/t4-,5-,6-,7-,8u/m1/s1	b	m322
	N-Acetylmuramate[Extraorganism]	N-Acetylmuramate	FALSE	obo.chebi:CHEBI:21615, 28881		1/C11H19NO8/c1-4(10(16)17)19-9-7(12-5(2)14)11(18)20-6(3-13)8(9)15/h4,6-9,11,13,15,18H,3H2,1-2H3,(H,12,14)(H,16,17)/t4-,6-,7-,8-,9-,11u/m1/s1	e	m323
	N-Acetylmuramate[b]	N-Acetylmuramate	FALSE	obo.chebi:CHEBI:21615, 28881		1/C11H19NO8/c1-4(10(16)17)19-9-7(12-5(2)14)11(18)20-6(3-13)8(9)15/h4,6-9,11,13,15,18H,3H2,1-2H3,(H,12,14)(H,16,17)/t4-,6-,7-,8-,9-,11u/m1/s1	b	m324
	N-acetylmuramate 6-phosphate[Cytosol]	N-acetylmuramate 6-phosphate	FALSE		C11H17NO11P		c	m325
	N-Acetyl-D-glucosamine 6-phosphate[Cytosol]	N-Acetyl-D-glucosamine 6-phosphate	FALSE	obo.chebi:CHEBI:15784		1/C8H16NO9P/c1-3(10)9-5-7(12)6(11)4(18-8(5)13)2-17-19(14,15)16/h4-8,11-13H,2H2,1H3,(H,9,10)(H2,14,15,16)/t4-,5-,6-,7-,8u/m1/s1	c	m326
	D-Glucosamine 6-phosphate[Cytosol]	D-Glucosamine 6-phosphate	FALSE	obo.chebi:CHEBI:15873		1/C6H14NO8P/c7-3-5(9)4(8)2(15-6(3)10)1-14-16(11,12)13/h2-6,8-10H,1,7H2,(H2,11,12,13)/t2-,3-,4-,5-,6u/m1/s1	c	m327
	D-Glucosamine 1-phosphate[Cytosol]	D-Glucosamine 1-phosphate	FALSE	obo.chebi:CHEBI:27625		1/C6H14NO8P/c7-3-5(10)4(9)2(1-8)14-6(3)15-16(11,12)13/h2-6,8-10H,1,7H2,(H2,11,12,13)/t2-,3-,4-,5-,6-/m1/s1	c	m328
	UDP-N-acetyl-3-O-(1-carboxyvinyl)-D-glucosamine[Cytosol]	UDP-N-acetyl-3-O-(1-carboxyvinyl)-D-glucosamine	FALSE	obo.chebi:CHEBI:16435		1/C20H29N3O19P2/c1-7(18(30)31)38-16-12(21-8(2)25)19(40-9(5-24)14(16)28)41-44(35,36)42-43(33,34)37-6-10-13(27)15(29)17(39-10)23-4-3-11(26)22-20(23)32/h3-4,9-10,12-17,19,24,27-29H,1,5-6H2,2H3,(H,21,25)(H,30,31)(H,33,34)(H,35,36)(H,22,26,32)/t9-,10-,12-,13-,14-,15-,16-,17-,19-/m1/s1	c	m329
	UDP-N-acetyl-D-glucosamine[Cytosol]	UDP-N-acetyl-D-glucosamine	FALSE	obo.chebi:CHEBI:16264		1/C17H27N3O17P2/c1-6(22)18-10-13(26)11(24)7(4-21)35-16(10)36-39(31,32)37-38(29,30)33-5-8-12(25)14(27)15(34-8)20-3-2-9(23)19-17(20)28/h2-3,7-8,10-16,21,24-27H,4-5H2,1H3,(H,18,22)(H,29,30)(H,31,32)(H,19,23,28)/t7-,8-,10-,11-,12-,13-,14-,15-,16-/m1/s1	c	m330
	UDP-N-acetylmuramate[Cytosol]	UDP-N-acetylmuramate	FALSE	obo.chebi:CHEBI:17882		1/C20H31N3O19P2/c1-7(18(30)31)38-16-12(21-8(2)25)19(40-9(5-24)14(16)28)41-44(35,36)42-43(33,34)37-6-10-13(27)15(29)17(39-10)23-4-3-11(26)22-20(23)32/h3-4,7,9-10,12-17,19,24,27-29H,5-6H2,1-2H3,(H,21,25)(H,30,31)(H,33,34)(H,35,36)(H,22,26,32)/t7-,9-,10-,12-,13-,14-,15-,16-,17-,19-/m1/s1	c	m331
	N-Acetyl-D-mannosamine 6-phosphate[Cytosol]	N-Acetyl-D-mannosamine 6-phosphate	FALSE	obo.chebi:CHEBI:28273		1/C8H16NO9P/c1-3(10)9-5-7(12)6(11)4(18-8(5)13)2-17-19(14,15)16/h4-8,11-13H,2H2,1H3,(H,9,10)(H2,14,15,16)/t4-,5+,6-,7-,8u/m1/s1	c	m332
	N-Acetyl-D-mannosamine[Cytosol]	N-Acetyl-D-mannosamine	FALSE	obo.chebi:CHEBI:17122		1/C8H15NO6/c1-3(11)9-5-7(13)6(12)4(2-10)15-8(5)14/h4-8,10,12-14H,2H2,1H3,(H,9,11)/t4-,5+,6-,7-,8u/m1/s1	c	m333
	N-Acetylneuraminate[Cytosol]	N-Acetylneuraminate	FALSE	obo.chebi:CHEBI:17012		1/C11H19NO9/c1-4(14)12-7-5(15)2-11(20,10(18)19)21-9(7)8(17)6(16)3-13/h5-9,13,15-17,20H,2-3H2,1H3,(H,12,14)(H,18,19)/t5-,6+,7+,8?,9+,11u/m0/s1	c	m334
	UDPglucose[Cytosol]	UDPglucose	FALSE	obo.chebi:CHEBI:18066, 52249		1/C15H24N2O17P2/c18-3-5-8(20)10(22)12(24)14(32-5)33-36(28,29)34-35(26,27)30-4-6-9(21)11(23)13(31-6)17-2-1-7(19)16-15(17)25/h1-2,5-6,8-14,18,20-24H,3-4H2,(H,26,27)(H,28,29)(H,16,19,25)/t5-,6-,8-,9-,10+,11-,12-,13-,14-/m1/s1	c	m335
	1-deoxy-D-xylulose 5-phosphate[Cytosol]	1-deoxy-D-xylulose 5-phosphate	FALSE	obo.chebi:CHEBI:16493		1/C5H11O7P/c1-3(6)5(8)4(7)2-12-13(9,10)11/h4-5,7-8H,2H2,1H3,(H2,9,10,11)/t4-,5-/m1/s1	c	m336
	2-phospho-4-(cytidine 5'-diphospho)-2-C-methyl-D-erythritol[Cytosol]	2-phospho-4-(cytidine 5'-diphospho)-2-C-methyl-D-erythritol	FALSE		C14H22N3O17P3		c	m337
	4-(cytidine 5'-diphospho)-2-C-methyl-D-erythritol[Cytosol]	4-(cytidine 5'-diphospho)-2-C-methyl-D-erythritol	FALSE	obo.chebi:CHEBI:16578		1/C14H25N3O14P2/c1-14(23,6-18)8(19)5-29-33(26,27)31-32(24,25)28-4-7-10(20)11(21)12(30-7)17-3-2-9(15)16-13(17)22/h2-3,7-8,10-12,18-21,23H,4-6H2,1H3,(H,24,25)(H,26,27)(H2,15,16,22)/t7-,8-,10-,11-,12-,14+/m1/s1	c	m338
	1-hydroxy-2-methyl-2-(E)-butenyl 4-diphosphate[Cytosol]	1-hydroxy-2-methyl-2-(E)-butenyl 4-diphosphate	FALSE	obo.chebi:CHEBI:15664		1/C5H12O8P2/c1-5(4-6)2-3-12-15(10,11)13-14(7,8)9/h2,6H,3-4H2,1H3,(H,10,11)(H2,7,8,9)/b5-2+	c	m339
	2-C-methyl-D-erythritol 2,4-cyclodiphosphate[Cytosol]	2-C-methyl-D-erythritol 2,4-cyclodiphosphate	FALSE	obo.chebi:CHEBI:18425		1/C5H12O9P2/c1-5(3-6)4(7)2-12-15(8,9)14-16(10,11)13-5/h4,6-7H,2-3H2,1H3,(H,8,9)(H,10,11)/t4-,5+/m1/s1	c	m340
	Dimethylallyl diphosphate[Cytosol]	Dimethylallyl diphosphate	FALSE	obo.chebi:CHEBI:16057		1/C5H12O7P2/c1-5(2)3-4-11-14(9,10)12-13(6,7)8/h3H,4H2,1-2H3,(H,9,10)(H2,6,7,8)	c	m341
	Isopentenyl diphosphate[Cytosol]	Isopentenyl diphosphate	FALSE	obo.chebi:CHEBI:16584		1/C5H12O7P2/c1-5(2)3-4-11-14(9,10)12-13(6,7)8/h1,3-4H2,2H3,(H,9,10)(H2,6,7,8)	c	m342
	Geranyl diphosphate[Cytosol]	Geranyl diphosphate	FALSE		C10H17O7P2		c	m343
	Farnesyl diphosphate[Cytosol]	Farnesyl diphosphate	FALSE	obo.chebi:CHEBI:17407		1/C15H28O7P2/c1-13(2)7-5-8-14(3)9-6-10-15(4)11-12-21-24(19,20)22-23(16,17)18/h7,9,11H,5-6,8,10,12H2,1-4H3,(H,19,20)(H2,16,17,18)/b14-9+,15-11+	c	m344
	Undecaprenyl diphosphate[Cytosol]	Undecaprenyl diphosphate	FALSE	kegg.compound:C04574		1/C55H92O7P2/c1-45(2)23-13-24-46(3)25-14-26-47(4)27-15-28-48(5)29-16-30-49(6)31-17-32-50(7)33-18-34-51(8)35-19-36-52(9)37-20-38-53(10)39-21-40-54(11)41-22-42-55(12)43-44-61-64(59,60)62-63(56,57)58/h23,25,27,29,31,33,35,37,39,41,43H,13-22,24,26,28,30,32,34,36,38,40,42,44H2,1-12H3,(H,59,60)(H2,56,57,58)/b46-25+,47-27+,48-29-,49-31-,50-33-,51-35-,52-37-,53-39-,54-41-,55-43-	c	m345
	all-trans-Heptaprenyl diphosphate[Cytosol]	all-trans-Heptaprenyl diphosphate	FALSE	obo.chebi:CHEBI:17613		1S/C35H60O7P2/c1-29(2)15-9-16-30(3)17-10-18-31(4)19-11-20-32(5)21-12-22-33(6)23-13-24-34(7)25-14-26-35(8)27-28-41-44(39,40)42-43(36,37)38/h15,17,19,21,23,25,27H,9-14,16,18,20,22,24,26,28H2,1-8H3,(H,39,40)(H2,36,37,38)/b30-17+,31-19+,32-21+,33-23+,34-25+,35-27+	c	m346
	all-trans-Hexaprenyl diphosphate[Cytosol]	all-trans-Hexaprenyl diphosphate	FALSE		C30H49O7P2		c	m347
	D-Alanine[Cytosol]	D-Alanine	FALSE	obo.chebi:CHEBI:15570		1/C3H7NO2/c1-2(4)3(5)6/h2H,4H2,1H3,(H,5,6)/t2-/m1/s1	c	m348
	D-Glutamate[Cytosol]	D-Glutamate	FALSE	obo.chebi:CHEBI:15966		1/C5H9NO4/c6-3(5(9)10)1-2-4(7)8/h3H,1-2,6H2,(H,7,8)(H,9,10)/t3-/m1/s1	c	m349
	UDP-N-acetylmuramoyl-L-alanine[Cytosol]	UDP-N-acetylmuramoyl-L-alanine	FALSE	obo.chebi:CHEBI:16932		1/C23H36N4O20P2/c1-8(21(35)36)24-19(34)9(2)43-18-14(25-10(3)29)22(45-11(6-28)16(18)32)46-49(40,41)47-48(38,39)42-7-12-15(31)17(33)20(44-12)27-5-4-13(30)26-23(27)37/h4-5,8-9,11-12,14-18,20,22,28,31-33H,6-7H2,1-3H3,(H,24,34)(H,25,29)(H,35,36)(H,38,39)(H,40,41)(H,26,30,37)/t8-,9+,11+,12+,14+,15+,16+,17+,18+,20+,22+/m0/s1	c	m350
	UDP-N-acetylmuramoyl-L-alanyl-D-glutamate[Cytosol]	UDP-N-acetylmuramoyl-L-alanyl-D-glutamate	FALSE	obo.chebi:CHEBI:16970		1/C28H43N5O23P2/c1-10(23(42)31-13(26(44)45)4-5-17(37)38)29-24(43)11(2)52-22-18(30-12(3)35)27(54-14(8-34)20(22)40)55-58(49,50)56-57(47,48)51-9-15-19(39)21(41)25(53-15)33-7-6-16(36)32-28(33)46/h6-7,10-11,13-15,18-22,25,27,34,39-41H,4-5,8-9H2,1-3H3,(H,29,43)(H,30,35)(H,31,42)(H,37,38)(H,44,45)(H,47,48)(H,49,50)(H,32,36,46)/t10-,11+,13+,14+,15+,18+,19+,20+,21+,22+,25+,27+/m0/s1	c	m351
	UDP-N-acetylmuramoyl-L-alanyl-D-gamma-glutamyl-meso-2,6-diaminopimelate[Cytosol]	UDP-N-acetylmuramoyl-L-alanyl-D-gamma-glutamyl-meso-2,6-diaminopimelate	FALSE	obo.chebi:CHEBI:28639		1/C35H55N7O26P2/c1-13(28(50)40-18(33(56)57)7-8-21(45)39-17(32(54)55)6-4-5-16(36)31(52)53)37-29(51)14(2)64-27-23(38-15(3)44)34(66-19(11-43)25(27)48)67-70(61,62)68-69(59,60)63-12-20-24(47)26(49)30(65-20)42-10-9-22(46)41-35(42)58/h9-10,13-14,16-20,23-27,30,34,43,47-49H,4-8,11-12,36H2,1-3H3,(H,37,51)(H,38,44)(H,39,45)(H,40,50)(H,52,53)(H,54,55)(H,56,57)(H,59,60)(H,61,62)(H,41,46,58)/t13-,14-,16-,17+,…	c	m352
	D-Alanyl-D-alanine[Cytosol]	D-Alanyl-D-alanine	FALSE	obo.chebi:CHEBI:16576		1/C6H12N2O3/c1-3(7)5(9)8-4(2)6(10)11/h3-4H,7H2,1-2H3,(H,8,9)(H,10,11)/t3-,4+/m1/s1	c	m353
	UDP-N-acetylmuramoyl-L-alanyl-D-glutamyl-meso-2,6-diaminopimeloyl-D-alanyl-D-alanine[Cytosol]	UDP-N-acetylmuramoyl-L-alanyl-D-glutamyl-meso-2,6-diaminopimeloyl-D-alanyl-D-alanine	FALSE	obo.chebi:CHEBI:18199		1/C41H65N9O28P2/c1-15(32(58)45-17(3)37(62)63)44-35(61)21(8-6-7-20(42)38(64)65)47-25(53)10-9-22(39(66)67)48-33(59)16(2)43-34(60)18(4)74-31-27(46-19(5)52)40(76-23(13-51)29(31)56)77-80(71,72)78-79(69,70)73-14-24-28(55)30(57)36(75-24)50-12-11-26(54)49-41(50)68/h11-12,15-18,20-24,27-31,36,40,51,55-57H,6-10,13-14,42H2,1-5H3,(H,43,60)(H,44,61)(H,45,58)(H,46,52)(H,47,53)(H,48,59)(H,62,63)(H,64,65)(H,66,6…	c	m354
	Undecaprenyl phosphate[Cytosol]	Undecaprenyl phosphate	FALSE	obo.chebi:CHEBI:16141		1/C55H91O4P/c1-45(2)23-13-24-46(3)25-14-26-47(4)27-15-28-48(5)29-16-30-49(6)31-17-32-50(7)33-18-34-51(8)35-19-36-52(9)37-20-38-53(10)39-21-40-54(11)41-22-42-55(12)43-44-59-60(56,57)58/h23,25,27,29,31,33,35,37,39,41,43H,13-22,24,26,28,30,32,34,36,38,40,42,44H2,1-12H3,(H2,56,57,58)/b46-25+,47-27+,48-29+,49-31+,50-33+,51-35+,52-37+,53-39+,54-41+,55-43+	c	m355
	Undecaprenyl-diphospho-N-acetylmuramoyl-L-alanyl-D-glutamyl-meso-2,6-diaminopimeloyl-D-alanyl-D-alanine[Cytosol]	Undecaprenyl-diphospho-N-acetylmuramoyl-L-alanyl-D-glutamyl-meso-2,6-diaminopimeloyl-D-alanyl-D-alanine	FALSE	kegg.compound:C05897		1/C87H143N7O23P2/c1-56(2)29-18-30-57(3)31-19-32-58(4)33-20-34-59(5)35-21-36-60(6)37-22-38-61(7)39-23-40-62(8)41-24-42-63(9)43-25-44-64(10)45-26-46-65(11)47-27-48-66(12)53-54-113-118(109,110)117-119(111,112)116-87-77(92-71(17)96)79(78(98)75(55-95)115-87)114-70(16)82(101)89-68(14)81(100)94-74(86(107)108)51-52-76(97)93-73(50-28-49-72(88)85(105)106)83(102)90-67(13)80(99)91-69(15)84(103)104/h29,31,33,…	c	m356
	Undecaprenyl-diphospho-N-acetylmuramoyl-(N-acetylglucosamine)-L-ala-D-glu-meso-2,6-diaminopimeloyl-D-ala-D-ala[Cytosol]	Undecaprenyl-diphospho-N-acetylmuramoyl-(N-acetylglucosamine)-L-ala-D-glu-meso-2,6-diaminopimeloyl-D-ala-D-ala	FALSE	obo.chebi:CHEBI:28138		1/C95H156N8O28P2/c1-58(2)30-19-31-59(3)32-20-33-60(4)34-21-35-61(5)36-22-37-62(6)38-23-39-63(7)40-24-41-64(8)42-25-43-65(9)44-26-45-66(10)46-27-47-67(11)48-28-49-68(12)54-55-125-132(121,122)131-133(123,124)130-95-82(101-74(18)107)86(85(79(57-105)128-95)129-94-81(100-73(17)106)84(110)83(109)78(56-104)127-94)126-72(16)89(113)97-70(14)88(112)103-77(93(119)120)52-53-80(108)102-76(51-29-50-75(96)92(11…	c	m357
	Crosslinked peptideglycan[Cytosol]	Crosslinked peptideglycan	FALSE	obo.PubChem.PubChem:46173105	C203H318N28O87P2		c	m358
	L-alanine-D-glutamate-meso-2,6-diaminoheptanedioate[Cytosol]	L-alanine-D-glutamate-meso-2,6-diaminoheptanedioate	FALSE		C15H25N4O8		c	m360
	L-alanine-D-glutamate-meso-2,6-diaminoheptanedioate[Extraorganism]	L-alanine-D-glutamate-meso-2,6-diaminoheptanedioate	FALSE		C15H25N4O8		e	m361
	L-alanine-D-glutamate-meso-2,6-diaminoheptanedioate-D-alanine[Cytosol]	L-alanine-D-glutamate-meso-2,6-diaminoheptanedioate-D-alanine	FALSE		C18H30N5O9		c	m362
	L-alanine-D-glutamate-meso-2,6-diaminoheptanedioate-D-alanine[Extraorganism]	L-alanine-D-glutamate-meso-2,6-diaminoheptanedioate-D-alanine	FALSE		C18H30N5O9		e	m363
	(R)-Pantoate[Cytosol]	(R)-Pantoate	FALSE	obo.chebi:CHEBI:14737, 15980		1/C6H12O4/c1-6(2,3-7)4(8)5(9)10/h4,7-8H,3H2,1-2H3,(H,9,10)/t4-/m0/s1	c	m364
	2-Dehydropantoate[Cytosol]	2-Dehydropantoate	FALSE	obo.chebi:CHEBI:11561, 17094		1/C6H10O4/c1-6(2,3-7)4(8)5(9)10/h7H,3H2,1-2H3,(H,9,10)	c	m365
	(R)-Pantothenate[Cytosol]	(R)-Pantothenate	FALSE	obo.chebi:CHEBI:29032, 46905, 7916		1/C9H17NO5/c1-9(2,5-11)7(14)8(15)10-4-3-6(12)13/h7,11,14H,3-5H2,1-2H3,(H,10,15)(H,12,13)/t7-/m0/s1	c	m366
	D-4'-Phosphopantothenate[Cytosol]	D-4'-Phosphopantothenate	FALSE	obo.chebi:CHEBI:15905		1/C9H18NO8P/c1-9(2,5-18-19(15,16)17)7(13)8(14)10-4-3-6(11)12/h7,13H,3-5H2,1-2H3,(H,10,14)(H,11,12)(H2,15,16,17)/t7-/m0/s1	c	m367
	N-((R)-4-Phosphopantothenoyl)-L-cysteine[Cytosol]	N-((R)-4-Phosphopantothenoyl)-L-cysteine	FALSE	obo.chebi:CHEBI:15769		1/C12H23N2O9PS/c1-12(2,6-23-24(20,21)22)9(16)10(17)13-4-3-8(15)14-7(5-25)11(18)19/h7,9,16,25H,3-6H2,1-2H3,(H,13,17)(H,14,15)(H,18,19)(H2,20,21,22)/t7-,9-/m0/s1	c	m368
	Pantetheine 4'-phosphate[Cytosol]	Pantetheine 4'-phosphate	FALSE	obo.chebi:CHEBI:16858, 4222		1/C11H23N2O7PS/c1-11(2,7-20-21(17,18)19)9(15)10(16)13-4-3-8(14)12-5-6-22/h9,15,22H,3-7H2,1-2H3,(H,12,14)(H,13,16)(H2,17,18,19)/t9-/m0/s1	c	m369
	Dephospho-CoA[Cytosol]	Dephospho-CoA	FALSE	obo.chebi:CHEBI:15468		1/C21H35N7O13P2S/c1-21(2,16(32)19(33)24-4-3-12(29)23-5-6-44)8-39-43(36,37)41-42(34,35)38-7-11-14(30)15(31)20(40-11)28-10-27-13-17(22)25-9-26-18(13)28/h9-11,14-16,20,30-32,44H,3-8H2,1-2H3,(H,23,29)(H,24,33)(H,34,35)(H,36,37)(H2,22,25,26)/t11-,14-,15-,16+,20-/m1/s1	c	m370
	Adenosine 3',5'-bisphosphate[Cytosol]	Adenosine 3',5'-bisphosphate	FALSE	obo.chebi:CHEBI:17985		1/C10H15N5O10P2/c11-8-5-9(13-2-12-8)15(3-14-5)10-6(16)7(25-27(20,21)22)4(24-10)1-23-26(17,18)19/h2-4,6-7,10,16H,1H2,(H2,11,12,13)(H2,17,18,19)(H2,20,21,22)/t4-,6-,7-,10-/m1/s1	c	m371
	acyl carrier protein[Cytosol]	acyl carrier protein	FALSE		C11H21N2O7PRS		c	m372
	apoprotein [acyl carrier protein][Cytosol]	apoprotein [acyl carrier protein]	FALSE		RHO		c	m373
	Deamino-NAD+[Cytosol]	Deamino-NAD+	FALSE	obo.chebi:CHEBI:18304		1/C21H26N6O15P2/c22-17-12-18(24-7-23-17)27(8-25-12)20-16(31)14(29)11(41-20)6-39-44(36,37)42-43(34,35)38-5-10-13(28)15(30)19(40-10)26-3-1-2-9(4-26)21(32)33/h1-4,7-8,10-11,13-16,19-20,28-31H,5-6H2,(H4-,22,23,24,32,33,34,35,36,37)/p+1/t10-,11-,13-,14-,15-,16-,19-,20-/m1/s1	c	m374
	Nicotinate D-ribonucleotide[Cytosol]	Nicotinate D-ribonucleotide	FALSE	obo.chebi:CHEBI:15763		1/C11H14NO9P/c13-8-7(5-20-22(17,18)19)21-10(9(8)14)12-3-1-2-6(4-12)11(15)16/h1-4,7-10,13-14H,5H2,(H2-,15,16,17,18,19)/p+1/t7-,8-,9-,10-/m1/s1	c	m375
	Nicotinate[Cytosol]	Nicotinate	FALSE	obo.chebi:CHEBI:15940		1/C6H5NO2/c8-6(9)5-2-1-3-7-4-5/h1-4H,(H,8,9)	c	m376
	Nicotinate[Extraorganism]	Nicotinate	FALSE	obo.chebi:CHEBI:15940		1/C6H5NO2/c8-6(9)5-2-1-3-7-4-5/h1-4H,(H,8,9)	e	m377
	Nicotinate[b]	Nicotinate	TRUE	obo.chebi:CHEBI:15940		1/C6H5NO2/c8-6(9)5-2-1-3-7-4-5/h1-4H,(H,8,9)	b	m378
	Oxidized thioredoxin[Cytosol]	Oxidized thioredoxin	FALSE	obo.chebi:CHEBI:18191	X		c	m379
	Reduced thioredoxin[Cytosol]	Reduced thioredoxin	FALSE	obo.chebi:CHEBI:15967	XH2		c	m380
	Propanoyl phosphate[Cytosol]	Propanoyl phosphate	FALSE	obo.chebi:CHEBI:8478		1/C3H7O5P/c1-2-3(4)8-9(5,6)7/h2H2,1H3,(H2,5,6,7)	c	m381
	Propionate (n-C3:0)[Cytosol]	Propionate (n-C3:0)	FALSE		C3H5O2		c	m382
	Propanoyl-CoA[Cytosol]	Propanoyl-CoA	FALSE	obo.chebi:CHEBI:57392	C24H36N7O17P3S		c	m383
	Acetoacetyl-CoA[Cytosol]	Acetoacetyl-CoA	FALSE	obo.chebi:CHEBI:15345		1S/C25H40N7O18P3S/c1-13(33)8-16(35)54-7-6-27-15(34)4-5-28-23(38)20(37)25(2,3)10-47-53(44,45)50-52(42,43)46-9-14-19(49-51(39,40)41)18(36)24(48-14)32-12-31-17-21(26)29-11-30-22(17)32/h11-12,14,18-20,24,36-37H,4-10H2,1-3H3,(H,27,34)(H,28,38)(H,42,43)(H,44,45)(H2,26,29,30)(H2,39,40,41)/t14-,18-,19-,20+,24-/m1/s1	c	m384
	Butanoyl-CoA[Cytosol]	Butanoyl-CoA	FALSE	obo.chebi:CHEBI:15517		1S/C25H42N7O17P3S/c1-4-5-16(34)53-9-8-27-15(33)6-7-28-23(37)20(36)25(2,3)11-46-52(43,44)49-51(41,42)45-10-14-19(48-50(38,39)40)18(35)24(47-14)32-13-31-17-21(26)29-12-30-22(17)32/h12-14,18-20,24,35-36H,4-11H2,1-3H3,(H,27,33)(H,28,37)(H,41,42)(H,43,44)(H2,26,29,30)(H2,38,39,40)/t14-,18-,19-,20+,24-/m1/s1	c	m385
	Crotonoyl-CoA[Cytosol]	Crotonoyl-CoA	FALSE	obo.chebi:CHEBI:15473		1S/C25H40N7O17P3S/c1-4-5-16(34)53-9-8-27-15(33)6-7-28-23(37)20(36)25(2,3)11-46-52(43,44)49-51(41,42)45-10-14-19(48-50(38,39)40)18(35)24(47-14)32-13-31-17-21(26)29-12-30-22(17)32/h4-5,12-14,18-20,24,35-36H,6-11H2,1-3H3,(H,27,33)(H,28,37)(H,41,42)(H,43,44)(H2,26,29,30)(H2,38,39,40)/b5-4+/t14-,18-,19-,20+,24-/m1/s1	c	m386
	Acetyl-ACP[Cytosol]	Acetyl-ACP	FALSE	obo.chebi:CHEBI:17093	C13H23N2O8PRS		c	m389
	Malonyl-CoA[Cytosol]	Malonyl-CoA	FALSE	obo.chebi:CHEBI:15531	C24H33N7O19P3S		c	m390
	Malonyl-[acyl-carrier protein][Cytosol]	Malonyl-[acyl-carrier protein]	FALSE	obo.chebi:CHEBI:17330	C14H22N2O10PRS		c	m391
	Acetoacetyl-ACP[Cytosol]	Acetoacetyl-ACP	FALSE	obo.chebi:CHEBI:2393	C15H25N2O9PRS		c	m392
	(3R)-3-Hydroxyacyl-[acyl-carrier protein][Cytosol]	(3R)-3-Hydroxyacyl-[acyl-carrier protein]	FALSE	kegg.compound:C01271	C15H27N2O9PRS		c	m393
	But-2-enoyl-[acyl-carrier protein][Cytosol]	But-2-enoyl-[acyl-carrier protein]	FALSE	kegg.compound:C04246	C15H25N2O8PRS		c	m394
	Butyryl-ACP (n-C4:0ACP)[Cytosol]	Butyryl-ACP (n-C4:0ACP)	FALSE	kegg.compound:C05745	C15H27N2O8PRS		c	m395
	3-Oxohexanoyl-[acyl-carrier protein][Cytosol]	3-Oxohexanoyl-[acyl-carrier protein]	FALSE	kegg.compound:C05746	C17H29N2O9PRS		c	m396
	(R)-3-Hydroxyhexanoyl-[acyl-carrier protein][Cytosol]	(R)-3-Hydroxyhexanoyl-[acyl-carrier protein]	FALSE	kegg.compound:C05747	C17H31N2O9PRS		c	m397
	trans-Hex-2-enoyl-[acyl-carrier protein][Cytosol]	trans-Hex-2-enoyl-[acyl-carrier protein]	FALSE	kegg.compound:C05748	C17H29N2O8PRS		c	m398
	Hexanoyl-ACP (n-C6:0ACP)[Cytosol]	Hexanoyl-ACP (n-C6:0ACP)	FALSE	kegg.compound:C05749	C17H31N2O8PRS		c	m399
	3-Oxooctanoyl-[acyl-carrier protein][Cytosol]	3-Oxooctanoyl-[acyl-carrier protein]	FALSE	kegg.compound:C05750	C19H33N2O9PRS		c	m400
	(R)-3-Hydroxyoctanoyl-[acyl-carrier protein][Cytosol]	(R)-3-Hydroxyoctanoyl-[acyl-carrier protein]	FALSE	kegg.compound:C04620	C19H35N2O9PRS		c	m401
	trans-Oct-2-enoyl-[acyl-carrier protein][Cytosol]	trans-Oct-2-enoyl-[acyl-carrier protein]	FALSE	kegg.compound:C05751	C19H33N2O8PRS		c	m402
	Octanoyl-ACP (n-C8:0ACP)[Cytosol]	Octanoyl-ACP (n-C8:0ACP)	FALSE	obo.chebi:CHEBI:7725	C19H35N2O8PRS		c	m403
	3-Oxodecanoyl-[acyl-carrier protein][Cytosol]	3-Oxodecanoyl-[acyl-carrier protein]	FALSE	kegg.compound:C05753	C21H37N2O9PRS		c	m404
	(R)-3-Hydroxydecanoyl-[acyl-carrier protein][Cytosol]	(R)-3-Hydroxydecanoyl-[acyl-carrier protein]	FALSE	kegg.compound:C04619	C21H39N2O9PRS		c	m405
	trans-Dec-2-enoyl-[acyl-carrier protein][Cytosol]	trans-Dec-2-enoyl-[acyl-carrier protein]	FALSE	kegg.compound:C05754	C21H37N2O8PRS		c	m406
	Decanoyl-ACP (n-C10:0ACP)[Cytosol]	Decanoyl-ACP (n-C10:0ACP)	FALSE	obo.chebi:CHEBI:4349	C21H39N2O8PRS		c	m407
	3-Oxododecanoyl-[acyl-carrier protein][Cytosol]	3-Oxododecanoyl-[acyl-carrier protein]	FALSE	kegg.compound:C05756	C23H41N2O9PRS		c	m408
	(R)-3-Hydroxydodecanoyl-[acyl-carrier protein][Cytosol]	(R)-3-Hydroxydodecanoyl-[acyl-carrier protein]	FALSE	kegg.compound:C05757	C23H43N2O9PRS		c	m409
	trans-Dodec-2-enoyl-[acyl-carrier protein][Cytosol]	trans-Dodec-2-enoyl-[acyl-carrier protein]	FALSE	kegg.compound:C05758	C23H41N2O8PRS		c	m410
	Dodecanoyl-ACP (n-C12:0ACP)[Cytosol]	Dodecanoyl-ACP (n-C12:0ACP)	FALSE	obo.chebi:CHEBI:16759	C23H43N2O8PRS		c	m411
	3-Oxotetradecanoyl-[acyl-carrier protein][Cytosol]	3-Oxotetradecanoyl-[acyl-carrier protein]	FALSE	kegg.compound:C05759	C25H45N2O9PRS		c	m412
	(R)-3-Hydroxytetradecanoyl-[acyl-carrier protein][Cytosol]	(R)-3-Hydroxytetradecanoyl-[acyl-carrier protein]	FALSE	kegg.compound:C04688	C25H47N2O9PRS		c	m413
	trans-Tetradec-2-enoyl-[acyl-carrier protein][Cytosol]	trans-Tetradec-2-enoyl-[acyl-carrier protein]	FALSE	kegg.compound:C05760	C25H45N2O8PRS		c	m414
	Myristoyl-ACP (n-C14:0ACP)[Cytosol]	Myristoyl-ACP (n-C14:0ACP)	FALSE	obo.chebi:CHEBI:50651	C25H47N2O8PRS		c	m415
	3-Oxohexadecanoyl-[acyl-carrier protein][Cytosol]	3-Oxohexadecanoyl-[acyl-carrier protein]	FALSE	kegg.compound:C05762	C27H49N2O9PRS		c	m416
	R-3-hydroxypalmitoyl-[acyl-carrier protein][Cytosol]	R-3-hydroxypalmitoyl-[acyl-carrier protein]	FALSE	kegg.compound:C04633	C27H51N2O9PRS		c	m417
	trans-Hexadec-2-enoyl-[acyl-carrier protein][Cytosol]	trans-Hexadec-2-enoyl-[acyl-carrier protein]	FALSE	kegg.compound:C05763	C27H49N2O8PRS		c	m418
	Palmitoyl-ACP (n-C16:0ACP)[Cytosol]	Palmitoyl-ACP (n-C16:0ACP)	FALSE	obo.chebi:CHEBI:5697	C27H51N2O8PRS		c	m419
	3-Oxooctadecanoyl-[acyl-carrier protein][Cytosol]	3-Oxooctadecanoyl-[acyl-carrier protein]	FALSE		C29H53N2O9PRS		c	m420
	(R)-3-Hydroxyoctadecanoyl-[acyl-carrier protein][Cytosol]	(R)-3-Hydroxyoctadecanoyl-[acyl-carrier protein]	FALSE		C29H55N2O9PRS		c	m421
	trans-octadec-2-enoyl-[acyl-carrier protein][Cytosol]	trans-octadec-2-enoyl-[acyl-carrier protein]	FALSE		C29H53N2O8PRS		c	m422
	Octadecanoyl-ACP (n-C18:0ACP)[Cytosol]	Octadecanoyl-ACP (n-C18:0ACP)	FALSE		C29H55N2O8PRS		c	m423
	cis-dec-3-enoyl-[acyl-carrier protein] (n-C10:1)[Cytosol]	cis-dec-3-enoyl-[acyl-carrier protein] (n-C10:1)	FALSE		C21H37N2O8PRS		c	m424
	3-oxo-cis-dodec-5-enoyl-[acyl-carrier protein][Cytosol]	3-oxo-cis-dodec-5-enoyl-[acyl-carrier protein]	FALSE		C23H39N2O9PRS		c	m425
	(R)-3-hydroxy-cis-dodec-5-enoyl-[acyl-carrier protein][Cytosol]	(R)-3-hydroxy-cis-dodec-5-enoyl-[acyl-carrier protein]	FALSE		C23H41N2O9PRS		c	m426
	trans-3-cis-5-dodecenoyl-[acyl-carrier protein][Cytosol]	trans-3-cis-5-dodecenoyl-[acyl-carrier protein]	FALSE		C23H39N2O8PRS		c	m427
	cis-dodec-5-enoyl-[acyl-carrier protein] (n-C12:1)[Cytosol]	cis-dodec-5-enoyl-[acyl-carrier protein] (n-C12:1)	FALSE		C23H41N2O8PRS		c	m428
	3-oxo-cis-myristol-7-eoyl-[acyl-carrier protein][Cytosol]	3-oxo-cis-myristol-7-eoyl-[acyl-carrier protein]	FALSE		C25H43N2O9PRS		c	m429
	(R)-3-hydroxy-cis-myristol-7-eoyl-[acyl-carrier protein][Cytosol]	(R)-3-hydroxy-cis-myristol-7-eoyl-[acyl-carrier protein]	FALSE		C25H45N2O9PRS		c	m430
	trans-3-cis-7-myristoleoyl-[acyl-carrier protein][Cytosol]	trans-3-cis-7-myristoleoyl-[acyl-carrier protein]	FALSE		C25H43N2O8PRS		c	m431
	cis-tetradec-7-enoyl-[acyl-carrier protein] (n-C14:1)[Cytosol]	cis-tetradec-7-enoyl-[acyl-carrier protein] (n-C14:1)	FALSE		C25H45N2O8PRS		c	m432
	3-oxo-cis-palm-9-eoyl-[acyl-carrier protein][Cytosol]	3-oxo-cis-palm-9-eoyl-[acyl-carrier protein]	FALSE		C27H47N2O9PRS		c	m433
	(R)-3-hydroxy-cis-palm-9-eoyl-[acyl-carrier protein][Cytosol]	(R)-3-hydroxy-cis-palm-9-eoyl-[acyl-carrier protein]	FALSE		C27H49N2O9PRS		c	m434
	trans-3-cis-9-palmitoleoyl-[acyl-carrier protein][Cytosol]	trans-3-cis-9-palmitoleoyl-[acyl-carrier protein]	FALSE		C27H47N2O8PRS		c	m435
	cis-hexadec-9-enoyl-[acyl-carrier protein] (n-C16:1)[Cytosol]	cis-hexadec-9-enoyl-[acyl-carrier protein] (n-C16:1)	FALSE		C27H49N2O8PRS		c	m436
	3-oxo-cis-vacc-11-enoyl-[acyl-carrier protein][Cytosol]	3-oxo-cis-vacc-11-enoyl-[acyl-carrier protein]	FALSE		C29H51N2O9PRS		c	m437
	(R)-3-hydroxy-cis-vacc-11-enoyl-[acyl-carrier protein][Cytosol]	(R)-3-hydroxy-cis-vacc-11-enoyl-[acyl-carrier protein]	FALSE		C29H53N2O9PRS		c	m438
	trans-3-cis-11-vacceoyl-[acyl-carrier protein][Cytosol]	trans-3-cis-11-vacceoyl-[acyl-carrier protein]	FALSE		C29H51N2O8PRS		c	m439
	cis-octadec-11-enoyl-[acyl-carrier protein] (n-C18:1)[Cytosol]	cis-octadec-11-enoyl-[acyl-carrier protein] (n-C18:1)	FALSE		C29H53N2O8PRS		c	m440
	Glycerol 3-phosphate[Cytosol]	Glycerol 3-phosphate	FALSE	obo.chebi:CHEBI:15978		1/C3H9O6P/c4-1-3(5)2-9-10(6,7)8/h3-5H,1-2H2,(H2,6,7,8)/t3-/m1/s1	c	m441
	1-dodecanoyl-sn-glycerol 3-phosphate[Cytosol]	1-dodecanoyl-sn-glycerol 3-phosphate	FALSE		C15H29O7P1		c	m442
	1-tetradecanoyl-sn-glycerol 3-phosphate[Cytosol]	1-tetradecanoyl-sn-glycerol 3-phosphate	FALSE		C17H33O7P1		c	m443
	1-tetradec-7-enoyl-sn-glycerol 3-phosphate[Cytosol]	1-tetradec-7-enoyl-sn-glycerol 3-phosphate	FALSE		C17H31O7P1		c	m444
	1-hexadecanoyl-sn-glycerol 3-phosphate[Cytosol]	1-hexadecanoyl-sn-glycerol 3-phosphate	FALSE		C19H37O7P1		c	m445
	1-hexadec-9-enoyl-sn-glycerol 3-phosphate[Cytosol]	1-hexadec-9-enoyl-sn-glycerol 3-phosphate	FALSE		C19H35O7P1		c	m446
	1-octadecanoyl-sn-glycerol 3-phosphate[Cytosol]	1-octadecanoyl-sn-glycerol 3-phosphate	FALSE		C21H41O7P1		c	m447
	1-octadec-11-enoyl-sn-glycerol 3-phosphate[Cytosol]	1-octadec-11-enoyl-sn-glycerol 3-phosphate	FALSE		C21H39O7P1		c	m448
	1,2-didodecanoyl-sn-glycerol 3-phosphate[Cytosol]	1,2-didodecanoyl-sn-glycerol 3-phosphate	FALSE	obo.chebi:CHEBI:16337	C27H51O8P1		c	m449
	1,2-ditetradecanoyl-sn-glycerol 3-phosphate[Cytosol]	1,2-ditetradecanoyl-sn-glycerol 3-phosphate	FALSE	obo.chebi:CHEBI:16337	C31H59O8P1		c	m450
	1,2-ditetradec-7-enoyl-sn-glycerol 3-phosphate[Cytosol]	1,2-ditetradec-7-enoyl-sn-glycerol 3-phosphate	FALSE	obo.chebi:CHEBI:16337	C31H55O8P1		c	m451
	1,2-dihexadecanoyl-sn-glycerol 3-phosphate[Cytosol]	1,2-dihexadecanoyl-sn-glycerol 3-phosphate	FALSE	obo.chebi:CHEBI:16337	C35H67O8P1		c	m452
	1,2-dihexadec-9-enoyl-sn-glycerol 3-phosphate[Cytosol]	1,2-dihexadec-9-enoyl-sn-glycerol 3-phosphate	FALSE	obo.chebi:CHEBI:16337	C35H63O8P1		c	m453
	1,2-dioctadecanoyl-sn-glycerol 3-phosphate[Cytosol]	1,2-dioctadecanoyl-sn-glycerol 3-phosphate	FALSE	obo.chebi:CHEBI:16337	C39H75O8P1		c	m454
	1,2-dioctadec-11-enoyl-sn-glycerol 3-phosphate[Cytosol]	1,2-dioctadec-11-enoyl-sn-glycerol 3-phosphate	FALSE	obo.chebi:CHEBI:16337	C39H71O8P1		c	m455
	CDP-1,2-didodecanoylglycerol[Cytosol]	CDP-1,2-didodecanoylglycerol	FALSE		C36H63N3O15P2		c	m456
	CDP-1,2-ditetradecanoylglycerol[Cytosol]	CDP-1,2-ditetradecanoylglycerol	FALSE		C40H71N3O15P2		c	m457
	CDP-1,2-ditetradec-7-enoylglycerol[Cytosol]	CDP-1,2-ditetradec-7-enoylglycerol	FALSE		C40H67N3O15P2		c	m458
	CDP-1,2-dihexadecanoylglycerol[Cytosol]	CDP-1,2-dihexadecanoylglycerol	FALSE		C44H79N3O15P2		c	m459
	CDP-1,2-dihexadec-9-enoylglycerol[Cytosol]	CDP-1,2-dihexadec-9-enoylglycerol	FALSE		C44H75N3O15P2		c	m460
	CDP-1,2-dioctadecanoylglycerol[Cytosol]	CDP-1,2-dioctadecanoylglycerol	FALSE		C48H87N3O15P2		c	m461
	CDP-1,2-dioctadec-11-enoylglycerol[Cytosol]	CDP-1,2-dioctadec-11-enoylglycerol	FALSE		C48H83N3O15P2		c	m462
	Phosphatidylglycerophosphate (didodecanoyl, n-C12:0)[Cytosol]	Phosphatidylglycerophosphate (didodecanoyl, n-C12:0)	FALSE	obo.chebi:CHEBI:37393	C30H57O13P2		c	m463
	Phosphatidylglycerophosphate (ditetradecanoyl, n-C14:0)[Cytosol]	Phosphatidylglycerophosphate (ditetradecanoyl, n-C14:0)	FALSE	obo.chebi:CHEBI:37393	C34H65O13P2		c	m464
	Phosphatidylglycerophosphate (ditetradec-7-enoyl, n-C14:1)[Cytosol]	Phosphatidylglycerophosphate (ditetradec-7-enoyl, n-C14:1)	FALSE	obo.chebi:CHEBI:37393	C34H61O13P2		c	m465
	Phosphatidylglycerophosphate (dihexadecanoyl, n-C16:0)[Cytosol]	Phosphatidylglycerophosphate (dihexadecanoyl, n-C16:0)	FALSE	obo.chebi:CHEBI:37393	C38H73O13P2		c	m466
	Phosphatidylglycerophosphate (dihexadec-9-enoyl, n-C16:1)[Cytosol]	Phosphatidylglycerophosphate (dihexadec-9-enoyl, n-C16:1)	FALSE		C38H69O13P2		c	m467
	Phosphatidylglycerophosphate (dioctadecanoyl, n-C18:0)[Cytosol]	Phosphatidylglycerophosphate (dioctadecanoyl, n-C18:0)	FALSE	obo.chebi:CHEBI:37393	C42H81O13P2		c	m468
	Phosphatidylglycerophosphate (dioctadec-11-enoyl, n-C18:1)[Cytosol]	Phosphatidylglycerophosphate (dioctadec-11-enoyl, n-C18:1)	FALSE	obo.chebi:CHEBI:37393	C42H77O13P2		c	m469
	Choline[Cytosol]	Choline	FALSE	obo.chebi:CHEBI:15354		1/C5H14NO/c1-6(2,3)4-5-7/h7H,4-5H2,1-3H3/q+1	c	m470
	sn-Glycero-3-phosphocholine[Cytosol]	sn-Glycero-3-phosphocholine	FALSE	obo.chebi:CHEBI:16870		1S/C8H20NO6P/c1-9(2,3)4-5-14-16(12,13)15-7-8(11)6-10/h8,10-11H,4-7H2,1-3H3/p+1/t8-/m1/s1	c	m471
	Ethanolamine[Cytosol]	Ethanolamine	FALSE	obo.chebi:CHEBI:16000		1S/C2H7NO/c3-1-2-4/h4H,1-3H2	c	m472
	sn-Glycero-3-phosphoethanolamine[Cytosol]	sn-Glycero-3-phosphoethanolamine	FALSE	obo.chebi:CHEBI:16929		1S/C5H14NO6P/c6-1-2-11-13(9,10)12-4-5(8)3-7/h5,7-8H,1-4,6H2,(H,9,10)/t5-/m0/s1	c	m473
	Glycerophosphoserine[Cytosol]	Glycerophosphoserine	FALSE		C6H13NO8P		c	m474
	Glycerol[Cytosol]	Glycerol	FALSE	obo.chebi:CHEBI:17754		1/C3H8O3/c4-1-3(6)2-5/h3-6H,1-2H2	c	m475
	Glycerophosphoglycerol[Cytosol]	Glycerophosphoglycerol	FALSE	obo.chebi:CHEBI:5457		1S/C6H15O8P/c7-1-5(9)3-13-15(11,12)14-4-6(10)2-8/h5-10H,1-4H2,(H,11,12)	c	m476
	myo-Inositol[Cytosol]	myo-Inositol	FALSE	obo.chebi:CHEBI:17268		1/C6H12O6/c7-1-2(8)4(10)6(12)5(11)3(1)9/h1-12H/t1-,2-,3-,4+,5-,6-	c	m477
	sn-Glycero-3-phospho-1-inositol[Cytosol]	sn-Glycero-3-phospho-1-inositol	FALSE	obo.chebi:CHEBI:18321		1S/C9H19O11P/c10-1-3(11)2-19-21(17,18)20-9-7(15)5(13)4(12)6(14)8(9)16/h3-16H,1-2H2,(H,17,18)/t3-,4-,5-,6+,7-,8-,9-/m1/s1	c	m478
	Hexanoyl-CoA (n-C6:0CoA)[Cytosol]	Hexanoyl-CoA (n-C6:0CoA)	FALSE	obo.chebi:CHEBI:27540		1/C27H46N7O17P3S/c1-4-5-6-7-18(36)55-11-10-29-17(35)8-9-30-25(39)22(38)27(2,3)13-48-54(45,46)51-53(43,44)47-12-16-21(50-52(40,41)42)20(37)26(49-16)34-15-33-19-23(28)31-14-32-24(19)34/h14-16,20-22,26,37-38H,4-13H2,1-3H3,(H,29,35)(H,30,39)(H,43,44)(H,45,46)(H2,28,31,32)(H2,40,41,42)/t16-,20-,21-,22?,26-/m1/s1	c	m479
	trans-Hex-2-enoyl-CoA[Cytosol]	trans-Hex-2-enoyl-CoA	FALSE	obo.chebi:CHEBI:28706		1S/C27H44N7O17P3S/c1-4-5-6-7-18(36)55-11-10-29-17(35)8-9-30-25(39)22(38)27(2,3)13-48-54(45,46)51-53(43,44)47-12-16-21(50-52(40,41)42)20(37)26(49-16)34-15-33-19-23(28)31-14-32-24(19)34/h6-7,14-16,20-22,26,37-38H,4-5,8-13H2,1-3H3,(H,29,35)(H,30,39)(H,43,44)(H,45,46)(H2,28,31,32)(H2,40,41,42)/b7-6+/t16-,20-,21-,22+,26-/m1/s1	c	m480
	Octanoyl-CoA (n-C8:0CoA)[Cytosol]	Octanoyl-CoA (n-C8:0CoA)	FALSE	obo.chebi:CHEBI:15533		1/C29H50N7O17P3S/c1-4-5-6-7-8-9-20(38)57-13-12-31-19(37)10-11-32-27(41)24(40)29(2,3)15-50-56(47,48)53-55(45,46)49-14-18-23(52-54(42,43)44)22(39)28(51-18)36-17-35-21-25(30)33-16-34-26(21)36/h16-18,22-24,28,39-40H,4-15H2,1-3H3,(H,31,37)(H,32,41)(H,45,46)(H,47,48)(H2,30,33,34)(H2,42,43,44)/t18-,22-,23-,24?,28-/m1/s1	c	m481
	trans-Oct-2-enoyl-CoA[Cytosol]	trans-Oct-2-enoyl-CoA	FALSE	obo.chebi:CHEBI:27537		1S/C29H48N7O17P3S/c1-4-5-6-7-8-9-20(38)57-13-12-31-19(37)10-11-32-27(41)24(40)29(2,3)15-50-56(47,48)53-55(45,46)49-14-18-23(52-54(42,43)44)22(39)28(51-18)36-17-35-21-25(30)33-16-34-26(21)36/h8-9,16-18,22-24,28,39-40H,4-7,10-15H2,1-3H3,(H,31,37)(H,32,41)(H,45,46)(H,47,48)(H2,30,33,34)(H2,42,43,44)/b9-8+/t18-,22-,23-,24+,28-/m1/s1	c	m482
	Decanoyl-CoA (n-C10:0CoA)[Cytosol]	Decanoyl-CoA (n-C10:0CoA)	FALSE	obo.chebi:CHEBI:28493		1/C31H54N7O17P3S/c1-4-5-6-7-8-9-10-11-22(40)59-15-14-33-21(39)12-13-34-29(43)26(42)31(2,3)17-52-58(49,50)55-57(47,48)51-16-20-25(54-56(44,45)46)24(41)30(53-20)38-19-37-23-27(32)35-18-36-28(23)38/h18-20,24-26,30,41-42H,4-17H2,1-3H3,(H,33,39)(H,34,43)(H,47,48)(H,49,50)(H2,32,35,36)(H2,44,45,46)/t20-,24-,25-,26?,30-/m1/s1	c	m483
	trans-Dec-2-enoyl-CoA[Cytosol]	trans-Dec-2-enoyl-CoA	FALSE	obo.chebi:CHEBI:10723		1S/C31H52N7O17P3S/c1-4-5-6-7-8-9-10-11-22(40)59-15-14-33-21(39)12-13-34-29(43)26(42)31(2,3)17-52-58(49,50)55-57(47,48)51-16-20-25(54-56(44,45)46)24(41)30(53-20)38-19-37-23-27(32)35-18-36-28(23)38/h10-11,18-20,24-26,30,41-42H,4-9,12-17H2,1-3H3,(H,33,39)(H,34,43)(H,47,48)(H,49,50)(H2,32,35,36)(H2,44,45,46)/b11-10+/t20-,24-,25-,26+,30-/m1/s1	c	m484
	Dodecanoyl-CoA (n-C12:0CoA)[Cytosol]	Dodecanoyl-CoA (n-C12:0CoA)	FALSE	obo.chebi:CHEBI:15521		1/C33H58N7O17P3S/c1-4-5-6-7-8-9-10-11-12-13-24(42)61-17-16-35-23(41)14-15-36-31(45)28(44)33(2,3)19-54-60(51,52)57-59(49,50)53-18-22-27(56-58(46,47)48)26(43)32(55-22)40-21-39-25-29(34)37-20-38-30(25)40/h20-22,26-28,32,43-44H,4-19H2,1-3H3,(H,35,41)(H,36,45)(H,49,50)(H,51,52)(H2,34,37,38)(H2,46,47,48)/t22-,26-,27-,28?,32-/m1/s1	c	m485
	trans-Dodec-2-enoyl-CoA[Cytosol]	trans-Dodec-2-enoyl-CoA	FALSE	obo.chebi:CHEBI:15471		1S/C33H56N7O17P3S/c1-4-5-6-7-8-9-10-11-12-13-24(42)61-17-16-35-23(41)14-15-36-31(45)28(44)33(2,3)19-54-60(51,52)57-59(49,50)53-18-22-27(56-58(46,47)48)26(43)32(55-22)40-21-39-25-29(34)37-20-38-30(25)40/h12-13,20-22,26-28,32,43-44H,4-11,14-19H2,1-3H3,(H,35,41)(H,36,45)(H,49,50)(H,51,52)(H2,34,37,38)(H2,46,47,48)/b13-12+/t22-,26-,27-,28+,32-/m1/s1	c	m486
	Tetradecanoyl-CoA (n-C14:0CoA)[Cytosol]	Tetradecanoyl-CoA (n-C14:0CoA)	FALSE	obo.chebi:CHEBI:15532		1/C35H62N7O17P3S/c1-4-5-6-7-8-9-10-11-12-13-14-15-26(44)63-19-18-37-25(43)16-17-38-33(47)30(46)35(2,3)21-56-62(53,54)59-61(51,52)55-20-24-29(58-60(48,49)50)28(45)34(57-24)42-23-41-27-31(36)39-22-40-32(27)42/h22-24,28-30,34,45-46H,4-21H2,1-3H3,(H,37,43)(H,38,47)(H,51,52)(H,53,54)(H2,36,39,40)(H2,48,49,50)/t24-,28-,29-,30?,34-/m1/s1	c	m487
	trans-Tetradec-2-enoyl-CoA[Cytosol]	trans-Tetradec-2-enoyl-CoA	FALSE	obo.chebi:CHEBI:27721		1S/C35H60N7O17P3S/c1-4-5-6-7-8-9-10-11-12-13-14-15-26(44)63-19-18-37-25(43)16-17-38-33(47)30(46)35(2,3)21-56-62(53,54)59-61(51,52)55-20-24-29(58-60(48,49)50)28(45)34(57-24)42-23-41-27-31(36)39-22-40-32(27)42/h14-15,22-24,28-30,34,45-46H,4-13,16-21H2,1-3H3,(H,37,43)(H,38,47)(H,51,52)(H,53,54)(H2,36,39,40)(H2,48,49,50)/b15-14+/t24-,28-,29-,30+,34-/m1/s1	c	m488
	Palmitoyl-CoA (n-C16:0CoA)[Cytosol]	Palmitoyl-CoA (n-C16:0CoA)	FALSE	obo.chebi:CHEBI:15525		1/C37H66N7O17P3S/c1-4-5-6-7-8-9-10-11-12-13-14-15-16-17-28(46)65-21-20-39-27(45)18-19-40-35(49)32(48)37(2,3)23-58-64(55,56)61-63(53,54)57-22-26-31(60-62(50,51)52)30(47)36(59-26)44-25-43-29-33(38)41-24-42-34(29)44/h24-26,30-32,36,47-48H,4-23H2,1-3H3,(H,39,45)(H,40,49)(H,53,54)(H,55,56)(H2,38,41,42)(H2,50,51,52)/t26-,30-,31-,32?,36-/m1/s1	c	m489
	trans-Hexadec-2-enoyl-CoA[Cytosol]	trans-Hexadec-2-enoyl-CoA	FALSE	obo.chebi:CHEBI:28935		1S/C37H64N7O17P3S/c1-4-5-6-7-8-9-10-11-12-13-14-15-16-17-28(46)65-21-20-39-27(45)18-19-40-35(49)32(48)37(2,3)23-58-64(55,56)61-63(53,54)57-22-26-31(60-62(50,51)52)30(47)36(59-26)44-25-43-29-33(38)41-24-42-34(29)44/h16-17,24-26,30-32,36,47-48H,4-15,18-23H2,1-3H3,(H,39,45)(H,40,49)(H,53,54)(H,55,56)(H2,38,41,42)(H2,50,51,52)/b17-16+/t26-,30-,31-,32+,36-/m1/s1	c	m490
	Stearoyl-CoA (n-C18:0CoA)[Cytosol]	Stearoyl-CoA (n-C18:0CoA)	FALSE	obo.chebi:CHEBI:15541		1/C39H70N7O17P3S/c1-4-5-6-7-8-9-10-11-12-13-14-15-16-17-18-19-30(48)67-23-22-41-29(47)20-21-42-37(51)34(50)39(2,3)25-60-66(57,58)63-65(55,56)59-24-28-33(62-64(52,53)54)32(49)38(61-28)46-27-45-31-35(40)43-26-44-36(31)46/h26-28,32-34,38,49-50H,4-25H2,1-3H3,(H,41,47)(H,42,51)(H,55,56)(H,57,58)(H2,40,43,44)(H2,52,53,54)/t28-,32-,33-,34?,38-/m1/s1	c	m491
	trans-Octadec-2-enoyl-CoA[Cytosol]	trans-Octadec-2-enoyl-CoA	FALSE		C39H64N7O17P3S		c	m492
	3-Oxohexanoyl-CoA[Cytosol]	3-Oxohexanoyl-CoA	FALSE	obo.chebi:CHEBI:27648		1S/C27H44N7O18P3S/c1-4-5-15(35)10-18(37)56-9-8-29-17(36)6-7-30-25(40)22(39)27(2,3)12-49-55(46,47)52-54(44,45)48-11-16-21(51-53(41,42)43)20(38)26(50-16)34-14-33-19-23(28)31-13-32-24(19)34/h13-14,16,20-22,26,38-39H,4-12H2,1-3H3,(H,29,36)(H,30,40)(H,44,45)(H,46,47)(H2,28,31,32)(H2,41,42,43)/t16-,20-,21-,22+,26-/m1/s1	c	m493
	Decanoate (n-C10:0)[Extraorganism]	Decanoate (n-C10:0)	FALSE	obo.chebi:CHEBI:30813		1/C10H20O2/c1-2-3-4-5-6-7-8-9-10(11)12/h2-9H2,1H3,(H,11,12)	e	m494
	Dodecanoate (n-C12:0)[Extraorganism]	Dodecanoate (n-C12:0)	FALSE	obo.chebi:CHEBI:30805		1/C12H24O2/c1-2-3-4-5-6-7-8-9-10-11-12(13)14/h2-11H2,1H3,(H,13,14)	e	m495
	tetradecanoate (n-C14:0)[Extraorganism]	tetradecanoate (n-C14:0)	FALSE	obo.chebi:CHEBI:28875, 30807		1/C14H28O2/c1-2-3-4-5-6-7-8-9-10-11-12-13-14(15)16/h2-13H2,1H3,(H,15,16)	e	m496
	Tetradecenoyl-CoA (n-C14:1CoA)[Cytosol]	Tetradecenoyl-CoA (n-C14:1CoA)	FALSE		C35H56N7O17P3S		c	m497
	tetradecenoate (n-C14:1)[Extraorganism]	tetradecenoate (n-C14:1)	FALSE		C14H25O2		e	m498
	Hexadecanoate (n-C16:0)[Extraorganism]	Hexadecanoate (n-C16:0)	FALSE	obo.chebi:CHEBI:15756		1/C16H32O2/c1-2-3-4-5-6-7-8-9-10-11-12-13-14-15-16(17)18/h2-15H2,1H3,(H,17,18)	e	m499
	Hexadecenoate (n-C16:1)[Extraorganism]	Hexadecenoate (n-C16:1)	FALSE		C16H29O2		e	m500
	Hexadecenoyl-CoA (n-C16:1CoA)[Cytosol]	Hexadecenoyl-CoA (n-C16:1CoA)	FALSE		C37H60N7O17P3S		c	m501
	octadecanoate (n-C18:0)[Extraorganism]	octadecanoate (n-C18:0)	FALSE	obo.chebi:CHEBI:25629		1/C18H36O2/c1-2-3-4-5-6-7-8-9-10-11-12-13-14-15-16-17-18(19)20/h2-17H2,1H3,(H,19,20)	e	m502
	Octadecenoyl-CoA (n-C18:1CoA)[Cytosol]	Octadecenoyl-CoA (n-C18:1CoA)	FALSE		C39H64N7O17P3S		c	m503
	octadecenoate (n-C18:1)[Extraorganism]	octadecenoate (n-C18:1)	FALSE		C18H33O2		e	m504
	Hexanoate (n-C6:0)[Extraorganism]	Hexanoate (n-C6:0)	FALSE	obo.chebi:CHEBI:30776		1/C6H12O2/c1-2-3-4-5-6(7)8/h2-5H2,1H3,(H,7,8)	e	m505
	octanoate (n-C8:0)[Extraorganism]	octanoate (n-C8:0)	FALSE	obo.chebi:CHEBI:28837		1/C8H16O2/c1-2-3-4-5-6-7-8(9)10/h2-7H2,1H3,(H,9,10)	e	m506
	UDP-D-galacto-1,4-furanose[Cytosol]	UDP-D-galacto-1,4-furanose	FALSE		C15H22N2O17P2		c	m507
	UDPgalactose[Cytosol]	UDPgalactose	FALSE	obo.chebi:CHEBI:18307		1/C15H24N2O17P2/c18-3-5-8(20)10(22)12(24)14(32-5)33-36(28,29)34-35(26,27)30-4-6-9(21)11(23)13(31-6)17-2-1-7(19)16-15(17)25/h1-2,5-6,8-14,18,20-24H,3-4H2,(H,26,27)(H,28,29)(H,16,19,25)/t5-,6-,8+,9-,10+,11-,12-,13?,14-/m1/s1	c	m508
	dTDPglucose[Cytosol]	dTDPglucose	FALSE	obo.chebi:CHEBI:15700		1/C16H26N2O16P2/c1-6-3-18(16(25)17-14(6)24)10-2-7(20)9(31-10)5-30-35(26,27)34-36(28,29)33-15-13(23)12(22)11(21)8(4-19)32-15/h3,7-13,15,19-23H,2,4-5H2,1H3,(H,26,27)(H,28,29)(H,17,24,25)/t7-,8+,9+,10+,11+,12-,13+,15+/m0/s1	c	m509
	dTTP[Cytosol]	dTTP	FALSE	obo.chebi:CHEBI:18077		1/C10H17N2O14P3/c1-5-3-12(10(15)11-9(5)14)8-2-6(13)7(24-8)4-23-28(19,20)26-29(21,22)25-27(16,17)18/h3,6-8,13H,2,4H2,1H3,(H,19,20)(H,21,22)(H,11,14,15)(H2,16,17,18)/t6-,7+,8+/m0/s1	c	m510
	dTDP-4-dehydro-6-deoxy-D-glucose[Cytosol]	dTDP-4-dehydro-6-deoxy-D-glucose	FALSE	kegg.compound:C00687	C16H22N2O15P2		c	m511
	dTDP-4-dehydro-6-deoxy-L-mannose[Cytosol]	dTDP-4-dehydro-6-deoxy-L-mannose	FALSE	obo.chebi:CHEBI:15744		1/C16H24N2O15P2/c1-6-4-18(16(24)17-14(6)23)10-3-8(19)9(31-10)5-29-34(25,26)33-35(27,28)32-15-13(22)12(21)11(20)7(2)30-15/h4,7-10,12-13,15,19,21-22H,3,5H2,1-2H3,(H,25,26)(H,27,28)(H,17,23,24)/t7-,8-,9+,10+,12+,13+,15+/m0/s1	c	m512
	dTDP-L-rhamnose[Cytosol]	dTDP-L-rhamnose	FALSE	obo.chebi:CHEBI:15774		1/C16H26N2O15P2/c1-6-4-18(16(24)17-14(6)23)10-3-8(19)9(31-10)5-29-34(25,26)33-35(27,28)32-15-13(22)12(21)11(20)7(2)30-15/h4,7-13,15,19-22H,3,5H2,1-2H3,(H,25,26)(H,27,28)(H,17,23,24)/t7-,8-,9+,10+,11-,12+,13+,15+/m0/s1	c	m513
	L-Alanyl-tRNA(Ala)[Cytosol]	L-Alanyl-tRNA(Ala)	FALSE	obo.chebi:CHEBI:17732	C3H6NOR		c	m514
	tRNA(Ala)[Cytosol]	tRNA(Ala)	FALSE	obo.chebi:CHEBI:29170	R		c	m515
	L-Arginyl-tRNA(Arg)[Cytosol]	L-Arginyl-tRNA(Arg)	FALSE	obo.chebi:CHEBI:18366	C6H14N4OR		c	m516
	tRNA(Arg)[Cytosol]	tRNA(Arg)	FALSE	obo.chebi:CHEBI:29171	R		c	m517
	L-Asparaginyl-tRNA(Asn)[Cytosol]	L-Asparaginyl-tRNA(Asn)	FALSE	obo.chebi:CHEBI:29265	C14H23N2O12PR2		c	m518
	tRNA(Asn)[Cytosol]	tRNA(Asn)	FALSE	obo.chebi:CHEBI:29172	C10H17O10PR2		c	m519
	L-Cysteinyl-tRNA(Cys)[Cytosol]	L-Cysteinyl-tRNA(Cys)	FALSE	obo.chebi:CHEBI:29152	C3H6NOSR		c	m520
	tRNA(Cys)[Cytosol]	tRNA(Cys)	FALSE	obo.chebi:CHEBI:29167	R		c	m521
	L-Methionyl-tRNA (Met)[Cytosol]	L-Methionyl-tRNA (Met)	FALSE	obo.chebi:CHEBI:16635	C5H10NOSR		c	m522
	N-Formylmethionyl-tRNA[Cytosol]	N-Formylmethionyl-tRNA	FALSE	obo.chebi:CHEBI:17119	C6H9NO2SR		c	m523
	L-Glutaminyl-tRNA(Gln)[Cytosol]	L-Glutaminyl-tRNA(Gln)	FALSE	obo.chebi:CHEBI:29166	C5H9N2O2R		c	m524
	tRNA(Gln)[Cytosol]	tRNA(Gln)	FALSE	obo.chebi:CHEBI:29168	R		c	m525
	L-Histidine[Cytosol]	L-Histidine	FALSE	obo.chebi:CHEBI:15971		1/C6H9N3O2/c7-5(6(10)11)1-4-2-8-3-9-4/h2-3,5H,1,7H2,(H,8,9)(H,10,11)/t5-/m0/s1	c	m526
	L-Histidyl-tRNA(His)[Cytosol]	L-Histidyl-tRNA(His)	FALSE	obo.chebi:CHEBI:29155	C6H8N3OR		c	m527
	tRNA(His)[Cytosol]	tRNA(His)	FALSE	obo.chebi:CHEBI:29178	R		c	m528
	L-Isoleucyl-tRNA(Ile)[Cytosol]	L-Isoleucyl-tRNA(Ile)	FALSE	obo.chebi:CHEBI:29160	C6H12NOR		c	m529
	tRNA(Ile)[Cytosol]	tRNA(Ile)	FALSE	obo.chebi:CHEBI:29174	R		c	m530
	L-Leucyl-tRNA(Leu)[Cytosol]	L-Leucyl-tRNA(Leu)	FALSE	obo.chebi:CHEBI:16624	C6H12NOR		c	m531
	tRNA(Leu)[Cytosol]	tRNA(Leu)	FALSE	obo.chebi:CHEBI:29169	R		c	m532
	L-Lysine-tRNA (Lys)[Cytosol]	L-Lysine-tRNA (Lys)	FALSE	obo.chebi:CHEBI:16047	C6H14N2OR		c	m533
	tRNA(Lys)[Cytosol]	tRNA(Lys)	FALSE	obo.chebi:CHEBI:29185	R		c	m534
	tRNA(Met)[Cytosol]	tRNA(Met)	FALSE	obo.chebi:CHEBI:29173	R		c	m535
	L-Phenylalanyl-tRNA(Phe)[Cytosol]	L-Phenylalanyl-tRNA(Phe)	FALSE	obo.chebi:CHEBI:29153	C9H10NOR		c	m536
	tRNA(Phe)[Cytosol]	tRNA(Phe)	FALSE	obo.chebi:CHEBI:29184	R		c	m537
	L-Prolyl-tRNA(Pro)[Cytosol]	L-Prolyl-tRNA(Pro)	FALSE	obo.chebi:CHEBI:29154	C5H8NOR		c	m538
	tRNA(Pro)[Cytosol]	tRNA(Pro)	FALSE	obo.chebi:CHEBI:29177	R		c	m539
	L-Seryl-tRNA(Ser)[Cytosol]	L-Seryl-tRNA(Ser)	FALSE	obo.chebi:CHEBI:29162	C3H6NO2R		c	m540
	tRNA(Ser)[Cytosol]	tRNA(Ser)	FALSE	obo.chebi:CHEBI:29179	R		c	m541
	L-Seryl-tRNA(Sec)[Cytosol]	L-Seryl-tRNA(Sec)	FALSE	kegg.compound:C06481	C3H6NO2R		c	m542
	tRNA(SeCys)[Cytosol]	tRNA(SeCys)	FALSE		R		c	m543
	L-Threonyl-tRNA(Thr)[Cytosol]	L-Threonyl-tRNA(Thr)	FALSE	obo.chebi:CHEBI:29163	C4H8NO2R		c	m544
	tRNA(Thr)[Cytosol]	tRNA(Thr)	FALSE	obo.chebi:CHEBI:29180	R		c	m545
	L-Tryptophan[Cytosol]	L-Tryptophan	FALSE	obo.chebi:CHEBI:16828		1/C11H12N2O2/c12-9(11(14)15)5-7-6-13-10-4-2-1-3-8(7)10/h1-4,6,9,13H,5,12H2,(H,14,15)/t9-/m0/s1	c	m546
	L-Tryptophanyl-tRNA(Trp)[Cytosol]	L-Tryptophanyl-tRNA(Trp)	FALSE	obo.chebi:CHEBI:29159	C11H11N2OR		c	m547
	tRNA(Trp)[Cytosol]	tRNA(Trp)	FALSE	obo.chebi:CHEBI:29181	R		c	m548
	L-Tyrosyl-tRNA(Tyr)[Cytosol]	L-Tyrosyl-tRNA(Tyr)	FALSE	obo.chebi:CHEBI:29161	C9H10NO2R		c	m549
	tRNA(Tyr)[Cytosol]	tRNA(Tyr)	FALSE	obo.chebi:CHEBI:29182	R		c	m550
	L-Valyl-tRNA(Val)[Cytosol]	L-Valyl-tRNA(Val)	FALSE	obo.chebi:CHEBI:29164	C5H10NOR		c	m551
	tRNA(Val)[Cytosol]	tRNA(Val)	FALSE	obo.chebi:CHEBI:29183	R		c	m552
	5,10-Methenyltetrahydrofolate[Cytosol]	5,10-Methenyltetrahydrofolate	FALSE	obo.chebi:CHEBI:15638		1/C20H21N7O6/c21-20-24-16-15(18(31)25-20)27-9-26(8-12(27)7-22-16)11-3-1-10(2-4-11)17(30)23-13(19(32)33)5-6-14(28)29/h1-4,9,12-13H,5-8H2,(H6-,21,22,23,24,25,28,29,30,31,32,33)/p+1/t12?,13-/m0/s1	c	m553
	5-Formyltetrahydrofolate[Cytosol]	5-Formyltetrahydrofolate	FALSE	obo.chebi:CHEBI:15640		1/C20H23N7O7/c21-20-25-16-15(18(32)26-20)27(9-28)12(8-23-16)7-22-11-3-1-10(2-4-11)17(31)24-13(19(33)34)5-6-14(29)30/h1-4,9,12-13,22H,5-8H2,(H,24,31)(H,29,30)(H,33,34)(H4,21,23,25,26,32)	c	m554
	7,8-Dihydrofolate[Cytosol]	7,8-Dihydrofolate	FALSE	obo.chebi:CHEBI:15633		1/C19H21N7O6/c20-19-25-15-14(17(30)26-19)23-11(8-22-15)7-21-10-3-1-9(2-4-10)16(29)24-12(18(31)32)5-6-13(27)28/h1-4,12,21H,5-8H2,(H,24,29)(H,27,28)(H,31,32)(H4,20,22,25,26,30)/t12-/m0/s1	c	m555
	Dihydropteroate[Cytosol]	Dihydropteroate	FALSE	obo.chebi:CHEBI:4581		1/C14H14N6O3/c15-14-19-11-10(12(21)20-14)18-9(6-17-11)5-16-8-3-1-7(2-4-8)13(22)23/h1-4,16H,5-6H2,(H,22,23)(H4,15,17,19,20,21)	c	m556
	Dihydroneopterin monophosphate[Cytosol]	Dihydroneopterin monophosphate	FALSE	obo.chebi:CHEBI:48954		1/C9H14N5O7P/c10-9-13-7-5(8(17)14-9)12-3(1-11-7)6(16)4(15)2-21-22(18,19)20/h4,6,15-16H,1-2H2,(H2,18,19,20)(H4,10,11,13,14,17)/t4-,6+/m1/s1	c	m557
	Dihydroneopterin[Cytosol]	Dihydroneopterin	FALSE	obo.chebi:CHEBI:17001		1/C9H13N5O4/c10-9-13-7-5(8(18)14-9)12-3(1-11-7)6(17)4(16)2-15/h4,6,15-17H,1-2H2,(H4,10,11,13,14,18)/t4-,6+/m1/s1	c	m558
	2-Amino-4-hydroxy-6-(erythro-1,2,3-trihydroxypropyl)dihydropteridine triphosphate[Cytosol]	2-Amino-4-hydroxy-6-(erythro-1,2,3-trihydroxypropyl)dihydropteridine triphosphate	FALSE	obo.chebi:CHEBI:18372		1/C9H16N5O13P3/c10-9-13-7-5(8(17)14-9)12-3(1-11-7)6(16)4(15)2-25-29(21,22)27-30(23,24)26-28(18,19)20/h4,6,15-16H,1-2H2,(H,21,22)(H,23,24)(H2,18,19,20)(H4,10,11,13,14,17)/t4-,6+/m1/s1	c	m559
	2-Oxo-3-hydroxy-4-phosphobutanoate[Cytosol]	2-Oxo-3-hydroxy-4-phosphobutanoate	FALSE	obo.chebi:CHEBI:27951		1/C4H7O8P/c5-2(3(6)4(7)8)1-12-13(9,10)11/h2,5H,1H2,(H,7,8)(H2,9,10,11)/t2-/m1/s1	c	m560
	O-Phospho-4-hydroxy-L-threonine[Cytosol]	O-Phospho-4-hydroxy-L-threonine	FALSE	obo.chebi:CHEBI:18336		1/C4H10NO7P/c5-3(4(7)8)2(6)1-12-13(9,10)11/h2-3,6H,1,5H2,(H,7,8)(H2,9,10,11)/t2-,3+/m1/s1	c	m561
	4-Hydroxy-L-threonine[Cytosol]	4-Hydroxy-L-threonine	FALSE	obo.chebi:CHEBI:28330		1/C4H9NO4/c5-3(4(8)9)2(7)1-6/h2-3,6-7H,1,5H2,(H,8,9)/t2-,3+/m1/s1	c	m562
	Pyridoxal 5'-phosphate[Cytosol]	Pyridoxal 5'-phosphate	FALSE	obo.chebi:CHEBI:18405		1/C8H10NO6P/c1-5-8(11)7(3-10)6(2-9-5)4-15-16(12,13)14/h2-3,11H,4H2,1H3,(H2,12,13,14)	c	m563
	Pyridoxal[Cytosol]	Pyridoxal	FALSE	obo.chebi:CHEBI:17310		1/C8H9NO3/c1-5-8(12)7(4-11)6(3-10)2-9-5/h2,4,10,12H,3H2,1H3	c	m564
	Pyridoxine 5'-phosphate[Cytosol]	Pyridoxine 5'-phosphate	FALSE	obo.chebi:CHEBI:28803		1/C8H12NO6P/c1-5-8(11)7(3-10)6(2-9-5)4-15-16(12,13)14/h2,10-11H,3-4H2,1H3,(H2,12,13,14)	c	m565
	Pyridoxine[Cytosol]	Pyridoxine	FALSE	obo.chebi:CHEBI:16709		1/C8H11NO3/c1-5-8(12)7(4-11)6(3-10)2-9-5/h2,10-12H,3-4H2,1H3	c	m566
	Pyridoxamine 5'-phosphate[Cytosol]	Pyridoxamine 5'-phosphate	FALSE	obo.chebi:CHEBI:18335		1/C8H13N2O5P/c1-5-8(11)7(2-9)6(3-10-5)4-15-16(12,13)14/h3,11H,2,4,9H2,1H3,(H2,12,13,14)	c	m567
	Pyridoxamine[Cytosol]	Pyridoxamine	FALSE	obo.chebi:CHEBI:16410		1/C8H12N2O2/c1-5-8(12)7(2-9)6(4-11)3-10-5/h3,11-12H,2,4,9H2,1H3	c	m568
	4-Amino-2-methyl-5-phosphomethylpyrimidine[Cytosol]	4-Amino-2-methyl-5-phosphomethylpyrimidine	FALSE	obo.chebi:CHEBI:18032		1/C6H10N3O4P/c1-4-8-2-5(6(7)9-4)3-13-14(10,11)12/h2H,3H2,1H3,(H2,7,8,9)(H2,10,11,12)	c	m569
	4-Amino-5-hydroxymethyl-2-methylpyrimidine[Cytosol]	4-Amino-5-hydroxymethyl-2-methylpyrimidine	FALSE	obo.chebi:CHEBI:16892		1/C6H9N3O/c1-4-8-2-5(3-10)6(7)9-4/h2,10H,3H2,1H3,(H2,7,8,9)	c	m570
	2-Methyl-4-amino-5-hydroxymethylpyrimidine diphosphate[Cytosol]	2-Methyl-4-amino-5-hydroxymethylpyrimidine diphosphate	FALSE	obo.chebi:CHEBI:16629		1/C6H11N3O7P2/c1-4-8-2-5(6(7)9-4)3-15-18(13,14)16-17(10,11)12/h2H,3H2,1H3,(H,13,14)(H2,7,8,9)(H2,10,11,12)	c	m571
	4-Methyl-5-(2-phosphoethyl)-thiazole[Cytosol]	4-Methyl-5-(2-phosphoethyl)-thiazole	FALSE	obo.chebi:CHEBI:17857		1/C6H10NO4PS/c1-5-6(13-4-7-5)2-3-11-12(8,9)10/h4H,2-3H2,1H3,(H2,8,9,10)	c	m572
	Thiamin monophosphate[Cytosol]	Thiamin monophosphate	FALSE	obo.chebi:CHEBI:9533		1/C12H17N4O4PS/c1-8-11(3-4-20-21(17,18)19)22-7-16(8)6-10-5-14-9(2)15-12(10)13/h5,7H,3-4,6H2,1-2H3,(H3-,13,14,15,17,18,19)/p+1/fC12H18N4O4PS/h17-18H,13H2/q+1	c	m573
	4-Hydroxy-benzyl alcohol[Cytosol]	4-Hydroxy-benzyl alcohol	FALSE		C7H8O2		c	m574
	4-Methyl-5-(2-hydroxyethyl)-thiazole[Cytosol]	4-Methyl-5-(2-hydroxyethyl)-thiazole	FALSE		C6H9NOS		c	m575
	Thiamin[Extraorganism]	Thiamin	FALSE	obo.chebi:CHEBI:18385		1/C12H17N4OS/c1-8-11(3-4-17)18-7-16(8)6-10-5-14-9(2)15-12(10)13/h5,7,17H,3-4,6H2,1-2H3,(H2,13,14,15)/q+1/f/h13H2	e	m576
	Thiamin[b]	Thiamin	TRUE	obo.chebi:CHEBI:18385		1/C12H17N4OS/c1-8-11(3-4-17)18-7-16(8)6-10-5-14-9(2)15-12(10)13/h5,7,17H,3-4,6H2,1-2H3,(H2,13,14,15)/q+1/f/h13H2	b	m577
	Thiamin Diphosphate[Cytosol]	Thiamin Diphosphate	FALSE	obo.chebi:CHEBI:45931		1/C12H18N4O7P2S/c1-8-11(3-4-22-25(20,21)23-24(17,18)19)26-7-16(8)6-10-5-14-9(2)15-12(10)13/h5,7H,3-4,6H2,1-2H3,(H4-,13,14,15,17,18,19,20,21)/f/h17,20H,13H2	c	m578
	Thiamin[Cytosol]	Thiamin	FALSE	obo.chebi:CHEBI:18385		1/C12H17N4OS/c1-8-11(3-4-17)18-7-16(8)6-10-5-14-9(2)15-12(10)13/h5,7,17H,3-4,6H2,1-2H3,(H2,13,14,15)/q+1/f/h13H2	c	m579
	Thiamin Triphosphate[Cytosol]	Thiamin Triphosphate	FALSE	obo.chebi:CHEBI:9534		1/C12H19N4O10P3S/c1-8-11(30-7-16(8)6-10-5-14-9(2)15-12(10)13)3-4-24-28(20,21)26-29(22,23)25-27(17,18)19/h5,7H,3-4,6H2,1-2H3,(H5-,13,14,15,17,18,19,20,21,22,23)/p+1/fC12H20N4O10P3S/h17-18,20,22H,13H2/q+1	c	m580
	FMN[Cytosol]	FMN	FALSE	obo.chebi:CHEBI:17621		1/C17H21N4O9P/c1-7-3-9-10(4-8(7)2)21(15-13(18-9)16(25)20-17(26)19-15)5-11(22)14(24)12(23)6-30-31(27,28)29/h3-4,11-12,14,22-24H,5-6H2,1-2H3,(H,20,25,26)(H2,27,28,29)/t11-,12+,14-/m0/s1	c	m581
	Riboflavin[Cytosol]	Riboflavin	FALSE	obo.chebi:CHEBI:17015		1/C17H20N4O6/c1-7-3-9-10(4-8(7)2)21(5-11(23)14(25)12(24)6-22)15-13(18-9)16(26)20-17(27)19-15/h3-4,11-12,14,22-25H,5-6H2,1-2H3,(H,20,26,27)/t11-,12+,14-/m0/s1	c	m582
	5'-Deoxyadenosine[Cytosol]	5'-Deoxyadenosine	FALSE	obo.chebi:CHEBI:17319		1/C10H13N5O3/c1-4-6(16)7(17)10(18-4)15-3-14-5-8(11)12-2-13-9(5)15/h2-4,6-7,10,16-17H,1H3,(H2,11,12,13)/t4-,6-,7-,10-/m1/s1	c	m583
	5'-deoxyribose[Cytosol]	5'-deoxyribose	FALSE		C5H10O4		c	m584
	ferric 2,3-dihydroxybenzoylserine[Cytosol]	ferric 2,3-dihydroxybenzoylserine	FALSE		C10H10NO6Fe		c	m585
	ferric 2,3-dihydroxybenzoylserine[Extraorganism]	ferric 2,3-dihydroxybenzoylserine	FALSE		C10H10NO6Fe		e	m586
	2,3-dihydroxybenzoylserine[Cytosol]	2,3-dihydroxybenzoylserine	FALSE		C10H10NO6		c	m587
	Fe3+[Cytosol]	Fe3+	FALSE		Fe		c	m588
	Fe-enterobactin[Cytosol]	Fe-enterobactin	FALSE		C30H27FeN3O15		c	m589
	Fe-enterobactin[Extraorganism]	Fe-enterobactin	FALSE		C30H27FeN3O15		e	m590
	Fe3+[b]	Fe3+	TRUE		Fe		b	m593
	Coproporphyrinogen III[Cytosol]	Coproporphyrinogen III	FALSE	obo.chebi:CHEBI:15439		1/C36H44N4O8/c1-17-21(5-9-33(41)42)29-14-27-19(3)22(6-10-34(43)44)30(39-27)15-28-20(4)24(8-12-36(47)48)32(40-28)16-31-23(7-11-35(45)46)18(2)26(38-31)13-25(17)37-29/h37-40H,5-16H2,1-4H3,(H,41,42)(H,43,44)(H,45,46)(H,47,48)	c	m594
	Protoporphyrinogen IX[Cytosol]	Protoporphyrinogen IX	FALSE	obo.chebi:CHEBI:15435		1/C34H40N4O4/c1-7-21-17(3)25-13-26-19(5)23(9-11-33(39)40)31(37-26)16-32-24(10-12-34(41)42)20(6)28(38-32)15-30-22(8-2)18(4)27(36-30)14-29(21)35-25/h7-8,35-38H,1-2,9-16H2,3-6H3,(H,39,40)(H,41,42)	c	m595
	L-Glutamyl-tRNA(Glu)[Cytosol]	L-Glutamyl-tRNA(Glu)	FALSE	obo.chebi:CHEBI:29157	C5H7NO3R		c	m596
	tRNA (Glu)[Cytosol]	tRNA (Glu)	FALSE	obo.chebi:CHEBI:29175	R		c	m597
	Precorrin-3B[Cytosol]	Precorrin-3B	FALSE	obo.chebi:CHEBI:58522		1S/C43H50N4O17/c1-40(17-37(60)61)23(6-10-33(52)53)28-15-27-21(12-35(56)57)19(4-8-31(48)49)25(44-27)14-26-20(5-9-32(50)51)22(13-36(58)59)39(46-26)42(3,63)43-41(2,18-38(62)64-43)24(7-11-34(54)55)29(47-43)16-30(40)45-28/h15-16,23-24,44,46-47,63H,4-14,17-18H2,1-3H3,(H,48,49)(H,50,51)(H,52,53)(H,54,55)(H,56,57)(H,58,59)(H,60,61)/p-7/b28-15-,29-16-/t23-,24-,40+,41+,42+,43-/m1/s1	c	m598
	Precorrin-4[Cytosol]	Precorrin-4	FALSE	obo.chebi:CHEBI:57769		1S/C44H52N4O17/c1-20(49)44-40-25(14-37(60)61)41(2,12-11-35(56)57)30(47-40)16-27-21(5-8-32(50)51)22(13-36(58)59)26(45-27)15-28-23(6-9-33(52)53)42(3,18-38(62)63)31(46-28)17-29(48-44)24(7-10-34(54)55)43(44,4)19-39(64)65/h17,24,45,48H,5-16,18-19H2,1-4H3,(H,50,51)(H,52,53)(H,54,55)(H,56,57)(H,58,59)(H,60,61)(H,62,63)(H,64,65)/p-8/b29-17-/t24-,41-,42+,43+,44?/m1/s1	c	m599
	Precorrin-5[Cytosol]	Precorrin-5	FALSE	obo.chebi:CHEBI:58518		1S/C45H54N4O17/c1-21(50)45-40-26(15-37(61)62)41(2,13-12-35(57)58)30(47-40)16-27-22(6-9-32(51)52)25(14-36(59)60)44(5,48-27)18-29-23(7-10-33(53)54)42(3,19-38(63)64)31(46-29)17-28(49-45)24(8-11-34(55)56)43(45,4)20-39(65)66/h17,24,49H,6-16,18-20H2,1-5H3,(H,51,52)(H,53,54)(H,55,56)(H,57,58)(H,59,60)(H,61,62)(H,63,64)(H,65,66)/p-8/b28-17-/t24-,41-,42+,43+,44+,45?/m1/s1	c	m600
	Precorrin-6A[Cytosol]	Precorrin-6A	FALSE	obo.chebi:CHEBI:58513		1S/C44H54N4O16/c1-40(13-12-34(55)56)25(15-36(59)60)39-44(5)42(3,20-38(63)64)23(8-11-33(53)54)27(48-44)17-30-41(2,19-37(61)62)22(7-10-32(51)52)28(45-30)18-43(4)24(14-35(57)58)21(6-9-31(49)50)26(47-43)16-29(40)46-39/h17,23,48H,6-16,18-20H2,1-5H3,(H,49,50)(H,51,52)(H,53,54)(H,55,56)(H,57,58)(H,59,60)(H,61,62)(H,63,64)/p-8/b27-17-/t23-,40-,41+,42+,43+,44+/m1/s1	c	m601
	Precorrin-6B[Cytosol]	Precorrin-6B	FALSE	obo.chebi:CHEBI:58532		1S/C44H56N4O16/c1-40(13-12-34(55)56)25(15-36(59)60)39-44(5)42(3,20-38(63)64)23(8-11-33(53)54)27(48-44)17-30-41(2,19-37(61)62)22(7-10-32(51)52)28(45-30)18-43(4)24(14-35(57)58)21(6-9-31(49)50)26(47-43)16-29(40)46-39/h16-17,23,25,39,47-48H,6-15,18-20H2,1-5H3,(H,49,50)(H,51,52)(H,53,54)(H,55,56)(H,57,58)(H,59,60)(H,61,62)(H,63,64)/p-6/b26-16-,27-17-/t23-,25+,39-,40-,41+,42+,43+,44+/m1/s1	c	m602
	Precorrin-8X[Cytosol]	Precorrin-8X	FALSE	obo.chebi:CHEBI:58581		1S/C45H60N4O14/c1-21-36-24(9-12-29(50)51)23(3)44(7,48-36)18-28-25(10-13-30(52)53)42(5,19-34(60)61)39(46-28)22(2)37-26(11-14-31(54)55)43(6,20-35(62)63)45(8,49-37)40-27(17-33(58)59)41(4,38(21)47-40)16-15-32(56)57/h21,25-27,40H,9-20H2,1-8H3,(H,50,51)(H,52,53)(H,54,55)(H,56,57)(H,58,59)(H,60,61)(H,62,63)/p-7/b39-22-/t21?,25-,26-,27+,40-,41-,42+,43+,44+,45+/m1/s1	c	m603
	Hydrogenobyrinate[Cytosol]	Hydrogenobyrinate	FALSE	obo.chebi:CHEBI:58323		1S/C45H60N4O14/c1-21-36-24(10-13-30(52)53)41(3,4)28(47-36)18-27-23(9-12-29(50)51)43(6,19-34(60)61)39(46-27)22(2)37-25(11-14-31(54)55)44(7,20-35(62)63)45(8,49-37)40-26(17-33(58)59)42(5,38(21)48-40)16-15-32(56)57/h18,23-26,40,49H,9-17,19-20H2,1-8H3,(H,50,51)(H,52,53)(H,54,55)(H,56,57)(H,58,59)(H,60,61)(H,62,63)/p-6/b27-18-,36-21-,37-22-/t23-,24-,25-,26+,40-,42-,43+,44+,45+/m1/s1	c	m604
	Hydrogenobyrinate a,c-diamide[Cytosol]	Hydrogenobyrinate a,c-diamide	FALSE	obo.chebi:CHEBI:58536		1S/C45H62N6O12/c1-21-36-24(10-13-32(56)57)41(3,4)28(49-36)18-27-23(9-12-31(54)55)43(6,19-29(46)52)39(48-27)22(2)37-25(11-14-33(58)59)44(7,20-30(47)53)45(8,51-37)40-26(17-35(62)63)42(5,38(21)50-40)16-15-34(60)61/h18,23-26,40,51H,9-17,19-20H2,1-8H3,(H2,46,52)(H2,47,53)(H,54,55)(H,56,57)(H,58,59)(H,60,61)(H,62,63)/p-4/b27-18-,36-21-,37-22-/t23-,24-,25-,26+,40-,42-,43+,44+,45+/m1/s1	c	m605
	AdenosylcobIIIyrinate a,c-diamide[Cytosol]	AdenosylcobIIIyrinate a,c-diamide	FALSE	obo.chebi:CHEBI:2482	C55H68N11O15Co		c	m606
	Triphosphate[Cytosol]	Triphosphate	FALSE	obo.chebi:CHEBI:18036		1S/H5O10P3/c1-11(2,3)9-13(7,8)10-12(4,5)6/h(H,7,8)(H2,1,2,3)(H2,4,5,6)/p-5	c	m607
	cobIyrinate a,c diamide[Cytosol]	cobIyrinate a,c diamide	FALSE	obo.chebi:CHEBI:58575		1S/C45H62N6O12.Co/c1-21-36-24(10-13-32(56)57)41(3,4)28(49-36)18-27-23(9-12-31(54)55)43(6,19-29(46)52)39(48-27)22(2)37-25(11-14-33(58)59)44(7,20-30(47)53)45(8,51-37)40-26(17-35(62)63)42(5,38(21)50-40)16-15-34(60)61;/h18,23-26,40H,9-17,19-20H2,1-8H3,(H10,46,47,48,49,50,51,52,53,54,55,56,57,58,59,60,61,62,63);/q;+1/p-6/t23-,24-,25-,26+,40-,42-,43+,44+,45+;/m1./s1	c	m608
	Adenosylcobyrate[Cytosol]	Adenosylcobyrate	FALSE	obo.chebi:CHEBI:58504	C55H76N15O11Co		c	m609
	Adenosyl cobinamide[Cytosol]	Adenosyl cobinamide	FALSE	obo.chebi:CHEBI:2480	C58H84N16O11Co		c	m610
	R-1-aminopropan-2-ol[Cytosol]	R-1-aminopropan-2-ol	FALSE	obo.chebi:CHEBI:42677		1S/C3H9NO/c1-3(5)2-4/h3,5H,2,4H2,1H3/p+1/t3-/m1/s1	c	m611
	Adenosyl cobinamide phosphate[Cytosol]	Adenosyl cobinamide phosphate	FALSE	obo.chebi:CHEBI:58502	C58H83N16O14PCo		c	m612
	R-1-aminopropan-2-yl phosphate[Cytosol]	R-1-aminopropan-2-yl phosphate	FALSE	obo.chebi:CHEBI:58563		1S/C3H10NO4P/c1-3(2-4)8-9(5,6)7/h3H,2,4H2,1H3,(H2,5,6,7)/p-1/t3-/m1/s1	c	m613
	O-phospho-L-threonine[Cytosol]	O-phospho-L-threonine	FALSE	obo.chebi:CHEBI:58675		1S/C4H10NO6P/c1-2(3(5)4(6)7)11-12(8,9)10/h2-3H,5H2,1H3,(H,6,7)(H2,8,9,10)/p-2/t2-,3+/m1/s1	c	m614
	Cobinamide[Cytosol]	Cobinamide	FALSE	obo.chebi:CHEBI:28956	C48H72N11O8Co		c	m615
	Adenosylcobalamin[Cytosol]	Adenosylcobalamin	FALSE	obo.chebi:CHEBI:18408	C72H100N18O17PCo		c	m616
	Cob(I)alamin[Cytosol]	Cob(I)alamin	FALSE	obo.chebi:ChEBI:15982	C62H88N13O14PCo		c	m617
	Adenosine-GDP-cobinamide[Cytosol]	Adenosine-GDP-cobinamide	FALSE	obo.chebi:CHEBI:60487	C68H95N21O21P2Co		c	m618
	N1-(alpha-D-ribosyl)-5,6-dimethylbenzimidazole[Cytosol]	N1-(alpha-D-ribosyl)-5,6-dimethylbenzimidazole	FALSE	obo.chebi:PubChem:440780	C14H18N2O4		c	m619
	N1-(5-Phospho-alpha-D-ribosyl)-5,6-dimethylbenzimidazole[Cytosol]	N1-(5-Phospho-alpha-D-ribosyl)-5,6-dimethylbenzimidazole	FALSE	obo.chebi:CHEBI:16837		1S/C14H19N2O7P/c1-7-3-9-10(4-8(7)2)16(6-15-9)14-13(18)12(17)11(23-14)5-22-24(19,20)21/h3-4,6,11-14,17-18H,5H2,1-2H3,(H2,19,20,21)/t11-,12-,13-,14+/m1/s1	c	m620
	5,6-Dimethylbenzimidazole[Cytosol]	5,6-Dimethylbenzimidazole	FALSE	obo.chebi:CHEBI:15890		1S/C9H10N2/c1-6-3-8-9(4-7(6)2)11-5-10-8/h3-5H,1-2H3,(H,10,11)	c	m621
	L-Rhamnose[Extraorganism]	L-Rhamnose	FALSE	obo.chebi:CHEBI:16055		1/C6H12O5/c1-2-3(7)4(8)5(9)6(10)11-2/h2-10H,1H3/t2-,3-,4+,5+,6u/m0/s1	e	m622
	L-Rhamnose[b]	L-Rhamnose	FALSE	obo.chebi:CHEBI:16055		1/C6H12O5/c1-2-3(7)4(8)5(9)6(10)11-2/h2-10H,1H3/t2-,3-,4+,5+,6u/m0/s1	b	m623
	D-Fructuronate[Cytosol]	D-Fructuronate	FALSE	obo.chebi:CHEBI:4126		1/C6H10O7/c7-1-6(12)4(9)2(8)3(13-6)5(10)11/h2-4,7-9,12H,1H2,(H,10,11)/t2-,3+,4+,6u/m1/s1	c	m624
	D-Glucuronate[Cytosol]	D-Glucuronate	FALSE	obo.chebi:CHEBI:4178, 47952		1/C6H10O7/c7-1-2(8)4(5(10)11)13-6(12)3(1)9/h1-4,6-9,12H,(H,10,11)/t1-,2-,3+,4-,6u/m0/s1	c	m625
	D-Glucuronate[Extraorganism]	D-Glucuronate	FALSE	obo.chebi:CHEBI:4178, 47952		1/C6H10O7/c7-1-2(8)4(5(10)11)13-6(12)3(1)9/h1-4,6-9,12H,(H,10,11)/t1-,2-,3+,4-,6u/m0/s1	e	m626
	D-Galacturonate[Cytosol]	D-Galacturonate	FALSE	obo.chebi:CHEBI:12952, 4153		1/C6H10O7/c7-1-2(8)4(5(10)11)13-6(12)3(1)9/h1-4,6-9,12H,(H,10,11)/t1-,2+,3+,4-,6u/m0/s1	c	m627
	D-Tagaturonate[Cytosol]	D-Tagaturonate	FALSE	obo.chebi:CHEBI:17886		1/C6H10O7/c7-1-6(12)4(9)2(8)3(13-6)5(10)11/h2-4,7-9,12H,1H2,(H,10,11)/t2-,3-,4-,6u/m0/s1	c	m628
	D-Altronate[Cytosol]	D-Altronate	FALSE	obo.chebi:CHEBI:17360		1/C6H12O7/c7-1-2(8)3(9)4(10)5(11)6(12)13/h2-5,7-11H,1H2,(H,12,13)/t2-,3-,4-,5+/m1/s1	c	m629
	2-Dehydro-3-deoxy-D-gluconate[Cytosol]	2-Dehydro-3-deoxy-D-gluconate	FALSE	obo.chebi:CHEBI:17032		1S/C6H10O6/c7-2-5(10)3(8)1-4(9)6(11)12/h3,5,7-8,10H,1-2H2,(H,11,12)/t3-,5+/m0/s1	c	m630
	D-Mannonate[Cytosol]	D-Mannonate	FALSE	obo.chebi:CHEBI:17767, 33076		1/C6H12O7/c7-1-2(8)3(9)4(10)5(11)6(12)13/h2-5,7-11H,1H2,(H,12,13)	c	m631
	2-Dehydro-3-deoxy-D-gluconate 6-phosphate[Cytosol]	2-Dehydro-3-deoxy-D-gluconate 6-phosphate	FALSE	obo.chebi:CHEBI:15925		1/C6H11O9P/c7-3(1-4(8)6(10)11)5(9)2-15-16(12,13)14/h3,5,7,9H,1-2H2,(H,10,11)(H2,12,13,14)	c	m632
	D-Allose[Extraorganism]	D-Allose	FALSE		C6H12O6		e	m633
	D-Allose[b]	D-Allose	FALSE		C6H12O6		b	m634
	Allulose 6-phosphate[Cytosol]	Allulose 6-phosphate	FALSE		C6H11O9P		c	m635
	D-Allose 6-phosphate[Cytosol]	D-Allose 6-phosphate	FALSE	obo.chebi:CHEBI:17942		1S/C6H13O9P/c7-1-3(8)5(10)6(11)4(9)2-15-16(12,13)14/h1,3-6,8-11H,2H2,(H2,12,13,14)/t3-,4+,5-,6+/m0/s1	c	m636
	5-Dehydro-D-gluconate[Cytosol]	5-Dehydro-D-gluconate	FALSE	obo.chebi:CHEBI:17426		1/C6H10O7/c7-1-2(8)3(9)4(10)5(11)6(12)13/h3-5,7,9-11H,1H2,(H,12,13)	c	m637
	D-Gluconate[Cytosol]	D-Gluconate	FALSE	obo.chebi:CHEBI:33198		1/C6H12O7/c7-1-2(8)3(9)4(10)5(11)6(12)13/h2-5,7-11H,1H2,(H,12,13)/t2-,3-,4+,5-/m1/s1	c	m638
	5-Dehydro-D-gluconate[Extraorganism]	5-Dehydro-D-gluconate	FALSE	obo.chebi:CHEBI:17426		1/C6H10O7/c7-1-2(8)3(9)4(10)5(11)6(12)13/h3-5,7,9-11H,1H2,(H,12,13)	e	m639
	5-Dehydro-D-gluconate[b]	5-Dehydro-D-gluconate	TRUE	obo.chebi:CHEBI:17426		1/C6H10O7/c7-1-2(8)3(9)4(10)5(11)6(12)13/h3-5,7,9-11H,1H2,(H,12,13)	b	m640
	Trehalose[Extraorganism]	Trehalose	FALSE	obo.chebi:CHEBI:16551		1/C12H22O11/c13-1-3-5(15)7(17)9(19)11(21-3)23-12-10(20)8(18)6(16)4(2-14)22-12/h3-20H,1-2H2/t3-,4-,5-,6-,7+,8+,9-,10-,11-,12-/m1/s1	e	m641
	alpha,alpha'-Trehalose 6-phosphate[Cytosol]	alpha,alpha'-Trehalose 6-phosphate	FALSE	obo.chebi:CHEBI:18283		1/C12H23O14P/c13-1-3-5(14)7(16)9(18)11(24-3)26-12-10(19)8(17)6(15)4(25-12)2-23-27(20,21)22/h3-19H,1-2H2,(H2,20,21,22)/t3-,4-,5-,6-,7+,8+,9-,10-,11-,12-/m1/s1	c	m642
	Trehalose[b]	Trehalose	FALSE	obo.chebi:CHEBI:16551		1/C12H22O11/c13-1-3-5(15)7(17)9(19)11(21-3)23-12-10(20)8(18)6(16)4(2-14)22-12/h3-20H,1-2H2/t3-,4-,5-,6-,7+,8+,9-,10-,11-,12-/m1/s1	b	m643
	Maltose[Extraorganism]	Maltose	FALSE	obo.chebi:CHEBI:17306		1/C12H22O11/c13-1-3-5(15)6(16)9(19)12(22-3)23-10-4(2-14)21-11(20)8(18)7(10)17/h3-20H,1-2H2/t3-,4-,5-,6+,7-,8-,9-,10-,11u,12-/m1/s1	e	m644
	Maltose[b]	Maltose	TRUE	obo.chebi:CHEBI:17306		1/C12H22O11/c13-1-3-5(15)6(16)9(19)12(22-3)23-10-4(2-14)21-11(20)8(18)7(10)17/h3-20H,1-2H2/t3-,4-,5-,6+,7-,8-,9-,10-,11u,12-/m1/s1	b	m645
	1,4-alpha-D-glucan[Extraorganism]	1,4-alpha-D-glucan	FALSE		C36H62O31		e	m646
	1,4-alpha-D-glucan[b]	1,4-alpha-D-glucan	TRUE		C36H62O31		b	m647
	Maltopentaose[Extraorganism]	Maltopentaose	FALSE		C30H52O26		e	m648
	Maltopentaose[b]	Maltopentaose	TRUE		C30H52O26		b	m649
	Maltohexaose[Extraorganism]	Maltohexaose	FALSE	obo.chebi:CHEBI:27445		1/C36H62O31/c37-1-7-13(43)14(44)21(51)32(58-7)64-27-9(3-39)60-34(23(53)16(27)46)66-29-11(5-41)62-36(25(55)18(29)48)67-30-12(6-42)61-35(24(54)19(30)49)65-28-10(4-40)59-33(22(52)17(28)47)63-26-8(2-38)57-31(56)20(50)15(26)45/h7-56H,1-6H2/t7-,8-,9-,10-,11-,12-,13-,14+,15-,16-,17-,18-,19-,20-,21-,22-,23-,24-,25-,26-,27-,28-,29-,30-,31?,32-,33-,34-,35-,36-/m1/s1	e	m650
	Maltohexaose[b]	Maltohexaose	TRUE	obo.chebi:CHEBI:27445		1/C36H62O31/c37-1-7-13(43)14(44)21(51)32(58-7)64-27-9(3-39)60-34(23(53)16(27)46)66-29-11(5-41)62-36(25(55)18(29)48)67-30-12(6-42)61-35(24(54)19(30)49)65-28-10(4-40)59-33(22(52)17(28)47)63-26-8(2-38)57-31(56)20(50)15(26)45/h7-56H,1-6H2/t7-,8-,9-,10-,11-,12-,13-,14+,15-,16-,17-,18-,19-,20-,21-,22-,23-,24-,25-,26-,27-,28-,29-,30-,31?,32-,33-,34-,35-,36-/m1/s1	b	m651
	Maltotetraose[Extraorganism]	Maltotetraose	FALSE	obo.chebi:CHEBI:28460		1/C24H42O21/c25-1-5-9(29)10(30)15(35)22(40-5)44-19-7(3-27)42-24(17(37)12(19)32)45-20-8(4-28)41-23(16(36)13(20)33)43-18-6(2-26)39-21(38)14(34)11(18)31/h5-38H,1-4H2/t5-,6-,7-,8-,9-,10+,11-,12-,13-,14-,15-,16-,17-,18-,19-,20-,21u,22-,23-,24-/m1/s1	e	m652
	Maltotetraose[b]	Maltotetraose	TRUE	obo.chebi:CHEBI:28460		1/C24H42O21/c25-1-5-9(29)10(30)15(35)22(40-5)44-19-7(3-27)42-24(17(37)12(19)32)45-20-8(4-28)41-23(16(36)13(20)33)43-18-6(2-26)39-21(38)14(34)11(18)31/h5-38H,1-4H2/t5-,6-,7-,8-,9-,10+,11-,12-,13-,14-,15-,16-,17-,18-,19-,20-,21u,22-,23-,24-/m1/s1	b	m653
	Maltotriose[Extraorganism]	Maltotriose	FALSE	obo.chebi:CHEBI:27931, 61993		1/C18H32O16/c19-1-4-7(22)8(23)12(27)17(31-4)34-15-6(3-21)32-18(13(28)10(15)25)33-14-5(2-20)30-16(29)11(26)9(14)24/h4-29H,1-3H2/t4-,5-,6-,7-,8+,9-,10-,11-,12-,13-,14-,15-,16?,17-,18-/m1/s1	e	m654
	Maltotriose[b]	Maltotriose	TRUE	obo.chebi:CHEBI:27931, 61993		1/C18H32O16/c19-1-4-7(22)8(23)12(27)17(31-4)34-15-6(3-21)32-18(13(28)10(15)25)33-14-5(2-20)30-16(29)11(26)9(14)24/h4-29H,1-3H2/t4-,5-,6-,7-,8+,9-,10-,11-,12-,13-,14-,15-,16?,17-,18-/m1/s1	b	m655
	Maltose[Cytosol]	Maltose	FALSE	obo.chebi:CHEBI:17306		1/C12H22O11/c13-1-3-5(15)6(16)9(19)12(22-3)23-10-4(2-14)21-11(20)8(18)7(10)17/h3-20H,1-2H2/t3-,4-,5-,6+,7-,8-,9-,10-,11u,12-/m1/s1	c	m656
	Maltose 6'-phosphate[Cytosol]	Maltose 6'-phosphate	FALSE	obo.chebi:CHEBI:15703		1S/C12H23O14P/c13-1-3-10(7(16)8(17)11(19)24-3)26-12-9(18)6(15)5(14)4(25-12)2-23-27(20,21)22/h3-19H,1-2H2,(H2,20,21,22)/t3-,4-,5-,6+,7-,8-,9-,10-,11+,12-/m1/s1	c	m657
	Maltotriose[Cytosol]	Maltotriose	FALSE	obo.chebi:CHEBI:27931, 61993		1/C18H32O16/c19-1-4-7(22)8(23)12(27)17(31-4)34-15-6(3-21)32-18(13(28)10(15)25)33-14-5(2-20)30-16(29)11(26)9(14)24/h4-29H,1-3H2/t4-,5-,6-,7-,8+,9-,10-,11-,12-,13-,14-,15-,16?,17-,18-/m1/s1	c	m658
	Maltotetraose[Cytosol]	Maltotetraose	FALSE	obo.chebi:CHEBI:28460		1/C24H42O21/c25-1-5-9(29)10(30)15(35)22(40-5)44-19-7(3-27)42-24(17(37)12(19)32)45-20-8(4-28)41-23(16(36)13(20)33)43-18-6(2-26)39-21(38)14(34)11(18)31/h5-38H,1-4H2/t5-,6-,7-,8-,9-,10+,11-,12-,13-,14-,15-,16-,17-,18-,19-,20-,21u,22-,23-,24-/m1/s1	c	m659
	Maltohexaose[Cytosol]	Maltohexaose	FALSE	obo.chebi:CHEBI:27445		1/C36H62O31/c37-1-7-13(43)14(44)21(51)32(58-7)64-27-9(3-39)60-34(23(53)16(27)46)66-29-11(5-41)62-36(25(55)18(29)48)67-30-12(6-42)61-35(24(54)19(30)49)65-28-10(4-40)59-33(22(52)17(28)47)63-26-8(2-38)57-31(56)20(50)15(26)45/h7-56H,1-6H2/t7-,8-,9-,10-,11-,12-,13-,14+,15-,16-,17-,18-,19-,20-,21-,22-,23-,24-,25-,26-,27-,28-,29-,30-,31?,32-,33-,34-,35-,36-/m1/s1	c	m660
	Maltopentaose[Cytosol]	Maltopentaose	FALSE		C30H52O26		c	m661
	1,4-alpha-D-glucan[Cytosol]	1,4-alpha-D-glucan	FALSE		C36H62O31		c	m662
	Acetyl-maltose[Cytosol]	Acetyl-maltose	FALSE		C14H24O12		c	m663
	Maltoheptaose[Cytosol]	Maltoheptaose	FALSE		C42H72O36		c	m664
	D-Fructose[Cytosol]	D-Fructose	FALSE	obo.chebi:CHEBI:15824		1/C6H12O6/c7-1-3-4(9)5(10)6(11,2-8)12-3/h3-5,7-11H,1-2H2/t3-,4-,5+,6u/m1/s1	c	m665
	Sucrose 6-phosphate[Cytosol]	Sucrose 6-phosphate	FALSE		C12H21O14P		c	m666
	Sucrose[Extraorganism]	Sucrose	FALSE	obo.chebi:CHEBI:17992		1/C12H22O11/c13-1-4-6(16)8(18)9(19)11(21-4)23-12(3-15)10(20)7(17)5(2-14)22-12/h4-11,13-20H,1-3H2/t4-,5-,6-,7-,8+,9-,10+,11-,12+/m1/s1	e	m667
	Sucrose[b]	Sucrose	FALSE	obo.chebi:CHEBI:17992		1/C12H22O11/c13-1-4-6(16)8(18)9(19)11(21-4)23-12(3-15)10(20)7(17)5(2-14)22-12/h4-11,13-20H,1-3H2/t4-,5-,6-,7-,8+,9-,10+,11-,12+/m1/s1	b	m668
	D-Mannose 6-phosphate[Cytosol]	D-Mannose 6-phosphate	FALSE	obo.chebi:CHEBI:17369		1/C6H13O9P/c7-3-2(1-14-16(11,12)13)15-6(10)5(9)4(3)8/h2-10H,1H2,(H2,11,12,13)/t2-,3-,4+,5+,6u/m1/s1	c	m669
	D-Mannose[Extraorganism]	D-Mannose	FALSE	obo.chebi:CHEBI:4208		1/C6H12O6/c7-1-2-3(8)4(9)5(10)6(11)12-2/h2-11H,1H2/t2-,3-,4+,5+,6u/m1/s1	e	m670
	D-Fructose 1-phosphate[Cytosol]	D-Fructose 1-phosphate	FALSE	obo.chebi:CHEBI:18105		1/C6H13O9P/c7-1-3-4(8)5(9)6(10,15-3)2-14-16(11,12)13/h3-5,7-10H,1-2H2,(H2,11,12,13)/t3-,4-,5+,6u/m1/s1	c	m671
	D-Fructose[Extraorganism]	D-Fructose	FALSE	obo.chebi:CHEBI:15824		1/C6H12O6/c7-1-3-4(9)5(10)6(11,2-8)12-3/h3-5,7-11H,1-2H2/t3-,4-,5+,6u/m1/s1	e	m672
	D-Fructose[b]	D-Fructose	TRUE	obo.chebi:CHEBI:15824		1/C6H12O6/c7-1-3-4(9)5(10)6(11,2-8)12-3/h3-5,7-11H,1-2H2/t3-,4-,5+,6u/m1/s1	b	m673
	D-Mannose[b]	D-Mannose	FALSE	obo.chebi:CHEBI:4208		1/C6H12O6/c7-1-2-3(8)4(9)5(10)6(11)12-2/h2-11H,1H2/t2-,3-,4+,5+,6u/m1/s1	b	m674
	psicoselysine[Cytosol]	psicoselysine	FALSE		C12H25N2O7		c	m675
	psicoselysine[Extraorganism]	psicoselysine	FALSE		C12H25N2O7		e	m676
	psicoselysine[b]	psicoselysine	TRUE		C12H25N2O7		b	m677
	2-Dehydro-3-deoxy-D-galactonate[Cytosol]	2-Dehydro-3-deoxy-D-galactonate	FALSE	obo.chebi:CHEBI:17028		1S/C6H10O6/c7-2-5(10)3(8)1-4(9)6(11)12/h3,5,7-8,10H,1-2H2,(H,11,12)/t3-,5-/m1/s1	c	m678
	D-Galactonate[Cytosol]	D-Galactonate	FALSE	obo.chebi:CHEBI:12931,16534		1S/C6H12O7/c7-1-2(8)3(9)4(10)5(11)6(12)13/h2-5,7-11H,1H2,(H,12,13)/p-1/t2-,3+,4+,5-/m1/s1	c	m679
	D-Tagatose 1,6-biphosphate[Cytosol]	D-Tagatose 1,6-biphosphate	FALSE	obo.chebi:CHEBI:4250		1/C6H14O12P2/c7-4-3(1-16-19(10,11)12)18-6(9,5(4)8)2-17-20(13,14)15/h3-5,7-9H,1-2H2,(H2,10,11,12)(H2,13,14,15)/t3-,4+,5+,6?/m1/s1	c	m680
	D-Tagatose 6-phosphate[Cytosol]	D-Tagatose 6-phosphate	FALSE	obo.chebi:CHEBI:4251		1/C6H13O9P/c7-2-6(10)5(9)4(8)3(15-6)1-14-16(11,12)13/h3-5,7-10H,1-2H2,(H2,11,12,13)/t3-,4+,5+,6?/m1/s1	c	m681
	Galactitol[Extraorganism]	Galactitol	FALSE		C6H14O6		e	m682
	Galactitol[b]	Galactitol	FALSE		C6H14O6		b	m683
	(S)-Propane-1,2-diol[Cytosol]	(S)-Propane-1,2-diol	FALSE	obo.chebi:CHEBI:29002		1/C3H8O2/c1-3(5)2-4/h3-5H,2H2,1H3/t3-/m0/s1	c	m686
	L-Lactaldehyde[Cytosol]	L-Lactaldehyde	FALSE	obo.chebi:CHEBI:18041		1/C3H6O2/c1-3(5)2-4/h2-3,5H,1H3/t3-/m0/s1	c	m687
	2-Phosphoglycolate[Cytosol]	2-Phosphoglycolate	FALSE	obo.chebi:CHEBI:17150		1/C2H5O6P/c3-2(4)1-8-9(5,6)7/h1H2,(H,3,4)(H2,5,6,7)	c	m688
	Glycolate[Cytosol]	Glycolate	FALSE	obo.chebi:CHEBI:17497		1/C2H4O3/c3-1-2(4)5/h3H,1H2,(H,4,5)	c	m689
	D-Galactose[Extraorganism]	D-Galactose	FALSE	obo.chebi:CHEBI:4139		1/C6H12O6/c7-1-2-3(8)4(9)5(10)6(11)12-2/h2-11H,1H2/t2-,3+,4+,5-,6u/m1/s1	e	m690
	D-Galactose[b]	D-Galactose	TRUE	obo.chebi:CHEBI:4139		1/C6H12O6/c7-1-2-3(8)4(9)5(10)6(11)12-2/h2-11H,1H2/t2-,3+,4+,5-,6u/m1/s1	b	m691
	D-Galactose[Cytosol]	D-Galactose	FALSE	obo.chebi:CHEBI:4139		1/C6H12O6/c7-1-2-3(8)4(9)5(10)6(11)12-2/h2-11H,1H2/t2-,3+,4+,5-,6u/m1/s1	c	m692
	alpha-D-Galactose 1-phosphate[Cytosol]	alpha-D-Galactose 1-phosphate	FALSE	obo.chebi:CHEBI:17973		1/C6H13O9P/c7-1-2-3(8)4(9)5(10)6(14-2)15-16(11,12)13/h2-10H,1H2,(H2,11,12,13)/t2-,3+,4+,5-,6-/m1/s1	c	m693
	Lactose[Extraorganism]	Lactose	FALSE	obo.chebi:CHEBI:36219		1/C12H22O11/c13-1-3-5(15)6(16)9(19)12(22-3)23-10-4(2-14)21-11(20)8(18)7(10)17/h3-20H,1-2H2/t3-,4-,5+,6+,7-,8-,9-,10-,11u,12+/m1/s1	e	m694
	Lactose[b]	Lactose	TRUE	obo.chebi:CHEBI:36219		1/C12H22O11/c13-1-3-5(15)6(16)9(19)12(22-3)23-10-4(2-14)21-11(20)8(18)7(10)17/h3-20H,1-2H2/t3-,4-,5+,6+,7-,8-,9-,10-,11u,12+/m1/s1	b	m695
	Lactose[Cytosol]	Lactose	FALSE	obo.chebi:CHEBI:36219		1/C12H22O11/c13-1-3-5(15)6(16)9(19)12(22-3)23-10-4(2-14)21-11(20)8(18)7(10)17/h3-20H,1-2H2/t3-,4-,5+,6+,7-,8-,9-,10-,11u,12+/m1/s1	c	m696
	Salicin[Extraorganism]	Salicin	FALSE		C13H18O7		e	m697
	Salicin[b]	Salicin	FALSE		C13H18O7		b	m698
	Salicin 6-phosphate[Cytosol]	Salicin 6-phosphate	FALSE		C13H17O10P		c	m699
	2-(Hydroxymethyl)phenol[Cytosol]	2-(Hydroxymethyl)phenol	FALSE		C7H8O2		c	m700
	2-(Hydroxymethyl)phenol[b]	2-(Hydroxymethyl)phenol	FALSE		C7H8O2		b	m701
	6-Acetyl-D-glucose[Cytosol]	6-Acetyl-D-glucose	FALSE		C8H14O7		c	m702
	Melibiose[Cytosol]	Melibiose	FALSE	obo.chebi:CHEBI:28053		1/C12H22O11/c13-1-3-5(14)8(17)10(19)12(23-3)21-2-4-6(15)7(16)9(18)11(20)22-4/h3-20H,1-2H2/t3-,4-,5+,6-,7+,8+,9-,10-,11u,12+/m1/s1	c	m703
	Melibiose[Extraorganism]	Melibiose	FALSE	obo.chebi:CHEBI:28053		1/C12H22O11/c13-1-3-5(14)8(17)10(19)12(23-3)21-2-4-6(15)7(16)9(18)11(20)22-4/h3-20H,1-2H2/t3-,4-,5+,6-,7+,8+,9-,10-,11u,12+/m1/s1	e	m704
	Melibiose[b]	Melibiose	TRUE	obo.chebi:CHEBI:28053		1/C12H22O11/c13-1-3-5(14)8(17)10(19)12(23-3)21-2-4-6(15)7(16)9(18)11(20)22-4/h3-20H,1-2H2/t3-,4-,5+,6-,7+,8+,9-,10-,11u,12+/m1/s1	b	m705
	Glycerol 3-phosphate[Extraorganism]	Glycerol 3-phosphate	FALSE	obo.chebi:CHEBI:15978		1/C3H9O6P/c4-1-3(5)2-9-10(6,7)8/h3-5H,1-2H2,(H2,6,7,8)/t3-/m1/s1	e	m706
	Selenide[Cytosol]	Selenide	FALSE	obo.chebi:CHEBI:16503		1S/H2Se/h1H2	c	m707
	Selenophosphate[Cytosol]	Selenophosphate	FALSE	obo.chebi:CHEBI:64331		1S/H3O3PSe/c1-4(2,3)5/h(H3,1,2,3,5)	c	m708
	tungstate[Cytosol]	tungstate	FALSE		O4W1		c	m709
	tungstate[Extraorganism]	tungstate	FALSE		O4W1		e	m710
	tungstate[b]	tungstate	TRUE		O4W1		b	m711
	Aerobactin[Cytosol]	Aerobactin	FALSE	obo.chebi:CHEBI:18157		1/C22H36N4O13/c1-13(27)25(38)9-5-3-7-15(19(31)32)23-17(29)11-22(37,21(35)36)12-18(30)24-16(20(33)34)8-4-6-10-26(39)14(2)28/h15-16,37-39H,3-12H2,1-2H3,(H,23,29)(H,24,30)(H,31,32)(H,33,34)(H,35,36)/t15-,16-/m0/s1	c	m712
	Aerobactin[Extraorganism]	Aerobactin	FALSE	obo.chebi:CHEBI:18157		1/C22H36N4O13/c1-13(27)25(38)9-5-3-7-15(19(31)32)23-17(29)11-22(37,21(35)36)12-18(30)24-16(20(33)34)8-4-6-10-26(39)14(2)28/h15-16,37-39H,3-12H2,1-2H3,(H,23,29)(H,24,30)(H,31,32)(H,33,34)(H,35,36)/t15-,16-/m0/s1	e	m713
	Fe2+[Cytosol]	Fe2+	FALSE	obo.chebi:CHEBI:29033		1/Fe/q+2	c	m714
	aerobactin minus Fe3[Cytosol]	aerobactin minus Fe3	FALSE		C22H33N4O13		c	m715
	Reduced FMN[Cytosol]	Reduced FMN	FALSE		C17H21N4O9P		c	m716
	Reduced riboflavin[Cytosol]	Reduced riboflavin	FALSE		C17H22N4O6		c	m717
	aerobactin minus Fe3[Extraorganism]	aerobactin minus Fe3	FALSE		C22H33N4O13		e	m718
	aerobactin minus Fe3[b]	aerobactin minus Fe3	TRUE		C22H33N4O13		b	m719
	Aerobactin[b]	Aerobactin	TRUE	obo.chebi:CHEBI:18157		1/C22H36N4O13/c1-13(27)25(38)9-5-3-7-15(19(31)32)23-17(29)11-22(37,21(35)36)12-18(30)24-16(20(33)34)8-4-6-10-26(39)14(2)28/h15-16,37-39H,3-12H2,1-2H3,(H,23,29)(H,24,30)(H,31,32)(H,33,34)(H,35,36)/t15-,16-/m0/s1	b	m720
	coprogen[Extraorganism]	coprogen	FALSE		C35H52N6O13Fe		e	m721
	coprogen[b]	coprogen	TRUE		C35H52N6O13Fe		b	m722
	coprogen[Cytosol]	coprogen	FALSE		C35H52N6O13Fe		c	m723
	coprogen unloaded (no Fe(III))[Cytosol]	coprogen unloaded (no Fe(III))	FALSE		C35H52N6O13		c	m724
	coprogen unloaded (no Fe(III))[Extraorganism]	coprogen unloaded (no Fe(III))	FALSE		C35H52N6O13		e	m725
	Fe(III)dicitrate[Extraorganism]	Fe(III)dicitrate	FALSE		C12H10FeO14		e	m726
	Ferrichrome[Cytosol]	Ferrichrome	FALSE	obo.chebi:CHEBI:5019		1/C27H45N9O12.Fe/c1-16(37)34(46)10-4-7-19-25(43)30-14-23(41)28-13-22(40)29-15-24(42)31-20(8-5-11-35(47)17(2)38)26(44)33-21(27(45)32-19)9-6-12-36(48)18(3)39;/h16-21H,4-15H2,1-3H3,(H,28,41)(H,29,40)(H,30,43)(H,31,42)(H,32,45)(H,33,44);/q-6;+6/t16-,17-,18+,19?,20?,21?;/m0./s1	c	m727
	Ferrichrome[Extraorganism]	Ferrichrome	FALSE	obo.chebi:CHEBI:5019		1/C27H45N9O12.Fe/c1-16(37)34(46)10-4-7-19-25(43)30-14-23(41)28-13-22(40)29-15-24(42)31-20(8-5-11-35(47)17(2)38)26(44)33-21(27(45)32-19)9-6-12-36(48)18(3)39;/h16-21H,4-15H2,1-3H3,(H,28,41)(H,29,40)(H,30,43)(H,31,42)(H,32,45)(H,33,44);/q-6;+6/t16-,17-,18+,19?,20?,21?;/m0./s1	e	m728
	Ferrichrome minus Fe(III)[Cytosol]	Ferrichrome minus Fe(III)	FALSE		C27H42N9O12		c	m729
	Ferrichrome minus Fe(III)[Extraorganism]	Ferrichrome minus Fe(III)	FALSE		C27H42N9O12		e	m730
	Fe3+[Extraorganism]	Fe3+	FALSE		Fe		e	m731
	Fe2+[Extraorganism]	Fe2+	FALSE	obo.chebi:CHEBI:29033		1/Fe/q+2	e	m732
	Fe2+[b]	Fe2+	TRUE	obo.chebi:CHEBI:29033		1/Fe/q+2	b	m733
	Fe(III)hydroxamate[Cytosol]	Fe(III)hydroxamate	FALSE	obo.chebi:CHEBI:28163	C9H18O6N3Fe		c	m734
	Fe(III)hydroxamate[Extraorganism]	Fe(III)hydroxamate	FALSE	obo.chebi:CHEBI:28163	C9H18O6N3Fe		e	m735
	Fe(III)hydoxamate, unloaded[Cytosol]	Fe(III)hydoxamate, unloaded	FALSE		C9H18O6N3		c	m736
	Fe(III)hydoxamate, unloaded[Extraorganism]	Fe(III)hydoxamate, unloaded	FALSE		C9H18O6N3		e	m737
	Fe(III)hydoxamate, unloaded[b]	Fe(III)hydoxamate, unloaded	TRUE		C9H18O6N3		b	m738
	Fe(III)hydroxamate[b]	Fe(III)hydroxamate	TRUE	obo.chebi:CHEBI:28163	C9H18O6N3Fe		b	m739
	ferroxamine[Cytosol]	ferroxamine	FALSE	kegg.compound:C07597		1/C25H45N6O8.Fe/c1-21(32)29(37)18-9-3-6-16-27-22(33)12-14-25(36)31(39)20-10-4-7-17-28-23(34)11-13-24(35)30(38)19-8-2-5-15-26;/h2-20,26H2,1H3,(H,27,33)(H,28,34);/q-3;+3	c	m740
	ferroxamine[Extraorganism]	ferroxamine	FALSE	kegg.compound:C07597		1/C25H45N6O8.Fe/c1-21(32)29(37)18-9-3-6-16-27-22(33)12-14-25(36)31(39)20-10-4-7-17-28-23(34)11-13-24(35)30(38)19-8-2-5-15-26;/h2-20,26H2,1H3,(H,27,33)(H,28,34);/q-3;+3	e	m741
	ferroxamine minus Fe(3)[Cytosol]	ferroxamine minus Fe(3)	FALSE		C25H46N6O8		c	m742
	ferroxamine minus Fe(3)[Extraorganism]	ferroxamine minus Fe(3)	FALSE		C25H46N6O8		e	m743
	Hg2+[Cytosol]	Hg2+	FALSE	obo.chebi:CHEBI:16793		1/Hg/q+2	c	m744
	Hg2+[Extraorganism]	Hg2+	FALSE	obo.chebi:CHEBI:16793		1/Hg/q+2	e	m745
	Hg2+[b]	Hg2+	TRUE	obo.chebi:CHEBI:16793		1/Hg/q+2	b	m746
	Mn2+[Cytosol]	Mn2+	FALSE	obo.chebi:CHEBI:18291		1/Mn	c	m747
	Mn2+[Extraorganism]	Mn2+	FALSE	obo.chebi:CHEBI:18291		1/Mn	e	m748
	Mn2+[b]	Mn2+	TRUE	obo.chebi:CHEBI:18291		1/Mn	b	m749
	Molybdate[Cytosol]	Molybdate	FALSE	obo.chebi:CHEBI:36264		1S/Mo.4O/q;;;2*-1	c	m750
	Molybdate[Extraorganism]	Molybdate	FALSE	obo.chebi:CHEBI:36264		1S/Mo.4O/q;;;2*-1	e	m751
	nickel[Cytosol]	nickel	FALSE	obo.chebi:CHEBI:28112		1/Ni	c	m752
	nickel[Extraorganism]	nickel	FALSE	obo.chebi:CHEBI:28112		1/Ni	e	m753
	Zinc[Cytosol]	Zinc	FALSE		Zn		c	m754
	Zinc[Extraorganism]	Zinc	FALSE		Zn		e	m755
	Zinc[b]	Zinc	TRUE		Zn		b	m756
	Calcium[Cytosol]	Calcium	FALSE		Ca		c	m757
	Calcium[Extraorganism]	Calcium	FALSE		Ca		e	m758
	Calcium[b]	Calcium	TRUE		Ca		b	m759
	Propionate (n-C3:0)[Extraorganism]	Propionate (n-C3:0)	FALSE		C3H5O2		e	m760
	Cu+[Cytosol]	Cu+	FALSE	kegg.compound:C00070	Cu		c	m761
	Cu+[Extraorganism]	Cu+	FALSE	kegg.compound:C00070	Cu		e	m762
	Cu2+[Cytosol]	Cu2+	FALSE		Cu		c	m763
	Cu2+[Extraorganism]	Cu2+	FALSE		Cu		e	m764
	Cu2+[b]	Cu2+	TRUE		Cu		b	m765
	Cadmium[Cytosol]	Cadmium	FALSE	obo.chebi:CHEBI:48775		1/Cd/q+2	c	m766
	Cadmium[Extraorganism]	Cadmium	FALSE	obo.chebi:CHEBI:48775		1/Cd/q+2	e	m767
	Cadmium[b]	Cadmium	TRUE	obo.chebi:CHEBI:48775		1/Cd/q+2	b	m768
	Co2+[Cytosol]	Co2+	FALSE	obo.chebi:CHEBI:27638		1/Co/q+2	c	m769
	Co2+[Extraorganism]	Co2+	FALSE	obo.chebi:CHEBI:27638		1/Co/q+2	e	m770
	Co2+[b]	Co2+	TRUE	obo.chebi:CHEBI:27638		1/Co/q+2	b	m771
	Phosphonate[Extraorganism]	Phosphonate	FALSE	obo.chebi:CHEBI:16215, 44976		1/H3O3P/c1-4(2)3/h4H,(H2,1,2,3)	e	m772
	Phosphonate[b]	Phosphonate	FALSE	obo.chebi:CHEBI:16215, 44976		1/H3O3P/c1-4(2)3/h4H,(H2,1,2,3)	b	m773
	fused thiol:disulfide interchange protein (oxidized)[Cytosol]	fused thiol:disulfide interchange protein (oxidized)	FALSE		X		c	m774
	fused thiol:disulfide interchange protein (reduced)[Cytosol]	fused thiol:disulfide interchange protein (reduced)	FALSE		XH2		c	m775
	Hydrogen peroxide[Cytosol]	Hydrogen peroxide	FALSE	obo.chebi:CHEBI:16240		1/H2O2/c1-2/h1-2H	c	m776
	Uracil[Extraorganism]	Uracil	FALSE	obo.chebi:CHEBI:17568		1/C4H4N2O2/c7-3-1-2-5-4(8)6-3/h1-2H,(H2,5,6,7,8)	e	m777
	Uracil[b]	Uracil	TRUE	obo.chebi:CHEBI:17568		1/C4H4N2O2/c7-3-1-2-5-4(8)6-3/h1-2H,(H2,5,6,7,8)	b	m778
	sn-Glycero-3-phosphocholine[Extraorganism]	sn-Glycero-3-phosphocholine	FALSE	obo.chebi:CHEBI:16870		1S/C8H20NO6P/c1-9(2,3)4-5-14-16(12,13)15-7-8(11)6-10/h8,10-11H,4-7H2,1-3H3/p+1/t8-/m1/s1	e	m779
	sn-Glycero-3-phosphoethanolamine[Extraorganism]	sn-Glycero-3-phosphoethanolamine	FALSE	obo.chebi:CHEBI:16929		1S/C5H14NO6P/c6-1-2-11-13(9,10)12-4-5(8)3-7/h5,7-8H,1-4,6H2,(H,9,10)/t5-/m0/s1	e	m780
	Glycerophosphoglycerol[Extraorganism]	Glycerophosphoglycerol	FALSE	obo.chebi:CHEBI:5457		1S/C6H15O8P/c7-1-5(9)3-13-15(11,12)14-4-6(10)2-8/h5-10H,1-4H2,(H,11,12)	e	m781
	sn-Glycero-3-phospho-1-inositol[Extraorganism]	sn-Glycero-3-phospho-1-inositol	FALSE	obo.chebi:CHEBI:18321		1S/C9H19O11P/c10-1-3(11)2-19-21(17,18)20-9-7(15)5(13)4(12)6(14)8(9)16/h3-16H,1-2H2,(H,17,18)/t3-,4-,5-,6+,7-,8-,9-/m1/s1	e	m782
	Glycerophosphoserine[Extraorganism]	Glycerophosphoserine	FALSE		C6H13NO8P		e	m783
	Shikimate[Cytosol]	Shikimate	FALSE	obo.chebi:CHEBI:16119		1/C7H10O5/c8-4-1-3(7(11)12)2-5(9)6(4)10/h1,4-6,8-10H,2H2,(H,11,12)/t4-,5-,6-/m1/s1	c	m784
	N-Acetyl-D-glucosamine 1-phosphate[Cytosol]	N-Acetyl-D-glucosamine 1-phosphate	FALSE	obo.chebi:CHEBI:7125	C8H14NO9P	1S/C8H16NO9P/c1-3(11)9-5-7(13)6(12)4(2-10)17-8(5)18-19(14,15)16/h4-8,10,12-13H,2H2,1H3,(H,9,11)(H2,14,15,16)/t4-,5-,6-,7-,8?/m1/s1	c	m785
	Butyrate[Cytosol]	Butyrate	FALSE	obo.chebi:CHEBI:30772	C4H8O2	1/C4H8O2/c1-2-3-4(5)6/h2-3H2,1H3,(H,5,6)/p-1/fC4H7O2/q-1	c	m786
	Butyrate[Extraorganism]	Butyrate	FALSE	obo.chebi:CHEBI:30772	C4H8O2	1/C4H8O2/c1-2-3-4(5)6/h2-3H2,1H3,(H,5,6)/p-1/fC4H7O2/q-1	e	m787
	Butyrate[b]	Butyrate	TRUE	obo.chebi:CHEBI:30772	C4H8O2	1/C4H8O2/c1-2-3-4(5)6/h2-3H2,1H3,(H,5,6)/p-1/fC4H7O2/q-1	b	m788
	(S)-3-Hydroxybutanoyl-CoA[Cytosol]	(S)-3-Hydroxybutanoyl-CoA	FALSE	obo.chebi:CHEBI:15453	C25H38N7O18P3S	1S/C25H42N7O18P3S/c1-13(33)8-16(35)54-7-6-27-15(34)4-5-28-23(38)20(37)25(2,3)10-47-53(44,45)50-52(42,43)46-9-14-19(49-51(39,40)41)18(36)24(48-14)32-12-31-17-21(26)29-11-30-22(17)32/h11-14,18-20,24,33,36-37H,4-10H2,1-3H3,(H,27,34)(H,28,38)(H,42,43)(H,44,45)(H2,26,29,30)(H2,39,40,41)/t13-,14+,18+,19+,20-,24+/m0/s1	c	m789
	2-C-methyl-D-erythritol 4-phosphate[Cytosol]	2-C-methyl-D-erythritol 4-phosphate	FALSE	obo.chebi:CHEBI:17764		1/C5H13O7P/c1-5(8,3-6)4(7)2-12-13(9,10)11/h4,6-8H,2-3H2,1H3,(H2,9,10,11)/t4-,5+/m1/s1	c	m790
	L-Tryptophan[Extraorganism]	L-Tryptophan	FALSE	obo.chebi:CHEBI:16828		1/C11H12N2O2/c12-9(11(14)15)5-7-6-13-10-4-2-1-3-8(7)10/h1-4,6,9,13H,5,12H2,(H,14,15)/t9-/m0/s1	e	m791
	L-Tryptophan[b]	L-Tryptophan	TRUE	obo.chebi:CHEBI:16828		1/C11H12N2O2/c12-9(11(14)15)5-7-6-13-10-4-2-1-3-8(7)10/h1-4,6,9,13H,5,12H2,(H,14,15)/t9-/m0/s1	b	m792
	Folate[Cytosol]	Folate	FALSE	obo.chebi:CHEBI:62501		1S/C19H19N7O6/c20-19-25-15-14(17(30)26-19)23-11(8-22-15)7-21-10-3-1-9(2-4-10)16(29)24-12(18(31)32)5-6-13(27)28/h1-4,8,12,21H,5-7H2,(H,24,29)(H,27,28)(H,31,32)(H3,20,22,25,26,30)/p-2/t12-/m0/s1	c	m793
	Folate[Extraorganism]	Folate	FALSE	obo.chebi:CHEBI:62501		1S/C19H19N7O6/c20-19-25-15-14(17(30)26-19)23-11(8-22-15)7-21-10-3-1-9(2-4-10)16(29)24-12(18(31)32)5-6-13(27)28/h1-4,8,12,21H,5-7H2,(H,24,29)(H,27,28)(H,31,32)(H3,20,22,25,26,30)/p-2/t12-/m0/s1	e	m794
	Folate[b]	Folate	TRUE	obo.chebi:CHEBI:62501		1S/C19H19N7O6/c20-19-25-15-14(17(30)26-19)23-11(8-22-15)7-21-10-3-1-9(2-4-10)16(29)24-12(18(31)32)5-6-13(27)28/h1-4,8,12,21H,5-7H2,(H,24,29)(H,27,28)(H,31,32)(H3,20,22,25,26,30)/p-2/t12-/m0/s1	b	m795
	Xanthine[b]	Xanthine	TRUE	obo.chebi:CHEBI:17712		1/C5H4N4O2/c10-4-2-3(7-1-6-2)8-5(11)9-4/h1H,(H3,6,7,8,9,10,11)	b	m796
	Xanthine[Extraorganism]	Xanthine	FALSE	obo.chebi:CHEBI:17712		1/C5H4N4O2/c10-4-2-3(7-1-6-2)8-5(11)9-4/h1H,(H3,6,7,8,9,10,11)	e	m797
	potassium[Cytosol]	potassium	FALSE	obo.chebi:CHEBI:29103		1/K/q+1	c	m798
	potassium[b]	potassium	TRUE	obo.chebi:CHEBI:29103		1/K/q+1	b	m799
	potassium[Extraorganism]	potassium	FALSE	obo.chebi:CHEBI:29103		1/K/q+1	e	m800
	Thymine[Cytosol]		FALSE	obo.chebi:CHEBI:17821		1S/C5H6N2O2/c1-3-2-6-5(9)7-4(3)8/h2H,1H3,(H2,6,7,8,9)	c	m801
	N-Acetyl-D-glucosamine[Cytosol]	N-Acetyl-D-glucosamine	FALSE	obo.chebi:CHEBI:506227		1/C8H15NO6/c1-3(11)9-5-7(13)6(12)4(2-10)15-8(5)14/h4-8,10,12-14H,2H2,1H3,(H,9,11)/t4-,5-,6-,7-,8u/m1/s1	c	m802
	Biotin[Extraorganism]	Biotin	FALSE	C00120	C10H15N2O3S		e	m803
	Biotin[Cytosol]	Biotin	FALSE	C00120	C10H15N2O3S		c	m804
	ADPribose[Cytosol]	ADPribose		C00301	C15H21N5O14P2		c	m805
	capsular polysaccharide linkage unit[Cytosol]	capsular polysaccharide linkage unit, LPL specific			C30H59O32P1		c	m806

## Sheet: GENES
#	GENE NAME	GENE ID 1	GENE ID 2	SHORT NAME	COMPARTMENT
	FAEPRAA2165_02660				c
	FAEPRAA2165_00102				c
	FAEPRAA2165_00100				c
	FAEPRAA2165_00099				c
	FAEPRAA2165_00098				c
	FAEPRAA2165_03035				c
	FAEPRAA2165_03034				c
	FAEPRAA2165_01072				c
	FAEPRAA2165_01071				c
	FAEPRAA2165_01070				c
	FAEPRAA2165_01069				c
	FAEPRAA2165_01068				c
	FAEPRAA2165_00041				c
	FAEPRAA2165_02752				c
	FAEPRAA2165_00412				c
	FAEPRAA2165_02611				c
	FAEPRAA2165_01220				c
	FAEPRAA2165_01218				c
	FAEPRAA2165_03374				c
	FAEPRAA2165_00657				c
	FAEPRAA2165_00287				c
	FAEPRAA2165_01139				c
	FAEPRAA2165_01137				c
	FAEPRAA2165_01138				c
	FAEPRAA2165_01712				c
	FAEPRAA2165_02475				c
	FAEPRAA2165_02477				c
	FAEPRAA2165_03485				c
	FAEPRAA2165_03440				c
	FAEPRAA2165_03016				c
	FAEPRAA2165_00970				c
	FAEPRAA2165_00996				c
	FAEPRAA2165_00971				c
	FAEPRAA2165_00148				c
	FAEPRAA2165_00304				c
	FAEPRAA2165_00969				c
	FAEPRAA2165_01075				c
	FAEPRAA2165_00967				c
	FAEPRAA2165_01951				c
	FAEPRAA2165_02443				c
	FAEPRAA2165_02587				c
	FAEPRAA2165_01408				c
	FAEPRAA2165_03203				c
	FAEPRAA2165_00719				c
	FAEPRAA2165_01813				c
	FAEPRAA2165_00716				c
	FAEPRAA2165_00717				c
	FAEPRAA2165_00718				c
	FAEPRAA2165_00731				c
	FAEPRAA2165_00425				c
	FAEPRAA2165_01165				c
	FAEPRAA2165_02141				c
	FAEPRAA2165_00998				c
	FAEPRAA2165_00670				c
	FAEPRAA2165_03471				c
	FAEPRAA2165_03472				c
	FAEPRAA2165_02925				c
	FAEPRAA2165_03260				c
	FAEPRAA2165_03261				c
	FAEPRAA2165_02497				c
	FAEPRAA2165_01390				c
	FAEPRAA2165_01538				c
	FAEPRAA2165_02890				c
	FAEPRAA2165_01225				c
	FAEPRAA2165_03473				c
	FAEPRAA2165_02748				c
	FAEPRAA2165_00660				c
	FAEPRAA2165_00243				c
	FAEPRAA2165_01852				c
	FAEPRAA2165_01421				c
	FAEPRAA2165_01565				c
	FAEPRAA2165_01590				c
	FAEPRAA2165_01115				c
	FAEPRAA2165_02636				c
	FAEPRAA2165_00033				c
	FAEPRAA2165_00034				c
	FAEPRAA2165_00965				c
	FAEPRAA2165_03470				c
	FAEPRAA2165_00345				c
	FAEPRAA2165_02755				c
	FAEPRAA2165_01847				c
	FAEPRAA2165_02806				c
	FAEPRAA2165_00671				c
	FAEPRAA2165_02489				c
	FAEPRAA2165_00732				c
	FAEPRAA2165_02189				c
	FAEPRAA2165_02500				c
	FAEPRAA2165_02184				c
	FAEPRAA2165_00422				c
	FAEPRAA2165_00209				c
	FAEPRAA2165_00210				c
	FAEPRAA2165_00658				c
	FAEPRAA2165_02385				c
	FAEPRAA2165_02143				c
	FAEPRAA2165_02144				c
	FAEPRAA2165_02314				c
	FAEPRAA2165_02142				c
	FAEPRAA2165_02915				c
	FAEPRAA2165_01388				c
	FAEPRAA2165_00423				c
	FAEPRAA2165_00168				c
	FAEPRAA2165_01567				c
	FAEPRAA2165_01570				c
	FAEPRAA2165_00163				c
	FAEPRAA2165_00366				c
	FAEPRAA2165_00167				c
	FAEPRAA2165_03047				c
	FAEPRAA2165_01731				c
	FAEPRAA2165_00164				c
	FAEPRAA2165_01568				c
	FAEPRAA2165_00166				c
	FAEPRAA2165_01730				c
	FAEPRAA2165_00169				c
	FAEPRAA2165_00172				c
	FAEPRAA2165_00327				c
	FAEPRAA2165_00328				c
	FAEPRAA2165_01628				c
	FAEPRAA2165_01631				c
	FAEPRAA2165_01630				c
	FAEPRAA2165_01629				c
	FAEPRAA2165_00377				c
	FAEPRAA2165_00373				c
	FAEPRAA2165_00374				c
	FAEPRAA2165_00372				c
	FAEPRAA2165_00371				c
	FAEPRAA2165_00183				c
	FAEPRAA2165_01131				c
	FAEPRAA2165_01128				c
	FAEPRAA2165_01130				c
	FAEPRAA2165_01127				c
	FAEPRAA2165_00489				c
	FAEPRAA2165_00481				c
	FAEPRAA2165_00483				c
	FAEPRAA2165_00482				c
	FAEPRAA2165_00484				c
	FAEPRAA2165_00485				c
	FAEPRAA2165_00486				c
	FAEPRAA2165_00480				c
	FAEPRAA2165_02177				c
	FAEPRAA2165_01393				c
	FAEPRAA2165_00044				c
	FAEPRAA2165_00338				c
	FAEPRAA2165_02312				c
	FAEPRAA2165_02313				c
	FAEPRAA2165_01392				c
	FAEPRAA2165_01729				c
	FAEPRAA2165_00020				c
	FAEPRAA2165_02145				c
	FAEPRAA2165_00018				c
	FAEPRAA2165_00015				c
	FAEPRAA2165_01352				c
	FAEPRAA2165_00019				c
	FAEPRAA2165_00016				c
	FAEPRAA2165_00700				c
	FAEPRAA2165_00013				c
	FAEPRAA2165_00014				c
	FAEPRAA2165_00336				c
	FAEPRAA2165_02858				c
	FAEPRAA2165_03463				c
	FAEPRAA2165_00031				c
	FAEPRAA2165_01097				c
	FAEPRAA2165_02641				c
	FAEPRAA2165_03037				c
	FAEPRAA2165_00344				c
	FAEPRAA2165_03498				c
	FAEPRAA2165_02554				c
	FAEPRAA2165_02555				c
	FAEPRAA2165_00968				c
	FAEPRAA2165_02558				c
	FAEPRAA2165_03036				c
	FAEPRAA2165_01357				c
	FAEPRAA2165_01359				c
	FAEPRAA2165_01361				c
	FAEPRAA2165_02459				c
	FAEPRAA2165_01634				c
	FAEPRAA2165_00956				c
	FAEPRAA2165_01942				c
	FAEPRAA2165_01241				c
	FAEPRAA2165_03194				c
	FAEPRAA2165_00330				c
	FAEPRAA2165_00329				c
	FAEPRAA2165_00478				c
	FAEPRAA2165_00332				c
	FAEPRAA2165_00026				c
	FAEPRAA2165_00350				c
	FAEPRAA2165_02172				c
	FAEPRAA2165_01673				c
	FAEPRAA2165_01971				c
	FAEPRAA2165_02775				c
	FAEPRAA2165_03362				c
	FAEPRAA2165_01116				c
	FAEPRAA2165_01362				c
	FAEPRAA2165_01358				c
	FAEPRAA2165_01355				c
	FAEPRAA2165_00424				c
	FAEPRAA2165_01365				c
	FAEPRAA2165_00785				c
	FAEPRAA2165_01545				c
	FAEPRAA2165_01960				c
	FAEPRAA2165_00797				c
	FAEPRAA2165_01454				c
	FAEPRAA2165_00364				c
	FAEPRAA2165_02826				c
	FAEPRAA2165_03002				c
	FAEPRAA2165_00953				c
	FAEPRAA2165_03361				c
	FAEPRAA2165_02863				c
	FAEPRAA2165_01964				c
	FAEPRAA2165_02508				c
	FAEPRAA2165_00334				c
	FAEPRAA2165_01413				c
	FAEPRAA2165_00295				c
	FAEPRAA2165_01244				c
	FAEPRAA2165_01818				c
	FAEPRAA2165_02704				c
	FAEPRAA2165_02792				c
	FAEPRAA2165_02793				c
	FAEPRAA2165_03363				c
	FAEPRAA2165_00107				c
	FAEPRAA2165_00111				c
	FAEPRAA2165_00673				c
	FAEPRAA2165_01327				c
	FAEPRAA2165_00106				c
	FAEPRAA2165_00615				c
	FAEPRAA2165_03439				c
	FAEPRAA2165_02363				c
	FAEPRAA2165_02442				c
	FAEPRAA2165_02440				c
	FAEPRAA2165_00105				c
	FAEPRAA2165_01765				c
	FAEPRAA2165_00745				c
	FAEPRAA2165_02295				c
	FAEPRAA2165_03173				c
	FAEPRAA2165_02164				c
	FAEPRAA2165_00348				c
	FAEPRAA2165_02057				c
	FAEPRAA2165_02170				c
	FAEPRAA2165_01664				c
	FAEPRAA2165_00610				c
	FAEPRAA2165_01017				c
	FAEPRAA2165_01049				c
	FAEPRAA2165_01556				c
	FAEPRAA2165_00622				c
	FAEPRAA2165_01016				c
	FAEPRAA2165_00628				c
	FAEPRAA2165_01293				c
	FAEPRAA2165_00625				c
	FAEPRAA2165_00284				c
	FAEPRAA2165_00232				c
	FAEPRAA2165_01711				c
	FAEPRAA2165_01809				c
	FAEPRAA2165_01210				c
	FAEPRAA2165_01378				c
	FAEPRAA2165_01211				c
	FAEPRAA2165_01379				c
	FAEPRAA2165_01212				c
	FAEPRAA2165_01380				c
	FAEPRAA2165_01230				c
	FAEPRAA2165_02230				c
	FAEPRAA2165_02356				c
	FAEPRAA2165_00316				c
	FAEPRAA2165_01208				c
	FAEPRAA2165_01209				c
	FAEPRAA2165_01577				c
	FAEPRAA2165_01605				c
	FAEPRAA2165_03466				c
	FAEPRAA2165_02297				c
	FAEPRAA2165_00961				c
	FAEPRAA2165_01675				c
	FAEPRAA2165_01635				c
	FAEPRAA2165_00703				c
	FAEPRAA2165_00704				c
	FAEPRAA2165_00707				c
	FAEPRAA2165_00708				c
	FAEPRAA2165_00709				c
	FAEPRAA2165_00710				c
	FAEPRAA2165_00711				c
	FAEPRAA2165_01798				c
	FAEPRAA2165_01799				c
	FAEPRAA2165_01800				c
	FAEPRAA2165_01801				c
	FAEPRAA2165_01802				c
	FAEPRAA2165_01803				c
	FAEPRAA2165_01804				c
	FAEPRAA2165_02756				c
	FAEPRAA2165_02395				c
	FAEPRAA2165_01578				c
	FAEPRAA2165_01581				c
	FAEPRAA2165_03067				c
	FAEPRAA2165_03066				c
	FAEPRAA2165_03065				c
	FAEPRAA2165_01395				c
	FAEPRAA2165_02879				c
	FAEPRAA2165_03064				c
	FAEPRAA2165_03070				c
	FAEPRAA2165_03072				c
	FAEPRAA2165_00678				c
	FAEPRAA2165_03071				c
	FAEPRAA2165_03073				c
	FAEPRAA2165_03068				c
	FAEPRAA2165_01217				c
	FAEPRAA2165_03151				c
	FAEPRAA2165_01718				c
	FAEPRAA2165_00023				c
	FAEPRAA2165_00349				c
	FAEPRAA2165_02169				c
	FAEPRAA2165_02808				c
	FAEPRAA2165_01276				c
	FAEPRAA2165_01215				c
	FAEPRAA2165_01246				c
	FAEPRAA2165_03480				c
	FAEPRAA2165_03483				c
	FAEPRAA2165_02978				c
	FAEPRAA2165_02430				c
	FAEPRAA2165_03481				c
	FAEPRAA2165_01940				c
	FAEPRAA2165_01019				c
	FAEPRAA2165_00512				c
	FAEPRAA2165_00641				c
	FAEPRAA2165_01548				c
	FAEPRAA2165_03459				c
	FAEPRAA2165_02930				c
	FAEPRAA2165_02401				c
	FAEPRAA2165_01679				c
	FAEPRAA2165_03103				c
	FAEPRAA2165_01753				c
	FAEPRAA2165_00939				c
	FAEPRAA2165_00940				c
	FAEPRAA2165_01396				c
	FAEPRAA2165_00274				c
	FAEPRAA2165_02663				c
	FAEPRAA2165_02744				c
	FAEPRAA2165_02309				c
	FAEPRAA2165_03499				c
	FAEPRAA2165_01289				c
	FAEPRAA2165_01688				c
	FAEPRAA2165_01286				c
	FAEPRAA2165_03015				c
	FAEPRAA2165_00145				c
	FAEPRAA2165_02601				c
	FAEPRAA2165_01703				c
	FAEPRAA2165_00647				c
	FAEPRAA2165_00779				c
	FAEPRAA2165_00648				c
	FAEPRAA2165_01693				c
	FAEPRAA2165_01638				c
	FAEPRAA2165_01692				c
	FAEPRAA2165_02510				c
	FAEPRAA2165_00649				c
	FAEPRAA2165_01554				c
	FAEPRAA2165_01841				c
	FAEPRAA2165_01461				c
	FAEPRAA2165_02911				c
	FAEPRAA2165_03107				c
	FAEPRAA2165_01462				c
	FAEPRAA2165_01463				c
	FAEPRAA2165_02910				c
	FAEPRAA2165_03110				c
	FAEPRAA2165_01464				c
	FAEPRAA2165_03108				c
	FAEPRAA2165_00354				c
	FAEPRAA2165_01963				c
	FAEPRAA2165_00290				c
	FAEPRAA2165_02561				c
	FAEPRAA2165_02906				c
	FAEPRAA2165_02908				c
	FAEPRAA2165_02905				c
	FAEPRAA2165_02904				c
	FAEPRAA2165_02894				c
	FAEPRAA2165_02903				c
	FAEPRAA2165_01291				c
	FAEPRAA2165_02895				c
	FAEPRAA2165_02897				c
	FAEPRAA2165_02896				c
	FAEPRAA2165_02900				c
	FAEPRAA2165_00473				c
	FAEPRAA2165_01290				c
	FAEPRAA2165_02898				c
	FAEPRAA2165_02902				c
	FAEPRAA2165_01103				c
	FAEPRAA2165_01101				c
	FAEPRAA2165_01100				c
	FAEPRAA2165_01082				c
	FAEPRAA2165_01081				c
	FAEPRAA2165_01089				c
	FAEPRAA2165_03443				c
	FAEPRAA2165_01088				c
	FAEPRAA2165_01091				c
	FAEPRAA2165_03096				c
	FAEPRAA2165_02581				c
	FAEPRAA2165_02265				c
	FAEPRAA2165_02451				c
	FAEPRAA2165_01982				c
	FAEPRAA2165_02644				c
	FAEPRAA2165_02761				c
	FAEPRAA2165_02768				c
	FAEPRAA2165_01771				c
	FAEPRAA2165_03521				c
	FAEPRAA2165_01769				c
	FAEPRAA2165_03527				c
	FAEPRAA2165_01768				c
	FAEPRAA2165_03526				c
	FAEPRAA2165_01767				c
	FAEPRAA2165_03525				c
	FAEPRAA2165_00735				c
	FAEPRAA2165_00736				c
	FAEPRAA2165_01096				c
	FAEPRAA2165_01782				c
	FAEPRAA2165_00278				c
	FAEPRAA2165_01656				c
	FAEPRAA2165_00770				c
	FAEPRAA2165_02043				c
	FAEPRAA2165_00771				c
	FAEPRAA2165_00216				c
	FAEPRAA2165_00636				c
	FAEPRAA2165_00804				c
	FAEPRAA2165_02254				c
	FAEPRAA2165_02256				c
	FAEPRAA2165_03211				c
	FAEPRAA2165_02255				c
	FAEPRAA2165_00738				c
	FAEPRAA2165_03113				c
	FAEPRAA2165_01593				c
	FAEPRAA2165_01260				c
	FAEPRAA2165_01258				c
	FAEPRAA2165_01259				c
	FAEPRAA2165_00214				c
	FAEPRAA2165_01056				c
	FAEPRAA2165_00777				c
	FAEPRAA2165_02238				c
	FAEPRAA2165_00119				c
	FAEPRAA2165_03256				c
	FAEPRAA2165_03229				c
	FAEPRAA2165_03228				c
	FAEPRAA2165_03227				c
	FAEPRAA2165_03226				c
	FAEPRAA2165_01854				c
	FAEPRAA2165_01523				c
	FAEPRAA2165_00493				c
	FAEPRAA2165_01640				c
	FAEPRAA2165_02789				c
	FAEPRAA2165_00705				c
	FAEPRAA2165_00706				c
	FAEPRAA2165_01575				c
	FAEPRAA2165_01953				c
	FAEPRAA2165_01952				c
	FAEPRAA2165_00662				c
	FAEPRAA2165_00487				c
	FAEPRAA2165_02168				c
	FAEPRAA2165_02602				c
	FAEPRAA2165_03088				c
	FAEPRAA2165_03087				c
	FAEPRAA2165_01580				c
	FAEPRAA2165_01579				c
	FAEPRAA2165_02776				c
	FAEPRAA2165_00501				c
	FAEPRAA2165_02209				c
	FAEPRAA2165_02977				c
	FAEPRAA2165_03449				c
	FAEPRAA2165_00127				c
	FAEPRAA2165_02753				c
	FAEPRAA2165_02754				c
	FAEPRAA2165_02628				c
	FAEPRAA2165_01277				c
	FAEPRAA2165_01278				c
	FAEPRAA2165_03445				c
	FAEPRAA2165_01586				c
	FAEPRAA2165_00944				c
	FAEPRAA2165_03093				c
	FAEPRAA2165_03012				c
	FAEPRAA2165_00017				c
	FAEPRAA2165_01387				c
	FAEPRAA2165_00946				c
	FAEPRAA2165_02790				c
	FAEPRAA2165_02948				c
	FAEPRAA2165_02788				c
	FAEPRAA2165_02949				c
	FAEPRAA2165_02866				c
	FAEPRAA2165_02868				c
	FAEPRAA2165_02869				c
	FAEPRAA2165_01723				c
	FAEPRAA2165_02922				c
	FAEPRAA2165_00244				c
	FAEPRAA2165_00986				c

## Sheet: COMPS
#	COMPABBREV	COMPNAME	INSIDE	GO TERM
	c	Cytosol	c
	e	Extraorganism
	b	b	b

## Sheet: MODEL
#	MODELID	MODELNAME	DEFAULT LOWER	DEFAULT UPPER	CONTACT GIVEN NAME	CONTACT FAMILY NAME	CONTACT EMAIL	ORGANIZATION	TAXONOMY	NOTES
	FAEPRAA2165	Faecalibacterium prausnitzii A2-165	-1000	1000	Ibrahim	El-Semman	elsemman@chalmers.se	Chalmers University of Technology	411483
