# Supplementary material for: Genome-scale metabolic reconstructions of Bifidobacterium adolescentis L2-32 and Faecalibacterium prausnitzii A2-165 and their interaction
Source: BMC Syst Biol. 2014 Apr 3;8:41. doi: 10.1186/1752-0509-8-41 (PMC4108055; doi:10.1186/1752-0509-8-41)
Supplement: Additional file 8 — The two models in SBML and MS Excel format. The two models are also available through the Human Metabolic Atlass http://www.metabolicatlas.com/downloads/micro. [file 1752-0509-8-41-S8.zip › iFap484.V01.00.xml]

<?xml version="1.0" encoding="UTF-8"?><sbml xmlns="http://www.sbml.org/sbml/level2" level="2" version="1" xmlns:html="http://www.w3.org/1999/xhtml"><model id="FAEPRAA2165" name="Faecalibacterium prausnitzii A2-165"><listOfUnitDefinitions><unitDefinition id="mmol_per_gDW_per_hr"><listOfUnits><unit kind="mole" scale="-3"/><unit kind="second" multiplier="0.00027778" exponent="-1"/></listOfUnits></unitDefinition></listOfUnitDefinitions>
<listOfCompartments><compartment id="C_c" name="Cytosol" outside="C_c" spatialDimensions="3"></compartment><compartment id="C_e" name="Extraorganism" spatialDimensions="3"></compartment><compartment id="C_b" name="b" outside="C_b" spatialDimensions="3"></compartment></listOfCompartments>
<listOfSpecies><species id="M_m1" name="D-Glucose_C6H12O6" compartment="C_e" boundaryCondition="false"></species>
<species id="M_m2" name="D-Glucose_C6H12O6" compartment="C_b" boundaryCondition="true"></species>
<species id="M_m3" name="Biomass_" compartment="C_c" boundaryCondition="false"></species>
<species id="M_m4" name="Biomass_" compartment="C_b" boundaryCondition="true"></species>
<species id="M_m5" name="ADP_C10H15N5O10P2" compartment="C_c" boundaryCondition="false"></species>
<species id="M_m6" name="ATP_C10H16N5O13P3" compartment="C_c" boundaryCondition="false"></species>
<species id="M_m7" name="H+_" compartment="C_c" boundaryCondition="false"></species>
<species id="M_m8" name="H2O_H2O" compartment="C_c" boundaryCondition="false"></species>
<species id="M_m9" name="Phosphate_H3O4P" compartment="C_c" boundaryCondition="false"></species>
<species id="M_m10" name="Ammonium_H3N" compartment="C_e" boundaryCondition="false"></species>
<species id="M_m11" name="Ammonium_H3N" compartment="C_b" boundaryCondition="true"></species>
<species id="M_m12" name="Ammonium_H3N" compartment="C_c" boundaryCondition="false"></species>
<species id="M_m13" name="Phosphate_H3O4P" compartment="C_e" boundaryCondition="false"></species>
<species id="M_m14" name="Phosphate_H3O4P" compartment="C_b" boundaryCondition="true"></species>
<species id="M_m15" name="H2O_H2O" compartment="C_e" boundaryCondition="false"></species>
<species id="M_m16" name="H2O_H2O" compartment="C_b" boundaryCondition="true"></species>
<species id="M_m17" name="H+_" compartment="C_e" boundaryCondition="false"></species>
<species id="M_m18" name="H+_" compartment="C_b" boundaryCondition="true"></species>
<species id="M_m19" name="Acetate_C2H4O2" compartment="C_c" boundaryCondition="false"></species>
<species id="M_m20" name="Acetate_C2H4O2" compartment="C_e" boundaryCondition="false"></species>
<species id="M_m21" name="Acetate_C2H4O2" compartment="C_b" boundaryCondition="true"></species>
<species id="M_m22" name="CO2_CO2" compartment="C_c" boundaryCondition="false"></species>
<species id="M_m23" name="CO2_CO2" compartment="C_e" boundaryCondition="false"></species>
<species id="M_m24" name="CO2_CO2" compartment="C_b" boundaryCondition="true"></species>
<species id="M_m25" name="L-Lactate_C3H5O3" compartment="C_c" boundaryCondition="false"></species>
<species id="M_m26" name="L-Lactate_C3H5O3" compartment="C_e" boundaryCondition="false"></species>
<species id="M_m27" name="L-Lactate_C3H5O3" compartment="C_b" boundaryCondition="true"></species>
<species id="M_m31" name="Succinate_C4H6O4" compartment="C_c" boundaryCondition="false"></species>
<species id="M_m32" name="Succinate_C4H6O4" compartment="C_e" boundaryCondition="false"></species>
<species id="M_m33" name="Succinate_C4H6O4" compartment="C_b" boundaryCondition="true"></species>
<species id="M_m34" name="Formate_CH2O2" compartment="C_e" boundaryCondition="false"></species>
<species id="M_m35" name="Formate_CH2O2" compartment="C_b" boundaryCondition="true"></species>
<species id="M_m36" name="Formate_CH2O2" compartment="C_c" boundaryCondition="false"></species>
<species id="M_m37" name="Glycolaldehyde_C2H4O2" compartment="C_c" boundaryCondition="false"></species>
<species id="M_m38" name="Glycolaldehyde_C2H4O2" compartment="C_e" boundaryCondition="false"></species>
<species id="M_m39" name="Glycolaldehyde_C2H4O2" compartment="C_b" boundaryCondition="true"></species>
<species id="M_m40" name="Hydrogen sulfide_H2S" compartment="C_e" boundaryCondition="false"></species>
<species id="M_m41" name="Hydrogen sulfide_H2S" compartment="C_b" boundaryCondition="true"></species>
<species id="M_m42" name="Hydrogen sulfide_H2S" compartment="C_c" boundaryCondition="false"></species>
<species id="M_m43" name="L-Methionine_C5H11NO2S" compartment="C_e" boundaryCondition="false"></species>
<species id="M_m44" name="L-Methionine_C5H11NO2S" compartment="C_b" boundaryCondition="true"></species>
<species id="M_m45" name="L-Methionine_C5H11NO2S" compartment="C_c" boundaryCondition="false"></species>
<species id="M_m46" name="L-Valine_C5H11NO2" compartment="C_e" boundaryCondition="false"></species>
<species id="M_m47" name="L-Valine_C5H11NO2" compartment="C_b" boundaryCondition="true"></species>
<species id="M_m48" name="L-Valine_C5H11NO2" compartment="C_c" boundaryCondition="false"></species>
<species id="M_m49" name="L-Isoleucine_C6H13NO2" compartment="C_e" boundaryCondition="false"></species>
<species id="M_m50" name="L-Isoleucine_C6H13NO2" compartment="C_b" boundaryCondition="true"></species>
<species id="M_m51" name="L-Isoleucine_C6H13NO2" compartment="C_c" boundaryCondition="false"></species>
<species id="M_m52" name="L-Leucine_C6H13NO2" compartment="C_e" boundaryCondition="false"></species>
<species id="M_m53" name="L-Leucine_C6H13NO2" compartment="C_b" boundaryCondition="true"></species>
<species id="M_m54" name="L-Leucine_C6H13NO2" compartment="C_c" boundaryCondition="false"></species>
<species id="M_m61" name="L-Threonine_C4H9NO3" compartment="C_e" boundaryCondition="false"></species>
<species id="M_m62" name="L-Threonine_C4H9NO3" compartment="C_b" boundaryCondition="true"></species>
<species id="M_m63" name="L-Threonine_C4H9NO3" compartment="C_c" boundaryCondition="false"></species>
<species id="M_m64" name="Sodium_Na" compartment="C_c" boundaryCondition="false"></species>
<species id="M_m65" name="Sodium_Na" compartment="C_e" boundaryCondition="false"></species>
<species id="M_m66" name="Sodium_Na" compartment="C_b" boundaryCondition="true"></species>
<species id="M_m67" name="L-Proline_C5H9NO2" compartment="C_e" boundaryCondition="false"></species>
<species id="M_m68" name="L-Proline_C5H9NO2" compartment="C_b" boundaryCondition="true"></species>
<species id="M_m69" name="L-Proline_C5H9NO2" compartment="C_c" boundaryCondition="false"></species>
<species id="M_m70" name="L-Alanine_C3H7NO2" compartment="C_e" boundaryCondition="false"></species>
<species id="M_m71" name="L-Alanine_C3H7NO2" compartment="C_b" boundaryCondition="true"></species>
<species id="M_m72" name="L-Alanine_C3H7NO2" compartment="C_c" boundaryCondition="false"></species>
<species id="M_m73" name="L-Serine_C3H7NO3" compartment="C_e" boundaryCondition="false"></species>
<species id="M_m74" name="L-Serine_C3H7NO3" compartment="C_b" boundaryCondition="true"></species>
<species id="M_m75" name="L-Serine_C3H7NO3" compartment="C_c" boundaryCondition="false"></species>
<species id="M_m78" name="L-Tyrosine_C9H11NO3" compartment="C_e" boundaryCondition="false"></species>
<species id="M_m79" name="L-Tyrosine_C9H11NO3" compartment="C_b" boundaryCondition="true"></species>
<species id="M_m82" name="L-Asparagine_C4H8N2O3" compartment="C_c" boundaryCondition="false"></species>
<species id="M_m91" name="L-Cysteine_C3H7NO2S" compartment="C_e" boundaryCondition="false"></species>
<species id="M_m92" name="L-Cysteine_C3H7NO2S" compartment="C_b" boundaryCondition="true"></species>
<species id="M_m93" name="L-Cysteine_C3H7NO2S" compartment="C_c" boundaryCondition="false"></species>
<species id="M_m94" name="Glycine_C2H5NO2" compartment="C_c" boundaryCondition="false"></species>
<species id="M_m95" name="Glycine_C2H5NO2" compartment="C_e" boundaryCondition="false"></species>
<species id="M_m96" name="Glycine_C2H5NO2" compartment="C_b" boundaryCondition="true"></species>
<species id="M_m97" name="D-Glucose 6-phosphate_C6H13O9P" compartment="C_c" boundaryCondition="false"></species>
<species id="M_m98" name="Phosphoenolpyruvate_C3H5O6P" compartment="C_c" boundaryCondition="false"></species>
<species id="M_m99" name="Pyruvate_C3H4O3" compartment="C_c" boundaryCondition="false"></species>
<species id="M_m100" name="D-Glucose_C6H12O6" compartment="C_c" boundaryCondition="false"></species>
<species id="M_m101" name="D-Fructose 6-phosphate_C6H13O9P" compartment="C_c" boundaryCondition="false"></species>
<species id="M_m102" name="D-Fructose 1,6-bisphosphate_C6H14O12P2" compartment="C_c" boundaryCondition="false"></species>
<species id="M_m103" name="Dihydroxyacetone phosphate_C3H7O6P" compartment="C_c" boundaryCondition="false"></species>
<species id="M_m104" name="Glyceraldehyde 3-phosphate_C3H7O6P" compartment="C_c" boundaryCondition="false"></species>
<species id="M_m105" name="3-Phospho-D-glyceroyl phosphate_C3H8O10P2" compartment="C_c" boundaryCondition="false"></species>
<species id="M_m106" name="NAD+_C21H27N7O14P2" compartment="C_c" boundaryCondition="false"></species>
<species id="M_m107" name="NADH_C21H29N7O14P2" compartment="C_c" boundaryCondition="false"></species>
<species id="M_m108" name="3-Phospho-D-glycerate_C3H7O7P" compartment="C_c" boundaryCondition="false"></species>
<species id="M_m109" name="D-Glycerate 2-phosphate_C3H7O7P" compartment="C_c" boundaryCondition="false"></species>
<species id="M_m110" name="D-Glucose 1-phosphate_C6H13O9P" compartment="C_c" boundaryCondition="false"></species>
<species id="M_m111" name="glycogen_C6H10O5" compartment="C_c" boundaryCondition="false"></species>
<species id="M_m112" name="branching glycogen_C6H10O5" compartment="C_c" boundaryCondition="false"></species>
<species id="M_m113" name="ADPglucose_C16H23N5O15P2" compartment="C_c" boundaryCondition="false"></species>
<species id="M_m114" name="Diphosphate_H4O7P2" compartment="C_c" boundaryCondition="false"></species>
<species id="M_m115" name="NADP+_C21H28N7O17P3" compartment="C_c" boundaryCondition="false"></species>
<species id="M_m116" name="NADPH_C21H30N7O17P3" compartment="C_c" boundaryCondition="false"></species>
<species id="M_m117" name="Oxidized ferredoxin_X" compartment="C_c" boundaryCondition="false"></species>
<species id="M_m118" name="Reduced ferredoxin_X" compartment="C_c" boundaryCondition="false"></species>
<species id="M_m119" name="Arbutin 6-phosphate_C12H17O10P" compartment="C_c" boundaryCondition="false"></species>
<species id="M_m120" name="Hydroquinone_C6H6O2" compartment="C_c" boundaryCondition="false"></species>
<species id="M_m121" name="Citrate_C6H8O7" compartment="C_c" boundaryCondition="false"></species>
<species id="M_m122" name="cis-Aconitate_C6H6O6" compartment="C_c" boundaryCondition="false"></species>
<species id="M_m123" name="Isocitrate_C6H8O7" compartment="C_c" boundaryCondition="false"></species>
<species id="M_m124" name="Acetyl-CoA_C23H38N7O17P3S" compartment="C_c" boundaryCondition="false"></species>
<species id="M_m125" name="Coenzyme A_C21H36N7O16P3S" compartment="C_c" boundaryCondition="false"></species>
<species id="M_m126" name="Oxaloacetate_C4H4O5" compartment="C_c" boundaryCondition="false"></species>
<species id="M_m127" name="2-Oxoglutarate_C5H6O5" compartment="C_c" boundaryCondition="false"></species>
<species id="M_m128" name="Fumarate_C4H4O4" compartment="C_c" boundaryCondition="false"></species>
<species id="M_m129" name="L-Malate_C4H6O5" compartment="C_c" boundaryCondition="false"></species>
<species id="M_m130" name="Flavin adenine dinucleotide oxidized_C27H33N9O15P2" compartment="C_c" boundaryCondition="false"></species>
<species id="M_m131" name="Flavin adenine dinucleotide reduced_C27H35N9O15P2" compartment="C_c" boundaryCondition="false"></species>
<species id="M_m132" name="Menaquinol 8_C51H74O2" compartment="C_c" boundaryCondition="false"></species>
<species id="M_m133" name="Menaquinone 8_C51H72O2" compartment="C_c" boundaryCondition="false"></species>
<species id="M_m134" name="2-Demethylmenaquinol 8_C50H72O2" compartment="C_c" boundaryCondition="false"></species>
<species id="M_m135" name="2-Demethylmenaquinone 8_C50H70O2" compartment="C_c" boundaryCondition="false"></species>
<species id="M_m136" name="Ubiquinol-8_C49H76O4" compartment="C_c" boundaryCondition="false"></species>
<species id="M_m137" name="Ubiquinone-8_C49H74O4" compartment="C_c" boundaryCondition="false"></species>
<species id="M_m138" name="Acetyl phosphate_C2H5O5P" compartment="C_c" boundaryCondition="false"></species>
<species id="M_m139" name="AMP_C10H14N5O7P" compartment="C_c" boundaryCondition="false"></species>
<species id="M_m140" name="(R)-Propane-1,2-diol_C3H8O2" compartment="C_c" boundaryCondition="false"></species>
<species id="M_m141" name="D-Lactaldehyde_C3H6O2" compartment="C_c" boundaryCondition="false"></species>
<species id="M_m142" name="Methylglyoxal_C3H4O2" compartment="C_c" boundaryCondition="false"></species>
<species id="M_m143" name="CO_CO" compartment="C_c" boundaryCondition="false"></species>
<species id="M_m144" name="D-Ribulose 5-phosphate_C5H11O8P" compartment="C_c" boundaryCondition="false"></species>
<species id="M_m145" name="alpha-D-Ribose 5-phosphate_C5H11O8P" compartment="C_c" boundaryCondition="false"></species>
<species id="M_m146" name="D-Xylulose 5-phosphate_C5H11O8P" compartment="C_c" boundaryCondition="false"></species>
<species id="M_m147" name="Sedoheptulose 7-phosphate_C7H15O10P" compartment="C_c" boundaryCondition="false"></species>
<species id="M_m148" name="D-Erythrose 4-phosphate_C4H9O7P" compartment="C_c" boundaryCondition="false"></species>
<species id="M_m149" name="alpha-D-Ribose 1-phosphate_C5H11O8P" compartment="C_c" boundaryCondition="false"></species>
<species id="M_m150" name="5-Phospho-alpha-D-ribose 1-diphosphate_C5H13O14P3" compartment="C_c" boundaryCondition="false"></species>
<species id="M_m151" name="D-Ribose 1,5-bisphosphate_C5H8O11P2" compartment="C_c" boundaryCondition="false"></species>
<species id="M_m152" name="2-Deoxy-D-ribose 5-phosphate_C5H11O7P" compartment="C_c" boundaryCondition="false"></species>
<species id="M_m153" name="Acetaldehyde_C2H4O" compartment="C_c" boundaryCondition="false"></species>
<species id="M_m154" name="2-Deoxy-D-ribose 1-phosphate_C5H11O7P" compartment="C_c" boundaryCondition="false"></species>
<species id="M_m155" name="L-Aspartate_C4H7NO4" compartment="C_c" boundaryCondition="false"></species>
<species id="M_m156" name="L-Glutamate_C5H9NO4" compartment="C_c" boundaryCondition="false"></species>
<species id="M_m157" name="L-Glutamine_C5H10N2O3" compartment="C_e" boundaryCondition="false"></species>
<species id="M_m158" name="L-Glutamine_C5H10N2O3" compartment="C_c" boundaryCondition="false"></species>
<species id="M_m159" name="L-Glutamine_C5H10N2O3" compartment="C_b" boundaryCondition="true"></species>
<species id="M_m160" name="3-Phosphohydroxypyruvate_C3H5O7P" compartment="C_c" boundaryCondition="false"></species>
<species id="M_m161" name="O-Phospho-L-Serine_C3H8NO6P" compartment="C_c" boundaryCondition="false"></species>
<species id="M_m162" name="L-2-Amino-3-oxobutanoate_C4H7NO3" compartment="C_c" boundaryCondition="false"></species>
<species id="M_m163" name="L-Allo-threonine_C4H9NO3" compartment="C_c" boundaryCondition="false"></species>
<species id="M_m164" name="O-Phospho-L-homoserine_C4H10NO6P" compartment="C_c" boundaryCondition="false"></species>
<species id="M_m165" name="L-Homoserine_C4H9NO3" compartment="C_c" boundaryCondition="false"></species>
<species id="M_m166" name="L-Aspartate 4-semialdehyde_C4H7NO3" compartment="C_c" boundaryCondition="false"></species>
<species id="M_m167" name="4-Phospho-L-aspartate_C4H8NO7P" compartment="C_c" boundaryCondition="false"></species>
<species id="M_m168" name="(R)-Glycerate_C3H6O4" compartment="C_c" boundaryCondition="false"></species>
<species id="M_m169" name="Hydroxypyruvate_C3H4O4" compartment="C_c" boundaryCondition="false"></species>
<species id="M_m170" name="N-Acetyl-L-glutamate 5-semialdehyde_C7H11NO4" compartment="C_c" boundaryCondition="false"></species>
<species id="M_m171" name="N-Acetyl-L-glutamyl 5-phosphate_C7H12NO8P" compartment="C_c" boundaryCondition="false"></species>
<species id="M_m172" name="L-Glutamate 5-phosphate_C5H10NO7P" compartment="C_c" boundaryCondition="false"></species>
<species id="M_m173" name="L-Glutamate 5-semialdehyde_C5H9NO3" compartment="C_c" boundaryCondition="false"></species>
<species id="M_m174" name="1-Pyrroline-5-carboxylate_C5H7NO2" compartment="C_c" boundaryCondition="false"></species>
<species id="M_m175" name="Carbamoyl phosphate_CH4NO5P" compartment="C_c" boundaryCondition="false"></species>
<species id="M_m176" name="L-Citrulline_C6H13N3O3" compartment="C_c" boundaryCondition="false"></species>
<species id="M_m177" name="Ornithine_C5H12N2O2" compartment="C_c" boundaryCondition="false"></species>
<species id="M_m178" name="N-Acetyl-L-Glutamate_C7H11NO5" compartment="C_c" boundaryCondition="false"></species>
<species id="M_m179" name="N2-Acetyl-L-ornithine_C7H14N2O3" compartment="C_c" boundaryCondition="false"></species>
<species id="M_m180" name="N1-Acetylspermidine_C9H21N3O" compartment="C_c" boundaryCondition="false"></species>
<species id="M_m181" name="Spermidine_C7H19N3" compartment="C_c" boundaryCondition="false"></species>
<species id="M_m182" name="N8-Acetylspermidine_C9H21N3O" compartment="C_c" boundaryCondition="false"></species>
<species id="M_m183" name="5-Methylthioadenosine_C11H15N5O3S" compartment="C_c" boundaryCondition="false"></species>
<species id="M_m184" name="Putrescine_C4H12N2" compartment="C_c" boundaryCondition="false"></species>
<species id="M_m185" name="S-Adenosylmethioninamine_C14H23N6O3S" compartment="C_c" boundaryCondition="false"></species>
<species id="M_m186" name="Agmatine_C5H14N4" compartment="C_c" boundaryCondition="false"></species>
<species id="M_m187" name="Urea_CH4N2O" compartment="C_c" boundaryCondition="false"></species>
<species id="M_m188" name="L-Arginine_C6H14N4O2" compartment="C_c" boundaryCondition="false"></species>
<species id="M_m189" name="N(omega)-(L-Arginino)succinate_C10H18N4O6" compartment="C_c" boundaryCondition="false"></species>
<species id="M_m190" name="Bicarbonate_CH2O3" compartment="C_c" boundaryCondition="false"></species>
<species id="M_m191" name="L-1-pyrroline-3-hydroxy-5-carboxylate_C5H7NO3" compartment="C_c" boundaryCondition="false"></species>
<species id="M_m192" name="trans-4-hydroxy-L-proline_C5H9NO3" compartment="C_c" boundaryCondition="false"></species>
<species id="M_m193" name="D-4-hydroxy-2-Oxoglutarate_C5H6O6" compartment="C_c" boundaryCondition="false"></species>
<species id="M_m194" name="Erythro-4-hydroxy-L-Glutamate_C5H9NO5" compartment="C_c" boundaryCondition="false"></species>
<species id="M_m195" name="Spermidine_C7H19N3" compartment="C_e" boundaryCondition="false"></species>
<species id="M_m196" name="2-Oxobutanoate_C4H6O3" compartment="C_c" boundaryCondition="false"></species>
<species id="M_m197" name="(S)-2-Aceto-2-hydroxybutanoate_C6H10O4" compartment="C_c" boundaryCondition="false"></species>
<species id="M_m198" name="(R)-2,3-Dihydroxy-3-methylpentanoate_C6H12O4" compartment="C_c" boundaryCondition="false"></species>
<species id="M_m199" name="(R)-2,3-Dihydroxy-3-methylbutanoate_C5H10O4" compartment="C_c" boundaryCondition="false"></species>
<species id="M_m200" name="(S)-2-Acetolactate_C5H8O4" compartment="C_c" boundaryCondition="false"></species>
<species id="M_m201" name="(S)-3-Methyl-2-oxopentanoate_C6H10O3" compartment="C_c" boundaryCondition="false"></species>
<species id="M_m202" name="3-Methyl-2-oxobutanoate_C5H8O3" compartment="C_c" boundaryCondition="false"></species>
<species id="M_m203" name="3-Carboxy-3-hydroxy-4-methylpentanoate_C7H12O5" compartment="C_c" boundaryCondition="false"></species>
<species id="M_m204" name="2-Isopropylmaleate_C7H10O4" compartment="C_c" boundaryCondition="false"></species>
<species id="M_m205" name="3-Carboxy-2-hydroxy-4-methylpentanoate_C7H12O5" compartment="C_c" boundaryCondition="false"></species>
<species id="M_m206" name="3-Carboxy-4-methyl-2-oxopentanoate_C7H10O5" compartment="C_c" boundaryCondition="false"></species>
<species id="M_m207" name="4-Methyl-2-oxopentanoate_C6H10O3" compartment="C_c" boundaryCondition="false"></species>
<species id="M_m208" name="1-(5-Phosphoribosyl)-ATP_C15H25N5O20P4" compartment="C_c" boundaryCondition="false"></species>
<species id="M_m209" name="1-(5-Phosphoribosyl)-AMP_C15H23N5O14P2" compartment="C_c" boundaryCondition="false"></species>
<species id="M_m210" name="1-(5-Phosphoribosyl)-5-[(5-phosphoribosylamino)methylideneamino]imidazole-4-carboxamide_C15H25N5O15P2" compartment="C_c" boundaryCondition="false"></species>
<species id="M_m211" name="5-[(5-phospho-1-deoxyribulos-1-ylamino)methylideneamino]-1-(5-phosphoribosyl)imidazole-4-carboxamide_C15H25N5O15P2" compartment="C_c" boundaryCondition="false"></species>
<species id="M_m212" name="5-Amino-1-(5-Phospho-D-ribosyl)imidazole-4-carboxamide_C9H15N4O8P" compartment="C_c" boundaryCondition="false"></species>
<species id="M_m213" name="D-erythro-1-(Imidazol-4-yl)glycerol 3-phosphate_C6H11N2O6P" compartment="C_c" boundaryCondition="false"></species>
<species id="M_m214" name="3-(Imidazol-4-yl)-2-oxopropyl phosphate_C6H9N2O5P" compartment="C_c" boundaryCondition="false"></species>
<species id="M_m215" name="L-Histidinol phosphate_C6H12N3O4P" compartment="C_c" boundaryCondition="false"></species>
<species id="M_m216" name="L-Histidinol_C6H11N3O" compartment="C_c" boundaryCondition="false"></species>
<species id="M_m217" name="L-Lysine_C6H14N2O2" compartment="C_c" boundaryCondition="false"></species>
<species id="M_m218" name="meso-2,6-Diaminoheptanedioate_C7H14N2O4" compartment="C_c" boundaryCondition="false"></species>
<species id="M_m219" name="LL-2,6-Diaminoheptanedioate_C7H14N2O4" compartment="C_c" boundaryCondition="false"></species>
<species id="M_m220" name="N-Succinyl-LL-2,6-diaminoheptanedioate_C11H18N2O7" compartment="C_c" boundaryCondition="false"></species>
<species id="M_m221" name="N-Succinyl-2-L-amino-6-oxoheptanedioate_C11H15NO8" compartment="C_c" boundaryCondition="false"></species>
<species id="M_m222" name="2,3,4,5-Tetrahydrodipicolinate_C7H9NO4" compartment="C_c" boundaryCondition="false"></species>
<species id="M_m223" name="2,3-Dihydrodipicolinate_C7H7NO4" compartment="C_c" boundaryCondition="false"></species>
<species id="M_m224" name="L-Saccharopine_C11H20N2O6" compartment="C_c" boundaryCondition="false"></species>
<species id="M_m225" name="Prephenate_C10H10O6" compartment="C_c" boundaryCondition="false"></species>
<species id="M_m226" name="chorismate_C10H10O6" compartment="C_c" boundaryCondition="false"></species>
<species id="M_m227" name="5-O-(1-Carboxyvinyl)-3-phosphoshikimate_C10H13O10P" compartment="C_c" boundaryCondition="false"></species>
<species id="M_m228" name="2-Dehydro-3-deoxy-D-arabino-heptonate 7-phosphate_C7H13O10P" compartment="C_c" boundaryCondition="false"></species>
<species id="M_m229" name="3-Dehydroquinate_C7H10O6" compartment="C_c" boundaryCondition="false"></species>
<species id="M_m230" name="3-Dehydroshikimate_C7H8O5" compartment="C_c" boundaryCondition="false"></species>
<species id="M_m231" name="L-Phenylalanine_C9H11NO2" compartment="C_c" boundaryCondition="false"></species>
<species id="M_m232" name="Phenylpyruvate_C9H8O3" compartment="C_c" boundaryCondition="false"></species>
<species id="M_m233" name="3-(4-Hydroxyphenyl)pyruvate_C9H8O4" compartment="C_c" boundaryCondition="false"></species>
<species id="M_m234" name="Shikimate 5-phosphate_C7H11O8P" compartment="C_c" boundaryCondition="false"></species>
<species id="M_m235" name="L-Tyrosine_C9H11NO3" compartment="C_c" boundaryCondition="false"></species>
<species id="M_m236" name="O-Acetyl-L-serine_C5H9NO4" compartment="C_c" boundaryCondition="false"></species>
<species id="M_m237" name="L-Cystathionine_C7H14N2O4S" compartment="C_c" boundaryCondition="false"></species>
<species id="M_m238" name="L-Homocysteine_C4H9NO2S" compartment="C_c" boundaryCondition="false"></species>
<species id="M_m239" name="Adenine_C5H5N5" compartment="C_c" boundaryCondition="false"></species>
<species id="M_m240" name="S-Adenosyl-L-homocysteine_C14H20N6O5S" compartment="C_c" boundaryCondition="false"></species>
<species id="M_m241" name="S-Ribosyl-L-homocysteine_C9H17NO6S" compartment="C_c" boundaryCondition="false"></species>
<species id="M_m242" name="O-Succinyl-L-homoserine_C8H13NO6" compartment="C_c" boundaryCondition="false"></species>
<species id="M_m243" name="Succinyl-CoA_C25H40N7O19P3S" compartment="C_c" boundaryCondition="false"></species>
<species id="M_m244" name="S-Adenosyl-L-methionine_C15H22N6O5S" compartment="C_c" boundaryCondition="false"></species>
<species id="M_m245" name="S-Methyl-L-methionine_C6H13NO2S" compartment="C_c" boundaryCondition="false"></species>
<species id="M_m246" name="5,6,7,8-Tetrahydrofolate_C19H23N7O6" compartment="C_c" boundaryCondition="false"></species>
<species id="M_m247" name="5-Methyltetrahydrofolate_C20H25N7O6" compartment="C_c" boundaryCondition="false"></species>
<species id="M_m248" name="4,5-dihydroxy-2,3-pentanedione_C5H8O4" compartment="C_c" boundaryCondition="false"></species>
<species id="M_m249" name="S-sulfo-L-cysteine_C3H7NO5S2" compartment="C_c" boundaryCondition="false"></species>
<species id="M_m250" name="Thiosulfate_H2O3S2" compartment="C_c" boundaryCondition="false"></species>
<species id="M_m251" name="Methanethiol_CH4S" compartment="C_c" boundaryCondition="false"></species>
<species id="M_m252" name="O-Acetyl-L-homoserine_C6H11NO4" compartment="C_c" boundaryCondition="false"></species>
<species id="M_m255" name="5-Phospho-beta-D-ribosylamine_C5H12NO7P" compartment="C_c" boundaryCondition="false"></species>
<species id="M_m256" name="10-Formyltetrahydrofolate_C20H23N7O7" compartment="C_c" boundaryCondition="false"></species>
<species id="M_m257" name="N1-(5-Phospho-D-ribosyl)glycinamide_C7H15N2O8P" compartment="C_c" boundaryCondition="false"></species>
<species id="M_m258" name="N2-Formyl-N1-(5-phospho-D-ribosyl)glycinamide_C8H15N2O9P" compartment="C_c" boundaryCondition="false"></species>
<species id="M_m259" name="5-Formamido-1-(5-phospho-D-ribosyl)imidazole-4-carboxamide_C10H15N4O9P" compartment="C_c" boundaryCondition="false"></species>
<species id="M_m260" name="N-Carbamoyl-L-aspartate_C5H8N2O5" compartment="C_c" boundaryCondition="false"></species>
<species id="M_m261" name="IMP_C10H13N4O8P" compartment="C_c" boundaryCondition="false"></species>
<species id="M_m262" name="Xanthosine 5-phosphate_C10H13N4O9P" compartment="C_c" boundaryCondition="false"></species>
<species id="M_m263" name="Adenosine_C10H13N5O4" compartment="C_c" boundaryCondition="false"></species>
<species id="M_m264" name="Deoxyadenosine_C10H13N5O3" compartment="C_c" boundaryCondition="false"></species>
<species id="M_m265" name="Guanine_C5H5N5O" compartment="C_c" boundaryCondition="false"></species>
<species id="M_m266" name="Guanosine_C10H13N5O5" compartment="C_c" boundaryCondition="false"></species>
<species id="M_m267" name="Deoxyguanosine_C10H13N5O4" compartment="C_c" boundaryCondition="false"></species>
<species id="M_m268" name="Hypoxanthine_C5H4N4O" compartment="C_c" boundaryCondition="false"></species>
<species id="M_m269" name="Inosine_C10H12N4O5" compartment="C_c" boundaryCondition="false"></species>
<species id="M_m270" name="Deoxyinosine_C10H12N4O4" compartment="C_c" boundaryCondition="false"></species>
<species id="M_m271" name="Xanthine_C5H4N4O2" compartment="C_c" boundaryCondition="false"></species>
<species id="M_m272" name="Xanthosine_C10H12N4O6" compartment="C_c" boundaryCondition="false"></species>
<species id="M_m273" name="GMP_C10H14N5O8P" compartment="C_c" boundaryCondition="false"></species>
<species id="M_m274" name="(S)-Dihydroorotate_C5H6N2O4" compartment="C_c" boundaryCondition="false"></species>
<species id="M_m275" name="Orotate_C5H4N2O4" compartment="C_c" boundaryCondition="false"></species>
<species id="M_m276" name="Orotidine 5-phosphate_C10H13N2O11P" compartment="C_c" boundaryCondition="false"></species>
<species id="M_m277" name="UMP_C9H13N2O9P" compartment="C_c" boundaryCondition="false"></species>
<species id="M_m278" name="CDP_C9H15N3O11P2" compartment="C_c" boundaryCondition="false"></species>
<species id="M_m279" name="CMP_C9H14N3O8P" compartment="C_c" boundaryCondition="false"></species>
<species id="M_m280" name="dCDP_C9H15N3O10P2" compartment="C_c" boundaryCondition="false"></species>
<species id="M_m281" name="dCMP_C9H14N3O7P" compartment="C_c" boundaryCondition="false"></species>
<species id="M_m282" name="UDP_C9H14N2O12P2" compartment="C_c" boundaryCondition="false"></species>
<species id="M_m283" name="UTP_C9H15N2O15P3" compartment="C_c" boundaryCondition="false"></species>
<species id="M_m284" name="CTP_C9H16N3O14P3" compartment="C_c" boundaryCondition="false"></species>
<species id="M_m285" name="dCTP_C9H16N3O13P3" compartment="C_c" boundaryCondition="false"></species>
<species id="M_m286" name="flavodoxin (oxidized)_X" compartment="C_c" boundaryCondition="false"></species>
<species id="M_m287" name="flavodoxin (reduced)_XH2" compartment="C_c" boundaryCondition="false"></species>
<species id="M_m288" name="5,10-Methylenetetrahydrofolate_C20H23N7O6" compartment="C_c" boundaryCondition="false"></species>
<species id="M_m289" name="dTMP_C10H15N2O8P" compartment="C_c" boundaryCondition="false"></species>
<species id="M_m290" name="dUMP_C9H13N2O8P" compartment="C_c" boundaryCondition="false"></species>
<species id="M_m291" name="Uracil_C4H4N2O2" compartment="C_c" boundaryCondition="false"></species>
<species id="M_m292" name="2-(Formamido)-N1-(5-phospho-D-ribosyl)acetamidine_C8H16N3O8P" compartment="C_c" boundaryCondition="false"></species>
<species id="M_m293" name="5-amino-1-(5-phospho-D-ribosyl)imidazole_C8H14N3O7P" compartment="C_c" boundaryCondition="false"></species>
<species id="M_m294" name="5-amino-1-(5-phospho-D-ribosyl)imidazole-4-carboxylate_C9H14N3O9P" compartment="C_c" boundaryCondition="false"></species>
<species id="M_m295" name="5-phosphoribosyl-5-carboxyaminoimidazole_C9H11N3O9P" compartment="C_c" boundaryCondition="false"></species>
<species id="M_m296" name="(S)-2-[5-Amino-1-(5-phospho-D-ribosyl)imidazole-4-carboxamido]succinate_C13H19N4O12P" compartment="C_c" boundaryCondition="false"></species>
<species id="M_m297" name="N6-(1,2-Dicarboxyethyl)-AMP_C14H18N5O11P" compartment="C_c" boundaryCondition="false"></species>
<species id="M_m298" name="dIMP_C10H13N4O7P" compartment="C_c" boundaryCondition="false"></species>
<species id="M_m299" name="dITP_C10H15N4O13P3" compartment="C_c" boundaryCondition="false"></species>
<species id="M_m300" name="XTP_C10H15N4O15P3" compartment="C_c" boundaryCondition="false"></species>
<species id="M_m301" name="GTP_C10H16N5O14P3" compartment="C_c" boundaryCondition="false"></species>
<species id="M_m302" name="ITP_C10H15N4O14P3" compartment="C_c" boundaryCondition="false"></species>
<species id="M_m303" name="dGMP_C10H14N5O7P" compartment="C_c" boundaryCondition="false"></species>
<species id="M_m304" name="dGTP_C10H16N5O13P3" compartment="C_c" boundaryCondition="false"></species>
<species id="M_m305" name="dGDP_C10H15N5O10P2" compartment="C_c" boundaryCondition="false"></species>
<species id="M_m306" name="Guanosine 3'-diphosphate 5'-triphosphate_C10H18N5O20P5" compartment="C_c" boundaryCondition="false"></species>
<species id="M_m307" name="GDP_C10H15N5O11P2" compartment="C_c" boundaryCondition="false"></species>
<species id="M_m308" name="Inorganic triphosphate_O10P3" compartment="C_c" boundaryCondition="false"></species>
<species id="M_m309" name="dUTP_C9H15N2O14P3" compartment="C_c" boundaryCondition="false"></species>
<species id="M_m310" name="dADP_C10H15N5O9P2" compartment="C_c" boundaryCondition="false"></species>
<species id="M_m311" name="dATP_C10H16N5O12P3" compartment="C_c" boundaryCondition="false"></species>
<species id="M_m312" name="dAMP_C10H14N5O6P" compartment="C_c" boundaryCondition="false"></species>
<species id="M_m313" name="Deoxycytidine_C9H13N3O4" compartment="C_c" boundaryCondition="false"></species>
<species id="M_m314" name="Deoxyuridine_C9H12N2O5" compartment="C_c" boundaryCondition="false"></species>
<species id="M_m315" name="dTDP_C10H16N2O11P2" compartment="C_c" boundaryCondition="false"></species>
<species id="M_m316" name="Thymidine_C10H14N2O5" compartment="C_c" boundaryCondition="false"></species>
<species id="M_m317" name="Uridine_C9H12N2O6" compartment="C_c" boundaryCondition="false"></species>
<species id="M_m318" name="Cytidine_C9H13N3O5" compartment="C_c" boundaryCondition="false"></species>
<species id="M_m319" name="IDP_C10H14N4O11P2" compartment="C_c" boundaryCondition="false"></species>
<species id="M_m320" name="dUDP_C9H14N2O11P2" compartment="C_c" boundaryCondition="false"></species>
<species id="M_m321" name="N-Acetyl-D-glucosamine_C8H15NO6" compartment="C_e" boundaryCondition="false"></species>
<species id="M_m322" name="N-Acetyl-D-glucosamine_C8H15NO6" compartment="C_b" boundaryCondition="false"></species>
<species id="M_m323" name="N-Acetylmuramate_C11H19NO8" compartment="C_e" boundaryCondition="false"></species>
<species id="M_m324" name="N-Acetylmuramate_C11H19NO8" compartment="C_b" boundaryCondition="false"></species>
<species id="M_m325" name="N-acetylmuramate 6-phosphate_C11H17NO11P" compartment="C_c" boundaryCondition="false"></species>
<species id="M_m326" name="N-Acetyl-D-glucosamine 6-phosphate_C8H16NO9P" compartment="C_c" boundaryCondition="false"></species>
<species id="M_m327" name="D-Glucosamine 6-phosphate_C6H14NO8P" compartment="C_c" boundaryCondition="false"></species>
<species id="M_m328" name="D-Glucosamine 1-phosphate_C6H14NO8P" compartment="C_c" boundaryCondition="false"></species>
<species id="M_m329" name="UDP-N-acetyl-3-O-(1-carboxyvinyl)-D-glucosamine_C20H29N3O19P2" compartment="C_c" boundaryCondition="false"></species>
<species id="M_m330" name="UDP-N-acetyl-D-glucosamine_C17H27N3O17P2" compartment="C_c" boundaryCondition="false"></species>
<species id="M_m331" name="UDP-N-acetylmuramate_C20H31N3O19P2" compartment="C_c" boundaryCondition="false"></species>
<species id="M_m332" name="N-Acetyl-D-mannosamine 6-phosphate_C8H16NO9P" compartment="C_c" boundaryCondition="false"></species>
<species id="M_m333" name="N-Acetyl-D-mannosamine_C8H15NO6" compartment="C_c" boundaryCondition="false"></species>
<species id="M_m334" name="N-Acetylneuraminate_C11H19NO9" compartment="C_c" boundaryCondition="false"></species>
<species id="M_m335" name="UDPglucose_C15H24N2O17P2" compartment="C_c" boundaryCondition="false"></species>
<species id="M_m336" name="1-deoxy-D-xylulose 5-phosphate_C5H11O7P" compartment="C_c" boundaryCondition="false"></species>
<species id="M_m337" name="2-phospho-4-(cytidine 5'-diphospho)-2-C-methyl-D-erythritol_C14H22N3O17P3" compartment="C_c" boundaryCondition="false"></species>
<species id="M_m338" name="4-(cytidine 5'-diphospho)-2-C-methyl-D-erythritol_C14H25N3O14P2" compartment="C_c" boundaryCondition="false"></species>
<species id="M_m339" name="1-hydroxy-2-methyl-2-(E)-butenyl 4-diphosphate_C5H12O8P2" compartment="C_c" boundaryCondition="false"></species>
<species id="M_m340" name="2-C-methyl-D-erythritol 2,4-cyclodiphosphate_C5H12O9P2" compartment="C_c" boundaryCondition="false"></species>
<species id="M_m341" name="Dimethylallyl diphosphate_C5H12O7P2" compartment="C_c" boundaryCondition="false"></species>
<species id="M_m342" name="Isopentenyl diphosphate_C5H12O7P2" compartment="C_c" boundaryCondition="false"></species>
<species id="M_m343" name="Geranyl diphosphate_C10H17O7P2" compartment="C_c" boundaryCondition="false"></species>
<species id="M_m344" name="Farnesyl diphosphate_C15H28O7P2" compartment="C_c" boundaryCondition="false"></species>
<species id="M_m345" name="Undecaprenyl diphosphate_C55H92O7P2" compartment="C_c" boundaryCondition="false"></species>
<species id="M_m346" name="all-trans-Heptaprenyl diphosphate_C35H60O7P2" compartment="C_c" boundaryCondition="false"></species>
<species id="M_m347" name="all-trans-Hexaprenyl diphosphate_C30H49O7P2" compartment="C_c" boundaryCondition="false"></species>
<species id="M_m348" name="D-Alanine_C3H7NO2" compartment="C_c" boundaryCondition="false"></species>
<species id="M_m349" name="D-Glutamate_C5H9NO4" compartment="C_c" boundaryCondition="false"></species>
<species id="M_m350" name="UDP-N-acetylmuramoyl-L-alanine_C23H36N4O20P2" compartment="C_c" boundaryCondition="false"></species>
<species id="M_m351" name="UDP-N-acetylmuramoyl-L-alanyl-D-glutamate_C28H43N5O23P2" compartment="C_c" boundaryCondition="false"></species>
<species id="M_m352" name="UDP-N-acetylmuramoyl-L-alanyl-D-gamma-glutamyl-meso-2,6-diaminopimelate_C35H55N7O26P2" compartment="C_c" boundaryCondition="false"></species>
<species id="M_m353" name="D-Alanyl-D-alanine_C6H12N2O3" compartment="C_c" boundaryCondition="false"></species>
<species id="M_m354" name="UDP-N-acetylmuramoyl-L-alanyl-D-glutamyl-meso-2,6-diaminopimeloyl-D-alanyl-D-alanine_C41H65N9O28P2" compartment="C_c" boundaryCondition="false"></species>
<species id="M_m355" name="Undecaprenyl phosphate_C55H91O4P" compartment="C_c" boundaryCondition="false"></species>
<species id="M_m356" name="Undecaprenyl-diphospho-N-acetylmuramoyl-L-alanyl-D-glutamyl-meso-2,6-diaminopimeloyl-D-alanyl-D-alanine_C87H143N7O23P2" compartment="C_c" boundaryCondition="false"></species>
<species id="M_m357" name="Undecaprenyl-diphospho-N-acetylmuramoyl-(N-acetylglucosamine)-L-ala-D-glu-meso-2,6-diaminopimeloyl-D-ala-D-ala_C95H156N8O28P2" compartment="C_c" boundaryCondition="false"></species>
<species id="M_m358" name="Crosslinked peptideglycan_C203H318N28O87P2" compartment="C_c" boundaryCondition="false"></species>
<species id="M_m360" name="L-alanine-D-glutamate-meso-2,6-diaminoheptanedioate_C15H25N4O8" compartment="C_c" boundaryCondition="false"></species>
<species id="M_m361" name="L-alanine-D-glutamate-meso-2,6-diaminoheptanedioate_C15H25N4O8" compartment="C_e" boundaryCondition="false"></species>
<species id="M_m362" name="L-alanine-D-glutamate-meso-2,6-diaminoheptanedioate-D-alanine_C18H30N5O9" compartment="C_c" boundaryCondition="false"></species>
<species id="M_m363" name="L-alanine-D-glutamate-meso-2,6-diaminoheptanedioate-D-alanine_C18H30N5O9" compartment="C_e" boundaryCondition="false"></species>
<species id="M_m364" name="(R)-Pantoate_C6H12O4" compartment="C_c" boundaryCondition="false"></species>
<species id="M_m365" name="2-Dehydropantoate_C6H10O4" compartment="C_c" boundaryCondition="false"></species>
<species id="M_m366" name="(R)-Pantothenate_C9H17NO5" compartment="C_c" boundaryCondition="false"></species>
<species id="M_m367" name="D-4'-Phosphopantothenate_C9H18NO8P" compartment="C_c" boundaryCondition="false"></species>
<species id="M_m368" name="N-((R)-4-Phosphopantothenoyl)-L-cysteine_C12H23N2O9PS" compartment="C_c" boundaryCondition="false"></species>
<species id="M_m369" name="Pantetheine 4'-phosphate_C11H23N2O7PS" compartment="C_c" boundaryCondition="false"></species>
<species id="M_m370" name="Dephospho-CoA_C21H35N7O13P2S" compartment="C_c" boundaryCondition="false"></species>
<species id="M_m371" name="Adenosine 3',5'-bisphosphate_C10H15N5O10P2" compartment="C_c" boundaryCondition="false"></species>
<species id="M_m372" name="acyl carrier protein_C11H21N2O7PRS" compartment="C_c" boundaryCondition="false"></species>
<species id="M_m373" name="apoprotein [acyl carrier protein]_RHO" compartment="C_c" boundaryCondition="false"></species>
<species id="M_m374" name="Deamino-NAD+_C21H26N6O15P2" compartment="C_c" boundaryCondition="false"></species>
<species id="M_m375" name="Nicotinate D-ribonucleotide_C11H14NO9P" compartment="C_c" boundaryCondition="false"></species>
<species id="M_m376" name="Nicotinate_C6H5NO2" compartment="C_c" boundaryCondition="false"></species>
<species id="M_m377" name="Nicotinate_C6H5NO2" compartment="C_e" boundaryCondition="false"></species>
<species id="M_m378" name="Nicotinate_C6H5NO2" compartment="C_b" boundaryCondition="true"></species>
<species id="M_m379" name="Oxidized thioredoxin_X" compartment="C_c" boundaryCondition="false"></species>
<species id="M_m380" name="Reduced thioredoxin_XH2" compartment="C_c" boundaryCondition="false"></species>
<species id="M_m381" name="Propanoyl phosphate_C3H7O5P" compartment="C_c" boundaryCondition="false"></species>
<species id="M_m382" name="Propionate (n-C3:0)_C3H5O2" compartment="C_c" boundaryCondition="false"></species>
<species id="M_m383" name="Propanoyl-CoA_C24H36N7O17P3S" compartment="C_c" boundaryCondition="false"></species>
<species id="M_m384" name="Acetoacetyl-CoA_C25H40N7O18P3S" compartment="C_c" boundaryCondition="false"></species>
<species id="M_m385" name="Butanoyl-CoA_C25H42N7O17P3S" compartment="C_c" boundaryCondition="false"></species>
<species id="M_m386" name="Crotonoyl-CoA_C25H40N7O17P3S" compartment="C_c" boundaryCondition="false"></species>
<species id="M_m389" name="Acetyl-ACP_C13H23N2O8PRS" compartment="C_c" boundaryCondition="false"></species>
<species id="M_m390" name="Malonyl-CoA_C24H33N7O19P3S" compartment="C_c" boundaryCondition="false"></species>
<species id="M_m391" name="Malonyl-[acyl-carrier protein]_C14H22N2O10PRS" compartment="C_c" boundaryCondition="false"></species>
<species id="M_m392" name="Acetoacetyl-ACP_C15H25N2O9PRS" compartment="C_c" boundaryCondition="false"></species>
<species id="M_m393" name="(3R)-3-Hydroxyacyl-[acyl-carrier protein]_C15H27N2O9PRS" compartment="C_c" boundaryCondition="false"></species>
<species id="M_m394" name="But-2-enoyl-[acyl-carrier protein]_C15H25N2O8PRS" compartment="C_c" boundaryCondition="false"></species>
<species id="M_m395" name="Butyryl-ACP (n-C4:0ACP)_C15H27N2O8PRS" compartment="C_c" boundaryCondition="false"></species>
<species id="M_m396" name="3-Oxohexanoyl-[acyl-carrier protein]_C17H29N2O9PRS" compartment="C_c" boundaryCondition="false"></species>
<species id="M_m397" name="(R)-3-Hydroxyhexanoyl-[acyl-carrier protein]_C17H31N2O9PRS" compartment="C_c" boundaryCondition="false"></species>
<species id="M_m398" name="trans-Hex-2-enoyl-[acyl-carrier protein]_C17H29N2O8PRS" compartment="C_c" boundaryCondition="false"></species>
<species id="M_m399" name="Hexanoyl-ACP (n-C6:0ACP)_C17H31N2O8PRS" compartment="C_c" boundaryCondition="false"></species>
<species id="M_m400" name="3-Oxooctanoyl-[acyl-carrier protein]_C19H33N2O9PRS" compartment="C_c" boundaryCondition="false"></species>
<species id="M_m401" name="(R)-3-Hydroxyoctanoyl-[acyl-carrier protein]_C19H35N2O9PRS" compartment="C_c" boundaryCondition="false"></species>
<species id="M_m402" name="trans-Oct-2-enoyl-[acyl-carrier protein]_C19H33N2O8PRS" compartment="C_c" boundaryCondition="false"></species>
<species id="M_m403" name="Octanoyl-ACP (n-C8:0ACP)_C19H35N2O8PRS" compartment="C_c" boundaryCondition="false"></species>
<species id="M_m404" name="3-Oxodecanoyl-[acyl-carrier protein]_C21H37N2O9PRS" compartment="C_c" boundaryCondition="false"></species>
<species id="M_m405" name="(R)-3-Hydroxydecanoyl-[acyl-carrier protein]_C21H39N2O9PRS" compartment="C_c" boundaryCondition="false"></species>
<species id="M_m406" name="trans-Dec-2-enoyl-[acyl-carrier protein]_C21H37N2O8PRS" compartment="C_c" boundaryCondition="false"></species>
<species id="M_m407" name="Decanoyl-ACP (n-C10:0ACP)_C21H39N2O8PRS" compartment="C_c" boundaryCondition="false"></species>
<species id="M_m408" name="3-Oxododecanoyl-[acyl-carrier protein]_C23H41N2O9PRS" compartment="C_c" boundaryCondition="false"></species>
<species id="M_m409" name="(R)-3-Hydroxydodecanoyl-[acyl-carrier protein]_C23H43N2O9PRS" compartment="C_c" boundaryCondition="false"></species>
<species id="M_m410" name="trans-Dodec-2-enoyl-[acyl-carrier protein]_C23H41N2O8PRS" compartment="C_c" boundaryCondition="false"></species>
<species id="M_m411" name="Dodecanoyl-ACP (n-C12:0ACP)_C23H43N2O8PRS" compartment="C_c" boundaryCondition="false"></species>
<species id="M_m412" name="3-Oxotetradecanoyl-[acyl-carrier protein]_C25H45N2O9PRS" compartment="C_c" boundaryCondition="false"></species>
<species id="M_m413" name="(R)-3-Hydroxytetradecanoyl-[acyl-carrier protein]_C25H47N2O9PRS" compartment="C_c" boundaryCondition="false"></species>
<species id="M_m414" name="trans-Tetradec-2-enoyl-[acyl-carrier protein]_C25H45N2O8PRS" compartment="C_c" boundaryCondition="false"></species>
<species id="M_m415" name="Myristoyl-ACP (n-C14:0ACP)_C25H47N2O8PRS" compartment="C_c" boundaryCondition="false"></species>
<species id="M_m416" name="3-Oxohexadecanoyl-[acyl-carrier protein]_C27H49N2O9PRS" compartment="C_c" boundaryCondition="false"></species>
<species id="M_m417" name="R-3-hydroxypalmitoyl-[acyl-carrier protein]_C27H51N2O9PRS" compartment="C_c" boundaryCondition="false"></species>
<species id="M_m418" name="trans-Hexadec-2-enoyl-[acyl-carrier protein]_C27H49N2O8PRS" compartment="C_c" boundaryCondition="false"></species>
<species id="M_m419" name="Palmitoyl-ACP (n-C16:0ACP)_C27H51N2O8PRS" compartment="C_c" boundaryCondition="false"></species>
<species id="M_m420" name="3-Oxooctadecanoyl-[acyl-carrier protein]_C29H53N2O9PRS" compartment="C_c" boundaryCondition="false"></species>
<species id="M_m421" name="(R)-3-Hydroxyoctadecanoyl-[acyl-carrier protein]_C29H55N2O9PRS" compartment="C_c" boundaryCondition="false"></species>
<species id="M_m422" name="trans-octadec-2-enoyl-[acyl-carrier protein]_C29H53N2O8PRS" compartment="C_c" boundaryCondition="false"></species>
<species id="M_m423" name="Octadecanoyl-ACP (n-C18:0ACP)_C29H55N2O8PRS" compartment="C_c" boundaryCondition="false"></species>
<species id="M_m424" name="cis-dec-3-enoyl-[acyl-carrier protein] (n-C10:1)_C21H37N2O8PRS" compartment="C_c" boundaryCondition="false"></species>
<species id="M_m425" name="3-oxo-cis-dodec-5-enoyl-[acyl-carrier protein]_C23H39N2O9PRS" compartment="C_c" boundaryCondition="false"></species>
<species id="M_m426" name="(R)-3-hydroxy-cis-dodec-5-enoyl-[acyl-carrier protein]_C23H41N2O9PRS" compartment="C_c" boundaryCondition="false"></species>
<species id="M_m427" name="trans-3-cis-5-dodecenoyl-[acyl-carrier protein]_C23H39N2O8PRS" compartment="C_c" boundaryCondition="false"></species>
<species id="M_m428" name="cis-dodec-5-enoyl-[acyl-carrier protein] (n-C12:1)_C23H41N2O8PRS" compartment="C_c" boundaryCondition="false"></species>
<species id="M_m429" name="3-oxo-cis-myristol-7-eoyl-[acyl-carrier protein]_C25H43N2O9PRS" compartment="C_c" boundaryCondition="false"></species>
<species id="M_m430" name="(R)-3-hydroxy-cis-myristol-7-eoyl-[acyl-carrier protein]_C25H45N2O9PRS" compartment="C_c" boundaryCondition="false"></species>
<species id="M_m431" name="trans-3-cis-7-myristoleoyl-[acyl-carrier protein]_C25H43N2O8PRS" compartment="C_c" boundaryCondition="false"></species>
<species id="M_m432" name="cis-tetradec-7-enoyl-[acyl-carrier protein] (n-C14:1)_C25H45N2O8PRS" compartment="C_c" boundaryCondition="false"></species>
<species id="M_m433" name="3-oxo-cis-palm-9-eoyl-[acyl-carrier protein]_C27H47N2O9PRS" compartment="C_c" boundaryCondition="false"></species>
<species id="M_m434" name="(R)-3-hydroxy-cis-palm-9-eoyl-[acyl-carrier protein]_C27H49N2O9PRS" compartment="C_c" boundaryCondition="false"></species>
<species id="M_m435" name="trans-3-cis-9-palmitoleoyl-[acyl-carrier protein]_C27H47N2O8PRS" compartment="C_c" boundaryCondition="false"></species>
<species id="M_m436" name="cis-hexadec-9-enoyl-[acyl-carrier protein] (n-C16:1)_C27H49N2O8PRS" compartment="C_c" boundaryCondition="false"></species>
<species id="M_m437" name="3-oxo-cis-vacc-11-enoyl-[acyl-carrier protein]_C29H51N2O9PRS" compartment="C_c" boundaryCondition="false"></species>
<species id="M_m438" name="(R)-3-hydroxy-cis-vacc-11-enoyl-[acyl-carrier protein]_C29H53N2O9PRS" compartment="C_c" boundaryCondition="false"></species>
<species id="M_m439" name="trans-3-cis-11-vacceoyl-[acyl-carrier protein]_C29H51N2O8PRS" compartment="C_c" boundaryCondition="false"></species>
<species id="M_m440" name="cis-octadec-11-enoyl-[acyl-carrier protein] (n-C18:1)_C29H53N2O8PRS" compartment="C_c" boundaryCondition="false"></species>
<species id="M_m441" name="Glycerol 3-phosphate_C3H9O6P" compartment="C_c" boundaryCondition="false"></species>
<species id="M_m442" name="1-dodecanoyl-sn-glycerol 3-phosphate_C15H29O7P1" compartment="C_c" boundaryCondition="false"></species>
<species id="M_m443" name="1-tetradecanoyl-sn-glycerol 3-phosphate_C17H33O7P1" compartment="C_c" boundaryCondition="false"></species>
<species id="M_m444" name="1-tetradec-7-enoyl-sn-glycerol 3-phosphate_C17H31O7P1" compartment="C_c" boundaryCondition="false"></species>
<species id="M_m445" name="1-hexadecanoyl-sn-glycerol 3-phosphate_C19H37O7P1" compartment="C_c" boundaryCondition="false"></species>
<species id="M_m446" name="1-hexadec-9-enoyl-sn-glycerol 3-phosphate_C19H35O7P1" compartment="C_c" boundaryCondition="false"></species>
<species id="M_m447" name="1-octadecanoyl-sn-glycerol 3-phosphate_C21H41O7P1" compartment="C_c" boundaryCondition="false"></species>
<species id="M_m448" name="1-octadec-11-enoyl-sn-glycerol 3-phosphate_C21H39O7P1" compartment="C_c" boundaryCondition="false"></species>
<species id="M_m449" name="1,2-didodecanoyl-sn-glycerol 3-phosphate_C27H51O8P1" compartment="C_c" boundaryCondition="false"></species>
<species id="M_m450" name="1,2-ditetradecanoyl-sn-glycerol 3-phosphate_C31H59O8P1" compartment="C_c" boundaryCondition="false"></species>
<species id="M_m451" name="1,2-ditetradec-7-enoyl-sn-glycerol 3-phosphate_C31H55O8P1" compartment="C_c" boundaryCondition="false"></species>
<species id="M_m452" name="1,2-dihexadecanoyl-sn-glycerol 3-phosphate_C35H67O8P1" compartment="C_c" boundaryCondition="false"></species>
<species id="M_m453" name="1,2-dihexadec-9-enoyl-sn-glycerol 3-phosphate_C35H63O8P1" compartment="C_c" boundaryCondition="false"></species>
<species id="M_m454" name="1,2-dioctadecanoyl-sn-glycerol 3-phosphate_C39H75O8P1" compartment="C_c" boundaryCondition="false"></species>
<species id="M_m455" name="1,2-dioctadec-11-enoyl-sn-glycerol 3-phosphate_C39H71O8P1" compartment="C_c" boundaryCondition="false"></species>
<species id="M_m456" name="CDP-1,2-didodecanoylglycerol_C36H63N3O15P2" compartment="C_c" boundaryCondition="false"></species>
<species id="M_m457" name="CDP-1,2-ditetradecanoylglycerol_C40H71N3O15P2" compartment="C_c" boundaryCondition="false"></species>
<species id="M_m458" name="CDP-1,2-ditetradec-7-enoylglycerol_C40H67N3O15P2" compartment="C_c" boundaryCondition="false"></species>
<species id="M_m459" name="CDP-1,2-dihexadecanoylglycerol_C44H79N3O15P2" compartment="C_c" boundaryCondition="false"></species>
<species id="M_m460" name="CDP-1,2-dihexadec-9-enoylglycerol_C44H75N3O15P2" compartment="C_c" boundaryCondition="false"></species>
<species id="M_m461" name="CDP-1,2-dioctadecanoylglycerol_C48H87N3O15P2" compartment="C_c" boundaryCondition="false"></species>
<species id="M_m462" name="CDP-1,2-dioctadec-11-enoylglycerol_C48H83N3O15P2" compartment="C_c" boundaryCondition="false"></species>
<species id="M_m463" name="Phosphatidylglycerophosphate (didodecanoyl, n-C12:0)_C30H57O13P2" compartment="C_c" boundaryCondition="false"></species>
<species id="M_m464" name="Phosphatidylglycerophosphate (ditetradecanoyl, n-C14:0)_C34H65O13P2" compartment="C_c" boundaryCondition="false"></species>
<species id="M_m465" name="Phosphatidylglycerophosphate (ditetradec-7-enoyl, n-C14:1)_C34H61O13P2" compartment="C_c" boundaryCondition="false"></species>
<species id="M_m466" name="Phosphatidylglycerophosphate (dihexadecanoyl, n-C16:0)_C38H73O13P2" compartment="C_c" boundaryCondition="false"></species>
<species id="M_m467" name="Phosphatidylglycerophosphate (dihexadec-9-enoyl, n-C16:1)_C38H69O13P2" compartment="C_c" boundaryCondition="false"></species>
<species id="M_m468" name="Phosphatidylglycerophosphate (dioctadecanoyl, n-C18:0)_C42H81O13P2" compartment="C_c" boundaryCondition="false"></species>
<species id="M_m469" name="Phosphatidylglycerophosphate (dioctadec-11-enoyl, n-C18:1)_C42H77O13P2" compartment="C_c" boundaryCondition="false"></species>
<species id="M_m470" name="Choline_C5H14NO" compartment="C_c" boundaryCondition="false"></species>
<species id="M_m471" name="sn-Glycero-3-phosphocholine_C8H20NO6P" compartment="C_c" boundaryCondition="false"></species>
<species id="M_m472" name="Ethanolamine_C2H7NO" compartment="C_c" boundaryCondition="false"></species>
<species id="M_m473" name="sn-Glycero-3-phosphoethanolamine_C5H14NO6P" compartment="C_c" boundaryCondition="false"></species>
<species id="M_m474" name="Glycerophosphoserine_C6H13NO8P" compartment="C_c" boundaryCondition="false"></species>
<species id="M_m475" name="Glycerol_C3H8O3" compartment="C_c" boundaryCondition="false"></species>
<species id="M_m476" name="Glycerophosphoglycerol_C6H15O8P" compartment="C_c" boundaryCondition="false"></species>
<species id="M_m477" name="myo-Inositol_C6H12O6" compartment="C_c" boundaryCondition="false"></species>
<species id="M_m478" name="sn-Glycero-3-phospho-1-inositol_C9H19O11P" compartment="C_c" boundaryCondition="false"></species>
<species id="M_m479" name="Hexanoyl-CoA (n-C6:0CoA)_C27H46N7O17P3S" compartment="C_c" boundaryCondition="false"></species>
<species id="M_m480" name="trans-Hex-2-enoyl-CoA_C27H44N7O17P3S" compartment="C_c" boundaryCondition="false"></species>
<species id="M_m481" name="Octanoyl-CoA (n-C8:0CoA)_C29H50N7O17P3S" compartment="C_c" boundaryCondition="false"></species>
<species id="M_m482" name="trans-Oct-2-enoyl-CoA_C29H48N7O17P3S" compartment="C_c" boundaryCondition="false"></species>
<species id="M_m483" name="Decanoyl-CoA (n-C10:0CoA)_C31H54N7O17P3S" compartment="C_c" boundaryCondition="false"></species>
<species id="M_m484" name="trans-Dec-2-enoyl-CoA_C31H52N7O17P3S" compartment="C_c" boundaryCondition="false"></species>
<species id="M_m485" name="Dodecanoyl-CoA (n-C12:0CoA)_C33H58N7O17P3S" compartment="C_c" boundaryCondition="false"></species>
<species id="M_m486" name="trans-Dodec-2-enoyl-CoA_C33H56N7O17P3S" compartment="C_c" boundaryCondition="false"></species>
<species id="M_m487" name="Tetradecanoyl-CoA (n-C14:0CoA)_C35H62N7O17P3S" compartment="C_c" boundaryCondition="false"></species>
<species id="M_m488" name="trans-Tetradec-2-enoyl-CoA_C35H60N7O17P3S" compartment="C_c" boundaryCondition="false"></species>
<species id="M_m489" name="Palmitoyl-CoA (n-C16:0CoA)_C37H66N7O17P3S" compartment="C_c" boundaryCondition="false"></species>
<species id="M_m490" name="trans-Hexadec-2-enoyl-CoA_C37H64N7O17P3S" compartment="C_c" boundaryCondition="false"></species>
<species id="M_m491" name="Stearoyl-CoA (n-C18:0CoA)_C39H70N7O17P3S" compartment="C_c" boundaryCondition="false"></species>
<species id="M_m492" name="trans-Octadec-2-enoyl-CoA_C39H64N7O17P3S" compartment="C_c" boundaryCondition="false"></species>
<species id="M_m493" name="3-Oxohexanoyl-CoA_C27H44N7O18P3S" compartment="C_c" boundaryCondition="false"></species>
<species id="M_m494" name="Decanoate (n-C10:0)_C10H20O2" compartment="C_e" boundaryCondition="false"></species>
<species id="M_m495" name="Dodecanoate (n-C12:0)_C12H24O2" compartment="C_e" boundaryCondition="false"></species>
<species id="M_m496" name="tetradecanoate (n-C14:0)_C14H28O2" compartment="C_e" boundaryCondition="false"></species>
<species id="M_m497" name="Tetradecenoyl-CoA (n-C14:1CoA)_C35H56N7O17P3S" compartment="C_c" boundaryCondition="false"></species>
<species id="M_m498" name="tetradecenoate (n-C14:1)_C14H25O2" compartment="C_e" boundaryCondition="false"></species>
<species id="M_m499" name="Hexadecanoate (n-C16:0)_C16H32O2" compartment="C_e" boundaryCondition="false"></species>
<species id="M_m500" name="Hexadecenoate (n-C16:1)_C16H29O2" compartment="C_e" boundaryCondition="false"></species>
<species id="M_m501" name="Hexadecenoyl-CoA (n-C16:1CoA)_C37H60N7O17P3S" compartment="C_c" boundaryCondition="false"></species>
<species id="M_m502" name="octadecanoate (n-C18:0)_C18H36O2" compartment="C_e" boundaryCondition="false"></species>
<species id="M_m503" name="Octadecenoyl-CoA (n-C18:1CoA)_C39H64N7O17P3S" compartment="C_c" boundaryCondition="false"></species>
<species id="M_m504" name="octadecenoate (n-C18:1)_C18H33O2" compartment="C_e" boundaryCondition="false"></species>
<species id="M_m505" name="Hexanoate (n-C6:0)_C6H12O2" compartment="C_e" boundaryCondition="false"></species>
<species id="M_m506" name="octanoate (n-C8:0)_C8H16O2" compartment="C_e" boundaryCondition="false"></species>
<species id="M_m507" name="UDP-D-galacto-1,4-furanose_C15H22N2O17P2" compartment="C_c" boundaryCondition="false"></species>
<species id="M_m508" name="UDPgalactose_C15H24N2O17P2" compartment="C_c" boundaryCondition="false"></species>
<species id="M_m509" name="dTDPglucose_C16H26N2O16P2" compartment="C_c" boundaryCondition="false"></species>
<species id="M_m510" name="dTTP_C10H17N2O14P3" compartment="C_c" boundaryCondition="false"></species>
<species id="M_m511" name="dTDP-4-dehydro-6-deoxy-D-glucose_C16H22N2O15P2" compartment="C_c" boundaryCondition="false"></species>
<species id="M_m512" name="dTDP-4-dehydro-6-deoxy-L-mannose_C16H24N2O15P2" compartment="C_c" boundaryCondition="false"></species>
<species id="M_m513" name="dTDP-L-rhamnose_C16H26N2O15P2" compartment="C_c" boundaryCondition="false"></species>
<species id="M_m514" name="L-Alanyl-tRNA(Ala)_C3H6NOR" compartment="C_c" boundaryCondition="false"></species>
<species id="M_m515" name="tRNA(Ala)_R" compartment="C_c" boundaryCondition="false"></species>
<species id="M_m516" name="L-Arginyl-tRNA(Arg)_C6H14N4OR" compartment="C_c" boundaryCondition="false"></species>
<species id="M_m517" name="tRNA(Arg)_R" compartment="C_c" boundaryCondition="false"></species>
<species id="M_m518" name="L-Asparaginyl-tRNA(Asn)_C14H23N2O12PR2" compartment="C_c" boundaryCondition="false"></species>
<species id="M_m519" name="tRNA(Asn)_C10H17O10PR2" compartment="C_c" boundaryCondition="false"></species>
<species id="M_m520" name="L-Cysteinyl-tRNA(Cys)_C3H6NOSR" compartment="C_c" boundaryCondition="false"></species>
<species id="M_m521" name="tRNA(Cys)_R" compartment="C_c" boundaryCondition="false"></species>
<species id="M_m522" name="L-Methionyl-tRNA (Met)_C5H10NOSR" compartment="C_c" boundaryCondition="false"></species>
<species id="M_m523" name="N-Formylmethionyl-tRNA_C6H9NO2SR" compartment="C_c" boundaryCondition="false"></species>
<species id="M_m524" name="L-Glutaminyl-tRNA(Gln)_C5H9N2O2R" compartment="C_c" boundaryCondition="false"></species>
<species id="M_m525" name="tRNA(Gln)_R" compartment="C_c" boundaryCondition="false"></species>
<species id="M_m526" name="L-Histidine_C6H9N3O2" compartment="C_c" boundaryCondition="false"></species>
<species id="M_m527" name="L-Histidyl-tRNA(His)_C6H8N3OR" compartment="C_c" boundaryCondition="false"></species>
<species id="M_m528" name="tRNA(His)_R" compartment="C_c" boundaryCondition="false"></species>
<species id="M_m529" name="L-Isoleucyl-tRNA(Ile)_C6H12NOR" compartment="C_c" boundaryCondition="false"></species>
<species id="M_m530" name="tRNA(Ile)_R" compartment="C_c" boundaryCondition="false"></species>
<species id="M_m531" name="L-Leucyl-tRNA(Leu)_C6H12NOR" compartment="C_c" boundaryCondition="false"></species>
<species id="M_m532" name="tRNA(Leu)_R" compartment="C_c" boundaryCondition="false"></species>
<species id="M_m533" name="L-Lysine-tRNA (Lys)_C6H14N2OR" compartment="C_c" boundaryCondition="false"></species>
<species id="M_m534" name="tRNA(Lys)_R" compartment="C_c" boundaryCondition="false"></species>
<species id="M_m535" name="tRNA(Met)_R" compartment="C_c" boundaryCondition="false"></species>
<species id="M_m536" name="L-Phenylalanyl-tRNA(Phe)_C9H10NOR" compartment="C_c" boundaryCondition="false"></species>
<species id="M_m537" name="tRNA(Phe)_R" compartment="C_c" boundaryCondition="false"></species>
<species id="M_m538" name="L-Prolyl-tRNA(Pro)_C5H8NOR" compartment="C_c" boundaryCondition="false"></species>
<species id="M_m539" name="tRNA(Pro)_R" compartment="C_c" boundaryCondition="false"></species>
<species id="M_m540" name="L-Seryl-tRNA(Ser)_C3H6NO2R" compartment="C_c" boundaryCondition="false"></species>
<species id="M_m541" name="tRNA(Ser)_R" compartment="C_c" boundaryCondition="false"></species>
<species id="M_m542" name="L-Seryl-tRNA(Sec)_C3H6NO2R" compartment="C_c" boundaryCondition="false"></species>
<species id="M_m543" name="tRNA(SeCys)_R" compartment="C_c" boundaryCondition="false"></species>
<species id="M_m544" name="L-Threonyl-tRNA(Thr)_C4H8NO2R" compartment="C_c" boundaryCondition="false"></species>
<species id="M_m545" name="tRNA(Thr)_R" compartment="C_c" boundaryCondition="false"></species>
<species id="M_m546" name="L-Tryptophan_C11H12N2O2" compartment="C_c" boundaryCondition="false"></species>
<species id="M_m547" name="L-Tryptophanyl-tRNA(Trp)_C11H11N2OR" compartment="C_c" boundaryCondition="false"></species>
<species id="M_m548" name="tRNA(Trp)_R" compartment="C_c" boundaryCondition="false"></species>
<species id="M_m549" name="L-Tyrosyl-tRNA(Tyr)_C9H10NO2R" compartment="C_c" boundaryCondition="false"></species>
<species id="M_m550" name="tRNA(Tyr)_R" compartment="C_c" boundaryCondition="false"></species>
<species id="M_m551" name="L-Valyl-tRNA(Val)_C5H10NOR" compartment="C_c" boundaryCondition="false"></species>
<species id="M_m552" name="tRNA(Val)_R" compartment="C_c" boundaryCondition="false"></species>
<species id="M_m553" name="5,10-Methenyltetrahydrofolate_C20H21N7O6" compartment="C_c" boundaryCondition="false"></species>
<species id="M_m554" name="5-Formyltetrahydrofolate_C20H23N7O7" compartment="C_c" boundaryCondition="false"></species>
<species id="M_m555" name="7,8-Dihydrofolate_C19H21N7O6" compartment="C_c" boundaryCondition="false"></species>
<species id="M_m556" name="Dihydropteroate_C14H14N6O3" compartment="C_c" boundaryCondition="false"></species>
<species id="M_m557" name="Dihydroneopterin monophosphate_C9H14N5O7P" compartment="C_c" boundaryCondition="false"></species>
<species id="M_m558" name="Dihydroneopterin_C9H13N5O4" compartment="C_c" boundaryCondition="false"></species>
<species id="M_m559" name="2-Amino-4-hydroxy-6-(erythro-1,2,3-trihydroxypropyl)dihydropteridine triphosphate_C9H16N5O13P3" compartment="C_c" boundaryCondition="false"></species>
<species id="M_m560" name="2-Oxo-3-hydroxy-4-phosphobutanoate_C4H7O8P" compartment="C_c" boundaryCondition="false"></species>
<species id="M_m561" name="O-Phospho-4-hydroxy-L-threonine_C4H10NO7P" compartment="C_c" boundaryCondition="false"></species>
<species id="M_m562" name="4-Hydroxy-L-threonine_C4H9NO4" compartment="C_c" boundaryCondition="false"></species>
<species id="M_m563" name="Pyridoxal 5'-phosphate_C8H10NO6P" compartment="C_c" boundaryCondition="false"></species>
<species id="M_m564" name="Pyridoxal_C8H9NO3" compartment="C_c" boundaryCondition="false"></species>
<species id="M_m565" name="Pyridoxine 5'-phosphate_C8H12NO6P" compartment="C_c" boundaryCondition="false"></species>
<species id="M_m566" name="Pyridoxine_C8H11NO3" compartment="C_c" boundaryCondition="false"></species>
<species id="M_m567" name="Pyridoxamine 5'-phosphate_C8H13N2O5P" compartment="C_c" boundaryCondition="false"></species>
<species id="M_m568" name="Pyridoxamine_C8H12N2O2" compartment="C_c" boundaryCondition="false"></species>
<species id="M_m569" name="4-Amino-2-methyl-5-phosphomethylpyrimidine_C6H10N3O4P" compartment="C_c" boundaryCondition="false"></species>
<species id="M_m570" name="4-Amino-5-hydroxymethyl-2-methylpyrimidine_C6H9N3O" compartment="C_c" boundaryCondition="false"></species>
<species id="M_m571" name="2-Methyl-4-amino-5-hydroxymethylpyrimidine diphosphate_C6H11N3O7P2" compartment="C_c" boundaryCondition="false"></species>
<species id="M_m572" name="4-Methyl-5-(2-phosphoethyl)-thiazole_C6H10NO4PS" compartment="C_c" boundaryCondition="false"></species>
<species id="M_m573" name="Thiamin monophosphate_C12H17N4O4PS" compartment="C_c" boundaryCondition="false"></species>
<species id="M_m574" name="4-Hydroxy-benzyl alcohol_C7H8O2" compartment="C_c" boundaryCondition="false"></species>
<species id="M_m575" name="4-Methyl-5-(2-hydroxyethyl)-thiazole_C6H9NOS" compartment="C_c" boundaryCondition="false"></species>
<species id="M_m576" name="Thiamin_C12H17N4OS" compartment="C_e" boundaryCondition="false"></species>
<species id="M_m577" name="Thiamin_C12H17N4OS" compartment="C_b" boundaryCondition="true"></species>
<species id="M_m578" name="Thiamin Diphosphate_C12H18N4O7P2S" compartment="C_c" boundaryCondition="false"></species>
<species id="M_m579" name="Thiamin_C12H17N4OS" compartment="C_c" boundaryCondition="false"></species>
<species id="M_m580" name="Thiamin Triphosphate_C12H19N4O10P3S" compartment="C_c" boundaryCondition="false"></species>
<species id="M_m581" name="FMN_C17H21N4O9P" compartment="C_c" boundaryCondition="false"></species>
<species id="M_m582" name="Riboflavin_C17H20N4O6" compartment="C_c" boundaryCondition="false"></species>
<species id="M_m583" name="5'-Deoxyadenosine_C10H13N5O3" compartment="C_c" boundaryCondition="false"></species>
<species id="M_m584" name="5'-deoxyribose_C5H10O4" compartment="C_c" boundaryCondition="false"></species>
<species id="M_m585" name="ferric 2,3-dihydroxybenzoylserine_C10H10NO6Fe" compartment="C_c" boundaryCondition="false"></species>
<species id="M_m586" name="ferric 2,3-dihydroxybenzoylserine_C10H10NO6Fe" compartment="C_e" boundaryCondition="false"></species>
<species id="M_m587" name="2,3-dihydroxybenzoylserine_C10H10NO6" compartment="C_c" boundaryCondition="false"></species>
<species id="M_m588" name="Fe3+_Fe" compartment="C_c" boundaryCondition="false"></species>
<species id="M_m589" name="Fe-enterobactin_C30H27FeN3O15" compartment="C_c" boundaryCondition="false"></species>
<species id="M_m590" name="Fe-enterobactin_C30H27FeN3O15" compartment="C_e" boundaryCondition="false"></species>
<species id="M_m593" name="Fe3+_Fe" compartment="C_b" boundaryCondition="true"></species>
<species id="M_m594" name="Coproporphyrinogen III_C36H44N4O8" compartment="C_c" boundaryCondition="false"></species>
<species id="M_m595" name="Protoporphyrinogen IX_C34H40N4O4" compartment="C_c" boundaryCondition="false"></species>
<species id="M_m596" name="L-Glutamyl-tRNA(Glu)_C5H7NO3R" compartment="C_c" boundaryCondition="false"></species>
<species id="M_m597" name="tRNA (Glu)_R" compartment="C_c" boundaryCondition="false"></species>
<species id="M_m598" name="Precorrin-3B_C43H50N4O17" compartment="C_c" boundaryCondition="false"></species>
<species id="M_m599" name="Precorrin-4_C44H52N4O17" compartment="C_c" boundaryCondition="false"></species>
<species id="M_m600" name="Precorrin-5_C45H54N4O17" compartment="C_c" boundaryCondition="false"></species>
<species id="M_m601" name="Precorrin-6A_C44H54N4O16" compartment="C_c" boundaryCondition="false"></species>
<species id="M_m602" name="Precorrin-6B_C44H56N4O16" compartment="C_c" boundaryCondition="false"></species>
<species id="M_m603" name="Precorrin-8X_C45H60N4O14" compartment="C_c" boundaryCondition="false"></species>
<species id="M_m604" name="Hydrogenobyrinate_C45H60N4O14" compartment="C_c" boundaryCondition="false"></species>
<species id="M_m605" name="Hydrogenobyrinate a,c-diamide_C45H62N6O12" compartment="C_c" boundaryCondition="false"></species>
<species id="M_m606" name="AdenosylcobIIIyrinate a,c-diamide_C55H68N11O15Co" compartment="C_c" boundaryCondition="false"></species>
<species id="M_m607" name="Triphosphate_H5O10P3" compartment="C_c" boundaryCondition="false"></species>
<species id="M_m608" name="cobIyrinate a,c diamide_" compartment="C_c" boundaryCondition="false"></species>
<species id="M_m609" name="Adenosylcobyrate_C55H76N15O11Co" compartment="C_c" boundaryCondition="false"></species>
<species id="M_m610" name="Adenosyl cobinamide_C58H84N16O11Co" compartment="C_c" boundaryCondition="false"></species>
<species id="M_m611" name="R-1-aminopropan-2-ol_C3H9NO" compartment="C_c" boundaryCondition="false"></species>
<species id="M_m612" name="Adenosyl cobinamide phosphate_C58H83N16O14PCo" compartment="C_c" boundaryCondition="false"></species>
<species id="M_m613" name="R-1-aminopropan-2-yl phosphate_C3H10NO4P" compartment="C_c" boundaryCondition="false"></species>
<species id="M_m614" name="O-phospho-L-threonine_C4H10NO6P" compartment="C_c" boundaryCondition="false"></species>
<species id="M_m615" name="Cobinamide_C48H72N11O8Co" compartment="C_c" boundaryCondition="false"></species>
<species id="M_m616" name="Adenosylcobalamin_C72H100N18O17PCo" compartment="C_c" boundaryCondition="false"></species>
<species id="M_m617" name="Cob(I)alamin_C62H88N13O14PCo" compartment="C_c" boundaryCondition="false"></species>
<species id="M_m618" name="Adenosine-GDP-cobinamide_C68H95N21O21P2Co" compartment="C_c" boundaryCondition="false"></species>
<species id="M_m619" name="N1-(alpha-D-ribosyl)-5,6-dimethylbenzimidazole_C14H18N2O4" compartment="C_c" boundaryCondition="false"></species>
<species id="M_m620" name="N1-(5-Phospho-alpha-D-ribosyl)-5,6-dimethylbenzimidazole_C14H19N2O7P" compartment="C_c" boundaryCondition="false"></species>
<species id="M_m621" name="5,6-Dimethylbenzimidazole_C9H10N2" compartment="C_c" boundaryCondition="false"></species>
<species id="M_m622" name="L-Rhamnose_C6H12O5" compartment="C_e" boundaryCondition="false"></species>
<species id="M_m623" name="L-Rhamnose_C6H12O5" compartment="C_b" boundaryCondition="false"></species>
<species id="M_m624" name="D-Fructuronate_C6H10O7" compartment="C_c" boundaryCondition="false"></species>
<species id="M_m625" name="D-Glucuronate_C6H10O7" compartment="C_c" boundaryCondition="false"></species>
<species id="M_m626" name="D-Glucuronate_C6H10O7" compartment="C_e" boundaryCondition="false"></species>
<species id="M_m627" name="D-Galacturonate_C6H10O7" compartment="C_c" boundaryCondition="false"></species>
<species id="M_m628" name="D-Tagaturonate_C6H10O7" compartment="C_c" boundaryCondition="false"></species>
<species id="M_m629" name="D-Altronate_C6H12O7" compartment="C_c" boundaryCondition="false"></species>
<species id="M_m630" name="2-Dehydro-3-deoxy-D-gluconate_C6H10O6" compartment="C_c" boundaryCondition="false"></species>
<species id="M_m631" name="D-Mannonate_C6H12O7" compartment="C_c" boundaryCondition="false"></species>
<species id="M_m632" name="2-Dehydro-3-deoxy-D-gluconate 6-phosphate_C6H11O9P" compartment="C_c" boundaryCondition="false"></species>
<species id="M_m633" name="D-Allose_C6H12O6" compartment="C_e" boundaryCondition="false"></species>
<species id="M_m634" name="D-Allose_C6H12O6" compartment="C_b" boundaryCondition="false"></species>
<species id="M_m635" name="Allulose 6-phosphate_C6H11O9P" compartment="C_c" boundaryCondition="false"></species>
<species id="M_m636" name="D-Allose 6-phosphate_C6H13O9P" compartment="C_c" boundaryCondition="false"></species>
<species id="M_m637" name="5-Dehydro-D-gluconate_C6H10O7" compartment="C_c" boundaryCondition="false"></species>
<species id="M_m638" name="D-Gluconate_C6H12O7" compartment="C_c" boundaryCondition="false"></species>
<species id="M_m639" name="5-Dehydro-D-gluconate_C6H10O7" compartment="C_e" boundaryCondition="false"></species>
<species id="M_m640" name="5-Dehydro-D-gluconate_C6H10O7" compartment="C_b" boundaryCondition="true"></species>
<species id="M_m641" name="Trehalose_C12H22O11" compartment="C_e" boundaryCondition="false"></species>
<species id="M_m642" name="alpha,alpha'-Trehalose 6-phosphate_C12H23O14P" compartment="C_c" boundaryCondition="false"></species>
<species id="M_m643" name="Trehalose_C12H22O11" compartment="C_b" boundaryCondition="false"></species>
<species id="M_m644" name="Maltose_C12H22O11" compartment="C_e" boundaryCondition="false"></species>
<species id="M_m645" name="Maltose_C12H22O11" compartment="C_b" boundaryCondition="true"></species>
<species id="M_m646" name="1,4-alpha-D-glucan_C36H62O31" compartment="C_e" boundaryCondition="false"></species>
<species id="M_m647" name="1,4-alpha-D-glucan_C36H62O31" compartment="C_b" boundaryCondition="true"></species>
<species id="M_m648" name="Maltopentaose_C30H52O26" compartment="C_e" boundaryCondition="false"></species>
<species id="M_m649" name="Maltopentaose_C30H52O26" compartment="C_b" boundaryCondition="true"></species>
<species id="M_m650" name="Maltohexaose_C36H62O31" compartment="C_e" boundaryCondition="false"></species>
<species id="M_m651" name="Maltohexaose_C36H62O31" compartment="C_b" boundaryCondition="true"></species>
<species id="M_m652" name="Maltotetraose_C24H42O21" compartment="C_e" boundaryCondition="false"></species>
<species id="M_m653" name="Maltotetraose_C24H42O21" compartment="C_b" boundaryCondition="true"></species>
<species id="M_m654" name="Maltotriose_C18H32O16" compartment="C_e" boundaryCondition="false"></species>
<species id="M_m655" name="Maltotriose_C18H32O16" compartment="C_b" boundaryCondition="true"></species>
<species id="M_m656" name="Maltose_C12H22O11" compartment="C_c" boundaryCondition="false"></species>
<species id="M_m657" name="Maltose 6'-phosphate_C12H23O14P" compartment="C_c" boundaryCondition="false"></species>
<species id="M_m658" name="Maltotriose_C18H32O16" compartment="C_c" boundaryCondition="false"></species>
<species id="M_m659" name="Maltotetraose_C24H42O21" compartment="C_c" boundaryCondition="false"></species>
<species id="M_m660" name="Maltohexaose_C36H62O31" compartment="C_c" boundaryCondition="false"></species>
<species id="M_m661" name="Maltopentaose_C30H52O26" compartment="C_c" boundaryCondition="false"></species>
<species id="M_m662" name="1,4-alpha-D-glucan_C36H62O31" compartment="C_c" boundaryCondition="false"></species>
<species id="M_m663" name="Acetyl-maltose_C14H24O12" compartment="C_c" boundaryCondition="false"></species>
<species id="M_m664" name="Maltoheptaose_C42H72O36" compartment="C_c" boundaryCondition="false"></species>
<species id="M_m665" name="D-Fructose_C6H12O6" compartment="C_c" boundaryCondition="false"></species>
<species id="M_m666" name="Sucrose 6-phosphate_C12H21O14P" compartment="C_c" boundaryCondition="false"></species>
<species id="M_m667" name="Sucrose_C12H22O11" compartment="C_e" boundaryCondition="false"></species>
<species id="M_m668" name="Sucrose_C12H22O11" compartment="C_b" boundaryCondition="false"></species>
<species id="M_m669" name="D-Mannose 6-phosphate_C6H13O9P" compartment="C_c" boundaryCondition="false"></species>
<species id="M_m670" name="D-Mannose_C6H12O6" compartment="C_e" boundaryCondition="false"></species>
<species id="M_m671" name="D-Fructose 1-phosphate_C6H13O9P" compartment="C_c" boundaryCondition="false"></species>
<species id="M_m672" name="D-Fructose_C6H12O6" compartment="C_e" boundaryCondition="false"></species>
<species id="M_m673" name="D-Fructose_C6H12O6" compartment="C_b" boundaryCondition="true"></species>
<species id="M_m674" name="D-Mannose_C6H12O6" compartment="C_b" boundaryCondition="false"></species>
<species id="M_m675" name="psicoselysine_C12H25N2O7" compartment="C_c" boundaryCondition="false"></species>
<species id="M_m676" name="psicoselysine_C12H25N2O7" compartment="C_e" boundaryCondition="false"></species>
<species id="M_m677" name="psicoselysine_C12H25N2O7" compartment="C_b" boundaryCondition="true"></species>
<species id="M_m678" name="2-Dehydro-3-deoxy-D-galactonate_C6H10O6" compartment="C_c" boundaryCondition="false"></species>
<species id="M_m679" name="D-Galactonate_C6H12O7" compartment="C_c" boundaryCondition="false"></species>
<species id="M_m680" name="D-Tagatose 1,6-biphosphate_C6H14O12P2" compartment="C_c" boundaryCondition="false"></species>
<species id="M_m681" name="D-Tagatose 6-phosphate_C6H13O9P" compartment="C_c" boundaryCondition="false"></species>
<species id="M_m682" name="Galactitol_C6H14O6" compartment="C_e" boundaryCondition="false"></species>
<species id="M_m683" name="Galactitol_C6H14O6" compartment="C_b" boundaryCondition="false"></species>
<species id="M_m686" name="(S)-Propane-1,2-diol_C3H8O2" compartment="C_c" boundaryCondition="false"></species>
<species id="M_m687" name="L-Lactaldehyde_C3H6O2" compartment="C_c" boundaryCondition="false"></species>
<species id="M_m688" name="2-Phosphoglycolate_C2H5O6P" compartment="C_c" boundaryCondition="false"></species>
<species id="M_m689" name="Glycolate_C2H4O3" compartment="C_c" boundaryCondition="false"></species>
<species id="M_m690" name="D-Galactose_C6H12O6" compartment="C_e" boundaryCondition="false"></species>
<species id="M_m691" name="D-Galactose_C6H12O6" compartment="C_b" boundaryCondition="true"></species>
<species id="M_m692" name="D-Galactose_C6H12O6" compartment="C_c" boundaryCondition="false"></species>
<species id="M_m693" name="alpha-D-Galactose 1-phosphate_C6H13O9P" compartment="C_c" boundaryCondition="false"></species>
<species id="M_m694" name="Lactose_C12H22O11" compartment="C_e" boundaryCondition="false"></species>
<species id="M_m695" name="Lactose_C12H22O11" compartment="C_b" boundaryCondition="true"></species>
<species id="M_m696" name="Lactose_C12H22O11" compartment="C_c" boundaryCondition="false"></species>
<species id="M_m697" name="Salicin_C13H18O7" compartment="C_e" boundaryCondition="false"></species>
<species id="M_m698" name="Salicin_C13H18O7" compartment="C_b" boundaryCondition="false"></species>
<species id="M_m699" name="Salicin 6-phosphate_C13H17O10P" compartment="C_c" boundaryCondition="false"></species>
<species id="M_m700" name="2-(Hydroxymethyl)phenol_C7H8O2" compartment="C_c" boundaryCondition="false"></species>
<species id="M_m701" name="2-(Hydroxymethyl)phenol_C7H8O2" compartment="C_b" boundaryCondition="false"></species>
<species id="M_m702" name="6-Acetyl-D-glucose_C8H14O7" compartment="C_c" boundaryCondition="false"></species>
<species id="M_m703" name="Melibiose_C12H22O11" compartment="C_c" boundaryCondition="false"></species>
<species id="M_m704" name="Melibiose_C12H22O11" compartment="C_e" boundaryCondition="false"></species>
<species id="M_m705" name="Melibiose_C12H22O11" compartment="C_b" boundaryCondition="true"></species>
<species id="M_m706" name="Glycerol 3-phosphate_C3H9O6P" compartment="C_e" boundaryCondition="false"></species>
<species id="M_m707" name="Selenide_H2Se" compartment="C_c" boundaryCondition="false"></species>
<species id="M_m708" name="Selenophosphate_H3O3PSe" compartment="C_c" boundaryCondition="false"></species>
<species id="M_m709" name="tungstate_O4W1" compartment="C_c" boundaryCondition="false"></species>
<species id="M_m710" name="tungstate_O4W1" compartment="C_e" boundaryCondition="false"></species>
<species id="M_m711" name="tungstate_O4W1" compartment="C_b" boundaryCondition="true"></species>
<species id="M_m712" name="Aerobactin_C22H36N4O13" compartment="C_c" boundaryCondition="false"></species>
<species id="M_m713" name="Aerobactin_C22H36N4O13" compartment="C_e" boundaryCondition="false"></species>
<species id="M_m714" name="Fe2+_Fe" compartment="C_c" boundaryCondition="false"></species>
<species id="M_m715" name="aerobactin minus Fe3_C22H33N4O13" compartment="C_c" boundaryCondition="false"></species>
<species id="M_m716" name="Reduced FMN_C17H21N4O9P" compartment="C_c" boundaryCondition="false"></species>
<species id="M_m717" name="Reduced riboflavin_C17H22N4O6" compartment="C_c" boundaryCondition="false"></species>
<species id="M_m718" name="aerobactin minus Fe3_C22H33N4O13" compartment="C_e" boundaryCondition="false"></species>
<species id="M_m719" name="aerobactin minus Fe3_C22H33N4O13" compartment="C_b" boundaryCondition="true"></species>
<species id="M_m720" name="Aerobactin_C22H36N4O13" compartment="C_b" boundaryCondition="true"></species>
<species id="M_m721" name="coprogen_C35H52N6O13Fe" compartment="C_e" boundaryCondition="false"></species>
<species id="M_m722" name="coprogen_C35H52N6O13Fe" compartment="C_b" boundaryCondition="true"></species>
<species id="M_m723" name="coprogen_C35H52N6O13Fe" compartment="C_c" boundaryCondition="false"></species>
<species id="M_m724" name="coprogen unloaded (no Fe(III))_C35H52N6O13" compartment="C_c" boundaryCondition="false"></species>
<species id="M_m725" name="coprogen unloaded (no Fe(III))_C35H52N6O13" compartment="C_e" boundaryCondition="false"></species>
<species id="M_m726" name="Fe(III)dicitrate_C12H10FeO14" compartment="C_e" boundaryCondition="false"></species>
<species id="M_m727" name="Ferrichrome_" compartment="C_c" boundaryCondition="false"></species>
<species id="M_m728" name="Ferrichrome_" compartment="C_e" boundaryCondition="false"></species>
<species id="M_m729" name="Ferrichrome minus Fe(III)_C27H42N9O12" compartment="C_c" boundaryCondition="false"></species>
<species id="M_m730" name="Ferrichrome minus Fe(III)_C27H42N9O12" compartment="C_e" boundaryCondition="false"></species>
<species id="M_m731" name="Fe3+_Fe" compartment="C_e" boundaryCondition="false"></species>
<species id="M_m732" name="Fe2+_Fe" compartment="C_e" boundaryCondition="false"></species>
<species id="M_m733" name="Fe2+_Fe" compartment="C_b" boundaryCondition="true"></species>
<species id="M_m734" name="Fe(III)hydroxamate_C9H18O6N3Fe" compartment="C_c" boundaryCondition="false"></species>
<species id="M_m735" name="Fe(III)hydroxamate_C9H18O6N3Fe" compartment="C_e" boundaryCondition="false"></species>
<species id="M_m736" name="Fe(III)hydoxamate, unloaded_C9H18O6N3" compartment="C_c" boundaryCondition="false"></species>
<species id="M_m737" name="Fe(III)hydoxamate, unloaded_C9H18O6N3" compartment="C_e" boundaryCondition="false"></species>
<species id="M_m738" name="Fe(III)hydoxamate, unloaded_C9H18O6N3" compartment="C_b" boundaryCondition="true"></species>
<species id="M_m739" name="Fe(III)hydroxamate_C9H18O6N3Fe" compartment="C_b" boundaryCondition="true"></species>
<species id="M_m740" name="ferroxamine_" compartment="C_c" boundaryCondition="false"></species>
<species id="M_m741" name="ferroxamine_" compartment="C_e" boundaryCondition="false"></species>
<species id="M_m742" name="ferroxamine minus Fe(3)_C25H46N6O8" compartment="C_c" boundaryCondition="false"></species>
<species id="M_m743" name="ferroxamine minus Fe(3)_C25H46N6O8" compartment="C_e" boundaryCondition="false"></species>
<species id="M_m744" name="Hg2+_Hg" compartment="C_c" boundaryCondition="false"></species>
<species id="M_m745" name="Hg2+_Hg" compartment="C_e" boundaryCondition="false"></species>
<species id="M_m746" name="Hg2+_Hg" compartment="C_b" boundaryCondition="true"></species>
<species id="M_m747" name="Mn2+_" compartment="C_c" boundaryCondition="false"></species>
<species id="M_m748" name="Mn2+_" compartment="C_e" boundaryCondition="false"></species>
<species id="M_m749" name="Mn2+_" compartment="C_b" boundaryCondition="true"></species>
<species id="M_m750" name="Molybdate_" compartment="C_c" boundaryCondition="false"></species>
<species id="M_m751" name="Molybdate_" compartment="C_e" boundaryCondition="false"></species>
<species id="M_m752" name="nickel_" compartment="C_c" boundaryCondition="false"></species>
<species id="M_m753" name="nickel_" compartment="C_e" boundaryCondition="false"></species>
<species id="M_m754" name="Zinc_Zn" compartment="C_c" boundaryCondition="false"></species>
<species id="M_m755" name="Zinc_Zn" compartment="C_e" boundaryCondition="false"></species>
<species id="M_m756" name="Zinc_Zn" compartment="C_b" boundaryCondition="true"></species>
<species id="M_m757" name="Calcium_Ca" compartment="C_c" boundaryCondition="false"></species>
<species id="M_m758" name="Calcium_Ca" compartment="C_e" boundaryCondition="false"></species>
<species id="M_m759" name="Calcium_Ca" compartment="C_b" boundaryCondition="true"></species>
<species id="M_m760" name="Propionate (n-C3:0)_C3H5O2" compartment="C_e" boundaryCondition="false"></species>
<species id="M_m761" name="Cu+_Cu" compartment="C_c" boundaryCondition="false"></species>
<species id="M_m762" name="Cu+_Cu" compartment="C_e" boundaryCondition="false"></species>
<species id="M_m763" name="Cu2+_Cu" compartment="C_c" boundaryCondition="false"></species>
<species id="M_m764" name="Cu2+_Cu" compartment="C_e" boundaryCondition="false"></species>
<species id="M_m765" name="Cu2+_Cu" compartment="C_b" boundaryCondition="true"></species>
<species id="M_m766" name="Cadmium_Cd" compartment="C_c" boundaryCondition="false"></species>
<species id="M_m767" name="Cadmium_Cd" compartment="C_e" boundaryCondition="false"></species>
<species id="M_m768" name="Cadmium_Cd" compartment="C_b" boundaryCondition="true"></species>
<species id="M_m769" name="Co2+_Co" compartment="C_c" boundaryCondition="false"></species>
<species id="M_m770" name="Co2+_Co" compartment="C_e" boundaryCondition="false"></species>
<species id="M_m771" name="Co2+_Co" compartment="C_b" boundaryCondition="true"></species>
<species id="M_m772" name="Phosphonate_H3O3P" compartment="C_e" boundaryCondition="false"></species>
<species id="M_m773" name="Phosphonate_H3O3P" compartment="C_b" boundaryCondition="false"></species>
<species id="M_m774" name="fused thiol:disulfide interchange protein (oxidized)_X" compartment="C_c" boundaryCondition="false"></species>
<species id="M_m775" name="fused thiol:disulfide interchange protein (reduced)_XH2" compartment="C_c" boundaryCondition="false"></species>
<species id="M_m776" name="Hydrogen peroxide_H2O2" compartment="C_c" boundaryCondition="false"></species>
<species id="M_m777" name="Uracil_C4H4N2O2" compartment="C_e" boundaryCondition="false"></species>
<species id="M_m778" name="Uracil_C4H4N2O2" compartment="C_b" boundaryCondition="true"></species>
<species id="M_m779" name="sn-Glycero-3-phosphocholine_C8H20NO6P" compartment="C_e" boundaryCondition="false"></species>
<species id="M_m780" name="sn-Glycero-3-phosphoethanolamine_C5H14NO6P" compartment="C_e" boundaryCondition="false"></species>
<species id="M_m781" name="Glycerophosphoglycerol_C6H15O8P" compartment="C_e" boundaryCondition="false"></species>
<species id="M_m782" name="sn-Glycero-3-phospho-1-inositol_C9H19O11P" compartment="C_e" boundaryCondition="false"></species>
<species id="M_m783" name="Glycerophosphoserine_C6H13NO8P" compartment="C_e" boundaryCondition="false"></species>
<species id="M_m784" name="Shikimate_C7H10O5" compartment="C_c" boundaryCondition="false"></species>
<species id="M_m785" name="N-Acetyl-D-glucosamine 1-phosphate_C8H14NO9P" compartment="C_c" boundaryCondition="false"></species>
<species id="M_m786" name="Butyrate_C4H8O2" compartment="C_c" boundaryCondition="false"></species>
<species id="M_m787" name="Butyrate_C4H8O2" compartment="C_e" boundaryCondition="false"></species>
<species id="M_m788" name="Butyrate_C4H8O2" compartment="C_b" boundaryCondition="true"></species>
<species id="M_m789" name="(S)-3-Hydroxybutanoyl-CoA_C25H38N7O18P3S" compartment="C_c" boundaryCondition="false"></species>
<species id="M_m790" name="2-C-methyl-D-erythritol 4-phosphate_C5H13O7P" compartment="C_c" boundaryCondition="false"></species>
<species id="M_m791" name="L-Tryptophan_C11H12N2O2" compartment="C_e" boundaryCondition="false"></species>
<species id="M_m792" name="L-Tryptophan_C11H12N2O2" compartment="C_b" boundaryCondition="true"></species>
<species id="M_m793" name="Folate_C19H19N7O6" compartment="C_c" boundaryCondition="false"></species>
<species id="M_m794" name="Folate_C19H19N7O6" compartment="C_e" boundaryCondition="false"></species>
<species id="M_m795" name="Folate_C19H19N7O6" compartment="C_b" boundaryCondition="true"></species>
<species id="M_m796" name="Xanthine_C5H4N4O2" compartment="C_b" boundaryCondition="true"></species>
<species id="M_m797" name="Xanthine_C5H4N4O2" compartment="C_e" boundaryCondition="false"></species>
<species id="M_m798" name="potassium_K" compartment="C_c" boundaryCondition="false"></species>
<species id="M_m799" name="potassium_K" compartment="C_b" boundaryCondition="true"></species>
<species id="M_m800" name="potassium_K" compartment="C_e" boundaryCondition="false"></species>
<species id="M_m801" name="m801_C5H6N2O2" compartment="C_c" boundaryCondition="false"></species>
<species id="M_m802" name="N-Acetyl-D-glucosamine_C8H15NO6" compartment="C_c" boundaryCondition="false"></species>
<species id="M_m803" name="Biotin_C10H15N2O3S" compartment="C_e" boundaryCondition="false"></species>
<species id="M_m804" name="Biotin_C10H15N2O3S" compartment="C_c" boundaryCondition="false"></species>
<species id="M_m805" name="ADPribose_C15H21N5O14P2" compartment="C_c" boundaryCondition="false"></species>
<species id="M_m806" name="capsular polysaccharide linkage unit, LPL specific_C30H59O32P1" compartment="C_c" boundaryCondition="false"></species>
</listOfSpecies><listOfReactions><reaction id="R_GLCtexi" name="D-glucoseMaltotriose transport via diffusion (extracellular to periplasm) irreversible" reversible="false"><notes><html:p>SUBSYSTEM: Glucose Exchange</html:p></notes><listOfReactants><speciesReference species="M_m2" stoichiometry="1"/></listOfReactants><listOfProducts><speciesReference species="M_m1" stoichiometry="1"></speciesReference></listOfProducts><kineticLaw><math xmlns="http://www.w3.org/1998/Math/MathML"><apply><ci> LOWER_BOUND </ci><ci> UPPER_BOUND </ci><ci> OBJECTIVE_COEFFICIENT </ci></apply></math><listOfParameters><parameter id="LOWER_BOUND" value="     1.00000000"/><parameter id="UPPER_BOUND" value="     1.00000000"/><parameter id="OBJECTIVE_COEFFICIENT" value="     0.00000000"/></listOfParameters></kineticLaw></reaction>
<reaction id="R_Biomass" name="" reversible="false"><notes><html:p>SUBSYSTEM: Biomass</html:p></notes><listOfReactants><speciesReference species="M_m6" stoichiometry="40"/><speciesReference species="M_m8" stoichiometry="40"/><speciesReference species="M_m12" stoichiometry="0.011843"/><speciesReference species="M_m45" stoichiometry="0.1537"/><speciesReference species="M_m48" stoichiometry="0.4232"/><speciesReference species="M_m51" stoichiometry="0.2905"/><speciesReference species="M_m54" stoichiometry="0.404"/><speciesReference species="M_m63" stoichiometry="0.2537"/><speciesReference species="M_m69" stoichiometry="0.2211"/><speciesReference species="M_m72" stoichiometry="0.5137"/><speciesReference species="M_m75" stoichiometry="0.2158"/><speciesReference species="M_m82" stoichiometry="0.2411"/><speciesReference species="M_m93" stoichiometry="0.09158"/><speciesReference species="M_m94" stoichiometry="0.6126"/><speciesReference species="M_m106" stoichiometry="0.001831"/><speciesReference species="M_m115" stoichiometry="0.000447"/><speciesReference species="M_m155" stoichiometry="0.2411"/><speciesReference species="M_m156" stoichiometry="0.2632"/><speciesReference species="M_m158" stoichiometry="0.2632"/><speciesReference species="M_m188" stoichiometry="0.2958"/><speciesReference species="M_m217" stoichiometry="0.3432"/><speciesReference species="M_m231" stoichiometry="0.1759"/><speciesReference species="M_m235" stoichiometry="0.1379"/><speciesReference species="M_m256" stoichiometry="0.000223"/><speciesReference species="M_m283" stoichiometry="0.1441"/><speciesReference species="M_m284" stoichiometry="0.1335"/><speciesReference species="M_m285" stoichiometry="0.02702"/><speciesReference species="M_m288" stoichiometry="0.000223"/><speciesReference species="M_m301" stoichiometry="0.2151"/><speciesReference species="M_m304" stoichiometry="0.02702"/><speciesReference species="M_m311" stoichiometry="0.02617"/><speciesReference species="M_m358" stoichiometry="0.124"/><speciesReference species="M_m510" stoichiometry="0.02617"/><speciesReference species="M_m526" stoichiometry="0.09474"/><speciesReference species="M_m546" stoichiometry="0.05684"/><speciesReference species="M_m806" stoichiometry="0.1294"/></listOfReactants><listOfProducts><speciesReference species="M_m4" stoichiometry="1"></speciesReference><speciesReference species="M_m5" stoichiometry="40"></speciesReference><speciesReference species="M_m7" stoichiometry="40"></speciesReference><speciesReference species="M_m9" stoichiometry="40"></speciesReference><speciesReference species="M_m114" stoichiometry="0.7739"></speciesReference></listOfProducts><kineticLaw><math xmlns="http://www.w3.org/1998/Math/MathML"><apply><ci> LOWER_BOUND </ci><ci> UPPER_BOUND </ci><ci> OBJECTIVE_COEFFICIENT </ci></apply></math><listOfParameters><parameter id="LOWER_BOUND" value="     0.00000000"/><parameter id="UPPER_BOUND" value="  1000.00000000"/><parameter id="OBJECTIVE_COEFFICIENT" value="     1.00000000"/></listOfParameters></kineticLaw></reaction>
<reaction id="R_ATPM" name="ATP maintenance requirement" reversible="false"><notes><html:p>SUBSYSTEM: Biomass1</html:p></notes><listOfReactants><speciesReference species="M_m6" stoichiometry="1"/><speciesReference species="M_m8" stoichiometry="1"/></listOfReactants><listOfProducts><speciesReference species="M_m5" stoichiometry="1"></speciesReference><speciesReference species="M_m7" stoichiometry="1"></speciesReference><speciesReference species="M_m9" stoichiometry="1"></speciesReference></listOfProducts><kineticLaw><math xmlns="http://www.w3.org/1998/Math/MathML"><apply><ci> LOWER_BOUND </ci><ci> UPPER_BOUND </ci><ci> OBJECTIVE_COEFFICIENT </ci></apply></math><listOfParameters><parameter id="LOWER_BOUND" value="     0.40000000"/><parameter id="UPPER_BOUND" value="     0.40000000"/><parameter id="OBJECTIVE_COEFFICIENT" value="     0.00000000"/></listOfParameters></kineticLaw></reaction>
<reaction id="R_NH4tex" name="ammonia transport via diffusion (extracellular to periplasm)" reversible="true"><notes><html:p>SUBSYSTEM: Exchange</html:p></notes><listOfReactants><speciesReference species="M_m11" stoichiometry="1"/></listOfReactants><listOfProducts><speciesReference species="M_m10" stoichiometry="1"></speciesReference></listOfProducts><kineticLaw><math xmlns="http://www.w3.org/1998/Math/MathML"><apply><ci> LOWER_BOUND </ci><ci> UPPER_BOUND </ci><ci> OBJECTIVE_COEFFICIENT </ci></apply></math><listOfParameters><parameter id="LOWER_BOUND" value=" -1000.00000000"/><parameter id="UPPER_BOUND" value="  1000.00000000"/><parameter id="OBJECTIVE_COEFFICIENT" value="     0.00000000"/></listOfParameters></kineticLaw></reaction>
<reaction id="R_NH4tpp" name="ammonia reversible transport (periplasm)" reversible="true"><notes><html:p>GENE_ASSOCIATION: FAEPRAA2165_02660</html:p><html:p>SUBSYSTEM: Transporter</html:p><html:p>PROTEIN_CLASS: K03320</html:p></notes><listOfReactants><speciesReference species="M_m10" stoichiometry="1"/></listOfReactants><listOfProducts><speciesReference species="M_m12" stoichiometry="1"></speciesReference></listOfProducts><kineticLaw><math xmlns="http://www.w3.org/1998/Math/MathML"><apply><ci> LOWER_BOUND </ci><ci> UPPER_BOUND </ci><ci> OBJECTIVE_COEFFICIENT </ci></apply></math><listOfParameters><parameter id="LOWER_BOUND" value=" -1000.00000000"/><parameter id="UPPER_BOUND" value="  1000.00000000"/><parameter id="OBJECTIVE_COEFFICIENT" value="     0.00000000"/></listOfParameters></kineticLaw></reaction>
<reaction id="R_Ex_Phosphate" name="Exchange Phosphate" reversible="true"><notes><html:p>SUBSYSTEM: Exchange</html:p></notes><listOfReactants><speciesReference species="M_m14" stoichiometry="1"/></listOfReactants><listOfProducts><speciesReference species="M_m13" stoichiometry="1"></speciesReference></listOfProducts><kineticLaw><math xmlns="http://www.w3.org/1998/Math/MathML"><apply><ci> LOWER_BOUND </ci><ci> UPPER_BOUND </ci><ci> OBJECTIVE_COEFFICIENT </ci></apply></math><listOfParameters><parameter id="LOWER_BOUND" value=" -1000.00000000"/><parameter id="UPPER_BOUND" value="  1000.00000000"/><parameter id="OBJECTIVE_COEFFICIENT" value="     0.00000000"/></listOfParameters></kineticLaw></reaction>
<reaction id="R_PIuabcpp" name="phosphate transport via ABC system (uptake, periplasm)" reversible="false"><notes><html:p>GENE_ASSOCIATION: ( FAEPRAA2165_00102 and FAEPRAA2165_00100 and FAEPRAA2165_00099 and FAEPRAA2165_00098 )</html:p><html:p>SUBSYSTEM: Transporter</html:p><html:p>PROTEIN_CLASS: K02040:K02037:K02038:K02036</html:p></notes><listOfReactants><speciesReference species="M_m6" stoichiometry="1"/><speciesReference species="M_m8" stoichiometry="1"/><speciesReference species="M_m13" stoichiometry="1"/></listOfReactants><listOfProducts><speciesReference species="M_m5" stoichiometry="1"></speciesReference><speciesReference species="M_m7" stoichiometry="1"></speciesReference><speciesReference species="M_m9" stoichiometry="2"></speciesReference></listOfProducts><kineticLaw><math xmlns="http://www.w3.org/1998/Math/MathML"><apply><ci> LOWER_BOUND </ci><ci> UPPER_BOUND </ci><ci> OBJECTIVE_COEFFICIENT </ci></apply></math><listOfParameters><parameter id="LOWER_BOUND" value="     0.00000000"/><parameter id="UPPER_BOUND" value="  1000.00000000"/><parameter id="OBJECTIVE_COEFFICIENT" value="     0.00000000"/></listOfParameters></kineticLaw></reaction>
<reaction id="R_H2Otpp" name="H2O transport via diffusion (periplasm)" reversible="true"><notes><html:p>SUBSYSTEM: Transporter</html:p></notes><listOfReactants><speciesReference species="M_m8" stoichiometry="1"/></listOfReactants><listOfProducts><speciesReference species="M_m15" stoichiometry="1"></speciesReference></listOfProducts><kineticLaw><math xmlns="http://www.w3.org/1998/Math/MathML"><apply><ci> LOWER_BOUND </ci><ci> UPPER_BOUND </ci><ci> OBJECTIVE_COEFFICIENT </ci></apply></math><listOfParameters><parameter id="LOWER_BOUND" value=" -1000.00000000"/><parameter id="UPPER_BOUND" value="  1000.00000000"/><parameter id="OBJECTIVE_COEFFICIENT" value="     0.00000000"/></listOfParameters></kineticLaw></reaction>
<reaction id="R_H2Otex" name="H2O transport via diffusion (extracellular to periplasm)" reversible="true"><notes><html:p>SUBSYSTEM: Exchange</html:p></notes><listOfReactants><speciesReference species="M_m15" stoichiometry="1"/></listOfReactants><listOfProducts><speciesReference species="M_m16" stoichiometry="1"></speciesReference></listOfProducts><kineticLaw><math xmlns="http://www.w3.org/1998/Math/MathML"><apply><ci> LOWER_BOUND </ci><ci> UPPER_BOUND </ci><ci> OBJECTIVE_COEFFICIENT </ci></apply></math><listOfParameters><parameter id="LOWER_BOUND" value=" -1000.00000000"/><parameter id="UPPER_BOUND" value="  1000.00000000"/><parameter id="OBJECTIVE_COEFFICIENT" value="     0.00000000"/></listOfParameters></kineticLaw></reaction>
<reaction id="R_Htex" name="proton transport via diffusion (extracellular to periplasm)" reversible="true"><notes><html:p>SUBSYSTEM: Transporter</html:p></notes><listOfReactants><speciesReference species="M_m17" stoichiometry="1"/></listOfReactants><listOfProducts><speciesReference species="M_m18" stoichiometry="1"></speciesReference></listOfProducts><kineticLaw><math xmlns="http://www.w3.org/1998/Math/MathML"><apply><ci> LOWER_BOUND </ci><ci> UPPER_BOUND </ci><ci> OBJECTIVE_COEFFICIENT </ci></apply></math><listOfParameters><parameter id="LOWER_BOUND" value=" -1000.00000000"/><parameter id="UPPER_BOUND" value="  1000.00000000"/><parameter id="OBJECTIVE_COEFFICIENT" value="     0.00000000"/></listOfParameters></kineticLaw></reaction>
<reaction id="R_ACt2rpp" name="acetate reversible transport via proton symport (periplasm)" reversible="false"><notes><html:p>SUBSYSTEM: Transporter</html:p></notes><listOfReactants><speciesReference species="M_m20" stoichiometry="1"/></listOfReactants><listOfProducts><speciesReference species="M_m19" stoichiometry="1"></speciesReference></listOfProducts><kineticLaw><math xmlns="http://www.w3.org/1998/Math/MathML"><apply><ci> LOWER_BOUND </ci><ci> UPPER_BOUND </ci><ci> OBJECTIVE_COEFFICIENT </ci></apply></math><listOfParameters><parameter id="LOWER_BOUND" value="     0.00000000"/><parameter id="UPPER_BOUND" value="  1000.00000000"/><parameter id="OBJECTIVE_COEFFICIENT" value="     0.00000000"/></listOfParameters></kineticLaw></reaction>
<reaction id="R_ACtex" name="Acetate transport via diffusion (extracellular to periplasm)" reversible="false"><notes><html:p>SUBSYSTEM: Exchange</html:p></notes><listOfReactants><speciesReference species="M_m21" stoichiometry="1"/></listOfReactants><listOfProducts><speciesReference species="M_m20" stoichiometry="1"></speciesReference></listOfProducts><kineticLaw><math xmlns="http://www.w3.org/1998/Math/MathML"><apply><ci> LOWER_BOUND </ci><ci> UPPER_BOUND </ci><ci> OBJECTIVE_COEFFICIENT </ci></apply></math><listOfParameters><parameter id="LOWER_BOUND" value="     0.00000000"/><parameter id="UPPER_BOUND" value="  1000.00000000"/><parameter id="OBJECTIVE_COEFFICIENT" value="     0.00000000"/></listOfParameters></kineticLaw></reaction>
<reaction id="R_CO2tpp" name="CO2 transporter via diffusion (periplasm)" reversible="true"><notes><html:p>SUBSYSTEM: Transporter</html:p></notes><listOfReactants><speciesReference species="M_m23" stoichiometry="1"/></listOfReactants><listOfProducts><speciesReference species="M_m22" stoichiometry="1"></speciesReference></listOfProducts><kineticLaw><math xmlns="http://www.w3.org/1998/Math/MathML"><apply><ci> LOWER_BOUND </ci><ci> UPPER_BOUND </ci><ci> OBJECTIVE_COEFFICIENT </ci></apply></math><listOfParameters><parameter id="LOWER_BOUND" value=" -1000.00000000"/><parameter id="UPPER_BOUND" value="  1000.00000000"/><parameter id="OBJECTIVE_COEFFICIENT" value="     0.00000000"/></listOfParameters></kineticLaw></reaction>
<reaction id="R_CO2tex" name="CO2 transport via diffusion (extracellular to periplasm)" reversible="false"><notes><html:p>SUBSYSTEM: Exchange</html:p></notes><listOfReactants><speciesReference species="M_m23" stoichiometry="1"/></listOfReactants><listOfProducts><speciesReference species="M_m24" stoichiometry="1"></speciesReference></listOfProducts><kineticLaw><math xmlns="http://www.w3.org/1998/Math/MathML"><apply><ci> LOWER_BOUND </ci><ci> UPPER_BOUND </ci><ci> OBJECTIVE_COEFFICIENT </ci></apply></math><listOfParameters><parameter id="LOWER_BOUND" value="     0.00000000"/><parameter id="UPPER_BOUND" value="  1000.00000000"/><parameter id="OBJECTIVE_COEFFICIENT" value="     0.00000000"/></listOfParameters></kineticLaw></reaction>
<reaction id="R_Ex_Butyrate_1" name="Butyrate" reversible="false"><notes><html:p>SUBSYSTEM: Transporter</html:p></notes><listOfReactants><speciesReference species="M_m7" stoichiometry="1"/><speciesReference species="M_m786" stoichiometry="1"/></listOfReactants><listOfProducts><speciesReference species="M_m17" stoichiometry="1"></speciesReference><speciesReference species="M_m787" stoichiometry="1"></speciesReference></listOfProducts><kineticLaw><math xmlns="http://www.w3.org/1998/Math/MathML"><apply><ci> LOWER_BOUND </ci><ci> UPPER_BOUND </ci><ci> OBJECTIVE_COEFFICIENT </ci></apply></math><listOfParameters><parameter id="LOWER_BOUND" value="     0.00000000"/><parameter id="UPPER_BOUND" value="  1000.00000000"/><parameter id="OBJECTIVE_COEFFICIENT" value="     0.00000000"/></listOfParameters></kineticLaw></reaction>
<reaction id="R_Ex_Butyrate" name="Butyrate" reversible="false"><notes><html:p>SUBSYSTEM: Exchange</html:p></notes><listOfReactants><speciesReference species="M_m787" stoichiometry="1"/></listOfReactants><listOfProducts><speciesReference species="M_m788" stoichiometry="1"></speciesReference></listOfProducts><kineticLaw><math xmlns="http://www.w3.org/1998/Math/MathML"><apply><ci> LOWER_BOUND </ci><ci> UPPER_BOUND </ci><ci> OBJECTIVE_COEFFICIENT </ci></apply></math><listOfParameters><parameter id="LOWER_BOUND" value="     0.00000000"/><parameter id="UPPER_BOUND" value="  1000.00000000"/><parameter id="OBJECTIVE_COEFFICIENT" value="     0.00000000"/></listOfParameters></kineticLaw></reaction>
<reaction id="R_LACt2rpp" name="L-lactate reversible transport via proton symport (periplasm)" reversible="true"><notes><html:p>SUBSYSTEM: Transporter</html:p></notes><listOfReactants><speciesReference species="M_m17" stoichiometry="1"/><speciesReference species="M_m26" stoichiometry="1"/></listOfReactants><listOfProducts><speciesReference species="M_m7" stoichiometry="1"></speciesReference><speciesReference species="M_m25" stoichiometry="1"></speciesReference></listOfProducts><kineticLaw><math xmlns="http://www.w3.org/1998/Math/MathML"><apply><ci> LOWER_BOUND </ci><ci> UPPER_BOUND </ci><ci> OBJECTIVE_COEFFICIENT </ci></apply></math><listOfParameters><parameter id="LOWER_BOUND" value=" -1000.00000000"/><parameter id="UPPER_BOUND" value="  1000.00000000"/><parameter id="OBJECTIVE_COEFFICIENT" value="     0.00000000"/></listOfParameters></kineticLaw></reaction>
<reaction id="R_LACtex" name="L-lactate transport via diffusion (extracellular to periplasm)" reversible="false"><notes><html:p>SUBSYSTEM: Exchange</html:p></notes><listOfReactants><speciesReference species="M_m26" stoichiometry="1"/></listOfReactants><listOfProducts><speciesReference species="M_m27" stoichiometry="1"></speciesReference></listOfProducts><kineticLaw><math xmlns="http://www.w3.org/1998/Math/MathML"><apply><ci> LOWER_BOUND </ci><ci> UPPER_BOUND </ci><ci> OBJECTIVE_COEFFICIENT </ci></apply></math><listOfParameters><parameter id="LOWER_BOUND" value="     0.00000000"/><parameter id="UPPER_BOUND" value="  1000.00000000"/><parameter id="OBJECTIVE_COEFFICIENT" value="     0.00000000"/></listOfParameters></kineticLaw></reaction>
<reaction id="R_SUCCt3pp" name="succinate transport out via proton antiport (periplasm)" reversible="false"><notes><html:p>SUBSYSTEM: Transporter</html:p></notes><listOfReactants><speciesReference species="M_m31" stoichiometry="1"/></listOfReactants><listOfProducts><speciesReference species="M_m32" stoichiometry="1"></speciesReference></listOfProducts><kineticLaw><math xmlns="http://www.w3.org/1998/Math/MathML"><apply><ci> LOWER_BOUND </ci><ci> UPPER_BOUND </ci><ci> OBJECTIVE_COEFFICIENT </ci></apply></math><listOfParameters><parameter id="LOWER_BOUND" value="     0.00000000"/><parameter id="UPPER_BOUND" value="  1000.00000000"/><parameter id="OBJECTIVE_COEFFICIENT" value="     0.00000000"/></listOfParameters></kineticLaw></reaction>
<reaction id="R_SUCCtex" name="succinate transport via diffusion (extracellular to periplasm)" reversible="true"><notes><html:p>SUBSYSTEM: Exchange</html:p></notes><listOfReactants><speciesReference species="M_m32" stoichiometry="1"/></listOfReactants><listOfProducts><speciesReference species="M_m33" stoichiometry="1"></speciesReference></listOfProducts><kineticLaw><math xmlns="http://www.w3.org/1998/Math/MathML"><apply><ci> LOWER_BOUND </ci><ci> UPPER_BOUND </ci><ci> OBJECTIVE_COEFFICIENT </ci></apply></math><listOfParameters><parameter id="LOWER_BOUND" value=" -1000.00000000"/><parameter id="UPPER_BOUND" value="  1000.00000000"/><parameter id="OBJECTIVE_COEFFICIENT" value="     0.00000000"/></listOfParameters></kineticLaw></reaction>
<reaction id="R_FORtex" name="formate transport via diffusion (extracellular to periplasm)" reversible="false"><notes><html:p>SUBSYSTEM: Exchange</html:p></notes><listOfReactants><speciesReference species="M_m34" stoichiometry="1"/></listOfReactants><listOfProducts><speciesReference species="M_m35" stoichiometry="1"></speciesReference></listOfProducts><kineticLaw><math xmlns="http://www.w3.org/1998/Math/MathML"><apply><ci> LOWER_BOUND </ci><ci> UPPER_BOUND </ci><ci> OBJECTIVE_COEFFICIENT </ci></apply></math><listOfParameters><parameter id="LOWER_BOUND" value="     0.00000000"/><parameter id="UPPER_BOUND" value="  1000.00000000"/><parameter id="OBJECTIVE_COEFFICIENT" value="     0.00000000"/></listOfParameters></kineticLaw></reaction>
<reaction id="R_FORtppi" name="formate transport via diffusion (cytoplasm to periplasm)" reversible="false"><notes><html:p>SUBSYSTEM: Transporter</html:p></notes><listOfReactants><speciesReference species="M_m7" stoichiometry="1"/><speciesReference species="M_m36" stoichiometry="1"/></listOfReactants><listOfProducts><speciesReference species="M_m17" stoichiometry="1"></speciesReference><speciesReference species="M_m34" stoichiometry="1"></speciesReference></listOfProducts><kineticLaw><math xmlns="http://www.w3.org/1998/Math/MathML"><apply><ci> LOWER_BOUND </ci><ci> UPPER_BOUND </ci><ci> OBJECTIVE_COEFFICIENT </ci></apply></math><listOfParameters><parameter id="LOWER_BOUND" value="     0.00000000"/><parameter id="UPPER_BOUND" value="  1000.00000000"/><parameter id="OBJECTIVE_COEFFICIENT" value="     0.00000000"/></listOfParameters></kineticLaw></reaction>
<reaction id="R_EXGlucoaldehyde_e" name="EXGlucoaldehyde" reversible="true"><notes><html:p>SUBSYSTEM: Transporter</html:p></notes><listOfReactants><speciesReference species="M_m37" stoichiometry="1"/></listOfReactants><listOfProducts><speciesReference species="M_m38" stoichiometry="1"></speciesReference></listOfProducts><kineticLaw><math xmlns="http://www.w3.org/1998/Math/MathML"><apply><ci> LOWER_BOUND </ci><ci> UPPER_BOUND </ci><ci> OBJECTIVE_COEFFICIENT </ci></apply></math><listOfParameters><parameter id="LOWER_BOUND" value=" -1000.00000000"/><parameter id="UPPER_BOUND" value="  1000.00000000"/><parameter id="OBJECTIVE_COEFFICIENT" value="     0.00000000"/></listOfParameters></kineticLaw></reaction>
<reaction id="R_EX_Glucoaldehyde" name="EX Glucoaldehyde" reversible="true"><notes><html:p>SUBSYSTEM: Exchange</html:p></notes><listOfReactants><speciesReference species="M_m38" stoichiometry="1"/></listOfReactants><listOfProducts><speciesReference species="M_m39" stoichiometry="1"></speciesReference></listOfProducts><kineticLaw><math xmlns="http://www.w3.org/1998/Math/MathML"><apply><ci> LOWER_BOUND </ci><ci> UPPER_BOUND </ci><ci> OBJECTIVE_COEFFICIENT </ci></apply></math><listOfParameters><parameter id="LOWER_BOUND" value=" -1000.00000000"/><parameter id="UPPER_BOUND" value="  1000.00000000"/><parameter id="OBJECTIVE_COEFFICIENT" value="     0.00000000"/></listOfParameters></kineticLaw></reaction>
<reaction id="R_H2St1pp" name="h2s transport (periplasm)" reversible="true"><notes><html:p>SUBSYSTEM: Exchange</html:p></notes><listOfReactants><speciesReference species="M_m40" stoichiometry="1"/></listOfReactants><listOfProducts><speciesReference species="M_m41" stoichiometry="1"></speciesReference></listOfProducts><kineticLaw><math xmlns="http://www.w3.org/1998/Math/MathML"><apply><ci> LOWER_BOUND </ci><ci> UPPER_BOUND </ci><ci> OBJECTIVE_COEFFICIENT </ci></apply></math><listOfParameters><parameter id="LOWER_BOUND" value=" -1000.00000000"/><parameter id="UPPER_BOUND" value="  1000.00000000"/><parameter id="OBJECTIVE_COEFFICIENT" value="     0.00000000"/></listOfParameters></kineticLaw></reaction>
<reaction id="R_H2Stex" name="h2s transport via diffusion (extracellular to periplasm)" reversible="true"><notes><html:p>SUBSYSTEM: Transporter</html:p></notes><listOfReactants><speciesReference species="M_m40" stoichiometry="1"/></listOfReactants><listOfProducts><speciesReference species="M_m42" stoichiometry="1"></speciesReference></listOfProducts><kineticLaw><math xmlns="http://www.w3.org/1998/Math/MathML"><apply><ci> LOWER_BOUND </ci><ci> UPPER_BOUND </ci><ci> OBJECTIVE_COEFFICIENT </ci></apply></math><listOfParameters><parameter id="LOWER_BOUND" value=" -1000.00000000"/><parameter id="UPPER_BOUND" value="  1000.00000000"/><parameter id="OBJECTIVE_COEFFICIENT" value="     0.00000000"/></listOfParameters></kineticLaw></reaction>
<reaction id="R_METtex" name="L-methionine transport via diffusion (extracellular to periplasm)" reversible="true"><notes><html:p>SUBSYSTEM: Exchange</html:p></notes><listOfReactants><speciesReference species="M_m44" stoichiometry="1"/></listOfReactants><listOfProducts><speciesReference species="M_m43" stoichiometry="1"></speciesReference></listOfProducts><kineticLaw><math xmlns="http://www.w3.org/1998/Math/MathML"><apply><ci> LOWER_BOUND </ci><ci> UPPER_BOUND </ci><ci> OBJECTIVE_COEFFICIENT </ci></apply></math><listOfParameters><parameter id="LOWER_BOUND" value=" -1000.00000000"/><parameter id="UPPER_BOUND" value="  1000.00000000"/><parameter id="OBJECTIVE_COEFFICIENT" value="     0.00000000"/></listOfParameters></kineticLaw></reaction>
<reaction id="R_METabcpp" name="L-methionine transport via ABC system (periplasm)" reversible="false"><notes><html:p>GENE_ASSOCIATION: ( FAEPRAA2165_03035 and FAEPRAA2165_03034 and FAEPRAA2165_01277 and FAEPRAA2165_01278 )</html:p><html:p>SUBSYSTEM: Amino Acids Transporter</html:p><html:p>PROTEIN_CLASS: K02073:K02072:K02071</html:p></notes><listOfReactants><speciesReference species="M_m6" stoichiometry="1"/><speciesReference species="M_m8" stoichiometry="1"/><speciesReference species="M_m43" stoichiometry="1"/></listOfReactants><listOfProducts><speciesReference species="M_m5" stoichiometry="1"></speciesReference><speciesReference species="M_m7" stoichiometry="1"></speciesReference><speciesReference species="M_m9" stoichiometry="1"></speciesReference><speciesReference species="M_m45" stoichiometry="1"></speciesReference></listOfProducts><kineticLaw><math xmlns="http://www.w3.org/1998/Math/MathML"><apply><ci> LOWER_BOUND </ci><ci> UPPER_BOUND </ci><ci> OBJECTIVE_COEFFICIENT </ci></apply></math><listOfParameters><parameter id="LOWER_BOUND" value="     0.00000000"/><parameter id="UPPER_BOUND" value="  1000.00000000"/><parameter id="OBJECTIVE_COEFFICIENT" value="     0.00000000"/></listOfParameters></kineticLaw></reaction>
<reaction id="R_VALtex" name="L-valine transport via diffusion (extracellular to periplasm)" reversible="true"><notes><html:p>SUBSYSTEM: Exchange</html:p></notes><listOfReactants><speciesReference species="M_m47" stoichiometry="1"/></listOfReactants><listOfProducts><speciesReference species="M_m46" stoichiometry="1"></speciesReference></listOfProducts><kineticLaw><math xmlns="http://www.w3.org/1998/Math/MathML"><apply><ci> LOWER_BOUND </ci><ci> UPPER_BOUND </ci><ci> OBJECTIVE_COEFFICIENT </ci></apply></math><listOfParameters><parameter id="LOWER_BOUND" value=" -1000.00000000"/><parameter id="UPPER_BOUND" value="  1000.00000000"/><parameter id="OBJECTIVE_COEFFICIENT" value="     0.00000000"/></listOfParameters></kineticLaw></reaction>
<reaction id="R_VALabcpp" name="L-valine transport via ABC system (periplasm)" reversible="false"><notes><html:p>GENE_ASSOCIATION: ( FAEPRAA2165_01072 and FAEPRAA2165_01071 and FAEPRAA2165_01070 and FAEPRAA2165_01069 and FAEPRAA2165_01072 and FAEPRAA2165_01068 and FAEPRAA2165_01069 )</html:p><html:p>SUBSYSTEM: Amino Acids Transporter</html:p><html:p>PROTEIN_CLASS: K01999:K01997:K01998:K01995:K01996:K01995</html:p></notes><listOfReactants><speciesReference species="M_m6" stoichiometry="1"/><speciesReference species="M_m8" stoichiometry="1"/><speciesReference species="M_m46" stoichiometry="1"/></listOfReactants><listOfProducts><speciesReference species="M_m5" stoichiometry="1"></speciesReference><speciesReference species="M_m7" stoichiometry="1"></speciesReference><speciesReference species="M_m9" stoichiometry="1"></speciesReference><speciesReference species="M_m48" stoichiometry="1"></speciesReference></listOfProducts><kineticLaw><math xmlns="http://www.w3.org/1998/Math/MathML"><apply><ci> LOWER_BOUND </ci><ci> UPPER_BOUND </ci><ci> OBJECTIVE_COEFFICIENT </ci></apply></math><listOfParameters><parameter id="LOWER_BOUND" value="     0.00000000"/><parameter id="UPPER_BOUND" value="  1000.00000000"/><parameter id="OBJECTIVE_COEFFICIENT" value="     0.00000000"/></listOfParameters></kineticLaw></reaction>
<reaction id="R_VALt4pp" name="L-valine transport via ABC system (periplasm)" reversible="false"><notes><html:p>GENE_ASSOCIATION: ( FAEPRAA2165_02753 and FAEPRAA2165_02754 )</html:p><html:p>SUBSYSTEM: Amino Acids Transporter</html:p><html:p>PROTEIN_CLASS: 2.A.78.1.1</html:p></notes><listOfReactants><speciesReference species="M_m17" stoichiometry="1"/><speciesReference species="M_m48" stoichiometry="1"/></listOfReactants><listOfProducts><speciesReference species="M_m7" stoichiometry="1"></speciesReference><speciesReference species="M_m46" stoichiometry="1"></speciesReference></listOfProducts><kineticLaw><math xmlns="http://www.w3.org/1998/Math/MathML"><apply><ci> LOWER_BOUND </ci><ci> UPPER_BOUND </ci><ci> OBJECTIVE_COEFFICIENT </ci></apply></math><listOfParameters><parameter id="LOWER_BOUND" value="     0.00000000"/><parameter id="UPPER_BOUND" value="  1000.00000000"/><parameter id="OBJECTIVE_COEFFICIENT" value="     0.00000000"/></listOfParameters></kineticLaw></reaction>
<reaction id="R_ILEtex" name="L-isoleucine transport via diffusion (extracellular to periplasm)" reversible="true"><notes><html:p>SUBSYSTEM: Exchange</html:p></notes><listOfReactants><speciesReference species="M_m50" stoichiometry="1"/></listOfReactants><listOfProducts><speciesReference species="M_m49" stoichiometry="1"></speciesReference></listOfProducts><kineticLaw><math xmlns="http://www.w3.org/1998/Math/MathML"><apply><ci> LOWER_BOUND </ci><ci> UPPER_BOUND </ci><ci> OBJECTIVE_COEFFICIENT </ci></apply></math><listOfParameters><parameter id="LOWER_BOUND" value=" -1000.00000000"/><parameter id="UPPER_BOUND" value="  1000.00000000"/><parameter id="OBJECTIVE_COEFFICIENT" value="     0.00000000"/></listOfParameters></kineticLaw></reaction>
<reaction id="R_ILEabcpp" name="L-isoleucine transport via ABC system (periplasm)" reversible="false"><notes><html:p>GENE_ASSOCIATION: ( FAEPRAA2165_01072 and FAEPRAA2165_01071 and FAEPRAA2165_01070 and FAEPRAA2165_01069 and FAEPRAA2165_01072 and FAEPRAA2165_01068 and FAEPRAA2165_01069 )</html:p><html:p>SUBSYSTEM: Amino Acids Transporter</html:p><html:p>PROTEIN_CLASS: K01999:K01997:K01998:K01995:K01996:K01995</html:p></notes><listOfReactants><speciesReference species="M_m6" stoichiometry="1"/><speciesReference species="M_m8" stoichiometry="1"/><speciesReference species="M_m49" stoichiometry="1"/></listOfReactants><listOfProducts><speciesReference species="M_m5" stoichiometry="1"></speciesReference><speciesReference species="M_m7" stoichiometry="1"></speciesReference><speciesReference species="M_m9" stoichiometry="1"></speciesReference><speciesReference species="M_m51" stoichiometry="1"></speciesReference></listOfProducts><kineticLaw><math xmlns="http://www.w3.org/1998/Math/MathML"><apply><ci> LOWER_BOUND </ci><ci> UPPER_BOUND </ci><ci> OBJECTIVE_COEFFICIENT </ci></apply></math><listOfParameters><parameter id="LOWER_BOUND" value="     0.00000000"/><parameter id="UPPER_BOUND" value="  1000.00000000"/><parameter id="OBJECTIVE_COEFFICIENT" value="     0.00000000"/></listOfParameters></kineticLaw></reaction>
<reaction id="R_ILEt4pp" name="L-isoleucine transport via ABC system (periplasm)" reversible="false"><notes><html:p>GENE_ASSOCIATION: ( FAEPRAA2165_02753 and FAEPRAA2165_02754 )</html:p><html:p>SUBSYSTEM: Amino Acids Transporter</html:p><html:p>PROTEIN_CLASS: 2.A.78.1.1</html:p></notes><listOfReactants><speciesReference species="M_m17" stoichiometry="1"/><speciesReference species="M_m51" stoichiometry="1"/></listOfReactants><listOfProducts><speciesReference species="M_m7" stoichiometry="1"></speciesReference><speciesReference species="M_m49" stoichiometry="1"></speciesReference></listOfProducts><kineticLaw><math xmlns="http://www.w3.org/1998/Math/MathML"><apply><ci> LOWER_BOUND </ci><ci> UPPER_BOUND </ci><ci> OBJECTIVE_COEFFICIENT </ci></apply></math><listOfParameters><parameter id="LOWER_BOUND" value="     0.00000000"/><parameter id="UPPER_BOUND" value="  1000.00000000"/><parameter id="OBJECTIVE_COEFFICIENT" value="     0.00000000"/></listOfParameters></kineticLaw></reaction>
<reaction id="R_LEUtex" name="L-leucine transport via diffusion (extracellular to periplasm)" reversible="true"><notes><html:p>SUBSYSTEM: Exchange</html:p></notes><listOfReactants><speciesReference species="M_m53" stoichiometry="1"/></listOfReactants><listOfProducts><speciesReference species="M_m52" stoichiometry="1"></speciesReference></listOfProducts><kineticLaw><math xmlns="http://www.w3.org/1998/Math/MathML"><apply><ci> LOWER_BOUND </ci><ci> UPPER_BOUND </ci><ci> OBJECTIVE_COEFFICIENT </ci></apply></math><listOfParameters><parameter id="LOWER_BOUND" value=" -1000.00000000"/><parameter id="UPPER_BOUND" value="  1000.00000000"/><parameter id="OBJECTIVE_COEFFICIENT" value="     0.00000000"/></listOfParameters></kineticLaw></reaction>
<reaction id="R_LEUabcpp" name="L-leucine transport via ABC system (periplasm)" reversible="false"><notes><html:p>GENE_ASSOCIATION: ( FAEPRAA2165_01072 and FAEPRAA2165_01071 and FAEPRAA2165_01070 and FAEPRAA2165_01069 and FAEPRAA2165_01072 and FAEPRAA2165_01068 and FAEPRAA2165_01069 )</html:p><html:p>SUBSYSTEM: Amino Acids Transporter</html:p><html:p>PROTEIN_CLASS: K01999:K01997:K01998:K01995:K01996:K01995</html:p></notes><listOfReactants><speciesReference species="M_m6" stoichiometry="1"/><speciesReference species="M_m8" stoichiometry="1"/><speciesReference species="M_m52" stoichiometry="1"/></listOfReactants><listOfProducts><speciesReference species="M_m5" stoichiometry="1"></speciesReference><speciesReference species="M_m7" stoichiometry="1"></speciesReference><speciesReference species="M_m9" stoichiometry="1"></speciesReference><speciesReference species="M_m54" stoichiometry="1"></speciesReference></listOfProducts><kineticLaw><math xmlns="http://www.w3.org/1998/Math/MathML"><apply><ci> LOWER_BOUND </ci><ci> UPPER_BOUND </ci><ci> OBJECTIVE_COEFFICIENT </ci></apply></math><listOfParameters><parameter id="LOWER_BOUND" value="     0.00000000"/><parameter id="UPPER_BOUND" value="  1000.00000000"/><parameter id="OBJECTIVE_COEFFICIENT" value="     0.00000000"/></listOfParameters></kineticLaw></reaction>
<reaction id="R_LEUt4pp" name="L-leucine transport via ABC system (periplasm)" reversible="false"><notes><html:p>GENE_ASSOCIATION: ( FAEPRAA2165_02753 and FAEPRAA2165_02754 )</html:p><html:p>SUBSYSTEM: Amino Acids Transporter</html:p><html:p>PROTEIN_CLASS: 2.A.78.1.1</html:p></notes><listOfReactants><speciesReference species="M_m17" stoichiometry="1"/><speciesReference species="M_m54" stoichiometry="1"/></listOfReactants><listOfProducts><speciesReference species="M_m7" stoichiometry="1"></speciesReference><speciesReference species="M_m52" stoichiometry="1"></speciesReference></listOfProducts><kineticLaw><math xmlns="http://www.w3.org/1998/Math/MathML"><apply><ci> LOWER_BOUND </ci><ci> UPPER_BOUND </ci><ci> OBJECTIVE_COEFFICIENT </ci></apply></math><listOfParameters><parameter id="LOWER_BOUND" value="     0.00000000"/><parameter id="UPPER_BOUND" value="  1000.00000000"/><parameter id="OBJECTIVE_COEFFICIENT" value="     0.00000000"/></listOfParameters></kineticLaw></reaction>
<reaction id="R_THRtex" name="L-threonine transport via diffusion (extracellular to periplasm)" reversible="true"><notes><html:p>SUBSYSTEM: Exchange</html:p></notes><listOfReactants><speciesReference species="M_m62" stoichiometry="1"/></listOfReactants><listOfProducts><speciesReference species="M_m61" stoichiometry="1"></speciesReference></listOfProducts><kineticLaw><math xmlns="http://www.w3.org/1998/Math/MathML"><apply><ci> LOWER_BOUND </ci><ci> UPPER_BOUND </ci><ci> OBJECTIVE_COEFFICIENT </ci></apply></math><listOfParameters><parameter id="LOWER_BOUND" value=" -1000.00000000"/><parameter id="UPPER_BOUND" value="  1000.00000000"/><parameter id="OBJECTIVE_COEFFICIENT" value="     0.00000000"/></listOfParameters></kineticLaw></reaction>
<reaction id="R_THRabcpp" name="L-threonine transport via ABC system (periplasm)" reversible="false"><notes><html:p>GENE_ASSOCIATION: ( FAEPRAA2165_01072 and FAEPRAA2165_01071 and FAEPRAA2165_01070 and FAEPRAA2165_01069 and FAEPRAA2165_01068 )</html:p><html:p>SUBSYSTEM: Amino Acids Transporter</html:p><html:p>PROTEIN_CLASS: K01999:K01997:K01998:K01995:K01996</html:p></notes><listOfReactants><speciesReference species="M_m6" stoichiometry="1"/><speciesReference species="M_m8" stoichiometry="1"/><speciesReference species="M_m61" stoichiometry="1"/></listOfReactants><listOfProducts><speciesReference species="M_m5" stoichiometry="1"></speciesReference><speciesReference species="M_m7" stoichiometry="1"></speciesReference><speciesReference species="M_m9" stoichiometry="1"></speciesReference><speciesReference species="M_m63" stoichiometry="1"></speciesReference></listOfProducts><kineticLaw><math xmlns="http://www.w3.org/1998/Math/MathML"><apply><ci> LOWER_BOUND </ci><ci> UPPER_BOUND </ci><ci> OBJECTIVE_COEFFICIENT </ci></apply></math><listOfParameters><parameter id="LOWER_BOUND" value="     0.00000000"/><parameter id="UPPER_BOUND" value="  1000.00000000"/><parameter id="OBJECTIVE_COEFFICIENT" value="     0.00000000"/></listOfParameters></kineticLaw></reaction>
<reaction id="R_THRt4pp" name="L-threonine  via sodium symport (periplasm)" reversible="false"><notes><html:p>GENE_ASSOCIATION: FAEPRAA2165_00041</html:p><html:p>SUBSYSTEM: Amino Acids Transporter</html:p><html:p>PROTEIN_CLASS: K07862</html:p></notes><listOfReactants><speciesReference species="M_m61" stoichiometry="1"/><speciesReference species="M_m65" stoichiometry="1"/></listOfReactants><listOfProducts><speciesReference species="M_m63" stoichiometry="1"></speciesReference><speciesReference species="M_m64" stoichiometry="1"></speciesReference></listOfProducts><kineticLaw><math xmlns="http://www.w3.org/1998/Math/MathML"><apply><ci> LOWER_BOUND </ci><ci> UPPER_BOUND </ci><ci> OBJECTIVE_COEFFICIENT </ci></apply></math><listOfParameters><parameter id="LOWER_BOUND" value="     0.00000000"/><parameter id="UPPER_BOUND" value="  1000.00000000"/><parameter id="OBJECTIVE_COEFFICIENT" value="     0.00000000"/></listOfParameters></kineticLaw></reaction>
<reaction id="R_PROtex" name="L-proline transport via diffusion (extracellular to periplasm)" reversible="true"><notes><html:p>SUBSYSTEM: Exchange</html:p></notes><listOfReactants><speciesReference species="M_m68" stoichiometry="1"/></listOfReactants><listOfProducts><speciesReference species="M_m67" stoichiometry="1"></speciesReference></listOfProducts><kineticLaw><math xmlns="http://www.w3.org/1998/Math/MathML"><apply><ci> LOWER_BOUND </ci><ci> UPPER_BOUND </ci><ci> OBJECTIVE_COEFFICIENT </ci></apply></math><listOfParameters><parameter id="LOWER_BOUND" value=" -1000.00000000"/><parameter id="UPPER_BOUND" value="  1000.00000000"/><parameter id="OBJECTIVE_COEFFICIENT" value="     0.00000000"/></listOfParameters></kineticLaw></reaction>
<reaction id="R_PROt4pp" name="Na+/Proline-L symporter (periplasm)" reversible="false"><notes><html:p>GENE_ASSOCIATION: FAEPRAA2165_02752</html:p><html:p>SUBSYSTEM: Amino Acids Transporter</html:p><html:p>PROTEIN_CLASS: K11928</html:p></notes><listOfReactants><speciesReference species="M_m65" stoichiometry="1"/><speciesReference species="M_m67" stoichiometry="1"/></listOfReactants><listOfProducts><speciesReference species="M_m64" stoichiometry="1"></speciesReference><speciesReference species="M_m69" stoichiometry="1"></speciesReference></listOfProducts><kineticLaw><math xmlns="http://www.w3.org/1998/Math/MathML"><apply><ci> LOWER_BOUND </ci><ci> UPPER_BOUND </ci><ci> OBJECTIVE_COEFFICIENT </ci></apply></math><listOfParameters><parameter id="LOWER_BOUND" value="     0.00000000"/><parameter id="UPPER_BOUND" value="  1000.00000000"/><parameter id="OBJECTIVE_COEFFICIENT" value="     0.00000000"/></listOfParameters></kineticLaw></reaction>
<reaction id="R_ALAtex" name="L-alanine transport via diffusion (extracellular to periplasm)" reversible="true"><notes><html:p>SUBSYSTEM: Exchange</html:p></notes><listOfReactants><speciesReference species="M_m71" stoichiometry="1"/></listOfReactants><listOfProducts><speciesReference species="M_m70" stoichiometry="1"></speciesReference></listOfProducts><kineticLaw><math xmlns="http://www.w3.org/1998/Math/MathML"><apply><ci> LOWER_BOUND </ci><ci> UPPER_BOUND </ci><ci> OBJECTIVE_COEFFICIENT </ci></apply></math><listOfParameters><parameter id="LOWER_BOUND" value=" -1000.00000000"/><parameter id="UPPER_BOUND" value="  1000.00000000"/><parameter id="OBJECTIVE_COEFFICIENT" value="     0.00000000"/></listOfParameters></kineticLaw></reaction>
<reaction id="R_ALAt2pp" name="L-alanine transport in via proton symport (periplasm)" reversible="false"><notes><html:p>GENE_ASSOCIATION: ( FAEPRAA2165_00412 and FAEPRAA2165_02611 )</html:p><html:p>SUBSYSTEM: Amino Acids Transporter</html:p><html:p>PROTEIN_CLASS: K03310:2.A.25.1.3</html:p></notes><listOfReactants><speciesReference species="M_m17" stoichiometry="1"/><speciesReference species="M_m70" stoichiometry="1"/></listOfReactants><listOfProducts><speciesReference species="M_m7" stoichiometry="1"></speciesReference><speciesReference species="M_m72" stoichiometry="1"></speciesReference></listOfProducts><kineticLaw><math xmlns="http://www.w3.org/1998/Math/MathML"><apply><ci> LOWER_BOUND </ci><ci> UPPER_BOUND </ci><ci> OBJECTIVE_COEFFICIENT </ci></apply></math><listOfParameters><parameter id="LOWER_BOUND" value="     0.00000000"/><parameter id="UPPER_BOUND" value="  1000.00000000"/><parameter id="OBJECTIVE_COEFFICIENT" value="     0.00000000"/></listOfParameters></kineticLaw></reaction>
<reaction id="R_ALAt4pp" name="L-alanine transport in via sodium symport (periplasm)" reversible="false"><notes><html:p>GENE_ASSOCIATION: ( FAEPRAA2165_00412 and FAEPRAA2165_02611 )</html:p><html:p>SUBSYSTEM: Amino Acids Transporter</html:p><html:p>PROTEIN_CLASS: K03310:2.A.25.1.3</html:p></notes><listOfReactants><speciesReference species="M_m65" stoichiometry="1"/><speciesReference species="M_m70" stoichiometry="1"/></listOfReactants><listOfProducts><speciesReference species="M_m64" stoichiometry="1"></speciesReference><speciesReference species="M_m72" stoichiometry="1"></speciesReference></listOfProducts><kineticLaw><math xmlns="http://www.w3.org/1998/Math/MathML"><apply><ci> LOWER_BOUND </ci><ci> UPPER_BOUND </ci><ci> OBJECTIVE_COEFFICIENT </ci></apply></math><listOfParameters><parameter id="LOWER_BOUND" value="     0.00000000"/><parameter id="UPPER_BOUND" value="  1000.00000000"/><parameter id="OBJECTIVE_COEFFICIENT" value="     0.00000000"/></listOfParameters></kineticLaw></reaction>
<reaction id="R_SERtex" name="L-serine transport via diffusion (extracellular to periplasm)" reversible="true"><notes><html:p>SUBSYSTEM: Exchange</html:p></notes><listOfReactants><speciesReference species="M_m74" stoichiometry="1"/></listOfReactants><listOfProducts><speciesReference species="M_m73" stoichiometry="1"></speciesReference></listOfProducts><kineticLaw><math xmlns="http://www.w3.org/1998/Math/MathML"><apply><ci> LOWER_BOUND </ci><ci> UPPER_BOUND </ci><ci> OBJECTIVE_COEFFICIENT </ci></apply></math><listOfParameters><parameter id="LOWER_BOUND" value=" -1000.00000000"/><parameter id="UPPER_BOUND" value="  1000.00000000"/><parameter id="OBJECTIVE_COEFFICIENT" value="     0.00000000"/></listOfParameters></kineticLaw></reaction>
<reaction id="R_SERt4pp" name="L-serine via sodium symport (periplasm)" reversible="false"><notes><html:p>GENE_ASSOCIATION: FAEPRAA2165_00041</html:p><html:p>SUBSYSTEM: Amino Acids Transporter</html:p><html:p>PROTEIN_CLASS: K07862</html:p></notes><listOfReactants><speciesReference species="M_m65" stoichiometry="1"/><speciesReference species="M_m73" stoichiometry="1"/></listOfReactants><listOfProducts><speciesReference species="M_m64" stoichiometry="1"></speciesReference><speciesReference species="M_m75" stoichiometry="1"></speciesReference></listOfProducts><kineticLaw><math xmlns="http://www.w3.org/1998/Math/MathML"><apply><ci> LOWER_BOUND </ci><ci> UPPER_BOUND </ci><ci> OBJECTIVE_COEFFICIENT </ci></apply></math><listOfParameters><parameter id="LOWER_BOUND" value="     0.00000000"/><parameter id="UPPER_BOUND" value="  1000.00000000"/><parameter id="OBJECTIVE_COEFFICIENT" value="     0.00000000"/></listOfParameters></kineticLaw></reaction>
<reaction id="R_TYRtex" name="L-tyrosine transport via diffusion (extracellular to periplasm)" reversible="true"><notes><html:p>SUBSYSTEM: Amino Acids Transporter</html:p></notes><listOfReactants><speciesReference species="M_m79" stoichiometry="1"/></listOfReactants><listOfProducts><speciesReference species="M_m78" stoichiometry="1"></speciesReference></listOfProducts><kineticLaw><math xmlns="http://www.w3.org/1998/Math/MathML"><apply><ci> LOWER_BOUND </ci><ci> UPPER_BOUND </ci><ci> OBJECTIVE_COEFFICIENT </ci></apply></math><listOfParameters><parameter id="LOWER_BOUND" value=" -1000.00000000"/><parameter id="UPPER_BOUND" value="  1000.00000000"/><parameter id="OBJECTIVE_COEFFICIENT" value="     0.00000000"/></listOfParameters></kineticLaw></reaction>
<reaction id="R_TYRt4pp" name="L-tyrosine transport in via sodium symport (periplasm)" reversible="false"><notes><html:p>GENE_ASSOCIATION: FAEPRAA2165_02628</html:p><html:p>SUBSYSTEM: Amino Acids Transporter</html:p><html:p>PROTEIN_CLASS: 2.A.22.5.1</html:p></notes><listOfReactants><speciesReference species="M_m65" stoichiometry="1"/><speciesReference species="M_m78" stoichiometry="1"/></listOfReactants><listOfProducts><speciesReference species="M_m64" stoichiometry="1"></speciesReference><speciesReference species="M_m235" stoichiometry="1"></speciesReference></listOfProducts><kineticLaw><math xmlns="http://www.w3.org/1998/Math/MathML"><apply><ci> LOWER_BOUND </ci><ci> UPPER_BOUND </ci><ci> OBJECTIVE_COEFFICIENT </ci></apply></math><listOfParameters><parameter id="LOWER_BOUND" value="     0.00000000"/><parameter id="UPPER_BOUND" value="  1000.00000000"/><parameter id="OBJECTIVE_COEFFICIENT" value="     0.00000000"/></listOfParameters></kineticLaw></reaction>
<reaction id="R_GLNtex" name="L-glutamine transport via diffusion (extracellular to periplasm)" reversible="true"><notes><html:p>SUBSYSTEM: Exchange</html:p></notes><listOfReactants><speciesReference species="M_m159" stoichiometry="1"/></listOfReactants><listOfProducts><speciesReference species="M_m157" stoichiometry="1"></speciesReference></listOfProducts><kineticLaw><math xmlns="http://www.w3.org/1998/Math/MathML"><apply><ci> LOWER_BOUND </ci><ci> UPPER_BOUND </ci><ci> OBJECTIVE_COEFFICIENT </ci></apply></math><listOfParameters><parameter id="LOWER_BOUND" value=" -1000.00000000"/><parameter id="UPPER_BOUND" value="  1000.00000000"/><parameter id="OBJECTIVE_COEFFICIENT" value="     0.00000000"/></listOfParameters></kineticLaw></reaction>
<reaction id="R_GLNabcpp" name="L-glutamine transport via ABC system (periplasm)" reversible="false"><notes><html:p>GENE_ASSOCIATION: ( FAEPRAA2165_03088 and FAEPRAA2165_03087 )</html:p><html:p>SUBSYSTEM: Amino Acids Transporter</html:p><html:p>PROTEIN_CLASS: 3.A.1.3.12</html:p></notes><listOfReactants><speciesReference species="M_m6" stoichiometry="1"/><speciesReference species="M_m8" stoichiometry="1"/><speciesReference species="M_m157" stoichiometry="1"/></listOfReactants><listOfProducts><speciesReference species="M_m5" stoichiometry="1"></speciesReference><speciesReference species="M_m7" stoichiometry="1"></speciesReference><speciesReference species="M_m9" stoichiometry="1"></speciesReference><speciesReference species="M_m158" stoichiometry="1"></speciesReference></listOfProducts><kineticLaw><math xmlns="http://www.w3.org/1998/Math/MathML"><apply><ci> LOWER_BOUND </ci><ci> UPPER_BOUND </ci><ci> OBJECTIVE_COEFFICIENT </ci></apply></math><listOfParameters><parameter id="LOWER_BOUND" value="     0.00000000"/><parameter id="UPPER_BOUND" value="  1000.00000000"/><parameter id="OBJECTIVE_COEFFICIENT" value="     0.00000000"/></listOfParameters></kineticLaw></reaction>
<reaction id="R_CYStex" name="L-cysteine transport via diffusion (extracellular to periplasm)" reversible="true"><notes><html:p>SUBSYSTEM: Exchange</html:p></notes><listOfReactants><speciesReference species="M_m92" stoichiometry="1"/></listOfReactants><listOfProducts><speciesReference species="M_m91" stoichiometry="1"></speciesReference></listOfProducts><kineticLaw><math xmlns="http://www.w3.org/1998/Math/MathML"><apply><ci> LOWER_BOUND </ci><ci> UPPER_BOUND </ci><ci> OBJECTIVE_COEFFICIENT </ci></apply></math><listOfParameters><parameter id="LOWER_BOUND" value=" -1000.00000000"/><parameter id="UPPER_BOUND" value="  1000.00000000"/><parameter id="OBJECTIVE_COEFFICIENT" value="     0.00000000"/></listOfParameters></kineticLaw></reaction>
<reaction id="R_CYSabcpp" name="L-cysteine uptake via ABC system (periplasm)" reversible="false"><notes><html:p>GENE_ASSOCIATION: ( FAEPRAA2165_01220 and FAEPRAA2165_01218 and FAEPRAA2165_03374 )</html:p><html:p>SUBSYSTEM: Amino Acids Transporter</html:p><html:p>PROTEIN_CLASS: K02424:K10009:K10010:K16956:K16957:K16958:K16959:K16960</html:p></notes><listOfReactants><speciesReference species="M_m6" stoichiometry="1"/><speciesReference species="M_m8" stoichiometry="1"/><speciesReference species="M_m91" stoichiometry="1"/></listOfReactants><listOfProducts><speciesReference species="M_m5" stoichiometry="1"></speciesReference><speciesReference species="M_m7" stoichiometry="1"></speciesReference><speciesReference species="M_m9" stoichiometry="1"></speciesReference><speciesReference species="M_m93" stoichiometry="1"></speciesReference></listOfProducts><kineticLaw><math xmlns="http://www.w3.org/1998/Math/MathML"><apply><ci> LOWER_BOUND </ci><ci> UPPER_BOUND </ci><ci> OBJECTIVE_COEFFICIENT </ci></apply></math><listOfParameters><parameter id="LOWER_BOUND" value="     0.00000000"/><parameter id="UPPER_BOUND" value="  1000.00000000"/><parameter id="OBJECTIVE_COEFFICIENT" value="     0.00000000"/></listOfParameters></kineticLaw></reaction>
<reaction id="R_GLYtex" name="Glycine transport via diffusion (extracellular to periplasm)" reversible="true"><notes><html:p>GENE_ASSOCIATION: ( FAEPRAA2165_00412 and FAEPRAA2165_02611 )</html:p><html:p>SUBSYSTEM: Exchange</html:p><html:p>PROTEIN_CLASS: K03310:K03451:K11737</html:p></notes><listOfReactants><speciesReference species="M_m96" stoichiometry="1"/></listOfReactants><listOfProducts><speciesReference species="M_m95" stoichiometry="1"></speciesReference></listOfProducts><kineticLaw><math xmlns="http://www.w3.org/1998/Math/MathML"><apply><ci> LOWER_BOUND </ci><ci> UPPER_BOUND </ci><ci> OBJECTIVE_COEFFICIENT </ci></apply></math><listOfParameters><parameter id="LOWER_BOUND" value=" -1000.00000000"/><parameter id="UPPER_BOUND" value="  1000.00000000"/><parameter id="OBJECTIVE_COEFFICIENT" value="     0.00000000"/></listOfParameters></kineticLaw></reaction>
<reaction id="R_GLYt4pp" name="glycine transport in via sodium symport (periplasm)" reversible="false"><notes><html:p>GENE_ASSOCIATION: ( FAEPRAA2165_00412 and FAEPRAA2165_02611 )</html:p><html:p>SUBSYSTEM: Amino Acids Transporter</html:p><html:p>PROTEIN_CLASS: K03310</html:p></notes><listOfReactants><speciesReference species="M_m65" stoichiometry="1"/><speciesReference species="M_m95" stoichiometry="1"/></listOfReactants><listOfProducts><speciesReference species="M_m64" stoichiometry="1"></speciesReference><speciesReference species="M_m94" stoichiometry="1"></speciesReference></listOfProducts><kineticLaw><math xmlns="http://www.w3.org/1998/Math/MathML"><apply><ci> LOWER_BOUND </ci><ci> UPPER_BOUND </ci><ci> OBJECTIVE_COEFFICIENT </ci></apply></math><listOfParameters><parameter id="LOWER_BOUND" value="     0.00000000"/><parameter id="UPPER_BOUND" value="  1000.00000000"/><parameter id="OBJECTIVE_COEFFICIENT" value="     0.00000000"/></listOfParameters></kineticLaw></reaction>
<reaction id="R_TRPtex" name="L-Tryptophan transport via diffusion (extracellular to periplasm)" reversible="true"><notes><html:p>SUBSYSTEM: Exchange</html:p></notes><listOfReactants><speciesReference species="M_m792" stoichiometry="1"/></listOfReactants><listOfProducts><speciesReference species="M_m791" stoichiometry="1"></speciesReference></listOfProducts><kineticLaw><math xmlns="http://www.w3.org/1998/Math/MathML"><apply><ci> LOWER_BOUND </ci><ci> UPPER_BOUND </ci><ci> OBJECTIVE_COEFFICIENT </ci></apply></math><listOfParameters><parameter id="LOWER_BOUND" value=" -1000.00000000"/><parameter id="UPPER_BOUND" value="  1000.00000000"/><parameter id="OBJECTIVE_COEFFICIENT" value="     0.00000000"/></listOfParameters></kineticLaw></reaction>
<reaction id="R_TRPabcpp" name="L-Tryptophan transport in via sodium symport (periplasm)" reversible="false"><notes><html:p>GENE_ASSOCIATION: FAEPRAA2165_03445</html:p><html:p>SUBSYSTEM: Amino Acids Transporter</html:p><html:p>PROTEIN_CLASS: 3.A.1.34.1</html:p></notes><listOfReactants><speciesReference species="M_m6" stoichiometry="1"/><speciesReference species="M_m8" stoichiometry="1"/><speciesReference species="M_m791" stoichiometry="1"/></listOfReactants><listOfProducts><speciesReference species="M_m5" stoichiometry="1"></speciesReference><speciesReference species="M_m7" stoichiometry="1"></speciesReference><speciesReference species="M_m9" stoichiometry="1"></speciesReference><speciesReference species="M_m546" stoichiometry="1"></speciesReference></listOfProducts><kineticLaw><math xmlns="http://www.w3.org/1998/Math/MathML"><apply><ci> LOWER_BOUND </ci><ci> UPPER_BOUND </ci><ci> OBJECTIVE_COEFFICIENT </ci></apply></math><listOfParameters><parameter id="LOWER_BOUND" value="     0.00000000"/><parameter id="UPPER_BOUND" value="  1000.00000000"/><parameter id="OBJECTIVE_COEFFICIENT" value="     0.00000000"/></listOfParameters></kineticLaw></reaction>
<reaction id="R_GLCptspp" name="D-glucose transport via PEP:Pyr PTS (periplasm)" reversible="false"><notes><html:p>SUBSYSTEM: Glucose Transporter</html:p><html:p>PROTEIN_CLASS: K02777:K02778:K02779:K02790:K02791</html:p></notes><listOfReactants><speciesReference species="M_m1" stoichiometry="1"/><speciesReference species="M_m17" stoichiometry="1"/></listOfReactants><listOfProducts><speciesReference species="M_m7" stoichiometry="1"></speciesReference><speciesReference species="M_m100" stoichiometry="1"></speciesReference></listOfProducts><kineticLaw><math xmlns="http://www.w3.org/1998/Math/MathML"><apply><ci> LOWER_BOUND </ci><ci> UPPER_BOUND </ci><ci> OBJECTIVE_COEFFICIENT </ci></apply></math><listOfParameters><parameter id="LOWER_BOUND" value="     0.00000000"/><parameter id="UPPER_BOUND" value="  1000.00000000"/><parameter id="OBJECTIVE_COEFFICIENT" value="     0.00000000"/></listOfParameters></kineticLaw></reaction>
<reaction id="R_GLCabcpp" name="D-glucose transport via ABC system (periplasm)" reversible="false"><notes><html:p>GENE_ASSOCIATION: ( FAEPRAA2165_01139 and FAEPRAA2165_01137 and FAEPRAA2165_01138 and FAEPRAA2165_01139 )</html:p><html:p>SUBSYSTEM: Glcucose Transporter</html:p><html:p>PROTEIN_CLASS: K10540:K10541:K10542</html:p></notes><listOfReactants><speciesReference species="M_m1" stoichiometry="1"/><speciesReference species="M_m6" stoichiometry="1"/><speciesReference species="M_m8" stoichiometry="1"/></listOfReactants><listOfProducts><speciesReference species="M_m5" stoichiometry="1"></speciesReference><speciesReference species="M_m7" stoichiometry="1"></speciesReference><speciesReference species="M_m9" stoichiometry="1"></speciesReference><speciesReference species="M_m100" stoichiometry="1"></speciesReference></listOfProducts><kineticLaw><math xmlns="http://www.w3.org/1998/Math/MathML"><apply><ci> LOWER_BOUND </ci><ci> UPPER_BOUND </ci><ci> OBJECTIVE_COEFFICIENT </ci></apply></math><listOfParameters><parameter id="LOWER_BOUND" value="     0.00000000"/><parameter id="UPPER_BOUND" value="  1000.00000000"/><parameter id="OBJECTIVE_COEFFICIENT" value="     0.00000000"/></listOfParameters></kineticLaw></reaction>
<reaction id="R_PGI" name="glucose-6-phosphate isomerase" reversible="true"><notes><html:p>GENE_ASSOCIATION: FAEPRAA2165_01712</html:p><html:p>SUBSYSTEM: Glycolysis</html:p><html:p>PROTEIN_CLASS: 5.3.1.9</html:p></notes><listOfReactants><speciesReference species="M_m97" stoichiometry="1"/></listOfReactants><listOfProducts><speciesReference species="M_m101" stoichiometry="1"></speciesReference></listOfProducts><kineticLaw><math xmlns="http://www.w3.org/1998/Math/MathML"><apply><ci> LOWER_BOUND </ci><ci> UPPER_BOUND </ci><ci> OBJECTIVE_COEFFICIENT </ci></apply></math><listOfParameters><parameter id="LOWER_BOUND" value=" -1000.00000000"/><parameter id="UPPER_BOUND" value="  1000.00000000"/><parameter id="OBJECTIVE_COEFFICIENT" value="     0.00000000"/></listOfParameters></kineticLaw></reaction>
<reaction id="R_PFK" name="phosphofructokinase" reversible="true"><notes><html:p>GENE_ASSOCIATION: ( FAEPRAA2165_02475 and FAEPRAA2165_02477 and FAEPRAA2165_03485 )</html:p><html:p>SUBSYSTEM: Glycolysis</html:p><html:p>PROTEIN_CLASS: 2.7.1.11</html:p></notes><listOfReactants><speciesReference species="M_m6" stoichiometry="1"/><speciesReference species="M_m101" stoichiometry="1"/></listOfReactants><listOfProducts><speciesReference species="M_m5" stoichiometry="1"></speciesReference><speciesReference species="M_m7" stoichiometry="1"></speciesReference><speciesReference species="M_m102" stoichiometry="1"></speciesReference></listOfProducts><kineticLaw><math xmlns="http://www.w3.org/1998/Math/MathML"><apply><ci> LOWER_BOUND </ci><ci> UPPER_BOUND </ci><ci> OBJECTIVE_COEFFICIENT </ci></apply></math><listOfParameters><parameter id="LOWER_BOUND" value=" -1000.00000000"/><parameter id="UPPER_BOUND" value="  1000.00000000"/><parameter id="OBJECTIVE_COEFFICIENT" value="     0.00000000"/></listOfParameters></kineticLaw></reaction>
<reaction id="R_FBP" name="fructose-bisphosphatase" reversible="false"><notes><html:p>GENE_ASSOCIATION: FAEPRAA2165_03440</html:p><html:p>SUBSYSTEM: Glycolysis</html:p><html:p>PROTEIN_CLASS: 3.1.3.11</html:p></notes><listOfReactants><speciesReference species="M_m8" stoichiometry="1"/><speciesReference species="M_m102" stoichiometry="1"/></listOfReactants><listOfProducts><speciesReference species="M_m9" stoichiometry="1"></speciesReference><speciesReference species="M_m101" stoichiometry="1"></speciesReference></listOfProducts><kineticLaw><math xmlns="http://www.w3.org/1998/Math/MathML"><apply><ci> LOWER_BOUND </ci><ci> UPPER_BOUND </ci><ci> OBJECTIVE_COEFFICIENT </ci></apply></math><listOfParameters><parameter id="LOWER_BOUND" value="     0.00000000"/><parameter id="UPPER_BOUND" value="  1000.00000000"/><parameter id="OBJECTIVE_COEFFICIENT" value="     0.00000000"/></listOfParameters></kineticLaw></reaction>
<reaction id="R_FBA" name="fructose-bisphosphate aldolase" reversible="true"><notes><html:p>GENE_ASSOCIATION: FAEPRAA2165_03016</html:p><html:p>SUBSYSTEM: Glycolysis</html:p><html:p>PROTEIN_CLASS: 4.1.2.13</html:p></notes><listOfReactants><speciesReference species="M_m102" stoichiometry="1"/></listOfReactants><listOfProducts><speciesReference species="M_m103" stoichiometry="1"></speciesReference><speciesReference species="M_m104" stoichiometry="1"></speciesReference></listOfProducts><kineticLaw><math xmlns="http://www.w3.org/1998/Math/MathML"><apply><ci> LOWER_BOUND </ci><ci> UPPER_BOUND </ci><ci> OBJECTIVE_COEFFICIENT </ci></apply></math><listOfParameters><parameter id="LOWER_BOUND" value=" -1000.00000000"/><parameter id="UPPER_BOUND" value="  1000.00000000"/><parameter id="OBJECTIVE_COEFFICIENT" value="     0.00000000"/></listOfParameters></kineticLaw></reaction>
<reaction id="R_TPI" name="triose-phosphate isomerase" reversible="true"><notes><html:p>GENE_ASSOCIATION: FAEPRAA2165_00970</html:p><html:p>SUBSYSTEM: Glycolysis</html:p><html:p>PROTEIN_CLASS: 5.3.1.1</html:p></notes><listOfReactants><speciesReference species="M_m103" stoichiometry="1"/></listOfReactants><listOfProducts><speciesReference species="M_m104" stoichiometry="1"></speciesReference></listOfProducts><kineticLaw><math xmlns="http://www.w3.org/1998/Math/MathML"><apply><ci> LOWER_BOUND </ci><ci> UPPER_BOUND </ci><ci> OBJECTIVE_COEFFICIENT </ci></apply></math><listOfParameters><parameter id="LOWER_BOUND" value=" -1000.00000000"/><parameter id="UPPER_BOUND" value="  1000.00000000"/><parameter id="OBJECTIVE_COEFFICIENT" value="     0.00000000"/></listOfParameters></kineticLaw></reaction>
<reaction id="R_GAPD" name="glyceraldehyde-3-phosphate dehydrogenase" reversible="true"><notes><html:p>GENE_ASSOCIATION: FAEPRAA2165_00996</html:p><html:p>SUBSYSTEM: Glycolysis</html:p><html:p>PROTEIN_CLASS: 1.2.1.12</html:p></notes><listOfReactants><speciesReference species="M_m9" stoichiometry="1"/><speciesReference species="M_m104" stoichiometry="1"/><speciesReference species="M_m106" stoichiometry="1"/></listOfReactants><listOfProducts><speciesReference species="M_m7" stoichiometry="1"></speciesReference><speciesReference species="M_m105" stoichiometry="1"></speciesReference><speciesReference species="M_m107" stoichiometry="1"></speciesReference></listOfProducts><kineticLaw><math xmlns="http://www.w3.org/1998/Math/MathML"><apply><ci> LOWER_BOUND </ci><ci> UPPER_BOUND </ci><ci> OBJECTIVE_COEFFICIENT </ci></apply></math><listOfParameters><parameter id="LOWER_BOUND" value=" -1000.00000000"/><parameter id="UPPER_BOUND" value="  1000.00000000"/><parameter id="OBJECTIVE_COEFFICIENT" value="     0.00000000"/></listOfParameters></kineticLaw></reaction>
<reaction id="R_PGK" name="phosphoglycerate kinase" reversible="true"><notes><html:p>GENE_ASSOCIATION: FAEPRAA2165_00971</html:p><html:p>SUBSYSTEM: Glycolysis</html:p><html:p>PROTEIN_CLASS: 2.7.2.3</html:p></notes><listOfReactants><speciesReference species="M_m6" stoichiometry="1"/><speciesReference species="M_m108" stoichiometry="1"/></listOfReactants><listOfProducts><speciesReference species="M_m5" stoichiometry="1"></speciesReference><speciesReference species="M_m105" stoichiometry="1"></speciesReference></listOfProducts><kineticLaw><math xmlns="http://www.w3.org/1998/Math/MathML"><apply><ci> LOWER_BOUND </ci><ci> UPPER_BOUND </ci><ci> OBJECTIVE_COEFFICIENT </ci></apply></math><listOfParameters><parameter id="LOWER_BOUND" value=" -1000.00000000"/><parameter id="UPPER_BOUND" value="  1000.00000000"/><parameter id="OBJECTIVE_COEFFICIENT" value="     0.00000000"/></listOfParameters></kineticLaw></reaction>
<reaction id="R_PGM" name="phosphoglycerate mutase" reversible="true"><notes><html:p>GENE_ASSOCIATION: ( FAEPRAA2165_00148 and FAEPRAA2165_00304 and FAEPRAA2165_00969 )</html:p><html:p>SUBSYSTEM: Glycolysis</html:p><html:p>PROTEIN_CLASS: 5.4.2.1</html:p></notes><listOfReactants><speciesReference species="M_m109" stoichiometry="1"/></listOfReactants><listOfProducts><speciesReference species="M_m108" stoichiometry="1"></speciesReference></listOfProducts><kineticLaw><math xmlns="http://www.w3.org/1998/Math/MathML"><apply><ci> LOWER_BOUND </ci><ci> UPPER_BOUND </ci><ci> OBJECTIVE_COEFFICIENT </ci></apply></math><listOfParameters><parameter id="LOWER_BOUND" value=" -1000.00000000"/><parameter id="UPPER_BOUND" value="  1000.00000000"/><parameter id="OBJECTIVE_COEFFICIENT" value="     0.00000000"/></listOfParameters></kineticLaw></reaction>
<reaction id="R_ENO" name="enolase" reversible="true"><notes><html:p>GENE_ASSOCIATION: FAEPRAA2165_01075</html:p><html:p>SUBSYSTEM: Glycolysis</html:p><html:p>PROTEIN_CLASS: 4.2.1.11</html:p></notes><listOfReactants><speciesReference species="M_m109" stoichiometry="1"/></listOfReactants><listOfProducts><speciesReference species="M_m8" stoichiometry="1"></speciesReference><speciesReference species="M_m98" stoichiometry="1"></speciesReference></listOfProducts><kineticLaw><math xmlns="http://www.w3.org/1998/Math/MathML"><apply><ci> LOWER_BOUND </ci><ci> UPPER_BOUND </ci><ci> OBJECTIVE_COEFFICIENT </ci></apply></math><listOfParameters><parameter id="LOWER_BOUND" value=" -1000.00000000"/><parameter id="UPPER_BOUND" value="  1000.00000000"/><parameter id="OBJECTIVE_COEFFICIENT" value="     0.00000000"/></listOfParameters></kineticLaw></reaction>
<reaction id="R_PYK" name="pyruvate kinase" reversible="false"><notes><html:p>GENE_ASSOCIATION: FAEPRAA2165_00967</html:p><html:p>SUBSYSTEM: Glycolysis</html:p><html:p>PROTEIN_CLASS: 2.7.1.40</html:p></notes><listOfReactants><speciesReference species="M_m5" stoichiometry="1"/><speciesReference species="M_m7" stoichiometry="1"/><speciesReference species="M_m98" stoichiometry="1"/></listOfReactants><listOfProducts><speciesReference species="M_m6" stoichiometry="1"></speciesReference><speciesReference species="M_m99" stoichiometry="1"></speciesReference></listOfProducts><kineticLaw><math xmlns="http://www.w3.org/1998/Math/MathML"><apply><ci> LOWER_BOUND </ci><ci> UPPER_BOUND </ci><ci> OBJECTIVE_COEFFICIENT </ci></apply></math><listOfParameters><parameter id="LOWER_BOUND" value="     0.00000000"/><parameter id="UPPER_BOUND" value="  1000.00000000"/><parameter id="OBJECTIVE_COEFFICIENT" value="     0.00000000"/></listOfParameters></kineticLaw></reaction>
<reaction id="R_PGMT" name="phosphoglucomutase" reversible="true"><notes><html:p>GENE_ASSOCIATION: FAEPRAA2165_01951</html:p><html:p>SUBSYSTEM: Glycolysis</html:p><html:p>PROTEIN_CLASS: 5.4.2.2</html:p></notes><listOfReactants><speciesReference species="M_m110" stoichiometry="1"/></listOfReactants><listOfProducts><speciesReference species="M_m97" stoichiometry="1"></speciesReference></listOfProducts><kineticLaw><math xmlns="http://www.w3.org/1998/Math/MathML"><apply><ci> LOWER_BOUND </ci><ci> UPPER_BOUND </ci><ci> OBJECTIVE_COEFFICIENT </ci></apply></math><listOfParameters><parameter id="LOWER_BOUND" value=" -1000.00000000"/><parameter id="UPPER_BOUND" value="  1000.00000000"/><parameter id="OBJECTIVE_COEFFICIENT" value="     0.00000000"/></listOfParameters></kineticLaw></reaction>
<reaction id="R_HEX12" name="hexokinase (D-glucose:ATP)" reversible="false"><notes><html:p>GENE_ASSOCIATION: ( FAEPRAA2165_02443 and FAEPRAA2165_02587 )</html:p><html:p>SUBSYSTEM: Glycolysis</html:p><html:p>PROTEIN_CLASS: 2.7.1.2</html:p></notes><listOfReactants><speciesReference species="M_m6" stoichiometry="1"/><speciesReference species="M_m100" stoichiometry="1"/></listOfReactants><listOfProducts><speciesReference species="M_m5" stoichiometry="1"></speciesReference><speciesReference species="M_m7" stoichiometry="1"></speciesReference><speciesReference species="M_m97" stoichiometry="1"></speciesReference></listOfProducts><kineticLaw><math xmlns="http://www.w3.org/1998/Math/MathML"><apply><ci> LOWER_BOUND </ci><ci> UPPER_BOUND </ci><ci> OBJECTIVE_COEFFICIENT </ci></apply></math><listOfParameters><parameter id="LOWER_BOUND" value="     0.00000000"/><parameter id="UPPER_BOUND" value="  1000.00000000"/><parameter id="OBJECTIVE_COEFFICIENT" value="     0.00000000"/></listOfParameters></kineticLaw></reaction>
<reaction id="R_GLCP" name="glycogen phosphorylase" reversible="true"><notes><html:p>GENE_ASSOCIATION: ( FAEPRAA2165_01408 and FAEPRAA2165_03203 )</html:p><html:p>SUBSYSTEM: Glycolysis</html:p><html:p>PROTEIN_CLASS: 2.4.1.1</html:p></notes><listOfReactants><speciesReference species="M_m9" stoichiometry="1"/><speciesReference species="M_m111" stoichiometry="1"/></listOfReactants><listOfProducts><speciesReference species="M_m110" stoichiometry="1"></speciesReference></listOfProducts><kineticLaw><math xmlns="http://www.w3.org/1998/Math/MathML"><apply><ci> LOWER_BOUND </ci><ci> UPPER_BOUND </ci><ci> OBJECTIVE_COEFFICIENT </ci></apply></math><listOfParameters><parameter id="LOWER_BOUND" value="     0.00000000"/><parameter id="UPPER_BOUND" value="     0.00000000"/><parameter id="OBJECTIVE_COEFFICIENT" value="     0.00000000"/></listOfParameters></kineticLaw></reaction>
<reaction id="R_GLCP2" name="glycogen phosphorylase" reversible="false"><notes><html:p>GENE_ASSOCIATION: ( FAEPRAA2165_01408 and FAEPRAA2165_03203 )</html:p><html:p>SUBSYSTEM: Glycolysis</html:p><html:p>PROTEIN_CLASS: 2.4.1.1</html:p></notes><listOfReactants><speciesReference species="M_m9" stoichiometry="1"/><speciesReference species="M_m112" stoichiometry="1"/></listOfReactants><listOfProducts><speciesReference species="M_m110" stoichiometry="1"></speciesReference></listOfProducts><kineticLaw><math xmlns="http://www.w3.org/1998/Math/MathML"><apply><ci> LOWER_BOUND </ci><ci> UPPER_BOUND </ci><ci> OBJECTIVE_COEFFICIENT </ci></apply></math><listOfParameters><parameter id="LOWER_BOUND" value="     0.00000000"/><parameter id="UPPER_BOUND" value="     0.00000000"/><parameter id="OBJECTIVE_COEFFICIENT" value="     0.00000000"/></listOfParameters></kineticLaw></reaction>
<reaction id="R_GLBRAN2" name="1,4-alpha-glucan branching enzyme (glycogen to  bglycogen)" reversible="false"><notes><html:p>GENE_ASSOCIATION: ( FAEPRAA2165_00719 and FAEPRAA2165_01813 )</html:p><html:p>SUBSYSTEM: Glycolysis</html:p><html:p>PROTEIN_CLASS: 2.4.1.18</html:p></notes><listOfReactants><speciesReference species="M_m111" stoichiometry="1"/></listOfReactants><listOfProducts><speciesReference species="M_m112" stoichiometry="1"></speciesReference></listOfProducts><kineticLaw><math xmlns="http://www.w3.org/1998/Math/MathML"><apply><ci> LOWER_BOUND </ci><ci> UPPER_BOUND </ci><ci> OBJECTIVE_COEFFICIENT </ci></apply></math><listOfParameters><parameter id="LOWER_BOUND" value="     0.00000000"/><parameter id="UPPER_BOUND" value="     0.00000000"/><parameter id="OBJECTIVE_COEFFICIENT" value="     0.00000000"/></listOfParameters></kineticLaw></reaction>
<reaction id="R_GLCS1" name="glycogen synthase (ADPGlc)" reversible="false"><notes><html:p>GENE_ASSOCIATION: FAEPRAA2165_00716</html:p><html:p>SUBSYSTEM: Glycolysis</html:p><html:p>PROTEIN_CLASS: 2.4.1.21</html:p></notes><listOfReactants><speciesReference species="M_m113" stoichiometry="1"/></listOfReactants><listOfProducts><speciesReference species="M_m5" stoichiometry="1"></speciesReference><speciesReference species="M_m7" stoichiometry="1"></speciesReference><speciesReference species="M_m111" stoichiometry="1"></speciesReference></listOfProducts><kineticLaw><math xmlns="http://www.w3.org/1998/Math/MathML"><apply><ci> LOWER_BOUND </ci><ci> UPPER_BOUND </ci><ci> OBJECTIVE_COEFFICIENT </ci></apply></math><listOfParameters><parameter id="LOWER_BOUND" value="     0.00000000"/><parameter id="UPPER_BOUND" value="     0.00000000"/><parameter id="OBJECTIVE_COEFFICIENT" value="     0.00000000"/></listOfParameters></kineticLaw></reaction>
<reaction id="R_GLGC" name="glucose-1-phosphate adenylyltransferase" reversible="false"><notes><html:p>GENE_ASSOCIATION: ( FAEPRAA2165_00717 and FAEPRAA2165_00718 )</html:p><html:p>SUBSYSTEM: Glycolysis</html:p><html:p>PROTEIN_CLASS: 2.7.7.27</html:p></notes><listOfReactants><speciesReference species="M_m6" stoichiometry="1"/><speciesReference species="M_m7" stoichiometry="1"/><speciesReference species="M_m110" stoichiometry="1"/></listOfReactants><listOfProducts><speciesReference species="M_m113" stoichiometry="1"></speciesReference><speciesReference species="M_m114" stoichiometry="1"></speciesReference></listOfProducts><kineticLaw><math xmlns="http://www.w3.org/1998/Math/MathML"><apply><ci> LOWER_BOUND </ci><ci> UPPER_BOUND </ci><ci> OBJECTIVE_COEFFICIENT </ci></apply></math><listOfParameters><parameter id="LOWER_BOUND" value="     0.00000000"/><parameter id="UPPER_BOUND" value="  1000.00000000"/><parameter id="OBJECTIVE_COEFFICIENT" value="     0.00000000"/></listOfParameters></kineticLaw></reaction>
<reaction id="R_FLDR" name="flavodoxin reductase (NADPH)" reversible="true"><notes><html:p>GENE_ASSOCIATION: FAEPRAA2165_00731</html:p><html:p>SUBSYSTEM: Glycolysis</html:p><html:p>PROTEIN_CLASS: K00528:K02641</html:p></notes><listOfReactants><speciesReference species="M_m7" stoichiometry="1"/><speciesReference species="M_m115" stoichiometry="1"/><speciesReference species="M_m118" stoichiometry="2"/></listOfReactants><listOfProducts><speciesReference species="M_m116" stoichiometry="1"></speciesReference><speciesReference species="M_m117" stoichiometry="2"></speciesReference></listOfProducts><kineticLaw><math xmlns="http://www.w3.org/1998/Math/MathML"><apply><ci> LOWER_BOUND </ci><ci> UPPER_BOUND </ci><ci> OBJECTIVE_COEFFICIENT </ci></apply></math><listOfParameters><parameter id="LOWER_BOUND" value=" -1000.00000000"/><parameter id="UPPER_BOUND" value="  1000.00000000"/><parameter id="OBJECTIVE_COEFFICIENT" value="     0.00000000"/></listOfParameters></kineticLaw></reaction>
<reaction id="R_AB6PGH" name="Arbutin 6-phosphate glucohydrolase" reversible="false"><notes><html:p>GENE_ASSOCIATION: ( FAEPRAA2165_00425 and FAEPRAA2165_01165 )</html:p><html:p>SUBSYSTEM: Glycolysis</html:p><html:p>PROTEIN_CLASS: 3.2.1.86</html:p></notes><listOfReactants><speciesReference species="M_m8" stoichiometry="1"/><speciesReference species="M_m119" stoichiometry="1"/></listOfReactants><listOfProducts><speciesReference species="M_m97" stoichiometry="1"></speciesReference><speciesReference species="M_m120" stoichiometry="1"></speciesReference></listOfProducts><kineticLaw><math xmlns="http://www.w3.org/1998/Math/MathML"><apply><ci> LOWER_BOUND </ci><ci> UPPER_BOUND </ci><ci> OBJECTIVE_COEFFICIENT </ci></apply></math><listOfParameters><parameter id="LOWER_BOUND" value="     0.00000000"/><parameter id="UPPER_BOUND" value="  1000.00000000"/><parameter id="OBJECTIVE_COEFFICIENT" value="     0.00000000"/></listOfParameters></kineticLaw></reaction>
<reaction id="R_ACONTa" name="aconitase (half-reaction A, Citrate hydro-lyase)" reversible="true"><notes><html:p>GENE_ASSOCIATION: FAEPRAA2165_02141</html:p><html:p>SUBSYSTEM: TCA</html:p><html:p>PROTEIN_CLASS: 4.2.1.3</html:p></notes><listOfReactants><speciesReference species="M_m121" stoichiometry="1"/></listOfReactants><listOfProducts><speciesReference species="M_m8" stoichiometry="1"></speciesReference><speciesReference species="M_m122" stoichiometry="1"></speciesReference></listOfProducts><kineticLaw><math xmlns="http://www.w3.org/1998/Math/MathML"><apply><ci> LOWER_BOUND </ci><ci> UPPER_BOUND </ci><ci> OBJECTIVE_COEFFICIENT </ci></apply></math><listOfParameters><parameter id="LOWER_BOUND" value=" -1000.00000000"/><parameter id="UPPER_BOUND" value="  1000.00000000"/><parameter id="OBJECTIVE_COEFFICIENT" value="     0.00000000"/></listOfParameters></kineticLaw></reaction>
<reaction id="R_ACONTb" name="aconitase (half-reaction B, Isocitrate hydro-lyase)" reversible="true"><notes><html:p>GENE_ASSOCIATION: FAEPRAA2165_02141</html:p><html:p>SUBSYSTEM: TCA</html:p><html:p>PROTEIN_CLASS: 4.2.1.3</html:p></notes><listOfReactants><speciesReference species="M_m8" stoichiometry="1"/><speciesReference species="M_m122" stoichiometry="1"/></listOfReactants><listOfProducts><speciesReference species="M_m123" stoichiometry="1"></speciesReference></listOfProducts><kineticLaw><math xmlns="http://www.w3.org/1998/Math/MathML"><apply><ci> LOWER_BOUND </ci><ci> UPPER_BOUND </ci><ci> OBJECTIVE_COEFFICIENT </ci></apply></math><listOfParameters><parameter id="LOWER_BOUND" value=" -1000.00000000"/><parameter id="UPPER_BOUND" value="  1000.00000000"/><parameter id="OBJECTIVE_COEFFICIENT" value="     0.00000000"/></listOfParameters></kineticLaw></reaction>
<reaction id="R_CS" name="citrate synthase" reversible="false"><notes><html:p>GENE_ASSOCIATION: FAEPRAA2165_00998</html:p><html:p>SUBSYSTEM: TCA</html:p><html:p>PROTEIN_CLASS: 2.3.3.1</html:p></notes><listOfReactants><speciesReference species="M_m8" stoichiometry="1"/><speciesReference species="M_m124" stoichiometry="1"/><speciesReference species="M_m126" stoichiometry="1"/></listOfReactants><listOfProducts><speciesReference species="M_m7" stoichiometry="1"></speciesReference><speciesReference species="M_m121" stoichiometry="1"></speciesReference><speciesReference species="M_m125" stoichiometry="1"></speciesReference></listOfProducts><kineticLaw><math xmlns="http://www.w3.org/1998/Math/MathML"><apply><ci> LOWER_BOUND </ci><ci> UPPER_BOUND </ci><ci> OBJECTIVE_COEFFICIENT </ci></apply></math><listOfParameters><parameter id="LOWER_BOUND" value="     0.00000000"/><parameter id="UPPER_BOUND" value="  1000.00000000"/><parameter id="OBJECTIVE_COEFFICIENT" value="     0.00000000"/></listOfParameters></kineticLaw></reaction>
<reaction id="R_ICDHyr" name="isocitrate dehydrogenase (NADP)" reversible="true"><notes><html:p>GENE_ASSOCIATION: FAEPRAA2165_00670</html:p><html:p>SUBSYSTEM: TCA</html:p><html:p>PROTEIN_CLASS: 1.1.1.42</html:p></notes><listOfReactants><speciesReference species="M_m115" stoichiometry="1"/><speciesReference species="M_m123" stoichiometry="1"/></listOfReactants><listOfProducts><speciesReference species="M_m22" stoichiometry="1"></speciesReference><speciesReference species="M_m116" stoichiometry="1"></speciesReference><speciesReference species="M_m127" stoichiometry="1"></speciesReference></listOfProducts><kineticLaw><math xmlns="http://www.w3.org/1998/Math/MathML"><apply><ci> LOWER_BOUND </ci><ci> UPPER_BOUND </ci><ci> OBJECTIVE_COEFFICIENT </ci></apply></math><listOfParameters><parameter id="LOWER_BOUND" value=" -1000.00000000"/><parameter id="UPPER_BOUND" value="  1000.00000000"/><parameter id="OBJECTIVE_COEFFICIENT" value="     0.00000000"/></listOfParameters></kineticLaw></reaction>
<reaction id="R_FUM" name="fumarase" reversible="true"><notes><html:p>GENE_ASSOCIATION: ( FAEPRAA2165_03471 and FAEPRAA2165_03472 )</html:p><html:p>SUBSYSTEM: TCA</html:p><html:p>PROTEIN_CLASS: 4.2.1.2</html:p></notes><listOfReactants><speciesReference species="M_m8" stoichiometry="1"/><speciesReference species="M_m128" stoichiometry="1"/></listOfReactants><listOfProducts><speciesReference species="M_m129" stoichiometry="1"></speciesReference></listOfProducts><kineticLaw><math xmlns="http://www.w3.org/1998/Math/MathML"><apply><ci> LOWER_BOUND </ci><ci> UPPER_BOUND </ci><ci> OBJECTIVE_COEFFICIENT </ci></apply></math><listOfParameters><parameter id="LOWER_BOUND" value=" -1000.00000000"/><parameter id="UPPER_BOUND" value="  1000.00000000"/><parameter id="OBJECTIVE_COEFFICIENT" value="     0.00000000"/></listOfParameters></kineticLaw></reaction>
<reaction id="R_SUCD1" name="succinate dehydrogenase" reversible="true"><notes><html:p>GENE_ASSOCIATION: ( FAEPRAA2165_02925 and FAEPRAA2165_03260 and FAEPRAA2165_03261 )</html:p><html:p>SUBSYSTEM: TCA</html:p><html:p>PROTEIN_CLASS: 1.3.99.1</html:p></notes><listOfReactants><speciesReference species="M_m31" stoichiometry="1"/><speciesReference species="M_m106" stoichiometry="1"/></listOfReactants><listOfProducts><speciesReference species="M_m7" stoichiometry="1"></speciesReference><speciesReference species="M_m107" stoichiometry="1"></speciesReference><speciesReference species="M_m128" stoichiometry="1"></speciesReference></listOfProducts><kineticLaw><math xmlns="http://www.w3.org/1998/Math/MathML"><apply><ci> LOWER_BOUND </ci><ci> UPPER_BOUND </ci><ci> OBJECTIVE_COEFFICIENT </ci></apply></math><listOfParameters><parameter id="LOWER_BOUND" value=" -1000.00000000"/><parameter id="UPPER_BOUND" value="  1000.00000000"/><parameter id="OBJECTIVE_COEFFICIENT" value="     0.00000000"/></listOfParameters></kineticLaw></reaction>
<reaction id="R_FRD2" name="fumarate reductase" reversible="false"><notes><html:p>GENE_ASSOCIATION: ( FAEPRAA2165_02925 and FAEPRAA2165_03260 and FAEPRAA2165_03261 )</html:p><html:p>SUBSYSTEM: TCA</html:p><html:p>PROTEIN_CLASS: 1.3.99.1</html:p></notes><listOfReactants><speciesReference species="M_m128" stoichiometry="1"/><speciesReference species="M_m132" stoichiometry="1"/></listOfReactants><listOfProducts><speciesReference species="M_m31" stoichiometry="1"></speciesReference><speciesReference species="M_m133" stoichiometry="1"></speciesReference></listOfProducts><kineticLaw><math xmlns="http://www.w3.org/1998/Math/MathML"><apply><ci> LOWER_BOUND </ci><ci> UPPER_BOUND </ci><ci> OBJECTIVE_COEFFICIENT </ci></apply></math><listOfParameters><parameter id="LOWER_BOUND" value="     0.00000000"/><parameter id="UPPER_BOUND" value="  1000.00000000"/><parameter id="OBJECTIVE_COEFFICIENT" value="     0.00000000"/></listOfParameters></kineticLaw></reaction>
<reaction id="R_FRD3" name="fumarate reductase" reversible="false"><notes><html:p>GENE_ASSOCIATION: ( FAEPRAA2165_02925 and FAEPRAA2165_03260 and FAEPRAA2165_03261 )</html:p><html:p>SUBSYSTEM: TCA</html:p><html:p>PROTEIN_CLASS: 1.3.99.1</html:p></notes><listOfReactants><speciesReference species="M_m128" stoichiometry="1"/><speciesReference species="M_m134" stoichiometry="1"/></listOfReactants><listOfProducts><speciesReference species="M_m31" stoichiometry="1"></speciesReference><speciesReference species="M_m135" stoichiometry="1"></speciesReference></listOfProducts><kineticLaw><math xmlns="http://www.w3.org/1998/Math/MathML"><apply><ci> LOWER_BOUND </ci><ci> UPPER_BOUND </ci><ci> OBJECTIVE_COEFFICIENT </ci></apply></math><listOfParameters><parameter id="LOWER_BOUND" value="     0.00000000"/><parameter id="UPPER_BOUND" value="  1000.00000000"/><parameter id="OBJECTIVE_COEFFICIENT" value="     0.00000000"/></listOfParameters></kineticLaw></reaction>
<reaction id="R_SUCDi" name="succinate dehydrogenase (irreversible)" reversible="false"><notes><html:p>GENE_ASSOCIATION: ( FAEPRAA2165_02925 and FAEPRAA2165_03260 and FAEPRAA2165_03261 )</html:p><html:p>SUBSYSTEM: TCA</html:p><html:p>PROTEIN_CLASS: 1.3.99.1</html:p></notes><listOfReactants><speciesReference species="M_m31" stoichiometry="1"/><speciesReference species="M_m137" stoichiometry="1"/></listOfReactants><listOfProducts><speciesReference species="M_m128" stoichiometry="1"></speciesReference><speciesReference species="M_m136" stoichiometry="1"></speciesReference></listOfProducts><kineticLaw><math xmlns="http://www.w3.org/1998/Math/MathML"><apply><ci> LOWER_BOUND </ci><ci> UPPER_BOUND </ci><ci> OBJECTIVE_COEFFICIENT </ci></apply></math><listOfParameters><parameter id="LOWER_BOUND" value="     0.00000000"/><parameter id="UPPER_BOUND" value="  1000.00000000"/><parameter id="OBJECTIVE_COEFFICIENT" value="     0.00000000"/></listOfParameters></kineticLaw></reaction>
<reaction id="R_ACKr" name="acetate kinase" reversible="true"><notes><html:p>GENE_ASSOCIATION: FAEPRAA2165_02497</html:p><html:p>SUBSYSTEM: Pyruvate</html:p><html:p>PROTEIN_CLASS: 2.7.2.1</html:p></notes><listOfReactants><speciesReference species="M_m6" stoichiometry="1"/><speciesReference species="M_m19" stoichiometry="1"/></listOfReactants><listOfProducts><speciesReference species="M_m5" stoichiometry="1"></speciesReference><speciesReference species="M_m138" stoichiometry="1"></speciesReference></listOfProducts><kineticLaw><math xmlns="http://www.w3.org/1998/Math/MathML"><apply><ci> LOWER_BOUND </ci><ci> UPPER_BOUND </ci><ci> OBJECTIVE_COEFFICIENT </ci></apply></math><listOfParameters><parameter id="LOWER_BOUND" value=" -1000.00000000"/><parameter id="UPPER_BOUND" value="     0.00000000"/><parameter id="OBJECTIVE_COEFFICIENT" value="     0.00000000"/></listOfParameters></kineticLaw></reaction>
<reaction id="R_OAADC" name="oxaloacetate decarboxylase" reversible="false"><notes><html:p>GENE_ASSOCIATION: ( FAEPRAA2165_01390 and FAEPRAA2165_01538 )</html:p><html:p>SUBSYSTEM: Pyruvate</html:p><html:p>PROTEIN_CLASS: 4.1.1.3</html:p></notes><listOfReactants><speciesReference species="M_m7" stoichiometry="1"/><speciesReference species="M_m126" stoichiometry="1"/></listOfReactants><listOfProducts><speciesReference species="M_m22" stoichiometry="1"></speciesReference><speciesReference species="M_m99" stoichiometry="1"></speciesReference></listOfProducts><kineticLaw><math xmlns="http://www.w3.org/1998/Math/MathML"><apply><ci> LOWER_BOUND </ci><ci> UPPER_BOUND </ci><ci> OBJECTIVE_COEFFICIENT </ci></apply></math><listOfParameters><parameter id="LOWER_BOUND" value="     0.00000000"/><parameter id="UPPER_BOUND" value="  1000.00000000"/><parameter id="OBJECTIVE_COEFFICIENT" value="     0.00000000"/></listOfParameters></kineticLaw></reaction>
<reaction id="R_PFL" name="pyruvate formate lyase" reversible="false"><notes><html:p>GENE_ASSOCIATION: FAEPRAA2165_02890</html:p><html:p>SUBSYSTEM: Pyruvate</html:p><html:p>PROTEIN_CLASS: 2.3.1.54</html:p></notes><listOfReactants><speciesReference species="M_m99" stoichiometry="1"/><speciesReference species="M_m125" stoichiometry="1"/></listOfReactants><listOfProducts><speciesReference species="M_m36" stoichiometry="1"></speciesReference><speciesReference species="M_m124" stoichiometry="1"></speciesReference></listOfProducts><kineticLaw><math xmlns="http://www.w3.org/1998/Math/MathML"><apply><ci> LOWER_BOUND </ci><ci> UPPER_BOUND </ci><ci> OBJECTIVE_COEFFICIENT </ci></apply></math><listOfParameters><parameter id="LOWER_BOUND" value="     0.00000000"/><parameter id="UPPER_BOUND" value="  1000.00000000"/><parameter id="OBJECTIVE_COEFFICIENT" value="     0.00000000"/></listOfParameters></kineticLaw></reaction>
<reaction id="R_PTAr" name="phosphotransacetylase" reversible="true"><notes><html:p>GENE_ASSOCIATION: FAEPRAA2165_01225</html:p><html:p>SUBSYSTEM: Pyruvate</html:p><html:p>PROTEIN_CLASS: 2.3.1.8</html:p></notes><listOfReactants><speciesReference species="M_m9" stoichiometry="1"/><speciesReference species="M_m124" stoichiometry="1"/></listOfReactants><listOfProducts><speciesReference species="M_m125" stoichiometry="1"></speciesReference><speciesReference species="M_m138" stoichiometry="1"></speciesReference></listOfProducts><kineticLaw><math xmlns="http://www.w3.org/1998/Math/MathML"><apply><ci> LOWER_BOUND </ci><ci> UPPER_BOUND </ci><ci> OBJECTIVE_COEFFICIENT </ci></apply></math><listOfParameters><parameter id="LOWER_BOUND" value=" -1000.00000000"/><parameter id="UPPER_BOUND" value="  1000.00000000"/><parameter id="OBJECTIVE_COEFFICIENT" value="     0.00000000"/></listOfParameters></kineticLaw></reaction>
<reaction id="R_ME1" name="malic enzyme (NAD)" reversible="false"><notes><html:p>GENE_ASSOCIATION: FAEPRAA2165_03473</html:p><html:p>SUBSYSTEM: Pyruvate</html:p><html:p>PROTEIN_CLASS: 1.1.1.38</html:p></notes><listOfReactants><speciesReference species="M_m106" stoichiometry="1"/><speciesReference species="M_m129" stoichiometry="1"/></listOfReactants><listOfProducts><speciesReference species="M_m22" stoichiometry="1"></speciesReference><speciesReference species="M_m99" stoichiometry="1"></speciesReference><speciesReference species="M_m107" stoichiometry="1"></speciesReference></listOfProducts><kineticLaw><math xmlns="http://www.w3.org/1998/Math/MathML"><apply><ci> LOWER_BOUND </ci><ci> UPPER_BOUND </ci><ci> OBJECTIVE_COEFFICIENT </ci></apply></math><listOfParameters><parameter id="LOWER_BOUND" value="     0.00000000"/><parameter id="UPPER_BOUND" value="  1000.00000000"/><parameter id="OBJECTIVE_COEFFICIENT" value="     0.00000000"/></listOfParameters></kineticLaw></reaction>
<reaction id="R_PPCK" name="phosphoenolpyruvate carboxykinase" reversible="true"><notes><html:p>GENE_ASSOCIATION: FAEPRAA2165_02748</html:p><html:p>SUBSYSTEM: Pyruvate</html:p><html:p>PROTEIN_CLASS: 4.1.1.49</html:p></notes><listOfReactants><speciesReference species="M_m6" stoichiometry="1"/><speciesReference species="M_m126" stoichiometry="1"/></listOfReactants><listOfProducts><speciesReference species="M_m5" stoichiometry="1"></speciesReference><speciesReference species="M_m22" stoichiometry="1"></speciesReference><speciesReference species="M_m98" stoichiometry="1"></speciesReference></listOfProducts><kineticLaw><math xmlns="http://www.w3.org/1998/Math/MathML"><apply><ci> LOWER_BOUND </ci><ci> UPPER_BOUND </ci><ci> OBJECTIVE_COEFFICIENT </ci></apply></math><listOfParameters><parameter id="LOWER_BOUND" value=" -1000.00000000"/><parameter id="UPPER_BOUND" value="  1000.00000000"/><parameter id="OBJECTIVE_COEFFICIENT" value="     0.00000000"/></listOfParameters></kineticLaw></reaction>
<reaction id="R_RHEA_10759" name="pyruvate, phosphate dikinase" reversible="false"><notes><html:p>GENE_ASSOCIATION: FAEPRAA2165_00660</html:p><html:p>SUBSYSTEM: Pyruvate</html:p><html:p>PROTEIN_CLASS: 2.7.9.1</html:p></notes><listOfReactants><speciesReference species="M_m6" stoichiometry="1"/><speciesReference species="M_m9" stoichiometry="1"/><speciesReference species="M_m99" stoichiometry="1"/></listOfReactants><listOfProducts><speciesReference species="M_m7" stoichiometry="1"></speciesReference><speciesReference species="M_m98" stoichiometry="1"></speciesReference><speciesReference species="M_m114" stoichiometry="1"></speciesReference><speciesReference species="M_m139" stoichiometry="1"></speciesReference></listOfProducts><kineticLaw><math xmlns="http://www.w3.org/1998/Math/MathML"><apply><ci> LOWER_BOUND </ci><ci> UPPER_BOUND </ci><ci> OBJECTIVE_COEFFICIENT </ci></apply></math><listOfParameters><parameter id="LOWER_BOUND" value="     0.00000000"/><parameter id="UPPER_BOUND" value="  1000.00000000"/><parameter id="OBJECTIVE_COEFFICIENT" value="     0.00000000"/></listOfParameters></kineticLaw></reaction>
<reaction id="R_POX1" name="pyruvate oxidoreductase" reversible="true"><notes><html:p>GENE_ASSOCIATION: FAEPRAA2165_00243</html:p><html:p>SUBSYSTEM: Pyruvate</html:p><html:p>PROTEIN_CLASS: K00169:K00170:K00171:K00172:K03737</html:p></notes><listOfReactants><speciesReference species="M_m99" stoichiometry="1"/><speciesReference species="M_m117" stoichiometry="1"/><speciesReference species="M_m125" stoichiometry="1"/></listOfReactants><listOfProducts><speciesReference species="M_m22" stoichiometry="1"></speciesReference><speciesReference species="M_m118" stoichiometry="1"></speciesReference><speciesReference species="M_m124" stoichiometry="1"></speciesReference></listOfProducts><kineticLaw><math xmlns="http://www.w3.org/1998/Math/MathML"><apply><ci> LOWER_BOUND </ci><ci> UPPER_BOUND </ci><ci> OBJECTIVE_COEFFICIENT </ci></apply></math><listOfParameters><parameter id="LOWER_BOUND" value=" -1000.00000000"/><parameter id="UPPER_BOUND" value="  1000.00000000"/><parameter id="OBJECTIVE_COEFFICIENT" value="     0.00000000"/></listOfParameters></kineticLaw></reaction>
<reaction id="R_LCARR" name="lacaldehyde reductase (R-propane-1,2-diol forming)" reversible="true"><notes><html:p>GENE_ASSOCIATION: FAEPRAA2165_01852</html:p><html:p>SUBSYSTEM: Pyruvate</html:p><html:p>PROTEIN_CLASS: K00048</html:p></notes><listOfReactants><speciesReference species="M_m7" stoichiometry="1"/><speciesReference species="M_m107" stoichiometry="1"/><speciesReference species="M_m141" stoichiometry="1"/></listOfReactants><listOfProducts><speciesReference species="M_m106" stoichiometry="1"></speciesReference><speciesReference species="M_m140" stoichiometry="1"></speciesReference></listOfProducts><kineticLaw><math xmlns="http://www.w3.org/1998/Math/MathML"><apply><ci> LOWER_BOUND </ci><ci> UPPER_BOUND </ci><ci> OBJECTIVE_COEFFICIENT </ci></apply></math><listOfParameters><parameter id="LOWER_BOUND" value=" -1000.00000000"/><parameter id="UPPER_BOUND" value="  1000.00000000"/><parameter id="OBJECTIVE_COEFFICIENT" value="     0.00000000"/></listOfParameters></kineticLaw></reaction>
<reaction id="R_MGSA" name="methylglyoxal synthase" reversible="false"><notes><html:p>GENE_ASSOCIATION: ( FAEPRAA2165_01421 and FAEPRAA2165_01565 )</html:p><html:p>SUBSYSTEM: Pyruvate</html:p><html:p>PROTEIN_CLASS: K01734</html:p></notes><listOfReactants><speciesReference species="M_m103" stoichiometry="1"/></listOfReactants><listOfProducts><speciesReference species="M_m9" stoichiometry="1"></speciesReference><speciesReference species="M_m142" stoichiometry="1"></speciesReference></listOfProducts><kineticLaw><math xmlns="http://www.w3.org/1998/Math/MathML"><apply><ci> LOWER_BOUND </ci><ci> UPPER_BOUND </ci><ci> OBJECTIVE_COEFFICIENT </ci></apply></math><listOfParameters><parameter id="LOWER_BOUND" value="     0.00000000"/><parameter id="UPPER_BOUND" value="  1000.00000000"/><parameter id="OBJECTIVE_COEFFICIENT" value="     0.00000000"/></listOfParameters></kineticLaw></reaction>
<reaction id="R_CODH2r" name="carbon monoxide dehydrogenase / acetyl-CoA synthase 2" reversible="true"><notes><html:p>GENE_ASSOCIATION: FAEPRAA2165_01590</html:p><html:p>SUBSYSTEM: Pyruvate</html:p><html:p>PROTEIN_CLASS: K03518:K03519:K03520:K00198:K00196</html:p></notes><listOfReactants><speciesReference species="M_m8" stoichiometry="1"/><speciesReference species="M_m117" stoichiometry="2"/><speciesReference species="M_m143" stoichiometry="1"/></listOfReactants><listOfProducts><speciesReference species="M_m7" stoichiometry="2"></speciesReference><speciesReference species="M_m22" stoichiometry="1"></speciesReference><speciesReference species="M_m118" stoichiometry="2"></speciesReference></listOfProducts><kineticLaw><math xmlns="http://www.w3.org/1998/Math/MathML"><apply><ci> LOWER_BOUND </ci><ci> UPPER_BOUND </ci><ci> OBJECTIVE_COEFFICIENT </ci></apply></math><listOfParameters><parameter id="LOWER_BOUND" value=" -1000.00000000"/><parameter id="UPPER_BOUND" value="  1000.00000000"/><parameter id="OBJECTIVE_COEFFICIENT" value="     0.00000000"/></listOfParameters></kineticLaw></reaction>
<reaction id="R_RPI" name="ribose-5-phosphate isomerase" reversible="true"><notes><html:p>GENE_ASSOCIATION: FAEPRAA2165_01115</html:p><html:p>SUBSYSTEM: PPP</html:p><html:p>PROTEIN_CLASS: 5.3.1.6</html:p></notes><listOfReactants><speciesReference species="M_m145" stoichiometry="1"/></listOfReactants><listOfProducts><speciesReference species="M_m144" stoichiometry="1"></speciesReference></listOfProducts><kineticLaw><math xmlns="http://www.w3.org/1998/Math/MathML"><apply><ci> LOWER_BOUND </ci><ci> UPPER_BOUND </ci><ci> OBJECTIVE_COEFFICIENT </ci></apply></math><listOfParameters><parameter id="LOWER_BOUND" value=" -1000.00000000"/><parameter id="UPPER_BOUND" value="  1000.00000000"/><parameter id="OBJECTIVE_COEFFICIENT" value="     0.00000000"/></listOfParameters></kineticLaw></reaction>
<reaction id="R_RPE" name="ribulose 5-phosphate 3-epimerase" reversible="true"><notes><html:p>GENE_ASSOCIATION: FAEPRAA2165_02636</html:p><html:p>SUBSYSTEM: PPP</html:p><html:p>PROTEIN_CLASS: 5.1.3.1</html:p></notes><listOfReactants><speciesReference species="M_m144" stoichiometry="1"/></listOfReactants><listOfProducts><speciesReference species="M_m146" stoichiometry="1"></speciesReference></listOfProducts><kineticLaw><math xmlns="http://www.w3.org/1998/Math/MathML"><apply><ci> LOWER_BOUND </ci><ci> UPPER_BOUND </ci><ci> OBJECTIVE_COEFFICIENT </ci></apply></math><listOfParameters><parameter id="LOWER_BOUND" value=" -1000.00000000"/><parameter id="UPPER_BOUND" value="  1000.00000000"/><parameter id="OBJECTIVE_COEFFICIENT" value="     0.00000000"/></listOfParameters></kineticLaw></reaction>
<reaction id="R_TKT1" name="transketolase" reversible="true"><notes><html:p>GENE_ASSOCIATION: ( FAEPRAA2165_00033 and FAEPRAA2165_00034 )</html:p><html:p>SUBSYSTEM: PPP</html:p><html:p>PROTEIN_CLASS: 2.2.1.1</html:p></notes><listOfReactants><speciesReference species="M_m145" stoichiometry="1"/><speciesReference species="M_m146" stoichiometry="1"/></listOfReactants><listOfProducts><speciesReference species="M_m104" stoichiometry="1"></speciesReference><speciesReference species="M_m147" stoichiometry="1"></speciesReference></listOfProducts><kineticLaw><math xmlns="http://www.w3.org/1998/Math/MathML"><apply><ci> LOWER_BOUND </ci><ci> UPPER_BOUND </ci><ci> OBJECTIVE_COEFFICIENT </ci></apply></math><listOfParameters><parameter id="LOWER_BOUND" value=" -1000.00000000"/><parameter id="UPPER_BOUND" value="  1000.00000000"/><parameter id="OBJECTIVE_COEFFICIENT" value="     0.00000000"/></listOfParameters></kineticLaw></reaction>
<reaction id="R_TKT2" name="transketolase" reversible="true"><notes><html:p>GENE_ASSOCIATION: ( FAEPRAA2165_00033 and FAEPRAA2165_00034 )</html:p><html:p>SUBSYSTEM: PPP</html:p><html:p>PROTEIN_CLASS: 2.2.1.1</html:p></notes><listOfReactants><speciesReference species="M_m146" stoichiometry="1"/><speciesReference species="M_m148" stoichiometry="1"/></listOfReactants><listOfProducts><speciesReference species="M_m101" stoichiometry="1"></speciesReference><speciesReference species="M_m104" stoichiometry="1"></speciesReference></listOfProducts><kineticLaw><math xmlns="http://www.w3.org/1998/Math/MathML"><apply><ci> LOWER_BOUND </ci><ci> UPPER_BOUND </ci><ci> OBJECTIVE_COEFFICIENT </ci></apply></math><listOfParameters><parameter id="LOWER_BOUND" value=" -1000.00000000"/><parameter id="UPPER_BOUND" value="  1000.00000000"/><parameter id="OBJECTIVE_COEFFICIENT" value="     0.00000000"/></listOfParameters></kineticLaw></reaction>
<reaction id="R_PPM" name="phosphopentomutase" reversible="true"><notes><html:p>GENE_ASSOCIATION: FAEPRAA2165_00965</html:p><html:p>SUBSYSTEM: PPP</html:p><html:p>PROTEIN_CLASS: 5.4.2.7</html:p></notes><listOfReactants><speciesReference species="M_m149" stoichiometry="1"/></listOfReactants><listOfProducts><speciesReference species="M_m145" stoichiometry="1"></speciesReference></listOfProducts><kineticLaw><math xmlns="http://www.w3.org/1998/Math/MathML"><apply><ci> LOWER_BOUND </ci><ci> UPPER_BOUND </ci><ci> OBJECTIVE_COEFFICIENT </ci></apply></math><listOfParameters><parameter id="LOWER_BOUND" value=" -1000.00000000"/><parameter id="UPPER_BOUND" value="  1000.00000000"/><parameter id="OBJECTIVE_COEFFICIENT" value="     0.00000000"/></listOfParameters></kineticLaw></reaction>
<reaction id="R_PRPPS" name="phosphoribosylpyrophosphate synthetase" reversible="true"><notes><html:p>GENE_ASSOCIATION: FAEPRAA2165_03470</html:p><html:p>SUBSYSTEM: PPP</html:p><html:p>PROTEIN_CLASS: 2.7.6.1</html:p></notes><listOfReactants><speciesReference species="M_m6" stoichiometry="1"/><speciesReference species="M_m145" stoichiometry="1"/></listOfReactants><listOfProducts><speciesReference species="M_m7" stoichiometry="1"></speciesReference><speciesReference species="M_m139" stoichiometry="1"></speciesReference><speciesReference species="M_m150" stoichiometry="1"></speciesReference></listOfProducts><kineticLaw><math xmlns="http://www.w3.org/1998/Math/MathML"><apply><ci> LOWER_BOUND </ci><ci> UPPER_BOUND </ci><ci> OBJECTIVE_COEFFICIENT </ci></apply></math><listOfParameters><parameter id="LOWER_BOUND" value=" -1000.00000000"/><parameter id="UPPER_BOUND" value="  1000.00000000"/><parameter id="OBJECTIVE_COEFFICIENT" value="     0.00000000"/></listOfParameters></kineticLaw></reaction>
<reaction id="R_R1PK" name="ribose 1-phosphokinase" reversible="false"><notes><html:p>SUBSYSTEM: PPP</html:p></notes><listOfReactants><speciesReference species="M_m6" stoichiometry="1"/><speciesReference species="M_m149" stoichiometry="1"/></listOfReactants><listOfProducts><speciesReference species="M_m5" stoichiometry="1"></speciesReference><speciesReference species="M_m7" stoichiometry="1"></speciesReference><speciesReference species="M_m151" stoichiometry="1"></speciesReference></listOfProducts><kineticLaw><math xmlns="http://www.w3.org/1998/Math/MathML"><apply><ci> LOWER_BOUND </ci><ci> UPPER_BOUND </ci><ci> OBJECTIVE_COEFFICIENT </ci></apply></math><listOfParameters><parameter id="LOWER_BOUND" value="     0.00000000"/><parameter id="UPPER_BOUND" value="  1000.00000000"/><parameter id="OBJECTIVE_COEFFICIENT" value="     0.00000000"/></listOfParameters></kineticLaw></reaction>
<reaction id="R_DRPA" name="deoxyribose-phosphate aldolase" reversible="false"><notes><html:p>GENE_ASSOCIATION: FAEPRAA2165_00345</html:p><html:p>SUBSYSTEM: PPP</html:p><html:p>PROTEIN_CLASS: 4.1.2.4</html:p></notes><listOfReactants><speciesReference species="M_m152" stoichiometry="1"/></listOfReactants><listOfProducts><speciesReference species="M_m104" stoichiometry="1"></speciesReference><speciesReference species="M_m153" stoichiometry="1"></speciesReference></listOfProducts><kineticLaw><math xmlns="http://www.w3.org/1998/Math/MathML"><apply><ci> LOWER_BOUND </ci><ci> UPPER_BOUND </ci><ci> OBJECTIVE_COEFFICIENT </ci></apply></math><listOfParameters><parameter id="LOWER_BOUND" value="     0.00000000"/><parameter id="UPPER_BOUND" value="  1000.00000000"/><parameter id="OBJECTIVE_COEFFICIENT" value="     0.00000000"/></listOfParameters></kineticLaw></reaction>
<reaction id="R_PPM2" name="phosphopentomutase 2 (deoxyribose)" reversible="true"><notes><html:p>GENE_ASSOCIATION: FAEPRAA2165_00965</html:p><html:p>SUBSYSTEM: PPP</html:p><html:p>PROTEIN_CLASS: 5.4.2.7</html:p></notes><listOfReactants><speciesReference species="M_m154" stoichiometry="1"/></listOfReactants><listOfProducts><speciesReference species="M_m152" stoichiometry="1"></speciesReference></listOfProducts><kineticLaw><math xmlns="http://www.w3.org/1998/Math/MathML"><apply><ci> LOWER_BOUND </ci><ci> UPPER_BOUND </ci><ci> OBJECTIVE_COEFFICIENT </ci></apply></math><listOfParameters><parameter id="LOWER_BOUND" value=" -1000.00000000"/><parameter id="UPPER_BOUND" value="  1000.00000000"/><parameter id="OBJECTIVE_COEFFICIENT" value="     0.00000000"/></listOfParameters></kineticLaw></reaction>
<reaction id="R_ASNN" name="L-asparaginase" reversible="false"><notes><html:p>GENE_ASSOCIATION: FAEPRAA2165_02755</html:p><html:p>SUBSYSTEM: Alanine and Aspartate and Glutamate</html:p><html:p>PROTEIN_CLASS: 3.5.1.1</html:p></notes><listOfReactants><speciesReference species="M_m8" stoichiometry="1"/><speciesReference species="M_m82" stoichiometry="1"/></listOfReactants><listOfProducts><speciesReference species="M_m12" stoichiometry="1"></speciesReference><speciesReference species="M_m155" stoichiometry="1"></speciesReference></listOfProducts><kineticLaw><math xmlns="http://www.w3.org/1998/Math/MathML"><apply><ci> LOWER_BOUND </ci><ci> UPPER_BOUND </ci><ci> OBJECTIVE_COEFFICIENT </ci></apply></math><listOfParameters><parameter id="LOWER_BOUND" value="     0.00000000"/><parameter id="UPPER_BOUND" value="  1000.00000000"/><parameter id="OBJECTIVE_COEFFICIENT" value="     0.00000000"/></listOfParameters></kineticLaw></reaction>
<reaction id="R_ASNS1" name="asparagine synthase (glutamine-hydrolysing)" reversible="false"><notes><html:p>GENE_ASSOCIATION: FAEPRAA2165_01847</html:p><html:p>SUBSYSTEM: Alanine and Aspartate and Glutamate</html:p><html:p>PROTEIN_CLASS: 6.3.5.4</html:p></notes><listOfReactants><speciesReference species="M_m6" stoichiometry="1"/><speciesReference species="M_m8" stoichiometry="1"/><speciesReference species="M_m155" stoichiometry="1"/><speciesReference species="M_m158" stoichiometry="1"/></listOfReactants><listOfProducts><speciesReference species="M_m7" stoichiometry="1"></speciesReference><speciesReference species="M_m82" stoichiometry="1"></speciesReference><speciesReference species="M_m114" stoichiometry="1"></speciesReference><speciesReference species="M_m139" stoichiometry="1"></speciesReference><speciesReference species="M_m156" stoichiometry="1"></speciesReference></listOfProducts><kineticLaw><math xmlns="http://www.w3.org/1998/Math/MathML"><apply><ci> LOWER_BOUND </ci><ci> UPPER_BOUND </ci><ci> OBJECTIVE_COEFFICIENT </ci></apply></math><listOfParameters><parameter id="LOWER_BOUND" value="     0.00000000"/><parameter id="UPPER_BOUND" value="  1000.00000000"/><parameter id="OBJECTIVE_COEFFICIENT" value="     0.00000000"/></listOfParameters></kineticLaw></reaction>
<reaction id="R_ASNS2" name="asparagine synthetase" reversible="false"><notes><html:p>GENE_ASSOCIATION: FAEPRAA2165_02806</html:p><html:p>SUBSYSTEM: Alanine and Aspartate and Glutamate</html:p><html:p>PROTEIN_CLASS: 6.3.1.1</html:p></notes><listOfReactants><speciesReference species="M_m6" stoichiometry="1"/><speciesReference species="M_m12" stoichiometry="1"/><speciesReference species="M_m155" stoichiometry="1"/></listOfReactants><listOfProducts><speciesReference species="M_m7" stoichiometry="1"></speciesReference><speciesReference species="M_m82" stoichiometry="1"></speciesReference><speciesReference species="M_m114" stoichiometry="1"></speciesReference><speciesReference species="M_m139" stoichiometry="1"></speciesReference></listOfProducts><kineticLaw><math xmlns="http://www.w3.org/1998/Math/MathML"><apply><ci> LOWER_BOUND </ci><ci> UPPER_BOUND </ci><ci> OBJECTIVE_COEFFICIENT </ci></apply></math><listOfParameters><parameter id="LOWER_BOUND" value="     0.00000000"/><parameter id="UPPER_BOUND" value="  1000.00000000"/><parameter id="OBJECTIVE_COEFFICIENT" value="     0.00000000"/></listOfParameters></kineticLaw></reaction>
<reaction id="R_ASPTA" name="aspartate transaminase" reversible="true"><notes><html:p>GENE_ASSOCIATION: FAEPRAA2165_00671</html:p><html:p>SUBSYSTEM: Alanine and Aspartate and Glutamate</html:p><html:p>PROTEIN_CLASS: 2.6.1.1</html:p></notes><listOfReactants><speciesReference species="M_m127" stoichiometry="1"/><speciesReference species="M_m155" stoichiometry="1"/></listOfReactants><listOfProducts><speciesReference species="M_m126" stoichiometry="1"></speciesReference><speciesReference species="M_m156" stoichiometry="1"></speciesReference></listOfProducts><kineticLaw><math xmlns="http://www.w3.org/1998/Math/MathML"><apply><ci> LOWER_BOUND </ci><ci> UPPER_BOUND </ci><ci> OBJECTIVE_COEFFICIENT </ci></apply></math><listOfParameters><parameter id="LOWER_BOUND" value=" -1000.00000000"/><parameter id="UPPER_BOUND" value="  1000.00000000"/><parameter id="OBJECTIVE_COEFFICIENT" value="     0.00000000"/></listOfParameters></kineticLaw></reaction>
<reaction id="R_GLNS" name="glutamine synthetase" reversible="false"><notes><html:p>GENE_ASSOCIATION: FAEPRAA2165_02489</html:p><html:p>SUBSYSTEM: Alanine and Aspartate and Glutamate</html:p><html:p>PROTEIN_CLASS: 6.3.1.2</html:p></notes><listOfReactants><speciesReference species="M_m6" stoichiometry="1"/><speciesReference species="M_m12" stoichiometry="1"/><speciesReference species="M_m156" stoichiometry="1"/></listOfReactants><listOfProducts><speciesReference species="M_m5" stoichiometry="1"></speciesReference><speciesReference species="M_m7" stoichiometry="1"></speciesReference><speciesReference species="M_m9" stoichiometry="1"></speciesReference><speciesReference species="M_m158" stoichiometry="1"></speciesReference></listOfProducts><kineticLaw><math xmlns="http://www.w3.org/1998/Math/MathML"><apply><ci> LOWER_BOUND </ci><ci> UPPER_BOUND </ci><ci> OBJECTIVE_COEFFICIENT </ci></apply></math><listOfParameters><parameter id="LOWER_BOUND" value="     0.00000000"/><parameter id="UPPER_BOUND" value="  1000.00000000"/><parameter id="OBJECTIVE_COEFFICIENT" value="     0.00000000"/></listOfParameters></kineticLaw></reaction>
<reaction id="R_GLUSy" name="glutamate synthase (NADPH)" reversible="false"><notes><html:p>GENE_ASSOCIATION: ( FAEPRAA2165_00732 and FAEPRAA2165_02189 and FAEPRAA2165_02500 )</html:p><html:p>SUBSYSTEM: Alanine and Aspartate and Glutamate</html:p><html:p>PROTEIN_CLASS: 1.4.1.13</html:p></notes><listOfReactants><speciesReference species="M_m7" stoichiometry="1"/><speciesReference species="M_m116" stoichiometry="1"/><speciesReference species="M_m127" stoichiometry="1"/><speciesReference species="M_m158" stoichiometry="1"/></listOfReactants><listOfProducts><speciesReference species="M_m115" stoichiometry="1"></speciesReference><speciesReference species="M_m156" stoichiometry="2"></speciesReference></listOfProducts><kineticLaw><math xmlns="http://www.w3.org/1998/Math/MathML"><apply><ci> LOWER_BOUND </ci><ci> UPPER_BOUND </ci><ci> OBJECTIVE_COEFFICIENT </ci></apply></math><listOfParameters><parameter id="LOWER_BOUND" value="     0.00000000"/><parameter id="UPPER_BOUND" value="  1000.00000000"/><parameter id="OBJECTIVE_COEFFICIENT" value="     0.00000000"/></listOfParameters></kineticLaw></reaction>
<reaction id="R_GLUDy" name="glutamate dehydrogenase (NADP)" reversible="true"><notes><html:p>GENE_ASSOCIATION: FAEPRAA2165_02184</html:p><html:p>SUBSYSTEM: Alanine and Aspartate and Glutamate</html:p><html:p>PROTEIN_CLASS: 1.4.1.4</html:p></notes><listOfReactants><speciesReference species="M_m8" stoichiometry="1"/><speciesReference species="M_m115" stoichiometry="1"/><speciesReference species="M_m156" stoichiometry="1"/></listOfReactants><listOfProducts><speciesReference species="M_m7" stoichiometry="1"></speciesReference><speciesReference species="M_m12" stoichiometry="1"></speciesReference><speciesReference species="M_m116" stoichiometry="1"></speciesReference><speciesReference species="M_m127" stoichiometry="1"></speciesReference></listOfProducts><kineticLaw><math xmlns="http://www.w3.org/1998/Math/MathML"><apply><ci> LOWER_BOUND </ci><ci> UPPER_BOUND </ci><ci> OBJECTIVE_COEFFICIENT </ci></apply></math><listOfParameters><parameter id="LOWER_BOUND" value=" -1000.00000000"/><parameter id="UPPER_BOUND" value="  1000.00000000"/><parameter id="OBJECTIVE_COEFFICIENT" value="     0.00000000"/></listOfParameters></kineticLaw></reaction>
<reaction id="R_RHEA_13756" name="Glutamate synthase [NADH]" reversible="false"><notes><html:p>GENE_ASSOCIATION: ( FAEPRAA2165_00732 and FAEPRAA2165_02189 and FAEPRAA2165_02500 )</html:p><html:p>SUBSYSTEM: Alanine and Aspartate and Glutamate</html:p><html:p>PROTEIN_CLASS: 1.4.1.14</html:p></notes><listOfReactants><speciesReference species="M_m107" stoichiometry="1"/><speciesReference species="M_m127" stoichiometry="1"/><speciesReference species="M_m158" stoichiometry="1"/></listOfReactants><listOfProducts><speciesReference species="M_m106" stoichiometry="1"></speciesReference><speciesReference species="M_m156" stoichiometry="2"></speciesReference></listOfProducts><kineticLaw><math xmlns="http://www.w3.org/1998/Math/MathML"><apply><ci> LOWER_BOUND </ci><ci> UPPER_BOUND </ci><ci> OBJECTIVE_COEFFICIENT </ci></apply></math><listOfParameters><parameter id="LOWER_BOUND" value="     0.00000000"/><parameter id="UPPER_BOUND" value="  1000.00000000"/><parameter id="OBJECTIVE_COEFFICIENT" value="     0.00000000"/></listOfParameters></kineticLaw></reaction>
<reaction id="R_PSERT" name="phosphoserine transaminase" reversible="false"><notes><html:p>GENE_ASSOCIATION: FAEPRAA2165_00422</html:p><html:p>SUBSYSTEM: Glycine and Serine and Threonine</html:p><html:p>PROTEIN_CLASS: 2.6.1.52</html:p></notes><listOfReactants><speciesReference species="M_m156" stoichiometry="1"/><speciesReference species="M_m160" stoichiometry="1"/></listOfReactants><listOfProducts><speciesReference species="M_m127" stoichiometry="1"></speciesReference><speciesReference species="M_m161" stoichiometry="1"></speciesReference></listOfProducts><kineticLaw><math xmlns="http://www.w3.org/1998/Math/MathML"><apply><ci> LOWER_BOUND </ci><ci> UPPER_BOUND </ci><ci> OBJECTIVE_COEFFICIENT </ci></apply></math><listOfParameters><parameter id="LOWER_BOUND" value="     0.00000000"/><parameter id="UPPER_BOUND" value="  1000.00000000"/><parameter id="OBJECTIVE_COEFFICIENT" value="     0.00000000"/></listOfParameters></kineticLaw></reaction>
<reaction id="R_SERD_L" name="L-serine deaminase" reversible="false"><notes><html:p>GENE_ASSOCIATION: ( FAEPRAA2165_00209 and FAEPRAA2165_00210 )</html:p><html:p>SUBSYSTEM: Glycine and Serine and Threonine</html:p><html:p>PROTEIN_CLASS: 4.3.1.17</html:p></notes><listOfReactants><speciesReference species="M_m75" stoichiometry="1"/></listOfReactants><listOfProducts><speciesReference species="M_m12" stoichiometry="1"></speciesReference><speciesReference species="M_m99" stoichiometry="1"></speciesReference></listOfProducts><kineticLaw><math xmlns="http://www.w3.org/1998/Math/MathML"><apply><ci> LOWER_BOUND </ci><ci> UPPER_BOUND </ci><ci> OBJECTIVE_COEFFICIENT </ci></apply></math><listOfParameters><parameter id="LOWER_BOUND" value="     0.00000000"/><parameter id="UPPER_BOUND" value="     0.00000000"/><parameter id="OBJECTIVE_COEFFICIENT" value="     0.00000000"/></listOfParameters></kineticLaw></reaction>
<reaction id="R_ATHRDHr" name="L-allo-threonine dehydrogenase" reversible="true"><notes><html:p>GENE_ASSOCIATION: FAEPRAA2165_00658</html:p><html:p>SUBSYSTEM: Glycine and Serine and Threonine</html:p><html:p>PROTEIN_CLASS: 4.1.2.5</html:p></notes><listOfReactants><speciesReference species="M_m115" stoichiometry="1"/><speciesReference species="M_m163" stoichiometry="1"/></listOfReactants><listOfProducts><speciesReference species="M_m7" stoichiometry="1"></speciesReference><speciesReference species="M_m116" stoichiometry="1"></speciesReference><speciesReference species="M_m162" stoichiometry="1"></speciesReference></listOfProducts><kineticLaw><math xmlns="http://www.w3.org/1998/Math/MathML"><apply><ci> LOWER_BOUND </ci><ci> UPPER_BOUND </ci><ci> OBJECTIVE_COEFFICIENT </ci></apply></math><listOfParameters><parameter id="LOWER_BOUND" value=" -1000.00000000"/><parameter id="UPPER_BOUND" value="  1000.00000000"/><parameter id="OBJECTIVE_COEFFICIENT" value="     0.00000000"/></listOfParameters></kineticLaw></reaction>
<reaction id="R_THRA2i" name="L-allo-Threonine Aldolase" reversible="false"><notes><html:p>GENE_ASSOCIATION: FAEPRAA2165_00658</html:p><html:p>SUBSYSTEM: Glycine and Serine and Threonine</html:p><html:p>PROTEIN_CLASS: 4.1.2.5</html:p></notes><listOfReactants><speciesReference species="M_m163" stoichiometry="1"/></listOfReactants><listOfProducts><speciesReference species="M_m94" stoichiometry="1"></speciesReference><speciesReference species="M_m153" stoichiometry="1"></speciesReference></listOfProducts><kineticLaw><math xmlns="http://www.w3.org/1998/Math/MathML"><apply><ci> LOWER_BOUND </ci><ci> UPPER_BOUND </ci><ci> OBJECTIVE_COEFFICIENT </ci></apply></math><listOfParameters><parameter id="LOWER_BOUND" value="     0.00000000"/><parameter id="UPPER_BOUND" value="  1000.00000000"/><parameter id="OBJECTIVE_COEFFICIENT" value="     0.00000000"/></listOfParameters></kineticLaw></reaction>
<reaction id="R_THRAi" name="Threonine aldolase" reversible="false"><notes><html:p>GENE_ASSOCIATION: FAEPRAA2165_00658</html:p><html:p>SUBSYSTEM: Glycine and Serine and Threonine</html:p><html:p>PROTEIN_CLASS: 4.1.2.5</html:p></notes><listOfReactants><speciesReference species="M_m63" stoichiometry="1"/></listOfReactants><listOfProducts><speciesReference species="M_m94" stoichiometry="1"></speciesReference><speciesReference species="M_m153" stoichiometry="1"></speciesReference></listOfProducts><kineticLaw><math xmlns="http://www.w3.org/1998/Math/MathML"><apply><ci> LOWER_BOUND </ci><ci> UPPER_BOUND </ci><ci> OBJECTIVE_COEFFICIENT </ci></apply></math><listOfParameters><parameter id="LOWER_BOUND" value="     0.00000000"/><parameter id="UPPER_BOUND" value="  1000.00000000"/><parameter id="OBJECTIVE_COEFFICIENT" value="     0.00000000"/></listOfParameters></kineticLaw></reaction>
<reaction id="R_THRS" name="threonine synthase" reversible="false"><notes><html:p>GENE_ASSOCIATION: FAEPRAA2165_02385</html:p><html:p>SUBSYSTEM: Glycine and Serine and Threonine</html:p><html:p>PROTEIN_CLASS: 4.2.3.1</html:p></notes><listOfReactants><speciesReference species="M_m8" stoichiometry="1"/><speciesReference species="M_m164" stoichiometry="1"/></listOfReactants><listOfProducts><speciesReference species="M_m9" stoichiometry="1"></speciesReference><speciesReference species="M_m63" stoichiometry="1"></speciesReference></listOfProducts><kineticLaw><math xmlns="http://www.w3.org/1998/Math/MathML"><apply><ci> LOWER_BOUND </ci><ci> UPPER_BOUND </ci><ci> OBJECTIVE_COEFFICIENT </ci></apply></math><listOfParameters><parameter id="LOWER_BOUND" value="     0.00000000"/><parameter id="UPPER_BOUND" value="  1000.00000000"/><parameter id="OBJECTIVE_COEFFICIENT" value="     0.00000000"/></listOfParameters></kineticLaw></reaction>
<reaction id="R_HSK" name="homoserine kinase" reversible="false"><notes><html:p>GENE_ASSOCIATION: FAEPRAA2165_02143</html:p><html:p>SUBSYSTEM: Glycine and Serine and Threonine</html:p><html:p>PROTEIN_CLASS: 2.7.1.39</html:p></notes><listOfReactants><speciesReference species="M_m6" stoichiometry="1"/><speciesReference species="M_m165" stoichiometry="1"/></listOfReactants><listOfProducts><speciesReference species="M_m5" stoichiometry="1"></speciesReference><speciesReference species="M_m7" stoichiometry="1"></speciesReference><speciesReference species="M_m164" stoichiometry="1"></speciesReference></listOfProducts><kineticLaw><math xmlns="http://www.w3.org/1998/Math/MathML"><apply><ci> LOWER_BOUND </ci><ci> UPPER_BOUND </ci><ci> OBJECTIVE_COEFFICIENT </ci></apply></math><listOfParameters><parameter id="LOWER_BOUND" value="     0.00000000"/><parameter id="UPPER_BOUND" value="  1000.00000000"/><parameter id="OBJECTIVE_COEFFICIENT" value="     0.00000000"/></listOfParameters></kineticLaw></reaction>
<reaction id="R_HSDy" name="homoserine dehydrogenase (NADPH)" reversible="true"><notes><html:p>GENE_ASSOCIATION: FAEPRAA2165_02144</html:p><html:p>SUBSYSTEM: Glycine and Serine and Threonine</html:p><html:p>PROTEIN_CLASS: 1.1.1.3</html:p></notes><listOfReactants><speciesReference species="M_m115" stoichiometry="1"/><speciesReference species="M_m165" stoichiometry="1"/></listOfReactants><listOfProducts><speciesReference species="M_m7" stoichiometry="1"></speciesReference><speciesReference species="M_m116" stoichiometry="1"></speciesReference><speciesReference species="M_m166" stoichiometry="1"></speciesReference></listOfProducts><kineticLaw><math xmlns="http://www.w3.org/1998/Math/MathML"><apply><ci> LOWER_BOUND </ci><ci> UPPER_BOUND </ci><ci> OBJECTIVE_COEFFICIENT </ci></apply></math><listOfParameters><parameter id="LOWER_BOUND" value=" -1000.00000000"/><parameter id="UPPER_BOUND" value="  1000.00000000"/><parameter id="OBJECTIVE_COEFFICIENT" value="     0.00000000"/></listOfParameters></kineticLaw></reaction>
<reaction id="R_ASAD" name="aspartate-semialdehyde dehydrogenase" reversible="true"><notes><html:p>GENE_ASSOCIATION: FAEPRAA2165_02314</html:p><html:p>SUBSYSTEM: Glycine and Serine and Threonine</html:p><html:p>PROTEIN_CLASS: 1.2.1.11</html:p></notes><listOfReactants><speciesReference species="M_m9" stoichiometry="1"/><speciesReference species="M_m115" stoichiometry="1"/><speciesReference species="M_m166" stoichiometry="1"/></listOfReactants><listOfProducts><speciesReference species="M_m7" stoichiometry="1"></speciesReference><speciesReference species="M_m116" stoichiometry="1"></speciesReference><speciesReference species="M_m167" stoichiometry="1"></speciesReference></listOfProducts><kineticLaw><math xmlns="http://www.w3.org/1998/Math/MathML"><apply><ci> LOWER_BOUND </ci><ci> UPPER_BOUND </ci><ci> OBJECTIVE_COEFFICIENT </ci></apply></math><listOfParameters><parameter id="LOWER_BOUND" value=" -1000.00000000"/><parameter id="UPPER_BOUND" value="  1000.00000000"/><parameter id="OBJECTIVE_COEFFICIENT" value="     0.00000000"/></listOfParameters></kineticLaw></reaction>
<reaction id="R_ASPK" name="aspartate kinase" reversible="true"><notes><html:p>GENE_ASSOCIATION: FAEPRAA2165_02142</html:p><html:p>SUBSYSTEM: Glycine and Serine and Threonine</html:p><html:p>PROTEIN_CLASS: 2.7.2.4</html:p></notes><listOfReactants><speciesReference species="M_m6" stoichiometry="1"/><speciesReference species="M_m155" stoichiometry="1"/></listOfReactants><listOfProducts><speciesReference species="M_m5" stoichiometry="1"></speciesReference><speciesReference species="M_m167" stoichiometry="1"></speciesReference></listOfProducts><kineticLaw><math xmlns="http://www.w3.org/1998/Math/MathML"><apply><ci> LOWER_BOUND </ci><ci> UPPER_BOUND </ci><ci> OBJECTIVE_COEFFICIENT </ci></apply></math><listOfParameters><parameter id="LOWER_BOUND" value=" -1000.00000000"/><parameter id="UPPER_BOUND" value="  1000.00000000"/><parameter id="OBJECTIVE_COEFFICIENT" value="     0.00000000"/></listOfParameters></kineticLaw></reaction>
<reaction id="R_HPYRRy" name="Hydroxypyruvate reductase (NADPH)" reversible="false"><notes><html:p>GENE_ASSOCIATION: FAEPRAA2165_02915</html:p><html:p>SUBSYSTEM: Glycine and Serine and Threonine</html:p><html:p>PROTEIN_CLASS: 1.1.1.81</html:p></notes><listOfReactants><speciesReference species="M_m7" stoichiometry="1"/><speciesReference species="M_m116" stoichiometry="1"/><speciesReference species="M_m169" stoichiometry="1"/></listOfReactants><listOfProducts><speciesReference species="M_m115" stoichiometry="1"></speciesReference><speciesReference species="M_m168" stoichiometry="1"></speciesReference></listOfProducts><kineticLaw><math xmlns="http://www.w3.org/1998/Math/MathML"><apply><ci> LOWER_BOUND </ci><ci> UPPER_BOUND </ci><ci> OBJECTIVE_COEFFICIENT </ci></apply></math><listOfParameters><parameter id="LOWER_BOUND" value="     0.00000000"/><parameter id="UPPER_BOUND" value="  1000.00000000"/><parameter id="OBJECTIVE_COEFFICIENT" value="     0.00000000"/></listOfParameters></kineticLaw></reaction>
<reaction id="R_HPYRRy1" name="Hydroxypyruvate reductase (NADPH)" reversible="false"><notes><html:p>GENE_ASSOCIATION: FAEPRAA2165_01388</html:p><html:p>SUBSYSTEM: Glycine and Serine and Threonine</html:p><html:p>PROTEIN_CLASS: 1.1.1.29</html:p></notes><listOfReactants><speciesReference species="M_m7" stoichiometry="1"/><speciesReference species="M_m107" stoichiometry="1"/><speciesReference species="M_m169" stoichiometry="1"/></listOfReactants><listOfProducts><speciesReference species="M_m106" stoichiometry="1"></speciesReference><speciesReference species="M_m168" stoichiometry="1"></speciesReference></listOfProducts><kineticLaw><math xmlns="http://www.w3.org/1998/Math/MathML"><apply><ci> LOWER_BOUND </ci><ci> UPPER_BOUND </ci><ci> OBJECTIVE_COEFFICIENT </ci></apply></math><listOfParameters><parameter id="LOWER_BOUND" value="     0.00000000"/><parameter id="UPPER_BOUND" value="  1000.00000000"/><parameter id="OBJECTIVE_COEFFICIENT" value="     0.00000000"/></listOfParameters></kineticLaw></reaction>
<reaction id="R_PGCD" name="phosphoglycerate dehydrogenase" reversible="false"><notes><html:p>GENE_ASSOCIATION: FAEPRAA2165_00423</html:p><html:p>SUBSYSTEM: Glycine and Serine and Threonine</html:p><html:p>PROTEIN_CLASS: 1.1.1.95</html:p></notes><listOfReactants><speciesReference species="M_m106" stoichiometry="1"/><speciesReference species="M_m108" stoichiometry="1"/></listOfReactants><listOfProducts><speciesReference species="M_m7" stoichiometry="1"></speciesReference><speciesReference species="M_m107" stoichiometry="1"></speciesReference><speciesReference species="M_m160" stoichiometry="1"></speciesReference></listOfProducts><kineticLaw><math xmlns="http://www.w3.org/1998/Math/MathML"><apply><ci> LOWER_BOUND </ci><ci> UPPER_BOUND </ci><ci> OBJECTIVE_COEFFICIENT </ci></apply></math><listOfParameters><parameter id="LOWER_BOUND" value="     0.00000000"/><parameter id="UPPER_BOUND" value="  1000.00000000"/><parameter id="OBJECTIVE_COEFFICIENT" value="     0.00000000"/></listOfParameters></kineticLaw></reaction>
<reaction id="R_AGPR" name="N-acetyl-g-glutamyl-phosphate reductase" reversible="true"><notes><html:p>GENE_ASSOCIATION: FAEPRAA2165_00168</html:p><html:p>SUBSYSTEM: Arginine and Proline</html:p><html:p>PROTEIN_CLASS: 1.2.1.38</html:p></notes><listOfReactants><speciesReference species="M_m9" stoichiometry="1"/><speciesReference species="M_m115" stoichiometry="1"/><speciesReference species="M_m170" stoichiometry="1"/></listOfReactants><listOfProducts><speciesReference species="M_m7" stoichiometry="1"></speciesReference><speciesReference species="M_m116" stoichiometry="1"></speciesReference><speciesReference species="M_m171" stoichiometry="1"></speciesReference></listOfProducts><kineticLaw><math xmlns="http://www.w3.org/1998/Math/MathML"><apply><ci> LOWER_BOUND </ci><ci> UPPER_BOUND </ci><ci> OBJECTIVE_COEFFICIENT </ci></apply></math><listOfParameters><parameter id="LOWER_BOUND" value=" -1000.00000000"/><parameter id="UPPER_BOUND" value="  1000.00000000"/><parameter id="OBJECTIVE_COEFFICIENT" value="     0.00000000"/></listOfParameters></kineticLaw></reaction>
<reaction id="R_G5SD" name="glutamate-5-semialdehyde dehydrogenase" reversible="false"><notes><html:p>GENE_ASSOCIATION: FAEPRAA2165_01567</html:p><html:p>SUBSYSTEM: Arginine and Proline</html:p><html:p>PROTEIN_CLASS: 1.2.1.41</html:p></notes><listOfReactants><speciesReference species="M_m7" stoichiometry="1"/><speciesReference species="M_m116" stoichiometry="1"/><speciesReference species="M_m172" stoichiometry="1"/></listOfReactants><listOfProducts><speciesReference species="M_m9" stoichiometry="1"></speciesReference><speciesReference species="M_m115" stoichiometry="1"></speciesReference><speciesReference species="M_m173" stoichiometry="1"></speciesReference></listOfProducts><kineticLaw><math xmlns="http://www.w3.org/1998/Math/MathML"><apply><ci> LOWER_BOUND </ci><ci> UPPER_BOUND </ci><ci> OBJECTIVE_COEFFICIENT </ci></apply></math><listOfParameters><parameter id="LOWER_BOUND" value="     0.00000000"/><parameter id="UPPER_BOUND" value="  1000.00000000"/><parameter id="OBJECTIVE_COEFFICIENT" value="     0.00000000"/></listOfParameters></kineticLaw></reaction>
<reaction id="R_P5CR" name="pyrroline-5-carboxylate reductase" reversible="false"><notes><html:p>GENE_ASSOCIATION: FAEPRAA2165_01570</html:p><html:p>SUBSYSTEM: Arginine and Proline</html:p><html:p>PROTEIN_CLASS: 1.5.1.2</html:p></notes><listOfReactants><speciesReference species="M_m7" stoichiometry="2"/><speciesReference species="M_m116" stoichiometry="1"/><speciesReference species="M_m174" stoichiometry="1"/></listOfReactants><listOfProducts><speciesReference species="M_m69" stoichiometry="1"></speciesReference><speciesReference species="M_m115" stoichiometry="1"></speciesReference></listOfProducts><kineticLaw><math xmlns="http://www.w3.org/1998/Math/MathML"><apply><ci> LOWER_BOUND </ci><ci> UPPER_BOUND </ci><ci> OBJECTIVE_COEFFICIENT </ci></apply></math><listOfParameters><parameter id="LOWER_BOUND" value="     0.00000000"/><parameter id="UPPER_BOUND" value="  1000.00000000"/><parameter id="OBJECTIVE_COEFFICIENT" value="     0.00000000"/></listOfParameters></kineticLaw></reaction>
<reaction id="R_OCBT" name="ornithine carbamoyltransferase" reversible="true"><notes><html:p>GENE_ASSOCIATION: ( FAEPRAA2165_00163 and FAEPRAA2165_00366 )</html:p><html:p>SUBSYSTEM: Arginine and Proline</html:p><html:p>PROTEIN_CLASS: 2.1.3.3</html:p></notes><listOfReactants><speciesReference species="M_m175" stoichiometry="1"/><speciesReference species="M_m177" stoichiometry="1"/></listOfReactants><listOfProducts><speciesReference species="M_m7" stoichiometry="1"></speciesReference><speciesReference species="M_m9" stoichiometry="1"></speciesReference><speciesReference species="M_m176" stoichiometry="1"></speciesReference></listOfProducts><kineticLaw><math xmlns="http://www.w3.org/1998/Math/MathML"><apply><ci> LOWER_BOUND </ci><ci> UPPER_BOUND </ci><ci> OBJECTIVE_COEFFICIENT </ci></apply></math><listOfParameters><parameter id="LOWER_BOUND" value=" -1000.00000000"/><parameter id="UPPER_BOUND" value="  1000.00000000"/><parameter id="OBJECTIVE_COEFFICIENT" value="     0.00000000"/></listOfParameters></kineticLaw></reaction>
<reaction id="R_ACGS" name="N-acetylglutamate synthase" reversible="false"><notes><html:p>GENE_ASSOCIATION: FAEPRAA2165_00167</html:p><html:p>SUBSYSTEM: Arginine and Proline</html:p><html:p>PROTEIN_CLASS: 2.3.1.1</html:p></notes><listOfReactants><speciesReference species="M_m124" stoichiometry="1"/><speciesReference species="M_m156" stoichiometry="1"/></listOfReactants><listOfProducts><speciesReference species="M_m7" stoichiometry="1"></speciesReference><speciesReference species="M_m125" stoichiometry="1"></speciesReference><speciesReference species="M_m178" stoichiometry="1"></speciesReference></listOfProducts><kineticLaw><math xmlns="http://www.w3.org/1998/Math/MathML"><apply><ci> LOWER_BOUND </ci><ci> UPPER_BOUND </ci><ci> OBJECTIVE_COEFFICIENT </ci></apply></math><listOfParameters><parameter id="LOWER_BOUND" value="     0.00000000"/><parameter id="UPPER_BOUND" value="  1000.00000000"/><parameter id="OBJECTIVE_COEFFICIENT" value="     0.00000000"/></listOfParameters></kineticLaw></reaction>
<reaction id="R_SOTA11" name="Succinylornithine transaminase" reversible="true"><notes><html:p>GENE_ASSOCIATION: FAEPRAA2165_00167</html:p><html:p>SUBSYSTEM: Arginine and Proline</html:p><html:p>PROTEIN_CLASS: 2.3.1.35</html:p></notes><listOfReactants><speciesReference species="M_m156" stoichiometry="1"/><speciesReference species="M_m179" stoichiometry="1"/></listOfReactants><listOfProducts><speciesReference species="M_m177" stoichiometry="1"></speciesReference><speciesReference species="M_m178" stoichiometry="1"></speciesReference></listOfProducts><kineticLaw><math xmlns="http://www.w3.org/1998/Math/MathML"><apply><ci> LOWER_BOUND </ci><ci> UPPER_BOUND </ci><ci> OBJECTIVE_COEFFICIENT </ci></apply></math><listOfParameters><parameter id="LOWER_BOUND" value=" -1000.00000000"/><parameter id="UPPER_BOUND" value="  1000.00000000"/><parameter id="OBJECTIVE_COEFFICIENT" value="     0.00000000"/></listOfParameters></kineticLaw></reaction>
<reaction id="R_SPMDAT1" name="Spermidine acetyltransferase" reversible="false"><notes><html:p>GENE_ASSOCIATION: FAEPRAA2165_03047</html:p><html:p>SUBSYSTEM: Arginine and Proline</html:p><html:p>PROTEIN_CLASS: 2.3.1.57</html:p></notes><listOfReactants><speciesReference species="M_m124" stoichiometry="1"/><speciesReference species="M_m181" stoichiometry="1"/></listOfReactants><listOfProducts><speciesReference species="M_m7" stoichiometry="1"></speciesReference><speciesReference species="M_m125" stoichiometry="1"></speciesReference><speciesReference species="M_m180" stoichiometry="1"></speciesReference></listOfProducts><kineticLaw><math xmlns="http://www.w3.org/1998/Math/MathML"><apply><ci> LOWER_BOUND </ci><ci> UPPER_BOUND </ci><ci> OBJECTIVE_COEFFICIENT </ci></apply></math><listOfParameters><parameter id="LOWER_BOUND" value="     0.00000000"/><parameter id="UPPER_BOUND" value="  1000.00000000"/><parameter id="OBJECTIVE_COEFFICIENT" value="     0.00000000"/></listOfParameters></kineticLaw></reaction>
<reaction id="R_SPMDAT2" name="Spermidine acetyltransferase (N8)" reversible="false"><notes><html:p>GENE_ASSOCIATION: FAEPRAA2165_03047</html:p><html:p>SUBSYSTEM: Arginine and Proline</html:p><html:p>PROTEIN_CLASS: 2.3.1.57</html:p></notes><listOfReactants><speciesReference species="M_m124" stoichiometry="1"/><speciesReference species="M_m181" stoichiometry="1"/></listOfReactants><listOfProducts><speciesReference species="M_m7" stoichiometry="1"></speciesReference><speciesReference species="M_m125" stoichiometry="1"></speciesReference><speciesReference species="M_m182" stoichiometry="1"></speciesReference></listOfProducts><kineticLaw><math xmlns="http://www.w3.org/1998/Math/MathML"><apply><ci> LOWER_BOUND </ci><ci> UPPER_BOUND </ci><ci> OBJECTIVE_COEFFICIENT </ci></apply></math><listOfParameters><parameter id="LOWER_BOUND" value="     0.00000000"/><parameter id="UPPER_BOUND" value="  1000.00000000"/><parameter id="OBJECTIVE_COEFFICIENT" value="     0.00000000"/></listOfParameters></kineticLaw></reaction>
<reaction id="R_SPMS" name="spermidine synthase" reversible="false"><notes><html:p>GENE_ASSOCIATION: FAEPRAA2165_01731</html:p><html:p>SUBSYSTEM: Arginine and Proline</html:p><html:p>PROTEIN_CLASS: 2.5.1.16</html:p></notes><listOfReactants><speciesReference species="M_m184" stoichiometry="1"/><speciesReference species="M_m185" stoichiometry="1"/></listOfReactants><listOfProducts><speciesReference species="M_m7" stoichiometry="1"></speciesReference><speciesReference species="M_m181" stoichiometry="1"></speciesReference><speciesReference species="M_m183" stoichiometry="1"></speciesReference></listOfProducts><kineticLaw><math xmlns="http://www.w3.org/1998/Math/MathML"><apply><ci> LOWER_BOUND </ci><ci> UPPER_BOUND </ci><ci> OBJECTIVE_COEFFICIENT </ci></apply></math><listOfParameters><parameter id="LOWER_BOUND" value="     0.00000000"/><parameter id="UPPER_BOUND" value="  1000.00000000"/><parameter id="OBJECTIVE_COEFFICIENT" value="     0.00000000"/></listOfParameters></kineticLaw></reaction>
<reaction id="R_ACOTA" name="acetylornithine transaminase" reversible="true"><notes><html:p>GENE_ASSOCIATION: FAEPRAA2165_00164</html:p><html:p>SUBSYSTEM: Arginine and Proline</html:p><html:p>PROTEIN_CLASS: 2.6.1.11</html:p></notes><listOfReactants><speciesReference species="M_m127" stoichiometry="1"/><speciesReference species="M_m179" stoichiometry="1"/></listOfReactants><listOfProducts><speciesReference species="M_m156" stoichiometry="1"></speciesReference><speciesReference species="M_m170" stoichiometry="1"></speciesReference></listOfProducts><kineticLaw><math xmlns="http://www.w3.org/1998/Math/MathML"><apply><ci> LOWER_BOUND </ci><ci> UPPER_BOUND </ci><ci> OBJECTIVE_COEFFICIENT </ci></apply></math><listOfParameters><parameter id="LOWER_BOUND" value=" -1000.00000000"/><parameter id="UPPER_BOUND" value="  1000.00000000"/><parameter id="OBJECTIVE_COEFFICIENT" value="     0.00000000"/></listOfParameters></kineticLaw></reaction>
<reaction id="R_GLU5K" name="glutamate 5-kinase" reversible="false"><notes><html:p>GENE_ASSOCIATION: FAEPRAA2165_01568</html:p><html:p>SUBSYSTEM: Arginine and Proline</html:p><html:p>PROTEIN_CLASS: 2.7.2.11</html:p></notes><listOfReactants><speciesReference species="M_m6" stoichiometry="1"/><speciesReference species="M_m156" stoichiometry="1"/></listOfReactants><listOfProducts><speciesReference species="M_m5" stoichiometry="1"></speciesReference><speciesReference species="M_m172" stoichiometry="1"></speciesReference></listOfProducts><kineticLaw><math xmlns="http://www.w3.org/1998/Math/MathML"><apply><ci> LOWER_BOUND </ci><ci> UPPER_BOUND </ci><ci> OBJECTIVE_COEFFICIENT </ci></apply></math><listOfParameters><parameter id="LOWER_BOUND" value="     0.00000000"/><parameter id="UPPER_BOUND" value="  1000.00000000"/><parameter id="OBJECTIVE_COEFFICIENT" value="     0.00000000"/></listOfParameters></kineticLaw></reaction>
<reaction id="R_ACGK" name="acetylglutamate kinase" reversible="false"><notes><html:p>GENE_ASSOCIATION: FAEPRAA2165_00166</html:p><html:p>SUBSYSTEM: Arginine and Proline</html:p><html:p>PROTEIN_CLASS: 2.7.2.8</html:p></notes><listOfReactants><speciesReference species="M_m6" stoichiometry="1"/><speciesReference species="M_m178" stoichiometry="1"/></listOfReactants><listOfProducts><speciesReference species="M_m5" stoichiometry="1"></speciesReference><speciesReference species="M_m171" stoichiometry="1"></speciesReference></listOfProducts><kineticLaw><math xmlns="http://www.w3.org/1998/Math/MathML"><apply><ci> LOWER_BOUND </ci><ci> UPPER_BOUND </ci><ci> OBJECTIVE_COEFFICIENT </ci></apply></math><listOfParameters><parameter id="LOWER_BOUND" value="     0.00000000"/><parameter id="UPPER_BOUND" value="  1000.00000000"/><parameter id="OBJECTIVE_COEFFICIENT" value="     0.00000000"/></listOfParameters></kineticLaw></reaction>
<reaction id="R_AGMT" name="agmatinase" reversible="false"><notes><html:p>GENE_ASSOCIATION: FAEPRAA2165_01730</html:p><html:p>SUBSYSTEM: Arginine and Proline</html:p><html:p>PROTEIN_CLASS: 3.5.3.11</html:p></notes><listOfReactants><speciesReference species="M_m8" stoichiometry="1"/><speciesReference species="M_m186" stoichiometry="1"/></listOfReactants><listOfProducts><speciesReference species="M_m184" stoichiometry="1"></speciesReference><speciesReference species="M_m187" stoichiometry="1"></speciesReference></listOfProducts><kineticLaw><math xmlns="http://www.w3.org/1998/Math/MathML"><apply><ci> LOWER_BOUND </ci><ci> UPPER_BOUND </ci><ci> OBJECTIVE_COEFFICIENT </ci></apply></math><listOfParameters><parameter id="LOWER_BOUND" value="     0.00000000"/><parameter id="UPPER_BOUND" value="  1000.00000000"/><parameter id="OBJECTIVE_COEFFICIENT" value="     0.00000000"/></listOfParameters></kineticLaw></reaction>
<reaction id="R_ARGSL" name="argininosuccinate lyase" reversible="true"><notes><html:p>GENE_ASSOCIATION: FAEPRAA2165_00169</html:p><html:p>SUBSYSTEM: Arginine and Proline</html:p><html:p>PROTEIN_CLASS: 4.3.2.1</html:p></notes><listOfReactants><speciesReference species="M_m189" stoichiometry="1"/></listOfReactants><listOfProducts><speciesReference species="M_m128" stoichiometry="1"></speciesReference><speciesReference species="M_m188" stoichiometry="1"></speciesReference></listOfProducts><kineticLaw><math xmlns="http://www.w3.org/1998/Math/MathML"><apply><ci> LOWER_BOUND </ci><ci> UPPER_BOUND </ci><ci> OBJECTIVE_COEFFICIENT </ci></apply></math><listOfParameters><parameter id="LOWER_BOUND" value=" -1000.00000000"/><parameter id="UPPER_BOUND" value="  1000.00000000"/><parameter id="OBJECTIVE_COEFFICIENT" value="     0.00000000"/></listOfParameters></kineticLaw></reaction>
<reaction id="R_ARGSS" name="argininosuccinate synthase" reversible="false"><notes><html:p>GENE_ASSOCIATION: FAEPRAA2165_00172</html:p><html:p>SUBSYSTEM: Arginine and Proline</html:p><html:p>PROTEIN_CLASS: 6.3.4.5</html:p></notes><listOfReactants><speciesReference species="M_m6" stoichiometry="1"/><speciesReference species="M_m155" stoichiometry="1"/><speciesReference species="M_m176" stoichiometry="1"/></listOfReactants><listOfProducts><speciesReference species="M_m7" stoichiometry="1"></speciesReference><speciesReference species="M_m114" stoichiometry="1"></speciesReference><speciesReference species="M_m139" stoichiometry="1"></speciesReference><speciesReference species="M_m189" stoichiometry="1"></speciesReference></listOfProducts><kineticLaw><math xmlns="http://www.w3.org/1998/Math/MathML"><apply><ci> LOWER_BOUND </ci><ci> UPPER_BOUND </ci><ci> OBJECTIVE_COEFFICIENT </ci></apply></math><listOfParameters><parameter id="LOWER_BOUND" value="     0.00000000"/><parameter id="UPPER_BOUND" value="  1000.00000000"/><parameter id="OBJECTIVE_COEFFICIENT" value="     0.00000000"/></listOfParameters></kineticLaw></reaction>
<reaction id="R_CBPS" name="carbamoyl-phosphate synthase (glutamine-hydrolysing)" reversible="false"><notes><html:p>GENE_ASSOCIATION: ( FAEPRAA2165_00327 and FAEPRAA2165_00328 )</html:p><html:p>SUBSYSTEM: Arginine and Proline</html:p><html:p>PROTEIN_CLASS: 6.3.5.5</html:p></notes><listOfReactants><speciesReference species="M_m6" stoichiometry="2"/><speciesReference species="M_m8" stoichiometry="1"/><speciesReference species="M_m158" stoichiometry="1"/><speciesReference species="M_m190" stoichiometry="1"/></listOfReactants><listOfProducts><speciesReference species="M_m5" stoichiometry="2"></speciesReference><speciesReference species="M_m7" stoichiometry="2"></speciesReference><speciesReference species="M_m9" stoichiometry="1"></speciesReference><speciesReference species="M_m156" stoichiometry="1"></speciesReference><speciesReference species="M_m175" stoichiometry="1"></speciesReference></listOfProducts><kineticLaw><math xmlns="http://www.w3.org/1998/Math/MathML"><apply><ci> LOWER_BOUND </ci><ci> UPPER_BOUND </ci><ci> OBJECTIVE_COEFFICIENT </ci></apply></math><listOfParameters><parameter id="LOWER_BOUND" value="     0.00000000"/><parameter id="UPPER_BOUND" value="  1000.00000000"/><parameter id="OBJECTIVE_COEFFICIENT" value="     0.00000000"/></listOfParameters></kineticLaw></reaction>
<reaction id="R_G5SADs" name="L-glutamate 5-semialdehyde dehydratase (spontaneous)" reversible="false"><notes><html:p>SUBSYSTEM: Arginine and Proline</html:p></notes><listOfReactants><speciesReference species="M_m173" stoichiometry="1"/></listOfReactants><listOfProducts><speciesReference species="M_m7" stoichiometry="1"></speciesReference><speciesReference species="M_m8" stoichiometry="1"></speciesReference><speciesReference species="M_m174" stoichiometry="1"></speciesReference></listOfProducts><kineticLaw><math xmlns="http://www.w3.org/1998/Math/MathML"><apply><ci> LOWER_BOUND </ci><ci> UPPER_BOUND </ci><ci> OBJECTIVE_COEFFICIENT </ci></apply></math><listOfParameters><parameter id="LOWER_BOUND" value="     0.00000000"/><parameter id="UPPER_BOUND" value="  1000.00000000"/><parameter id="OBJECTIVE_COEFFICIENT" value="     0.00000000"/></listOfParameters></kineticLaw></reaction>
<reaction id="R_PRO3_2" name="Pyrroline-5-carboxylate reductase" reversible="false"><notes><html:p>GENE_ASSOCIATION: FAEPRAA2165_01570</html:p><html:p>SUBSYSTEM: Arginine and Proline</html:p><html:p>PROTEIN_CLASS: 1.5.1.2</html:p></notes><listOfReactants><speciesReference species="M_m116" stoichiometry="1"/><speciesReference species="M_m191" stoichiometry="1"/></listOfReactants><listOfProducts><speciesReference species="M_m115" stoichiometry="1"></speciesReference><speciesReference species="M_m192" stoichiometry="1"></speciesReference></listOfProducts><kineticLaw><math xmlns="http://www.w3.org/1998/Math/MathML"><apply><ci> LOWER_BOUND </ci><ci> UPPER_BOUND </ci><ci> OBJECTIVE_COEFFICIENT </ci></apply></math><listOfParameters><parameter id="LOWER_BOUND" value="     0.00000000"/><parameter id="UPPER_BOUND" value="  1000.00000000"/><parameter id="OBJECTIVE_COEFFICIENT" value="     0.00000000"/></listOfParameters></kineticLaw></reaction>
<reaction id="R_PRO3_3" name="Pyrroline-5-carboxylate reductase" reversible="false"><notes><html:p>GENE_ASSOCIATION: FAEPRAA2165_01570</html:p><html:p>SUBSYSTEM: Arginine and Proline</html:p><html:p>PROTEIN_CLASS: 1.5.1.2</html:p></notes><listOfReactants><speciesReference species="M_m107" stoichiometry="1"/><speciesReference species="M_m191" stoichiometry="1"/></listOfReactants><listOfProducts><speciesReference species="M_m106" stoichiometry="1"></speciesReference><speciesReference species="M_m192" stoichiometry="1"></speciesReference></listOfProducts><kineticLaw><math xmlns="http://www.w3.org/1998/Math/MathML"><apply><ci> LOWER_BOUND </ci><ci> UPPER_BOUND </ci><ci> OBJECTIVE_COEFFICIENT </ci></apply></math><listOfParameters><parameter id="LOWER_BOUND" value="     0.00000000"/><parameter id="UPPER_BOUND" value="  1000.00000000"/><parameter id="OBJECTIVE_COEFFICIENT" value="     0.00000000"/></listOfParameters></kineticLaw></reaction>
<reaction id="R_RHEA_10483" name="4-hydroxyglutamate transaminase" reversible="true"><notes><html:p>GENE_ASSOCIATION: FAEPRAA2165_00671</html:p><html:p>SUBSYSTEM: Arginine and Proline</html:p><html:p>PROTEIN_CLASS: K14454:K14455:K00811:K00812:K00813:K11358</html:p></notes><listOfReactants><speciesReference species="M_m127" stoichiometry="1"/><speciesReference species="M_m194" stoichiometry="1"/></listOfReactants><listOfProducts><speciesReference species="M_m156" stoichiometry="1"></speciesReference><speciesReference species="M_m193" stoichiometry="1"></speciesReference></listOfProducts><kineticLaw><math xmlns="http://www.w3.org/1998/Math/MathML"><apply><ci> LOWER_BOUND </ci><ci> UPPER_BOUND </ci><ci> OBJECTIVE_COEFFICIENT </ci></apply></math><listOfParameters><parameter id="LOWER_BOUND" value=" -1000.00000000"/><parameter id="UPPER_BOUND" value="  1000.00000000"/><parameter id="OBJECTIVE_COEFFICIENT" value="     0.00000000"/></listOfParameters></kineticLaw></reaction>
<reaction id="R_SPMDabcpp" name="spermidine transport via ABC system (periplasm)" reversible="false"><notes><html:p>GENE_ASSOCIATION: ( FAEPRAA2165_01628 and FAEPRAA2165_01631 and FAEPRAA2165_01630 and FAEPRAA2165_01629 )</html:p><html:p>SUBSYSTEM: Arginine and Proline</html:p><html:p>PROTEIN_CLASS: K11072:K11069:K11070:K11071</html:p></notes><listOfReactants><speciesReference species="M_m6" stoichiometry="1"/><speciesReference species="M_m8" stoichiometry="1"/><speciesReference species="M_m195" stoichiometry="1"/></listOfReactants><listOfProducts><speciesReference species="M_m5" stoichiometry="1"></speciesReference><speciesReference species="M_m7" stoichiometry="1"></speciesReference><speciesReference species="M_m9" stoichiometry="1"></speciesReference><speciesReference species="M_m181" stoichiometry="1"></speciesReference></listOfProducts><kineticLaw><math xmlns="http://www.w3.org/1998/Math/MathML"><apply><ci> LOWER_BOUND </ci><ci> UPPER_BOUND </ci><ci> OBJECTIVE_COEFFICIENT </ci></apply></math><listOfParameters><parameter id="LOWER_BOUND" value="     0.00000000"/><parameter id="UPPER_BOUND" value="  1000.00000000"/><parameter id="OBJECTIVE_COEFFICIENT" value="     0.00000000"/></listOfParameters></kineticLaw></reaction>
<reaction id="R_THRD_L" name="L-threonine deaminase" reversible="false"><notes><html:p>GENE_ASSOCIATION: FAEPRAA2165_00377</html:p><html:p>SUBSYSTEM: Valine, Leucine, and Isoleucine</html:p><html:p>PROTEIN_CLASS: 4.3.1.19</html:p></notes><listOfReactants><speciesReference species="M_m63" stoichiometry="1"/></listOfReactants><listOfProducts><speciesReference species="M_m12" stoichiometry="1"></speciesReference><speciesReference species="M_m196" stoichiometry="1"></speciesReference></listOfProducts><kineticLaw><math xmlns="http://www.w3.org/1998/Math/MathML"><apply><ci> LOWER_BOUND </ci><ci> UPPER_BOUND </ci><ci> OBJECTIVE_COEFFICIENT </ci></apply></math><listOfParameters><parameter id="LOWER_BOUND" value="     0.00000000"/><parameter id="UPPER_BOUND" value="  1000.00000000"/><parameter id="OBJECTIVE_COEFFICIENT" value="     0.00000000"/></listOfParameters></kineticLaw></reaction>
<reaction id="R_ACHBS" name="2-aceto-2-hydroxybutanoate synthase" reversible="false"><notes><html:p>GENE_ASSOCIATION: ( FAEPRAA2165_00373 and FAEPRAA2165_00374 )</html:p><html:p>SUBSYSTEM: Valine, Leucine, and Isoleucine</html:p><html:p>PROTEIN_CLASS: 2.2.1.6</html:p></notes><listOfReactants><speciesReference species="M_m7" stoichiometry="1"/><speciesReference species="M_m99" stoichiometry="1"/><speciesReference species="M_m196" stoichiometry="1"/></listOfReactants><listOfProducts><speciesReference species="M_m22" stoichiometry="1"></speciesReference><speciesReference species="M_m197" stoichiometry="1"></speciesReference></listOfProducts><kineticLaw><math xmlns="http://www.w3.org/1998/Math/MathML"><apply><ci> LOWER_BOUND </ci><ci> UPPER_BOUND </ci><ci> OBJECTIVE_COEFFICIENT </ci></apply></math><listOfParameters><parameter id="LOWER_BOUND" value="     0.00000000"/><parameter id="UPPER_BOUND" value="  1000.00000000"/><parameter id="OBJECTIVE_COEFFICIENT" value="     0.00000000"/></listOfParameters></kineticLaw></reaction>
<reaction id="R_KARA2" name="ketol-acid reductoisomerase (2-Acetolactate)" reversible="true"><notes><html:p>GENE_ASSOCIATION: FAEPRAA2165_00372</html:p><html:p>SUBSYSTEM: Valine, Leucine, and Isoleucine</html:p><html:p>PROTEIN_CLASS: 1.1.1.86</html:p></notes><listOfReactants><speciesReference species="M_m7" stoichiometry="1"/><speciesReference species="M_m116" stoichiometry="1"/><speciesReference species="M_m197" stoichiometry="1"/></listOfReactants><listOfProducts><speciesReference species="M_m115" stoichiometry="1"></speciesReference><speciesReference species="M_m198" stoichiometry="1"></speciesReference></listOfProducts><kineticLaw><math xmlns="http://www.w3.org/1998/Math/MathML"><apply><ci> LOWER_BOUND </ci><ci> UPPER_BOUND </ci><ci> OBJECTIVE_COEFFICIENT </ci></apply></math><listOfParameters><parameter id="LOWER_BOUND" value=" -1000.00000000"/><parameter id="UPPER_BOUND" value="  1000.00000000"/><parameter id="OBJECTIVE_COEFFICIENT" value="     0.00000000"/></listOfParameters></kineticLaw></reaction>
<reaction id="R_KARA1" name="ketol-acid reductoisomerase (2,3-dihydroxy-3-methylbutanoate)" reversible="true"><notes><html:p>GENE_ASSOCIATION: FAEPRAA2165_00372</html:p><html:p>SUBSYSTEM: Valine, Leucine, and Isoleucine</html:p><html:p>PROTEIN_CLASS: 1.1.1.86</html:p></notes><listOfReactants><speciesReference species="M_m115" stoichiometry="1"/><speciesReference species="M_m199" stoichiometry="1"/></listOfReactants><listOfProducts><speciesReference species="M_m7" stoichiometry="1"></speciesReference><speciesReference species="M_m116" stoichiometry="1"></speciesReference><speciesReference species="M_m200" stoichiometry="1"></speciesReference></listOfProducts><kineticLaw><math xmlns="http://www.w3.org/1998/Math/MathML"><apply><ci> LOWER_BOUND </ci><ci> UPPER_BOUND </ci><ci> OBJECTIVE_COEFFICIENT </ci></apply></math><listOfParameters><parameter id="LOWER_BOUND" value=" -1000.00000000"/><parameter id="UPPER_BOUND" value="  1000.00000000"/><parameter id="OBJECTIVE_COEFFICIENT" value="     0.00000000"/></listOfParameters></kineticLaw></reaction>
<reaction id="R_DHAD2" name="Dihydroxy-acid dehydratase (2,3-dihydroxy-3-methylpentanoate)" reversible="false"><notes><html:p>GENE_ASSOCIATION: FAEPRAA2165_00371</html:p><html:p>SUBSYSTEM: Valine, Leucine, and Isoleucine</html:p><html:p>PROTEIN_CLASS: 4.2.1.9</html:p></notes><listOfReactants><speciesReference species="M_m198" stoichiometry="1"/></listOfReactants><listOfProducts><speciesReference species="M_m8" stoichiometry="1"></speciesReference><speciesReference species="M_m201" stoichiometry="1"></speciesReference></listOfProducts><kineticLaw><math xmlns="http://www.w3.org/1998/Math/MathML"><apply><ci> LOWER_BOUND </ci><ci> UPPER_BOUND </ci><ci> OBJECTIVE_COEFFICIENT </ci></apply></math><listOfParameters><parameter id="LOWER_BOUND" value="     0.00000000"/><parameter id="UPPER_BOUND" value="  1000.00000000"/><parameter id="OBJECTIVE_COEFFICIENT" value="     0.00000000"/></listOfParameters></kineticLaw></reaction>
<reaction id="R_DHAD1" name="dihydroxy-acid dehydratase (2,3-dihydroxy-3-methylbutanoate)" reversible="false"><notes><html:p>GENE_ASSOCIATION: FAEPRAA2165_00371</html:p><html:p>SUBSYSTEM: Valine, Leucine, and Isoleucine</html:p><html:p>PROTEIN_CLASS: 4.2.1.9</html:p></notes><listOfReactants><speciesReference species="M_m199" stoichiometry="1"/></listOfReactants><listOfProducts><speciesReference species="M_m8" stoichiometry="1"></speciesReference><speciesReference species="M_m202" stoichiometry="1"></speciesReference></listOfProducts><kineticLaw><math xmlns="http://www.w3.org/1998/Math/MathML"><apply><ci> LOWER_BOUND </ci><ci> UPPER_BOUND </ci><ci> OBJECTIVE_COEFFICIENT </ci></apply></math><listOfParameters><parameter id="LOWER_BOUND" value="     0.00000000"/><parameter id="UPPER_BOUND" value="  1000.00000000"/><parameter id="OBJECTIVE_COEFFICIENT" value="     0.00000000"/></listOfParameters></kineticLaw></reaction>
<reaction id="R_ILETA" name="isoleucine transaminase" reversible="true"><notes><html:p>GENE_ASSOCIATION: FAEPRAA2165_00183</html:p><html:p>SUBSYSTEM: Valine, Leucine, and Isoleucine</html:p><html:p>PROTEIN_CLASS: 2.6.1.42</html:p></notes><listOfReactants><speciesReference species="M_m51" stoichiometry="1"/><speciesReference species="M_m127" stoichiometry="1"/></listOfReactants><listOfProducts><speciesReference species="M_m156" stoichiometry="1"></speciesReference><speciesReference species="M_m201" stoichiometry="1"></speciesReference></listOfProducts><kineticLaw><math xmlns="http://www.w3.org/1998/Math/MathML"><apply><ci> LOWER_BOUND </ci><ci> UPPER_BOUND </ci><ci> OBJECTIVE_COEFFICIENT </ci></apply></math><listOfParameters><parameter id="LOWER_BOUND" value=" -1000.00000000"/><parameter id="UPPER_BOUND" value="  1000.00000000"/><parameter id="OBJECTIVE_COEFFICIENT" value="     0.00000000"/></listOfParameters></kineticLaw></reaction>
<reaction id="R_IPPS" name="2-isopropylmalate synthase" reversible="false"><notes><html:p>GENE_ASSOCIATION: FAEPRAA2165_01131</html:p><html:p>SUBSYSTEM: Valine, Leucine, and Isoleucine</html:p><html:p>PROTEIN_CLASS: 2.3.3.13</html:p></notes><listOfReactants><speciesReference species="M_m8" stoichiometry="1"/><speciesReference species="M_m124" stoichiometry="1"/><speciesReference species="M_m202" stoichiometry="1"/></listOfReactants><listOfProducts><speciesReference species="M_m7" stoichiometry="1"></speciesReference><speciesReference species="M_m125" stoichiometry="1"></speciesReference><speciesReference species="M_m203" stoichiometry="1"></speciesReference></listOfProducts><kineticLaw><math xmlns="http://www.w3.org/1998/Math/MathML"><apply><ci> LOWER_BOUND </ci><ci> UPPER_BOUND </ci><ci> OBJECTIVE_COEFFICIENT </ci></apply></math><listOfParameters><parameter id="LOWER_BOUND" value="     0.00000000"/><parameter id="UPPER_BOUND" value="  1000.00000000"/><parameter id="OBJECTIVE_COEFFICIENT" value="     0.00000000"/></listOfParameters></kineticLaw></reaction>
<reaction id="R_IPPMIb" name="2-isopropylmalate hydratase" reversible="true"><notes><html:p>GENE_ASSOCIATION: ( FAEPRAA2165_01128 and FAEPRAA2165_01130 )</html:p><html:p>SUBSYSTEM: Valine, Leucine, and Isoleucine</html:p><html:p>PROTEIN_CLASS: 4.2.1.33</html:p></notes><listOfReactants><speciesReference species="M_m8" stoichiometry="1"/><speciesReference species="M_m204" stoichiometry="1"/></listOfReactants><listOfProducts><speciesReference species="M_m203" stoichiometry="1"></speciesReference></listOfProducts><kineticLaw><math xmlns="http://www.w3.org/1998/Math/MathML"><apply><ci> LOWER_BOUND </ci><ci> UPPER_BOUND </ci><ci> OBJECTIVE_COEFFICIENT </ci></apply></math><listOfParameters><parameter id="LOWER_BOUND" value=" -1000.00000000"/><parameter id="UPPER_BOUND" value="  1000.00000000"/><parameter id="OBJECTIVE_COEFFICIENT" value="     0.00000000"/></listOfParameters></kineticLaw></reaction>
<reaction id="R_IPPMIa" name="3-isopropylmalate dehydratase" reversible="true"><notes><html:p>GENE_ASSOCIATION: ( FAEPRAA2165_01128 and FAEPRAA2165_01130 )</html:p><html:p>SUBSYSTEM: Valine, Leucine, and Isoleucine</html:p><html:p>PROTEIN_CLASS: 4.2.1.33</html:p></notes><listOfReactants><speciesReference species="M_m205" stoichiometry="1"/></listOfReactants><listOfProducts><speciesReference species="M_m8" stoichiometry="1"></speciesReference><speciesReference species="M_m204" stoichiometry="1"></speciesReference></listOfProducts><kineticLaw><math xmlns="http://www.w3.org/1998/Math/MathML"><apply><ci> LOWER_BOUND </ci><ci> UPPER_BOUND </ci><ci> OBJECTIVE_COEFFICIENT </ci></apply></math><listOfParameters><parameter id="LOWER_BOUND" value=" -1000.00000000"/><parameter id="UPPER_BOUND" value="  1000.00000000"/><parameter id="OBJECTIVE_COEFFICIENT" value="     0.00000000"/></listOfParameters></kineticLaw></reaction>
<reaction id="R_IPMD" name="3-isopropylmalate dehydrogenase" reversible="false"><notes><html:p>GENE_ASSOCIATION: FAEPRAA2165_01127</html:p><html:p>SUBSYSTEM: Valine, Leucine, and Isoleucine</html:p><html:p>PROTEIN_CLASS: 1.1.1.85</html:p></notes><listOfReactants><speciesReference species="M_m106" stoichiometry="1"/><speciesReference species="M_m205" stoichiometry="1"/></listOfReactants><listOfProducts><speciesReference species="M_m7" stoichiometry="1"></speciesReference><speciesReference species="M_m107" stoichiometry="1"></speciesReference><speciesReference species="M_m206" stoichiometry="1"></speciesReference></listOfProducts><kineticLaw><math xmlns="http://www.w3.org/1998/Math/MathML"><apply><ci> LOWER_BOUND </ci><ci> UPPER_BOUND </ci><ci> OBJECTIVE_COEFFICIENT </ci></apply></math><listOfParameters><parameter id="LOWER_BOUND" value="     0.00000000"/><parameter id="UPPER_BOUND" value="  1000.00000000"/><parameter id="OBJECTIVE_COEFFICIENT" value="     0.00000000"/></listOfParameters></kineticLaw></reaction>
<reaction id="R_OMCDC" name="2-Oxo-4-methyl-3-carboxypentanoate decarboxylation" reversible="false"><notes><html:p>GENE_ASSOCIATION: FAEPRAA2165_01127</html:p><html:p>SUBSYSTEM: Valine, Leucine, and Isoleucine</html:p><html:p>PROTEIN_CLASS: K00052</html:p></notes><listOfReactants><speciesReference species="M_m7" stoichiometry="1"/><speciesReference species="M_m206" stoichiometry="1"/></listOfReactants><listOfProducts><speciesReference species="M_m22" stoichiometry="1"></speciesReference><speciesReference species="M_m207" stoichiometry="1"></speciesReference></listOfProducts><kineticLaw><math xmlns="http://www.w3.org/1998/Math/MathML"><apply><ci> LOWER_BOUND </ci><ci> UPPER_BOUND </ci><ci> OBJECTIVE_COEFFICIENT </ci></apply></math><listOfParameters><parameter id="LOWER_BOUND" value="     0.00000000"/><parameter id="UPPER_BOUND" value="  1000.00000000"/><parameter id="OBJECTIVE_COEFFICIENT" value="     0.00000000"/></listOfParameters></kineticLaw></reaction>
<reaction id="R_LEUTAi" name="leucine transaminase (irreversible)" reversible="false"><notes><html:p>GENE_ASSOCIATION: FAEPRAA2165_00183</html:p><html:p>SUBSYSTEM: Valine, Leucine, and Isoleucine</html:p><html:p>PROTEIN_CLASS: 2.6.1.42</html:p></notes><listOfReactants><speciesReference species="M_m156" stoichiometry="1"/><speciesReference species="M_m207" stoichiometry="1"/></listOfReactants><listOfProducts><speciesReference species="M_m54" stoichiometry="1"></speciesReference><speciesReference species="M_m127" stoichiometry="1"></speciesReference></listOfProducts><kineticLaw><math xmlns="http://www.w3.org/1998/Math/MathML"><apply><ci> LOWER_BOUND </ci><ci> UPPER_BOUND </ci><ci> OBJECTIVE_COEFFICIENT </ci></apply></math><listOfParameters><parameter id="LOWER_BOUND" value="     0.00000000"/><parameter id="UPPER_BOUND" value="  1000.00000000"/><parameter id="OBJECTIVE_COEFFICIENT" value="     0.00000000"/></listOfParameters></kineticLaw></reaction>
<reaction id="R_ACLS" name="acetolactate synthase" reversible="false"><notes><html:p>GENE_ASSOCIATION: ( FAEPRAA2165_00373 and FAEPRAA2165_00374 )</html:p><html:p>SUBSYSTEM: Valine, Leucine, and Isoleucine</html:p><html:p>PROTEIN_CLASS: 2.2.1.6</html:p></notes><listOfReactants><speciesReference species="M_m7" stoichiometry="1"/><speciesReference species="M_m99" stoichiometry="2"/></listOfReactants><listOfProducts><speciesReference species="M_m22" stoichiometry="1"></speciesReference><speciesReference species="M_m200" stoichiometry="1"></speciesReference></listOfProducts><kineticLaw><math xmlns="http://www.w3.org/1998/Math/MathML"><apply><ci> LOWER_BOUND </ci><ci> UPPER_BOUND </ci><ci> OBJECTIVE_COEFFICIENT </ci></apply></math><listOfParameters><parameter id="LOWER_BOUND" value="     0.00000000"/><parameter id="UPPER_BOUND" value="  1000.00000000"/><parameter id="OBJECTIVE_COEFFICIENT" value="     0.00000000"/></listOfParameters></kineticLaw></reaction>
<reaction id="R_VALTA" name="valine transaminase" reversible="true"><notes><html:p>GENE_ASSOCIATION: FAEPRAA2165_00183</html:p><html:p>SUBSYSTEM: Valine, Leucine, and Isoleucine</html:p><html:p>PROTEIN_CLASS: 2.6.1.42</html:p></notes><listOfReactants><speciesReference species="M_m48" stoichiometry="1"/><speciesReference species="M_m127" stoichiometry="1"/></listOfReactants><listOfProducts><speciesReference species="M_m156" stoichiometry="1"></speciesReference><speciesReference species="M_m202" stoichiometry="1"></speciesReference></listOfProducts><kineticLaw><math xmlns="http://www.w3.org/1998/Math/MathML"><apply><ci> LOWER_BOUND </ci><ci> UPPER_BOUND </ci><ci> OBJECTIVE_COEFFICIENT </ci></apply></math><listOfParameters><parameter id="LOWER_BOUND" value=" -1000.00000000"/><parameter id="UPPER_BOUND" value="  1000.00000000"/><parameter id="OBJECTIVE_COEFFICIENT" value="     0.00000000"/></listOfParameters></kineticLaw></reaction>
<reaction id="R_ATPPRT" name="ATP phosphoribosyltransferase" reversible="false"><notes><html:p>GENE_ASSOCIATION: FAEPRAA2165_00489</html:p><html:p>SUBSYSTEM: Histidine</html:p><html:p>PROTEIN_CLASS: 2.4.2.17</html:p></notes><listOfReactants><speciesReference species="M_m6" stoichiometry="1"/><speciesReference species="M_m150" stoichiometry="1"/></listOfReactants><listOfProducts><speciesReference species="M_m114" stoichiometry="1"></speciesReference><speciesReference species="M_m208" stoichiometry="1"></speciesReference></listOfProducts><kineticLaw><math xmlns="http://www.w3.org/1998/Math/MathML"><apply><ci> LOWER_BOUND </ci><ci> UPPER_BOUND </ci><ci> OBJECTIVE_COEFFICIENT </ci></apply></math><listOfParameters><parameter id="LOWER_BOUND" value="     0.00000000"/><parameter id="UPPER_BOUND" value="  1000.00000000"/><parameter id="OBJECTIVE_COEFFICIENT" value="     0.00000000"/></listOfParameters></kineticLaw></reaction>
<reaction id="R_PRATPP" name="phosphoribosyl-ATP pyrophosphatase" reversible="false"><notes><html:p>GENE_ASSOCIATION: FAEPRAA2165_00481</html:p><html:p>SUBSYSTEM: Histidine</html:p><html:p>PROTEIN_CLASS: 3.6.1.31</html:p></notes><listOfReactants><speciesReference species="M_m8" stoichiometry="1"/><speciesReference species="M_m208" stoichiometry="1"/></listOfReactants><listOfProducts><speciesReference species="M_m7" stoichiometry="1"></speciesReference><speciesReference species="M_m114" stoichiometry="1"></speciesReference><speciesReference species="M_m209" stoichiometry="1"></speciesReference></listOfProducts><kineticLaw><math xmlns="http://www.w3.org/1998/Math/MathML"><apply><ci> LOWER_BOUND </ci><ci> UPPER_BOUND </ci><ci> OBJECTIVE_COEFFICIENT </ci></apply></math><listOfParameters><parameter id="LOWER_BOUND" value="     0.00000000"/><parameter id="UPPER_BOUND" value="  1000.00000000"/><parameter id="OBJECTIVE_COEFFICIENT" value="     0.00000000"/></listOfParameters></kineticLaw></reaction>
<reaction id="R_PRAMPC" name="phosphoribosyl-AMP cyclohydrolase" reversible="false"><notes><html:p>GENE_ASSOCIATION: FAEPRAA2165_00481</html:p><html:p>SUBSYSTEM: Histidine</html:p><html:p>PROTEIN_CLASS: 3.5.4.19</html:p></notes><listOfReactants><speciesReference species="M_m8" stoichiometry="1"/><speciesReference species="M_m209" stoichiometry="1"/></listOfReactants><listOfProducts><speciesReference species="M_m210" stoichiometry="1"></speciesReference></listOfProducts><kineticLaw><math xmlns="http://www.w3.org/1998/Math/MathML"><apply><ci> LOWER_BOUND </ci><ci> UPPER_BOUND </ci><ci> OBJECTIVE_COEFFICIENT </ci></apply></math><listOfParameters><parameter id="LOWER_BOUND" value="     0.00000000"/><parameter id="UPPER_BOUND" value="  1000.00000000"/><parameter id="OBJECTIVE_COEFFICIENT" value="     0.00000000"/></listOfParameters></kineticLaw></reaction>
<reaction id="R_PRMICI" name="1-(5-phosphoribosyl)-5-[(5-phosphoribosylamino)methylideneamino)imidazole-4-carboxamide isomerase" reversible="true"><notes><html:p>GENE_ASSOCIATION: FAEPRAA2165_00483</html:p><html:p>SUBSYSTEM: Histidine</html:p><html:p>PROTEIN_CLASS: 5.3.1.16</html:p></notes><listOfReactants><speciesReference species="M_m210" stoichiometry="1"/></listOfReactants><listOfProducts><speciesReference species="M_m211" stoichiometry="1"></speciesReference></listOfProducts><kineticLaw><math xmlns="http://www.w3.org/1998/Math/MathML"><apply><ci> LOWER_BOUND </ci><ci> UPPER_BOUND </ci><ci> OBJECTIVE_COEFFICIENT </ci></apply></math><listOfParameters><parameter id="LOWER_BOUND" value=" -1000.00000000"/><parameter id="UPPER_BOUND" value="  1000.00000000"/><parameter id="OBJECTIVE_COEFFICIENT" value="     0.00000000"/></listOfParameters></kineticLaw></reaction>
<reaction id="R_IG3PS" name="Imidazole-glycerol-3-phosphate synthase" reversible="false"><notes><html:p>GENE_ASSOCIATION: ( FAEPRAA2165_00482 and FAEPRAA2165_00484 )</html:p><html:p>SUBSYSTEM: Histidine</html:p><html:p>PROTEIN_CLASS: K02500:K02501</html:p></notes><listOfReactants><speciesReference species="M_m158" stoichiometry="1"/><speciesReference species="M_m211" stoichiometry="1"/></listOfReactants><listOfProducts><speciesReference species="M_m7" stoichiometry="1"></speciesReference><speciesReference species="M_m156" stoichiometry="1"></speciesReference><speciesReference species="M_m212" stoichiometry="1"></speciesReference><speciesReference species="M_m213" stoichiometry="1"></speciesReference></listOfProducts><kineticLaw><math xmlns="http://www.w3.org/1998/Math/MathML"><apply><ci> LOWER_BOUND </ci><ci> UPPER_BOUND </ci><ci> OBJECTIVE_COEFFICIENT </ci></apply></math><listOfParameters><parameter id="LOWER_BOUND" value="     0.00000000"/><parameter id="UPPER_BOUND" value="  1000.00000000"/><parameter id="OBJECTIVE_COEFFICIENT" value="     0.00000000"/></listOfParameters></kineticLaw></reaction>
<reaction id="R_IGPDH" name="imidazoleglycerol-phosphate dehydratase" reversible="false"><notes><html:p>GENE_ASSOCIATION: FAEPRAA2165_00485</html:p><html:p>SUBSYSTEM: Histidine</html:p><html:p>PROTEIN_CLASS: 4.2.1.19</html:p></notes><listOfReactants><speciesReference species="M_m213" stoichiometry="1"/></listOfReactants><listOfProducts><speciesReference species="M_m8" stoichiometry="1"></speciesReference><speciesReference species="M_m214" stoichiometry="1"></speciesReference></listOfProducts><kineticLaw><math xmlns="http://www.w3.org/1998/Math/MathML"><apply><ci> LOWER_BOUND </ci><ci> UPPER_BOUND </ci><ci> OBJECTIVE_COEFFICIENT </ci></apply></math><listOfParameters><parameter id="LOWER_BOUND" value="     0.00000000"/><parameter id="UPPER_BOUND" value="  1000.00000000"/><parameter id="OBJECTIVE_COEFFICIENT" value="     0.00000000"/></listOfParameters></kineticLaw></reaction>
<reaction id="R_HSTPT" name="histidinol-phosphate transaminase" reversible="false"><notes><html:p>GENE_ASSOCIATION: FAEPRAA2165_00486</html:p><html:p>SUBSYSTEM: Histidine</html:p><html:p>PROTEIN_CLASS: 2.6.1.9</html:p></notes><listOfReactants><speciesReference species="M_m156" stoichiometry="1"/><speciesReference species="M_m214" stoichiometry="1"/></listOfReactants><listOfProducts><speciesReference species="M_m127" stoichiometry="1"></speciesReference><speciesReference species="M_m215" stoichiometry="1"></speciesReference></listOfProducts><kineticLaw><math xmlns="http://www.w3.org/1998/Math/MathML"><apply><ci> LOWER_BOUND </ci><ci> UPPER_BOUND </ci><ci> OBJECTIVE_COEFFICIENT </ci></apply></math><listOfParameters><parameter id="LOWER_BOUND" value="     0.00000000"/><parameter id="UPPER_BOUND" value="  1000.00000000"/><parameter id="OBJECTIVE_COEFFICIENT" value="     0.00000000"/></listOfParameters></kineticLaw></reaction>
<reaction id="R_HISTP" name="histidinol-phosphatase" reversible="false"><notes><html:p>GENE_ASSOCIATION: FAEPRAA2165_00480</html:p><html:p>SUBSYSTEM: Histidine</html:p><html:p>PROTEIN_CLASS: 3.1.3.15</html:p></notes><listOfReactants><speciesReference species="M_m8" stoichiometry="1"/><speciesReference species="M_m215" stoichiometry="1"/></listOfReactants><listOfProducts><speciesReference species="M_m9" stoichiometry="1"></speciesReference><speciesReference species="M_m216" stoichiometry="1"></speciesReference></listOfProducts><kineticLaw><math xmlns="http://www.w3.org/1998/Math/MathML"><apply><ci> LOWER_BOUND </ci><ci> UPPER_BOUND </ci><ci> OBJECTIVE_COEFFICIENT </ci></apply></math><listOfParameters><parameter id="LOWER_BOUND" value="     0.00000000"/><parameter id="UPPER_BOUND" value="  1000.00000000"/><parameter id="OBJECTIVE_COEFFICIENT" value="     0.00000000"/></listOfParameters></kineticLaw></reaction>
<reaction id="R_DAPDC" name="diaminopimelate decarboxylase" reversible="false"><notes><html:p>GENE_ASSOCIATION: FAEPRAA2165_02177</html:p><html:p>SUBSYSTEM: Lysine</html:p><html:p>PROTEIN_CLASS: 4.1.1.20</html:p></notes><listOfReactants><speciesReference species="M_m7" stoichiometry="1"/><speciesReference species="M_m218" stoichiometry="1"/></listOfReactants><listOfProducts><speciesReference species="M_m22" stoichiometry="1"></speciesReference><speciesReference species="M_m217" stoichiometry="1"></speciesReference></listOfProducts><kineticLaw><math xmlns="http://www.w3.org/1998/Math/MathML"><apply><ci> LOWER_BOUND </ci><ci> UPPER_BOUND </ci><ci> OBJECTIVE_COEFFICIENT </ci></apply></math><listOfParameters><parameter id="LOWER_BOUND" value="     0.00000000"/><parameter id="UPPER_BOUND" value="  1000.00000000"/><parameter id="OBJECTIVE_COEFFICIENT" value="     0.00000000"/></listOfParameters></kineticLaw></reaction>
<reaction id="R_DAPE" name="diaminopimelate epimerase" reversible="true"><notes><html:p>GENE_ASSOCIATION: FAEPRAA2165_01393</html:p><html:p>SUBSYSTEM: Lysine</html:p><html:p>PROTEIN_CLASS: 5.1.1.7</html:p></notes><listOfReactants><speciesReference species="M_m219" stoichiometry="1"/></listOfReactants><listOfProducts><speciesReference species="M_m218" stoichiometry="1"></speciesReference></listOfProducts><kineticLaw><math xmlns="http://www.w3.org/1998/Math/MathML"><apply><ci> LOWER_BOUND </ci><ci> UPPER_BOUND </ci><ci> OBJECTIVE_COEFFICIENT </ci></apply></math><listOfParameters><parameter id="LOWER_BOUND" value=" -1000.00000000"/><parameter id="UPPER_BOUND" value="  1000.00000000"/><parameter id="OBJECTIVE_COEFFICIENT" value="     0.00000000"/></listOfParameters></kineticLaw></reaction>
<reaction id="R_SDPDS" name="succinyl-diaminopimelate desuccinylase" reversible="false"><notes><html:p>GENE_ASSOCIATION: ( FAEPRAA2165_00044 and FAEPRAA2165_00338 )</html:p><html:p>SUBSYSTEM: Lysine</html:p><html:p>PROTEIN_CLASS: 3.5.1.18</html:p></notes><listOfReactants><speciesReference species="M_m8" stoichiometry="1"/><speciesReference species="M_m220" stoichiometry="1"/></listOfReactants><listOfProducts><speciesReference species="M_m31" stoichiometry="1"></speciesReference><speciesReference species="M_m219" stoichiometry="1"></speciesReference></listOfProducts><kineticLaw><math xmlns="http://www.w3.org/1998/Math/MathML"><apply><ci> LOWER_BOUND </ci><ci> UPPER_BOUND </ci><ci> OBJECTIVE_COEFFICIENT </ci></apply></math><listOfParameters><parameter id="LOWER_BOUND" value="     0.00000000"/><parameter id="UPPER_BOUND" value="  1000.00000000"/><parameter id="OBJECTIVE_COEFFICIENT" value="     0.00000000"/></listOfParameters></kineticLaw></reaction>
<reaction id="R_SDPTA" name="succinyldiaminopimelate transaminase" reversible="true"><notes><html:p>GENE_ASSOCIATION: FAEPRAA2165_00164</html:p><html:p>SUBSYSTEM: Lysine</html:p><html:p>PROTEIN_CLASS: 2.6.1.17</html:p></notes><listOfReactants><speciesReference species="M_m127" stoichiometry="1"/><speciesReference species="M_m220" stoichiometry="1"/></listOfReactants><listOfProducts><speciesReference species="M_m156" stoichiometry="1"></speciesReference><speciesReference species="M_m221" stoichiometry="1"></speciesReference></listOfProducts><kineticLaw><math xmlns="http://www.w3.org/1998/Math/MathML"><apply><ci> LOWER_BOUND </ci><ci> UPPER_BOUND </ci><ci> OBJECTIVE_COEFFICIENT </ci></apply></math><listOfParameters><parameter id="LOWER_BOUND" value=" -1000.00000000"/><parameter id="UPPER_BOUND" value="  1000.00000000"/><parameter id="OBJECTIVE_COEFFICIENT" value="     0.00000000"/></listOfParameters></kineticLaw></reaction>
<reaction id="R_DHDPRy" name="dihydrodipicolinate reductase (NADPH)" reversible="false"><notes><html:p>GENE_ASSOCIATION: FAEPRAA2165_02312</html:p><html:p>SUBSYSTEM: Lysine</html:p><html:p>PROTEIN_CLASS: 1.3.1.26</html:p></notes><listOfReactants><speciesReference species="M_m7" stoichiometry="1"/><speciesReference species="M_m116" stoichiometry="1"/><speciesReference species="M_m223" stoichiometry="1"/></listOfReactants><listOfProducts><speciesReference species="M_m115" stoichiometry="1"></speciesReference><speciesReference species="M_m222" stoichiometry="1"></speciesReference></listOfProducts><kineticLaw><math xmlns="http://www.w3.org/1998/Math/MathML"><apply><ci> LOWER_BOUND </ci><ci> UPPER_BOUND </ci><ci> OBJECTIVE_COEFFICIENT </ci></apply></math><listOfParameters><parameter id="LOWER_BOUND" value="     0.00000000"/><parameter id="UPPER_BOUND" value="  1000.00000000"/><parameter id="OBJECTIVE_COEFFICIENT" value="     0.00000000"/></listOfParameters></kineticLaw></reaction>
<reaction id="R_DHDPS" name="dihydrodipicolinate synthase" reversible="false"><notes><html:p>GENE_ASSOCIATION: FAEPRAA2165_02313</html:p><html:p>SUBSYSTEM: Lysine</html:p><html:p>PROTEIN_CLASS: 4.3.3.7</html:p></notes><listOfReactants><speciesReference species="M_m99" stoichiometry="1"/><speciesReference species="M_m166" stoichiometry="1"/></listOfReactants><listOfProducts><speciesReference species="M_m7" stoichiometry="1"></speciesReference><speciesReference species="M_m8" stoichiometry="2"></speciesReference><speciesReference species="M_m223" stoichiometry="1"></speciesReference></listOfProducts><kineticLaw><math xmlns="http://www.w3.org/1998/Math/MathML"><apply><ci> LOWER_BOUND </ci><ci> UPPER_BOUND </ci><ci> OBJECTIVE_COEFFICIENT </ci></apply></math><listOfParameters><parameter id="LOWER_BOUND" value="     0.00000000"/><parameter id="UPPER_BOUND" value="  1000.00000000"/><parameter id="OBJECTIVE_COEFFICIENT" value="     0.00000000"/></listOfParameters></kineticLaw></reaction>
<reaction id="R_RHEA_23991" name="LL-diaminopimelate aminotransferase" reversible="true"><notes><html:p>GENE_ASSOCIATION: FAEPRAA2165_01392</html:p><html:p>SUBSYSTEM: Lysine</html:p><html:p>PROTEIN_CLASS: 2.6.1.83</html:p></notes><listOfReactants><speciesReference species="M_m127" stoichiometry="1"/><speciesReference species="M_m219" stoichiometry="1"/></listOfReactants><listOfProducts><speciesReference species="M_m7" stoichiometry="1"></speciesReference><speciesReference species="M_m8" stoichiometry="1"></speciesReference><speciesReference species="M_m156" stoichiometry="1"></speciesReference><speciesReference species="M_m222" stoichiometry="1"></speciesReference></listOfProducts><kineticLaw><math xmlns="http://www.w3.org/1998/Math/MathML"><apply><ci> LOWER_BOUND </ci><ci> UPPER_BOUND </ci><ci> OBJECTIVE_COEFFICIENT </ci></apply></math><listOfParameters><parameter id="LOWER_BOUND" value=" -1000.00000000"/><parameter id="UPPER_BOUND" value="  1000.00000000"/><parameter id="OBJECTIVE_COEFFICIENT" value="     0.00000000"/></listOfParameters></kineticLaw></reaction>
<reaction id="R_RHEA_12443" name="saccharopine dehydrogenase (NAD+, L-lysine forming)" reversible="true"><notes><html:p>GENE_ASSOCIATION: FAEPRAA2165_01729</html:p><html:p>SUBSYSTEM: Lysine</html:p><html:p>PROTEIN_CLASS: 1.5.1.7</html:p></notes><listOfReactants><speciesReference species="M_m8" stoichiometry="1"/><speciesReference species="M_m106" stoichiometry="1"/><speciesReference species="M_m224" stoichiometry="1"/></listOfReactants><listOfProducts><speciesReference species="M_m7" stoichiometry="1"></speciesReference><speciesReference species="M_m107" stoichiometry="1"></speciesReference><speciesReference species="M_m127" stoichiometry="1"></speciesReference><speciesReference species="M_m217" stoichiometry="1"></speciesReference></listOfProducts><kineticLaw><math xmlns="http://www.w3.org/1998/Math/MathML"><apply><ci> LOWER_BOUND </ci><ci> UPPER_BOUND </ci><ci> OBJECTIVE_COEFFICIENT </ci></apply></math><listOfParameters><parameter id="LOWER_BOUND" value=" -1000.00000000"/><parameter id="UPPER_BOUND" value="  1000.00000000"/><parameter id="OBJECTIVE_COEFFICIENT" value="     0.00000000"/></listOfParameters></kineticLaw></reaction>
<reaction id="R_CHORM" name="chorismate mutase" reversible="false"><notes><html:p>GENE_ASSOCIATION: ( FAEPRAA2165_00020 and FAEPRAA2165_02145 )</html:p><html:p>SUBSYSTEM: Tyrosine, Tryptophan, and Phenylalanine</html:p><html:p>PROTEIN_CLASS: 5.4.99.5</html:p></notes><listOfReactants><speciesReference species="M_m226" stoichiometry="1"/></listOfReactants><listOfProducts><speciesReference species="M_m225" stoichiometry="1"></speciesReference></listOfProducts><kineticLaw><math xmlns="http://www.w3.org/1998/Math/MathML"><apply><ci> LOWER_BOUND </ci><ci> UPPER_BOUND </ci><ci> OBJECTIVE_COEFFICIENT </ci></apply></math><listOfParameters><parameter id="LOWER_BOUND" value="     0.00000000"/><parameter id="UPPER_BOUND" value="  1000.00000000"/><parameter id="OBJECTIVE_COEFFICIENT" value="     0.00000000"/></listOfParameters></kineticLaw></reaction>
<reaction id="R_CHORS" name="chorismate synthase" reversible="false"><notes><html:p>GENE_ASSOCIATION: FAEPRAA2165_00018</html:p><html:p>SUBSYSTEM: Tyrosine, Tryptophan, and Phenylalanine</html:p><html:p>PROTEIN_CLASS: 4.2.3.5</html:p></notes><listOfReactants><speciesReference species="M_m227" stoichiometry="1"/></listOfReactants><listOfProducts><speciesReference species="M_m9" stoichiometry="1"></speciesReference><speciesReference species="M_m226" stoichiometry="1"></speciesReference></listOfProducts><kineticLaw><math xmlns="http://www.w3.org/1998/Math/MathML"><apply><ci> LOWER_BOUND </ci><ci> UPPER_BOUND </ci><ci> OBJECTIVE_COEFFICIENT </ci></apply></math><listOfParameters><parameter id="LOWER_BOUND" value="     0.00000000"/><parameter id="UPPER_BOUND" value="  1000.00000000"/><parameter id="OBJECTIVE_COEFFICIENT" value="     0.00000000"/></listOfParameters></kineticLaw></reaction>
<reaction id="R_DDPA" name="3-deoxy-D-arabino-heptulosonate 7-phosphate synthetase" reversible="false"><notes><html:p>GENE_ASSOCIATION: ( FAEPRAA2165_00015 and FAEPRAA2165_01352 )</html:p><html:p>SUBSYSTEM: Tyrosine, Tryptophan, and Phenylalanine</html:p><html:p>PROTEIN_CLASS: 2.5.1.54</html:p></notes><listOfReactants><speciesReference species="M_m8" stoichiometry="1"/><speciesReference species="M_m98" stoichiometry="1"/><speciesReference species="M_m148" stoichiometry="1"/></listOfReactants><listOfProducts><speciesReference species="M_m9" stoichiometry="1"></speciesReference><speciesReference species="M_m228" stoichiometry="1"></speciesReference></listOfProducts><kineticLaw><math xmlns="http://www.w3.org/1998/Math/MathML"><apply><ci> LOWER_BOUND </ci><ci> UPPER_BOUND </ci><ci> OBJECTIVE_COEFFICIENT </ci></apply></math><listOfParameters><parameter id="LOWER_BOUND" value="     0.00000000"/><parameter id="UPPER_BOUND" value="  1000.00000000"/><parameter id="OBJECTIVE_COEFFICIENT" value="     0.00000000"/></listOfParameters></kineticLaw></reaction>
<reaction id="R_DHQS" name="3-dehydroquinate synthase" reversible="false"><notes><html:p>GENE_ASSOCIATION: FAEPRAA2165_00019</html:p><html:p>SUBSYSTEM: Tyrosine, Tryptophan, and Phenylalanine</html:p><html:p>PROTEIN_CLASS: 4.2.3.4</html:p></notes><listOfReactants><speciesReference species="M_m228" stoichiometry="1"/></listOfReactants><listOfProducts><speciesReference species="M_m9" stoichiometry="1"></speciesReference><speciesReference species="M_m229" stoichiometry="1"></speciesReference></listOfProducts><kineticLaw><math xmlns="http://www.w3.org/1998/Math/MathML"><apply><ci> LOWER_BOUND </ci><ci> UPPER_BOUND </ci><ci> OBJECTIVE_COEFFICIENT </ci></apply></math><listOfParameters><parameter id="LOWER_BOUND" value="     0.00000000"/><parameter id="UPPER_BOUND" value="  1000.00000000"/><parameter id="OBJECTIVE_COEFFICIENT" value="     0.00000000"/></listOfParameters></kineticLaw></reaction>
<reaction id="R_DHQTi" name="3-dehydroquinate dehydratase, irreversible" reversible="false"><notes><html:p>GENE_ASSOCIATION: ( FAEPRAA2165_00016 and FAEPRAA2165_00700 )</html:p><html:p>SUBSYSTEM: Tyrosine, Tryptophan, and Phenylalanine</html:p><html:p>PROTEIN_CLASS: 4.2.1.10</html:p></notes><listOfReactants><speciesReference species="M_m229" stoichiometry="1"/></listOfReactants><listOfProducts><speciesReference species="M_m8" stoichiometry="1"></speciesReference><speciesReference species="M_m230" stoichiometry="1"></speciesReference></listOfProducts><kineticLaw><math xmlns="http://www.w3.org/1998/Math/MathML"><apply><ci> LOWER_BOUND </ci><ci> UPPER_BOUND </ci><ci> OBJECTIVE_COEFFICIENT </ci></apply></math><listOfParameters><parameter id="LOWER_BOUND" value="     0.00000000"/><parameter id="UPPER_BOUND" value="  1000.00000000"/><parameter id="OBJECTIVE_COEFFICIENT" value="     0.00000000"/></listOfParameters></kineticLaw></reaction>
<reaction id="R_PHETA" name="phenylalanine transaminase" reversible="true"><notes><html:p>GENE_ASSOCIATION: ( FAEPRAA2165_00671 and FAEPRAA2165_00486 )</html:p><html:p>SUBSYSTEM: Tyrosine, Tryptophan, and Phenylalanine</html:p><html:p>PROTEIN_CLASS: K14454:K14455:K00811:K00812:K00813:K11358:K15849:K00817:K00832:K00838:K00815:K00838</html:p></notes><listOfReactants><speciesReference species="M_m127" stoichiometry="1"/><speciesReference species="M_m231" stoichiometry="1"/></listOfReactants><listOfProducts><speciesReference species="M_m156" stoichiometry="1"></speciesReference><speciesReference species="M_m232" stoichiometry="1"></speciesReference></listOfProducts><kineticLaw><math xmlns="http://www.w3.org/1998/Math/MathML"><apply><ci> LOWER_BOUND </ci><ci> UPPER_BOUND </ci><ci> OBJECTIVE_COEFFICIENT </ci></apply></math><listOfParameters><parameter id="LOWER_BOUND" value=" -1000.00000000"/><parameter id="UPPER_BOUND" value="     0.00000000"/><parameter id="OBJECTIVE_COEFFICIENT" value="     0.00000000"/></listOfParameters></kineticLaw></reaction>
<reaction id="R_RHEA_21411" name="phenylalanine dehydrogenase" reversible="true"><notes><html:p>GENE_ASSOCIATION: ( FAEPRAA2165_00671 and FAEPRAA2165_00486 )</html:p><html:p>SUBSYSTEM: Tyrosine, Tryptophan, and Phenylalanine</html:p><html:p>PROTEIN_CLASS: K14454:K14455:K00811:K00812:K00813:K11358:K15849:K00817:K00832:K00838:K00815:K00838</html:p></notes><listOfReactants><speciesReference species="M_m8" stoichiometry="1"/><speciesReference species="M_m106" stoichiometry="1"/><speciesReference species="M_m231" stoichiometry="1"/></listOfReactants><listOfProducts><speciesReference species="M_m7" stoichiometry="1"></speciesReference><speciesReference species="M_m12" stoichiometry="1"></speciesReference><speciesReference species="M_m107" stoichiometry="1"></speciesReference><speciesReference species="M_m232" stoichiometry="1"></speciesReference></listOfProducts><kineticLaw><math xmlns="http://www.w3.org/1998/Math/MathML"><apply><ci> LOWER_BOUND </ci><ci> UPPER_BOUND </ci><ci> OBJECTIVE_COEFFICIENT </ci></apply></math><listOfParameters><parameter id="LOWER_BOUND" value=" -1000.00000000"/><parameter id="UPPER_BOUND" value="     0.00000000"/><parameter id="OBJECTIVE_COEFFICIENT" value="     0.00000000"/></listOfParameters></kineticLaw></reaction>
<reaction id="R_PPND" name="prephenate dehydrogenase" reversible="false"><notes><html:p>GENE_ASSOCIATION: FAEPRAA2165_00013</html:p><html:p>SUBSYSTEM: Tyrosine, Tryptophan, and Phenylalanine</html:p><html:p>PROTEIN_CLASS: 1.3.1.12</html:p></notes><listOfReactants><speciesReference species="M_m106" stoichiometry="1"/><speciesReference species="M_m225" stoichiometry="1"/></listOfReactants><listOfProducts><speciesReference species="M_m22" stoichiometry="1"></speciesReference><speciesReference species="M_m107" stoichiometry="1"></speciesReference><speciesReference species="M_m233" stoichiometry="1"></speciesReference></listOfProducts><kineticLaw><math xmlns="http://www.w3.org/1998/Math/MathML"><apply><ci> LOWER_BOUND </ci><ci> UPPER_BOUND </ci><ci> OBJECTIVE_COEFFICIENT </ci></apply></math><listOfParameters><parameter id="LOWER_BOUND" value="     0.00000000"/><parameter id="UPPER_BOUND" value="  1000.00000000"/><parameter id="OBJECTIVE_COEFFICIENT" value="     0.00000000"/></listOfParameters></kineticLaw></reaction>
<reaction id="R_PPNDH" name="prephenate dehydratase" reversible="false"><notes><html:p>GENE_ASSOCIATION: FAEPRAA2165_00020</html:p><html:p>SUBSYSTEM: Tyrosine, Tryptophan, and Phenylalanine</html:p><html:p>PROTEIN_CLASS: 4.2.1.51</html:p></notes><listOfReactants><speciesReference species="M_m7" stoichiometry="1"/><speciesReference species="M_m225" stoichiometry="1"/></listOfReactants><listOfProducts><speciesReference species="M_m8" stoichiometry="1"></speciesReference><speciesReference species="M_m22" stoichiometry="1"></speciesReference><speciesReference species="M_m232" stoichiometry="1"></speciesReference></listOfProducts><kineticLaw><math xmlns="http://www.w3.org/1998/Math/MathML"><apply><ci> LOWER_BOUND </ci><ci> UPPER_BOUND </ci><ci> OBJECTIVE_COEFFICIENT </ci></apply></math><listOfParameters><parameter id="LOWER_BOUND" value="     0.00000000"/><parameter id="UPPER_BOUND" value="  1000.00000000"/><parameter id="OBJECTIVE_COEFFICIENT" value="     0.00000000"/></listOfParameters></kineticLaw></reaction>
<reaction id="R_PSCVT" name="3-phosphoshikimate 1-carboxyvinyltransferase" reversible="true"><notes><html:p>GENE_ASSOCIATION: FAEPRAA2165_00014</html:p><html:p>SUBSYSTEM: Tyrosine, Tryptophan, and Phenylalanine</html:p><html:p>PROTEIN_CLASS: 2.5.1.19</html:p></notes><listOfReactants><speciesReference species="M_m98" stoichiometry="1"/><speciesReference species="M_m234" stoichiometry="1"/></listOfReactants><listOfProducts><speciesReference species="M_m9" stoichiometry="1"></speciesReference><speciesReference species="M_m227" stoichiometry="1"></speciesReference></listOfProducts><kineticLaw><math xmlns="http://www.w3.org/1998/Math/MathML"><apply><ci> LOWER_BOUND </ci><ci> UPPER_BOUND </ci><ci> OBJECTIVE_COEFFICIENT </ci></apply></math><listOfParameters><parameter id="LOWER_BOUND" value=" -1000.00000000"/><parameter id="UPPER_BOUND" value="  1000.00000000"/><parameter id="OBJECTIVE_COEFFICIENT" value="     0.00000000"/></listOfParameters></kineticLaw></reaction>
<reaction id="R_TYRTA" name="tyrosine transaminase" reversible="true"><notes><html:p>GENE_ASSOCIATION: ( FAEPRAA2165_00671 and FAEPRAA2165_00486 )</html:p><html:p>SUBSYSTEM: Tyrosine, Tryptophan, and Phenylalanine</html:p><html:p>PROTEIN_CLASS: K14454:K14455:K00811:K00812:K00813:K11358:K15849:K00817:K00832:K00838:K00815:K00838</html:p></notes><listOfReactants><speciesReference species="M_m127" stoichiometry="1"/><speciesReference species="M_m235" stoichiometry="1"/></listOfReactants><listOfProducts><speciesReference species="M_m156" stoichiometry="1"></speciesReference><speciesReference species="M_m233" stoichiometry="1"></speciesReference></listOfProducts><kineticLaw><math xmlns="http://www.w3.org/1998/Math/MathML"><apply><ci> LOWER_BOUND </ci><ci> UPPER_BOUND </ci><ci> OBJECTIVE_COEFFICIENT </ci></apply></math><listOfParameters><parameter id="LOWER_BOUND" value=" -1000.00000000"/><parameter id="UPPER_BOUND" value="  1000.00000000"/><parameter id="OBJECTIVE_COEFFICIENT" value="     0.00000000"/></listOfParameters></kineticLaw></reaction>
<reaction id="R_SERAT" name="serine O-acetyltransferase" reversible="true"><notes><html:p>GENE_ASSOCIATION: FAEPRAA2165_00336</html:p><html:p>SUBSYSTEM: Cysteine and Methionine</html:p><html:p>PROTEIN_CLASS: 2.3.1.30</html:p></notes><listOfReactants><speciesReference species="M_m75" stoichiometry="1"/><speciesReference species="M_m124" stoichiometry="1"/></listOfReactants><listOfProducts><speciesReference species="M_m125" stoichiometry="1"></speciesReference><speciesReference species="M_m236" stoichiometry="1"></speciesReference></listOfProducts><kineticLaw><math xmlns="http://www.w3.org/1998/Math/MathML"><apply><ci> LOWER_BOUND </ci><ci> UPPER_BOUND </ci><ci> OBJECTIVE_COEFFICIENT </ci></apply></math><listOfParameters><parameter id="LOWER_BOUND" value=" -1000.00000000"/><parameter id="UPPER_BOUND" value="  1000.00000000"/><parameter id="OBJECTIVE_COEFFICIENT" value="     0.00000000"/></listOfParameters></kineticLaw></reaction>
<reaction id="R_CYSS" name="cysteine synthase" reversible="false"><notes><html:p>GENE_ASSOCIATION: ( FAEPRAA2165_02858 and FAEPRAA2165_03463 )</html:p><html:p>SUBSYSTEM: Cysteine and Methionine</html:p><html:p>PROTEIN_CLASS: 2.5.1.47</html:p></notes><listOfReactants><speciesReference species="M_m42" stoichiometry="1"/><speciesReference species="M_m236" stoichiometry="1"/></listOfReactants><listOfProducts><speciesReference species="M_m7" stoichiometry="1"></speciesReference><speciesReference species="M_m19" stoichiometry="1"></speciesReference><speciesReference species="M_m93" stoichiometry="1"></speciesReference></listOfProducts><kineticLaw><math xmlns="http://www.w3.org/1998/Math/MathML"><apply><ci> LOWER_BOUND </ci><ci> UPPER_BOUND </ci><ci> OBJECTIVE_COEFFICIENT </ci></apply></math><listOfParameters><parameter id="LOWER_BOUND" value="     0.00000000"/><parameter id="UPPER_BOUND" value="  1000.00000000"/><parameter id="OBJECTIVE_COEFFICIENT" value="     0.00000000"/></listOfParameters></kineticLaw></reaction>
<reaction id="R_CYSTL" name="cystathionine b-lyase" reversible="false"><notes><html:p>GENE_ASSOCIATION: ( FAEPRAA2165_00031 and FAEPRAA2165_01097 )</html:p><html:p>SUBSYSTEM: Cysteine and Methionine</html:p><html:p>PROTEIN_CLASS: 4.4.1.8</html:p></notes><listOfReactants><speciesReference species="M_m8" stoichiometry="1"/><speciesReference species="M_m237" stoichiometry="1"/></listOfReactants><listOfProducts><speciesReference species="M_m12" stoichiometry="1"></speciesReference><speciesReference species="M_m99" stoichiometry="1"></speciesReference><speciesReference species="M_m238" stoichiometry="1"></speciesReference></listOfProducts><kineticLaw><math xmlns="http://www.w3.org/1998/Math/MathML"><apply><ci> LOWER_BOUND </ci><ci> UPPER_BOUND </ci><ci> OBJECTIVE_COEFFICIENT </ci></apply></math><listOfParameters><parameter id="LOWER_BOUND" value="     0.00000000"/><parameter id="UPPER_BOUND" value="  1000.00000000"/><parameter id="OBJECTIVE_COEFFICIENT" value="     0.00000000"/></listOfParameters></kineticLaw></reaction>
<reaction id="R_AHCYSNS" name="S-adenosylhomocysteine nucleosidase" reversible="false"><notes><html:p>GENE_ASSOCIATION: FAEPRAA2165_02641</html:p><html:p>SUBSYSTEM: Cysteine and Methionine</html:p><html:p>PROTEIN_CLASS: 3.2.2.9</html:p></notes><listOfReactants><speciesReference species="M_m8" stoichiometry="1"/><speciesReference species="M_m240" stoichiometry="1"/></listOfReactants><listOfProducts><speciesReference species="M_m239" stoichiometry="1"></speciesReference><speciesReference species="M_m241" stoichiometry="1"></speciesReference></listOfProducts><kineticLaw><math xmlns="http://www.w3.org/1998/Math/MathML"><apply><ci> LOWER_BOUND </ci><ci> UPPER_BOUND </ci><ci> OBJECTIVE_COEFFICIENT </ci></apply></math><listOfParameters><parameter id="LOWER_BOUND" value="     0.00000000"/><parameter id="UPPER_BOUND" value="  1000.00000000"/><parameter id="OBJECTIVE_COEFFICIENT" value="     0.00000000"/></listOfParameters></kineticLaw></reaction>
<reaction id="R_HSST" name="homoserine O-succinyltransferase" reversible="false"><notes><html:p>GENE_ASSOCIATION: FAEPRAA2165_03037</html:p><html:p>SUBSYSTEM: Cysteine and Methionine</html:p><html:p>PROTEIN_CLASS: 2.3.1.46</html:p></notes><listOfReactants><speciesReference species="M_m165" stoichiometry="1"/><speciesReference species="M_m243" stoichiometry="1"/></listOfReactants><listOfProducts><speciesReference species="M_m125" stoichiometry="1"></speciesReference><speciesReference species="M_m242" stoichiometry="1"></speciesReference></listOfProducts><kineticLaw><math xmlns="http://www.w3.org/1998/Math/MathML"><apply><ci> LOWER_BOUND </ci><ci> UPPER_BOUND </ci><ci> OBJECTIVE_COEFFICIENT </ci></apply></math><listOfParameters><parameter id="LOWER_BOUND" value="     0.00000000"/><parameter id="UPPER_BOUND" value="  1000.00000000"/><parameter id="OBJECTIVE_COEFFICIENT" value="     0.00000000"/></listOfParameters></kineticLaw></reaction>
<reaction id="R_METAT" name="methionine adenosyltransferase" reversible="false"><notes><html:p>GENE_ASSOCIATION: FAEPRAA2165_00344</html:p><html:p>SUBSYSTEM: Cysteine and Methionine</html:p><html:p>PROTEIN_CLASS: 2.5.1.6</html:p></notes><listOfReactants><speciesReference species="M_m6" stoichiometry="1"/><speciesReference species="M_m8" stoichiometry="1"/><speciesReference species="M_m45" stoichiometry="1"/></listOfReactants><listOfProducts><speciesReference species="M_m9" stoichiometry="1"></speciesReference><speciesReference species="M_m114" stoichiometry="1"></speciesReference><speciesReference species="M_m244" stoichiometry="1"></speciesReference></listOfProducts><kineticLaw><math xmlns="http://www.w3.org/1998/Math/MathML"><apply><ci> LOWER_BOUND </ci><ci> UPPER_BOUND </ci><ci> OBJECTIVE_COEFFICIENT </ci></apply></math><listOfParameters><parameter id="LOWER_BOUND" value="     0.00000000"/><parameter id="UPPER_BOUND" value="  1000.00000000"/><parameter id="OBJECTIVE_COEFFICIENT" value="     0.00000000"/></listOfParameters></kineticLaw></reaction>
<reaction id="R_HCYSMT2" name="Homocysteine Methyltransferase" reversible="false"><notes><html:p>GENE_ASSOCIATION: FAEPRAA2165_03498</html:p><html:p>SUBSYSTEM: Cysteine and Methionine</html:p><html:p>PROTEIN_CLASS: 2.1.1.10</html:p></notes><listOfReactants><speciesReference species="M_m238" stoichiometry="1"/><speciesReference species="M_m245" stoichiometry="1"/></listOfReactants><listOfProducts><speciesReference species="M_m7" stoichiometry="1"></speciesReference><speciesReference species="M_m45" stoichiometry="2"></speciesReference></listOfProducts><kineticLaw><math xmlns="http://www.w3.org/1998/Math/MathML"><apply><ci> LOWER_BOUND </ci><ci> UPPER_BOUND </ci><ci> OBJECTIVE_COEFFICIENT </ci></apply></math><listOfParameters><parameter id="LOWER_BOUND" value="     0.00000000"/><parameter id="UPPER_BOUND" value="  1000.00000000"/><parameter id="OBJECTIVE_COEFFICIENT" value="     0.00000000"/></listOfParameters></kineticLaw></reaction>
<reaction id="R_HCYSMT" name="homocysteine S-methyltransferase" reversible="false"><notes><html:p>GENE_ASSOCIATION: FAEPRAA2165_03498</html:p><html:p>SUBSYSTEM: Cysteine and Methionine</html:p><html:p>PROTEIN_CLASS: 2.1.1.10</html:p></notes><listOfReactants><speciesReference species="M_m238" stoichiometry="1"/><speciesReference species="M_m244" stoichiometry="1"/></listOfReactants><listOfProducts><speciesReference species="M_m7" stoichiometry="1"></speciesReference><speciesReference species="M_m45" stoichiometry="1"></speciesReference><speciesReference species="M_m240" stoichiometry="1"></speciesReference></listOfProducts><kineticLaw><math xmlns="http://www.w3.org/1998/Math/MathML"><apply><ci> LOWER_BOUND </ci><ci> UPPER_BOUND </ci><ci> OBJECTIVE_COEFFICIENT </ci></apply></math><listOfParameters><parameter id="LOWER_BOUND" value="     0.00000000"/><parameter id="UPPER_BOUND" value="  1000.00000000"/><parameter id="OBJECTIVE_COEFFICIENT" value="     0.00000000"/></listOfParameters></kineticLaw></reaction>
<reaction id="R_METS" name="methionine synthase" reversible="false"><notes><html:p>GENE_ASSOCIATION: ( FAEPRAA2165_02554 and FAEPRAA2165_02555 )</html:p><html:p>SUBSYSTEM: Cysteine and Methionine</html:p><html:p>PROTEIN_CLASS: 2.1.1.13</html:p></notes><listOfReactants><speciesReference species="M_m238" stoichiometry="1"/><speciesReference species="M_m247" stoichiometry="1"/></listOfReactants><listOfProducts><speciesReference species="M_m7" stoichiometry="1"></speciesReference><speciesReference species="M_m45" stoichiometry="1"></speciesReference><speciesReference species="M_m246" stoichiometry="1"></speciesReference></listOfProducts><kineticLaw><math xmlns="http://www.w3.org/1998/Math/MathML"><apply><ci> LOWER_BOUND </ci><ci> UPPER_BOUND </ci><ci> OBJECTIVE_COEFFICIENT </ci></apply></math><listOfParameters><parameter id="LOWER_BOUND" value="     0.00000000"/><parameter id="UPPER_BOUND" value="  1000.00000000"/><parameter id="OBJECTIVE_COEFFICIENT" value="     0.00000000"/></listOfParameters></kineticLaw></reaction>
<reaction id="R_RHCCE" name="S-ribosylhomocysteine cleavage enzyme" reversible="false"><notes><html:p>GENE_ASSOCIATION: FAEPRAA2165_00968</html:p><html:p>SUBSYSTEM: Cysteine and Methionine</html:p><html:p>PROTEIN_CLASS: 4.4.1.21</html:p></notes><listOfReactants><speciesReference species="M_m241" stoichiometry="1"/></listOfReactants><listOfProducts><speciesReference species="M_m238" stoichiometry="1"></speciesReference><speciesReference species="M_m248" stoichiometry="1"></speciesReference></listOfProducts><kineticLaw><math xmlns="http://www.w3.org/1998/Math/MathML"><apply><ci> LOWER_BOUND </ci><ci> UPPER_BOUND </ci><ci> OBJECTIVE_COEFFICIENT </ci></apply></math><listOfParameters><parameter id="LOWER_BOUND" value="     0.00000000"/><parameter id="UPPER_BOUND" value="  1000.00000000"/><parameter id="OBJECTIVE_COEFFICIENT" value="     0.00000000"/></listOfParameters></kineticLaw></reaction>
<reaction id="R_RHEA_30894" name="cysteine synthase B" reversible="true"><notes><html:p>GENE_ASSOCIATION: ( FAEPRAA2165_02858 and FAEPRAA2165_03463 )</html:p><html:p>SUBSYSTEM: Cysteine and Methionine</html:p><html:p>PROTEIN_CLASS: 2.5.1.47</html:p></notes><listOfReactants><speciesReference species="M_m236" stoichiometry="1"/><speciesReference species="M_m250" stoichiometry="1"/></listOfReactants><listOfProducts><speciesReference species="M_m7" stoichiometry="1"></speciesReference><speciesReference species="M_m19" stoichiometry="1"></speciesReference><speciesReference species="M_m249" stoichiometry="1"></speciesReference></listOfProducts><kineticLaw><math xmlns="http://www.w3.org/1998/Math/MathML"><apply><ci> LOWER_BOUND </ci><ci> UPPER_BOUND </ci><ci> OBJECTIVE_COEFFICIENT </ci></apply></math><listOfParameters><parameter id="LOWER_BOUND" value=" -1000.00000000"/><parameter id="UPPER_BOUND" value="  1000.00000000"/><parameter id="OBJECTIVE_COEFFICIENT" value="     0.00000000"/></listOfParameters></kineticLaw></reaction>
<reaction id="R_MET17_1" name="O-acetylhomoserine sulfhydrylase" reversible="false"><notes><html:p>GENE_ASSOCIATION: ( FAEPRAA2165_02558 and FAEPRAA2165_03036 )</html:p><html:p>SUBSYSTEM: Cysteine and Methionine</html:p><html:p>PROTEIN_CLASS: 2.5.1.49</html:p></notes><listOfReactants><speciesReference species="M_m251" stoichiometry="1"/><speciesReference species="M_m252" stoichiometry="1"/></listOfReactants><listOfProducts><speciesReference species="M_m19" stoichiometry="1"></speciesReference><speciesReference species="M_m45" stoichiometry="1"></speciesReference></listOfProducts><kineticLaw><math xmlns="http://www.w3.org/1998/Math/MathML"><apply><ci> LOWER_BOUND </ci><ci> UPPER_BOUND </ci><ci> OBJECTIVE_COEFFICIENT </ci></apply></math><listOfParameters><parameter id="LOWER_BOUND" value="     0.00000000"/><parameter id="UPPER_BOUND" value="  1000.00000000"/><parameter id="OBJECTIVE_COEFFICIENT" value="     0.00000000"/></listOfParameters></kineticLaw></reaction>
<reaction id="R_GLUPRT" name="glutamine phosphoribosyldiphosphate amidotransferase" reversible="false"><notes><html:p>GENE_ASSOCIATION: FAEPRAA2165_01357</html:p><html:p>SUBSYSTEM: Nucleotide</html:p><html:p>PROTEIN_CLASS: 2.4.2.14</html:p></notes><listOfReactants><speciesReference species="M_m8" stoichiometry="1"/><speciesReference species="M_m150" stoichiometry="1"/><speciesReference species="M_m158" stoichiometry="1"/></listOfReactants><listOfProducts><speciesReference species="M_m114" stoichiometry="1"></speciesReference><speciesReference species="M_m156" stoichiometry="1"></speciesReference><speciesReference species="M_m255" stoichiometry="1"></speciesReference></listOfProducts><kineticLaw><math xmlns="http://www.w3.org/1998/Math/MathML"><apply><ci> LOWER_BOUND </ci><ci> UPPER_BOUND </ci><ci> OBJECTIVE_COEFFICIENT </ci></apply></math><listOfParameters><parameter id="LOWER_BOUND" value="     0.00000000"/><parameter id="UPPER_BOUND" value="  1000.00000000"/><parameter id="OBJECTIVE_COEFFICIENT" value="     0.00000000"/></listOfParameters></kineticLaw></reaction>
<reaction id="R_GARFT" name="phosphoribosylglycinamide formyltransferase" reversible="true"><notes><html:p>GENE_ASSOCIATION: FAEPRAA2165_01359</html:p><html:p>SUBSYSTEM: Nucleotide</html:p><html:p>PROTEIN_CLASS: 2.1.2.2</html:p></notes><listOfReactants><speciesReference species="M_m256" stoichiometry="1"/><speciesReference species="M_m257" stoichiometry="1"/></listOfReactants><listOfProducts><speciesReference species="M_m7" stoichiometry="1"></speciesReference><speciesReference species="M_m246" stoichiometry="1"></speciesReference><speciesReference species="M_m258" stoichiometry="1"></speciesReference></listOfProducts><kineticLaw><math xmlns="http://www.w3.org/1998/Math/MathML"><apply><ci> LOWER_BOUND </ci><ci> UPPER_BOUND </ci><ci> OBJECTIVE_COEFFICIENT </ci></apply></math><listOfParameters><parameter id="LOWER_BOUND" value=" -1000.00000000"/><parameter id="UPPER_BOUND" value="  1000.00000000"/><parameter id="OBJECTIVE_COEFFICIENT" value="     0.00000000"/></listOfParameters></kineticLaw></reaction>
<reaction id="R_AICART" name="phosphoribosylaminoimidazolecarboxamide formyltransferase" reversible="true"><notes><html:p>GENE_ASSOCIATION: FAEPRAA2165_01361</html:p><html:p>SUBSYSTEM: Nucleotide</html:p><html:p>PROTEIN_CLASS: 2.1.2.3</html:p></notes><listOfReactants><speciesReference species="M_m212" stoichiometry="1"/><speciesReference species="M_m256" stoichiometry="1"/></listOfReactants><listOfProducts><speciesReference species="M_m246" stoichiometry="1"></speciesReference><speciesReference species="M_m259" stoichiometry="1"></speciesReference></listOfProducts><kineticLaw><math xmlns="http://www.w3.org/1998/Math/MathML"><apply><ci> LOWER_BOUND </ci><ci> UPPER_BOUND </ci><ci> OBJECTIVE_COEFFICIENT </ci></apply></math><listOfParameters><parameter id="LOWER_BOUND" value=" -1000.00000000"/><parameter id="UPPER_BOUND" value="  1000.00000000"/><parameter id="OBJECTIVE_COEFFICIENT" value="     0.00000000"/></listOfParameters></kineticLaw></reaction>
<reaction id="R_ASPCT" name="aspartate carbamoyltransferase" reversible="false"><notes><html:p>GENE_ASSOCIATION: FAEPRAA2165_02459</html:p><html:p>SUBSYSTEM: Nucleotide</html:p><html:p>PROTEIN_CLASS: K11540:K11541:K00609:K00610:K00608</html:p></notes><listOfReactants><speciesReference species="M_m155" stoichiometry="1"/><speciesReference species="M_m175" stoichiometry="1"/></listOfReactants><listOfProducts><speciesReference species="M_m7" stoichiometry="1"></speciesReference><speciesReference species="M_m9" stoichiometry="1"></speciesReference><speciesReference species="M_m260" stoichiometry="1"></speciesReference></listOfProducts><kineticLaw><math xmlns="http://www.w3.org/1998/Math/MathML"><apply><ci> LOWER_BOUND </ci><ci> UPPER_BOUND </ci><ci> OBJECTIVE_COEFFICIENT </ci></apply></math><listOfParameters><parameter id="LOWER_BOUND" value="     0.00000000"/><parameter id="UPPER_BOUND" value="  1000.00000000"/><parameter id="OBJECTIVE_COEFFICIENT" value="     0.00000000"/></listOfParameters></kineticLaw></reaction>
<reaction id="R_IMPD" name="IMP dehydrogenase" reversible="false"><notes><html:p>GENE_ASSOCIATION: FAEPRAA2165_01634</html:p><html:p>SUBSYSTEM: Nucleotide</html:p><html:p>PROTEIN_CLASS: 1.1.1.205</html:p></notes><listOfReactants><speciesReference species="M_m8" stoichiometry="1"/><speciesReference species="M_m106" stoichiometry="1"/><speciesReference species="M_m261" stoichiometry="1"/></listOfReactants><listOfProducts><speciesReference species="M_m7" stoichiometry="1"></speciesReference><speciesReference species="M_m107" stoichiometry="1"></speciesReference><speciesReference species="M_m262" stoichiometry="1"></speciesReference></listOfProducts><kineticLaw><math xmlns="http://www.w3.org/1998/Math/MathML"><apply><ci> LOWER_BOUND </ci><ci> UPPER_BOUND </ci><ci> OBJECTIVE_COEFFICIENT </ci></apply></math><listOfParameters><parameter id="LOWER_BOUND" value="     0.00000000"/><parameter id="UPPER_BOUND" value="  1000.00000000"/><parameter id="OBJECTIVE_COEFFICIENT" value="     0.00000000"/></listOfParameters></kineticLaw></reaction>
<reaction id="R_PUNP1" name="purine-nucleoside phosphorylase (Adenosine)" reversible="true"><notes><html:p>GENE_ASSOCIATION: FAEPRAA2165_00956</html:p><html:p>SUBSYSTEM: Nucleotide</html:p><html:p>PROTEIN_CLASS: 2.4.2.1</html:p></notes><listOfReactants><speciesReference species="M_m9" stoichiometry="1"/><speciesReference species="M_m263" stoichiometry="1"/></listOfReactants><listOfProducts><speciesReference species="M_m149" stoichiometry="1"></speciesReference><speciesReference species="M_m239" stoichiometry="1"></speciesReference></listOfProducts><kineticLaw><math xmlns="http://www.w3.org/1998/Math/MathML"><apply><ci> LOWER_BOUND </ci><ci> UPPER_BOUND </ci><ci> OBJECTIVE_COEFFICIENT </ci></apply></math><listOfParameters><parameter id="LOWER_BOUND" value=" -1000.00000000"/><parameter id="UPPER_BOUND" value="  1000.00000000"/><parameter id="OBJECTIVE_COEFFICIENT" value="     0.00000000"/></listOfParameters></kineticLaw></reaction>
<reaction id="R_PUNP2" name="purine-nucleoside phosphorylase (Deoxyadenosine)" reversible="true"><notes><html:p>GENE_ASSOCIATION: FAEPRAA2165_00956</html:p><html:p>SUBSYSTEM: Nucleotide</html:p><html:p>PROTEIN_CLASS: 2.4.2.1</html:p></notes><listOfReactants><speciesReference species="M_m9" stoichiometry="1"/><speciesReference species="M_m264" stoichiometry="1"/></listOfReactants><listOfProducts><speciesReference species="M_m154" stoichiometry="1"></speciesReference><speciesReference species="M_m239" stoichiometry="1"></speciesReference></listOfProducts><kineticLaw><math xmlns="http://www.w3.org/1998/Math/MathML"><apply><ci> LOWER_BOUND </ci><ci> UPPER_BOUND </ci><ci> OBJECTIVE_COEFFICIENT </ci></apply></math><listOfParameters><parameter id="LOWER_BOUND" value=" -1000.00000000"/><parameter id="UPPER_BOUND" value="  1000.00000000"/><parameter id="OBJECTIVE_COEFFICIENT" value="     0.00000000"/></listOfParameters></kineticLaw></reaction>
<reaction id="R_PUNP3" name="purine-nucleoside phosphorylase (Guanosine)" reversible="true"><notes><html:p>GENE_ASSOCIATION: FAEPRAA2165_00956</html:p><html:p>SUBSYSTEM: Nucleotide</html:p><html:p>PROTEIN_CLASS: 2.4.2.1</html:p></notes><listOfReactants><speciesReference species="M_m9" stoichiometry="1"/><speciesReference species="M_m266" stoichiometry="1"/></listOfReactants><listOfProducts><speciesReference species="M_m149" stoichiometry="1"></speciesReference><speciesReference species="M_m265" stoichiometry="1"></speciesReference></listOfProducts><kineticLaw><math xmlns="http://www.w3.org/1998/Math/MathML"><apply><ci> LOWER_BOUND </ci><ci> UPPER_BOUND </ci><ci> OBJECTIVE_COEFFICIENT </ci></apply></math><listOfParameters><parameter id="LOWER_BOUND" value=" -1000.00000000"/><parameter id="UPPER_BOUND" value="  1000.00000000"/><parameter id="OBJECTIVE_COEFFICIENT" value="     0.00000000"/></listOfParameters></kineticLaw></reaction>
<reaction id="R_PUNP4" name="purine-nucleoside phosphorylase (Deoxyguanosine)" reversible="true"><notes><html:p>GENE_ASSOCIATION: FAEPRAA2165_00956</html:p><html:p>SUBSYSTEM: Nucleotide</html:p><html:p>PROTEIN_CLASS: 2.4.2.1</html:p></notes><listOfReactants><speciesReference species="M_m9" stoichiometry="1"/><speciesReference species="M_m267" stoichiometry="1"/></listOfReactants><listOfProducts><speciesReference species="M_m154" stoichiometry="1"></speciesReference><speciesReference species="M_m265" stoichiometry="1"></speciesReference></listOfProducts><kineticLaw><math xmlns="http://www.w3.org/1998/Math/MathML"><apply><ci> LOWER_BOUND </ci><ci> UPPER_BOUND </ci><ci> OBJECTIVE_COEFFICIENT </ci></apply></math><listOfParameters><parameter id="LOWER_BOUND" value=" -1000.00000000"/><parameter id="UPPER_BOUND" value="  1000.00000000"/><parameter id="OBJECTIVE_COEFFICIENT" value="     0.00000000"/></listOfParameters></kineticLaw></reaction>
<reaction id="R_PUNP5" name="purine-nucleoside phosphorylase (Inosine)" reversible="true"><notes><html:p>GENE_ASSOCIATION: FAEPRAA2165_00956</html:p><html:p>SUBSYSTEM: Nucleotide</html:p><html:p>PROTEIN_CLASS: 2.4.2.1</html:p></notes><listOfReactants><speciesReference species="M_m9" stoichiometry="1"/><speciesReference species="M_m269" stoichiometry="1"/></listOfReactants><listOfProducts><speciesReference species="M_m149" stoichiometry="1"></speciesReference><speciesReference species="M_m268" stoichiometry="1"></speciesReference></listOfProducts><kineticLaw><math xmlns="http://www.w3.org/1998/Math/MathML"><apply><ci> LOWER_BOUND </ci><ci> UPPER_BOUND </ci><ci> OBJECTIVE_COEFFICIENT </ci></apply></math><listOfParameters><parameter id="LOWER_BOUND" value=" -1000.00000000"/><parameter id="UPPER_BOUND" value="  1000.00000000"/><parameter id="OBJECTIVE_COEFFICIENT" value="     0.00000000"/></listOfParameters></kineticLaw></reaction>
<reaction id="R_PUNP6" name="purine-nucleoside phosphorylase (Deoxyinosine)" reversible="true"><notes><html:p>GENE_ASSOCIATION: FAEPRAA2165_00956</html:p><html:p>SUBSYSTEM: Nucleotide</html:p><html:p>PROTEIN_CLASS: 2.4.2.1</html:p></notes><listOfReactants><speciesReference species="M_m9" stoichiometry="1"/><speciesReference species="M_m270" stoichiometry="1"/></listOfReactants><listOfProducts><speciesReference species="M_m154" stoichiometry="1"></speciesReference><speciesReference species="M_m268" stoichiometry="1"></speciesReference></listOfProducts><kineticLaw><math xmlns="http://www.w3.org/1998/Math/MathML"><apply><ci> LOWER_BOUND </ci><ci> UPPER_BOUND </ci><ci> OBJECTIVE_COEFFICIENT </ci></apply></math><listOfParameters><parameter id="LOWER_BOUND" value=" -1000.00000000"/><parameter id="UPPER_BOUND" value="  1000.00000000"/><parameter id="OBJECTIVE_COEFFICIENT" value="     0.00000000"/></listOfParameters></kineticLaw></reaction>
<reaction id="R_PUNP7" name="purine-nucleoside phosphorylase (Xanthosine)" reversible="true"><notes><html:p>GENE_ASSOCIATION: FAEPRAA2165_00956</html:p><html:p>SUBSYSTEM: Nucleotide</html:p><html:p>PROTEIN_CLASS: 2.4.2.1</html:p></notes><listOfReactants><speciesReference species="M_m9" stoichiometry="1"/><speciesReference species="M_m272" stoichiometry="1"/></listOfReactants><listOfProducts><speciesReference species="M_m149" stoichiometry="1"></speciesReference><speciesReference species="M_m271" stoichiometry="1"></speciesReference></listOfProducts><kineticLaw><math xmlns="http://www.w3.org/1998/Math/MathML"><apply><ci> LOWER_BOUND </ci><ci> UPPER_BOUND </ci><ci> OBJECTIVE_COEFFICIENT </ci></apply></math><listOfParameters><parameter id="LOWER_BOUND" value=" -1000.00000000"/><parameter id="UPPER_BOUND" value="  1000.00000000"/><parameter id="OBJECTIVE_COEFFICIENT" value="     0.00000000"/></listOfParameters></kineticLaw></reaction>
<reaction id="R_ADPT" name="adenine phosphoribosyltransferase" reversible="false"><notes><html:p>GENE_ASSOCIATION: FAEPRAA2165_01942</html:p><html:p>SUBSYSTEM: Nucleotide</html:p><html:p>PROTEIN_CLASS: 2.4.2.7</html:p></notes><listOfReactants><speciesReference species="M_m150" stoichiometry="1"/><speciesReference species="M_m239" stoichiometry="1"/></listOfReactants><listOfProducts><speciesReference species="M_m114" stoichiometry="1"></speciesReference><speciesReference species="M_m139" stoichiometry="1"></speciesReference></listOfProducts><kineticLaw><math xmlns="http://www.w3.org/1998/Math/MathML"><apply><ci> LOWER_BOUND </ci><ci> UPPER_BOUND </ci><ci> OBJECTIVE_COEFFICIENT </ci></apply></math><listOfParameters><parameter id="LOWER_BOUND" value="     0.00000000"/><parameter id="UPPER_BOUND" value="  1000.00000000"/><parameter id="OBJECTIVE_COEFFICIENT" value="     0.00000000"/></listOfParameters></kineticLaw></reaction>
<reaction id="R_GUAPRT" name="guanine phosphoribosyltransferase" reversible="false"><notes><html:p>GENE_ASSOCIATION: FAEPRAA2165_01241</html:p><html:p>SUBSYSTEM: Nucleotide</html:p><html:p>PROTEIN_CLASS: 2.4.2.8</html:p></notes><listOfReactants><speciesReference species="M_m150" stoichiometry="1"/><speciesReference species="M_m265" stoichiometry="1"/></listOfReactants><listOfProducts><speciesReference species="M_m114" stoichiometry="1"></speciesReference><speciesReference species="M_m273" stoichiometry="1"></speciesReference></listOfProducts><kineticLaw><math xmlns="http://www.w3.org/1998/Math/MathML"><apply><ci> LOWER_BOUND </ci><ci> UPPER_BOUND </ci><ci> OBJECTIVE_COEFFICIENT </ci></apply></math><listOfParameters><parameter id="LOWER_BOUND" value="     0.00000000"/><parameter id="UPPER_BOUND" value="  1000.00000000"/><parameter id="OBJECTIVE_COEFFICIENT" value="     0.00000000"/></listOfParameters></kineticLaw></reaction>
<reaction id="R_XPPT" name="xanthine phosphoribosyltransferase" reversible="false"><notes><html:p>GENE_ASSOCIATION: FAEPRAA2165_03194</html:p><html:p>SUBSYSTEM: Nucleotide</html:p><html:p>PROTEIN_CLASS: 2.4.2.22</html:p></notes><listOfReactants><speciesReference species="M_m150" stoichiometry="1"/><speciesReference species="M_m271" stoichiometry="1"/></listOfReactants><listOfProducts><speciesReference species="M_m114" stoichiometry="1"></speciesReference><speciesReference species="M_m262" stoichiometry="1"></speciesReference></listOfProducts><kineticLaw><math xmlns="http://www.w3.org/1998/Math/MathML"><apply><ci> LOWER_BOUND </ci><ci> UPPER_BOUND </ci><ci> OBJECTIVE_COEFFICIENT </ci></apply></math><listOfParameters><parameter id="LOWER_BOUND" value="     0.00000000"/><parameter id="UPPER_BOUND" value="  1000.00000000"/><parameter id="OBJECTIVE_COEFFICIENT" value="     0.00000000"/></listOfParameters></kineticLaw></reaction>
<reaction id="R_GUAPRT1" name="guanine phosphoribosyltransferase" reversible="false"><notes><html:p>GENE_ASSOCIATION: FAEPRAA2165_03194</html:p><html:p>SUBSYSTEM: Nucleotide</html:p><html:p>PROTEIN_CLASS: 2.4.2.22</html:p></notes><listOfReactants><speciesReference species="M_m150" stoichiometry="1"/><speciesReference species="M_m265" stoichiometry="1"/></listOfReactants><listOfProducts><speciesReference species="M_m114" stoichiometry="1"></speciesReference><speciesReference species="M_m273" stoichiometry="1"></speciesReference></listOfProducts><kineticLaw><math xmlns="http://www.w3.org/1998/Math/MathML"><apply><ci> LOWER_BOUND </ci><ci> UPPER_BOUND </ci><ci> OBJECTIVE_COEFFICIENT </ci></apply></math><listOfParameters><parameter id="LOWER_BOUND" value="     0.00000000"/><parameter id="UPPER_BOUND" value="  1000.00000000"/><parameter id="OBJECTIVE_COEFFICIENT" value="     0.00000000"/></listOfParameters></kineticLaw></reaction>
<reaction id="R_DHORD8" name="dihydroorotic acid (menaquinone-8)" reversible="false"><notes><html:p>GENE_ASSOCIATION: FAEPRAA2165_00330</html:p><html:p>SUBSYSTEM: Nucleotide</html:p><html:p>PROTEIN_CLASS: 1.3.98.1</html:p></notes><listOfReactants><speciesReference species="M_m128" stoichiometry="1"/><speciesReference species="M_m274" stoichiometry="1"/></listOfReactants><listOfProducts><speciesReference species="M_m31" stoichiometry="1"></speciesReference><speciesReference species="M_m275" stoichiometry="1"></speciesReference></listOfProducts><kineticLaw><math xmlns="http://www.w3.org/1998/Math/MathML"><apply><ci> LOWER_BOUND </ci><ci> UPPER_BOUND </ci><ci> OBJECTIVE_COEFFICIENT </ci></apply></math><listOfParameters><parameter id="LOWER_BOUND" value="     0.00000000"/><parameter id="UPPER_BOUND" value="  1000.00000000"/><parameter id="OBJECTIVE_COEFFICIENT" value="     0.00000000"/></listOfParameters></kineticLaw></reaction>
<reaction id="R_ORPT" name="orotate phosphoribosyltransferase" reversible="true"><notes><html:p>GENE_ASSOCIATION: ( FAEPRAA2165_00329 and FAEPRAA2165_00478 )</html:p><html:p>SUBSYSTEM: Nucleotide</html:p><html:p>PROTEIN_CLASS: 2.4.2.10</html:p></notes><listOfReactants><speciesReference species="M_m114" stoichiometry="1"/><speciesReference species="M_m276" stoichiometry="1"/></listOfReactants><listOfProducts><speciesReference species="M_m150" stoichiometry="1"></speciesReference><speciesReference species="M_m275" stoichiometry="1"></speciesReference></listOfProducts><kineticLaw><math xmlns="http://www.w3.org/1998/Math/MathML"><apply><ci> LOWER_BOUND </ci><ci> UPPER_BOUND </ci><ci> OBJECTIVE_COEFFICIENT </ci></apply></math><listOfParameters><parameter id="LOWER_BOUND" value=" -1000.00000000"/><parameter id="UPPER_BOUND" value="  1000.00000000"/><parameter id="OBJECTIVE_COEFFICIENT" value="     0.00000000"/></listOfParameters></kineticLaw></reaction>
<reaction id="R_OMPDC" name="orotidine-5-phosphate decarboxylase" reversible="false"><notes><html:p>GENE_ASSOCIATION: FAEPRAA2165_00332</html:p><html:p>SUBSYSTEM: Nucleotide</html:p><html:p>PROTEIN_CLASS: 4.1.1.23</html:p></notes><listOfReactants><speciesReference species="M_m7" stoichiometry="1"/><speciesReference species="M_m276" stoichiometry="1"/></listOfReactants><listOfProducts><speciesReference species="M_m22" stoichiometry="1"></speciesReference><speciesReference species="M_m277" stoichiometry="1"></speciesReference></listOfProducts><kineticLaw><math xmlns="http://www.w3.org/1998/Math/MathML"><apply><ci> LOWER_BOUND </ci><ci> UPPER_BOUND </ci><ci> OBJECTIVE_COEFFICIENT </ci></apply></math><listOfParameters><parameter id="LOWER_BOUND" value="     0.00000000"/><parameter id="UPPER_BOUND" value="  1000.00000000"/><parameter id="OBJECTIVE_COEFFICIENT" value="     0.00000000"/></listOfParameters></kineticLaw></reaction>
<reaction id="R_CYTK1" name="cytidylate kinase (CMP)" reversible="true"><notes><html:p>GENE_ASSOCIATION: ( FAEPRAA2165_00026 and FAEPRAA2165_00350 )</html:p><html:p>SUBSYSTEM: Nucleotide</html:p><html:p>PROTEIN_CLASS: 2.7.4.14</html:p></notes><listOfReactants><speciesReference species="M_m6" stoichiometry="1"/><speciesReference species="M_m279" stoichiometry="1"/></listOfReactants><listOfProducts><speciesReference species="M_m5" stoichiometry="1"></speciesReference><speciesReference species="M_m278" stoichiometry="1"></speciesReference></listOfProducts><kineticLaw><math xmlns="http://www.w3.org/1998/Math/MathML"><apply><ci> LOWER_BOUND </ci><ci> UPPER_BOUND </ci><ci> OBJECTIVE_COEFFICIENT </ci></apply></math><listOfParameters><parameter id="LOWER_BOUND" value=" -1000.00000000"/><parameter id="UPPER_BOUND" value="  1000.00000000"/><parameter id="OBJECTIVE_COEFFICIENT" value="     0.00000000"/></listOfParameters></kineticLaw></reaction>
<reaction id="R_CYTK2" name="cytidylate kinase (dCMP)" reversible="true"><notes><html:p>GENE_ASSOCIATION: ( FAEPRAA2165_00026 and FAEPRAA2165_00350 )</html:p><html:p>SUBSYSTEM: Nucleotide</html:p><html:p>PROTEIN_CLASS: 2.7.4.14</html:p></notes><listOfReactants><speciesReference species="M_m6" stoichiometry="1"/><speciesReference species="M_m281" stoichiometry="1"/></listOfReactants><listOfProducts><speciesReference species="M_m5" stoichiometry="1"></speciesReference><speciesReference species="M_m280" stoichiometry="1"></speciesReference></listOfProducts><kineticLaw><math xmlns="http://www.w3.org/1998/Math/MathML"><apply><ci> LOWER_BOUND </ci><ci> UPPER_BOUND </ci><ci> OBJECTIVE_COEFFICIENT </ci></apply></math><listOfParameters><parameter id="LOWER_BOUND" value=" -1000.00000000"/><parameter id="UPPER_BOUND" value="  1000.00000000"/><parameter id="OBJECTIVE_COEFFICIENT" value="     0.00000000"/></listOfParameters></kineticLaw></reaction>
<reaction id="R_UMPK" name="UMP kinase" reversible="true"><notes><html:p>GENE_ASSOCIATION: ( FAEPRAA2165_00026 and FAEPRAA2165_00350 and FAEPRAA2165_02172 )</html:p><html:p>SUBSYSTEM: Nucleotide</html:p><html:p>PROTEIN_CLASS: 2.7.4.14</html:p></notes><listOfReactants><speciesReference species="M_m6" stoichiometry="1"/><speciesReference species="M_m277" stoichiometry="1"/></listOfReactants><listOfProducts><speciesReference species="M_m5" stoichiometry="1"></speciesReference><speciesReference species="M_m282" stoichiometry="1"></speciesReference></listOfProducts><kineticLaw><math xmlns="http://www.w3.org/1998/Math/MathML"><apply><ci> LOWER_BOUND </ci><ci> UPPER_BOUND </ci><ci> OBJECTIVE_COEFFICIENT </ci></apply></math><listOfParameters><parameter id="LOWER_BOUND" value=" -1000.00000000"/><parameter id="UPPER_BOUND" value="  1000.00000000"/><parameter id="OBJECTIVE_COEFFICIENT" value="     0.00000000"/></listOfParameters></kineticLaw></reaction>
<reaction id="R_NTPP91" name="Nucleoside triphosphate pyrophosphorylase (itp)" reversible="false"><notes><html:p>GENE_ASSOCIATION: FAEPRAA2165_01673</html:p><html:p>SUBSYSTEM: Nucleotide</html:p><html:p>PROTEIN_CLASS: 3.6.1.19</html:p></notes><listOfReactants><speciesReference species="M_m8" stoichiometry="1"/><speciesReference species="M_m283" stoichiometry="1"/></listOfReactants><listOfProducts><speciesReference species="M_m7" stoichiometry="1"></speciesReference><speciesReference species="M_m114" stoichiometry="1"></speciesReference><speciesReference species="M_m277" stoichiometry="1"></speciesReference></listOfProducts><kineticLaw><math xmlns="http://www.w3.org/1998/Math/MathML"><apply><ci> LOWER_BOUND </ci><ci> UPPER_BOUND </ci><ci> OBJECTIVE_COEFFICIENT </ci></apply></math><listOfParameters><parameter id="LOWER_BOUND" value="     0.00000000"/><parameter id="UPPER_BOUND" value="  1000.00000000"/><parameter id="OBJECTIVE_COEFFICIENT" value="     0.00000000"/></listOfParameters></kineticLaw></reaction>
<reaction id="R_CTPS2" name="CTP synthase (glutamine)" reversible="false"><notes><html:p>GENE_ASSOCIATION: FAEPRAA2165_01971</html:p><html:p>SUBSYSTEM: Nucleotide</html:p><html:p>PROTEIN_CLASS: 6.3.4.2</html:p></notes><listOfReactants><speciesReference species="M_m6" stoichiometry="1"/><speciesReference species="M_m8" stoichiometry="1"/><speciesReference species="M_m158" stoichiometry="1"/><speciesReference species="M_m283" stoichiometry="1"/></listOfReactants><listOfProducts><speciesReference species="M_m5" stoichiometry="1"></speciesReference><speciesReference species="M_m7" stoichiometry="2"></speciesReference><speciesReference species="M_m9" stoichiometry="1"></speciesReference><speciesReference species="M_m156" stoichiometry="1"></speciesReference><speciesReference species="M_m284" stoichiometry="1"></speciesReference></listOfProducts><kineticLaw><math xmlns="http://www.w3.org/1998/Math/MathML"><apply><ci> LOWER_BOUND </ci><ci> UPPER_BOUND </ci><ci> OBJECTIVE_COEFFICIENT </ci></apply></math><listOfParameters><parameter id="LOWER_BOUND" value="     0.00000000"/><parameter id="UPPER_BOUND" value="  1000.00000000"/><parameter id="OBJECTIVE_COEFFICIENT" value="     0.00000000"/></listOfParameters></kineticLaw></reaction>
<reaction id="R_RNTR3c" name="ribonucleoside-triphosphate reductase (CTP) (flavodoxin)" reversible="false"><notes><html:p>GENE_ASSOCIATION: ( FAEPRAA2165_02775 and FAEPRAA2165_02776 )</html:p><html:p>SUBSYSTEM: Nucleotide</html:p><html:p>PROTEIN_CLASS: 1.17.4.2</html:p></notes><listOfReactants><speciesReference species="M_m284" stoichiometry="1"/><speciesReference species="M_m287" stoichiometry="1"/></listOfReactants><listOfProducts><speciesReference species="M_m8" stoichiometry="1"></speciesReference><speciesReference species="M_m285" stoichiometry="1"></speciesReference><speciesReference species="M_m286" stoichiometry="1"></speciesReference></listOfProducts><kineticLaw><math xmlns="http://www.w3.org/1998/Math/MathML"><apply><ci> LOWER_BOUND </ci><ci> UPPER_BOUND </ci><ci> OBJECTIVE_COEFFICIENT </ci></apply></math><listOfParameters><parameter id="LOWER_BOUND" value="     0.00000000"/><parameter id="UPPER_BOUND" value="  1000.00000000"/><parameter id="OBJECTIVE_COEFFICIENT" value="     0.00000000"/></listOfParameters></kineticLaw></reaction>
<reaction id="R_RHEA_29046" name="5,10-methylenetetrahydrofolate,NADPH:dUMP C-methyltransferase" reversible="false"><notes><html:p>GENE_ASSOCIATION: FAEPRAA2165_03362</html:p><html:p>SUBSYSTEM: Nucleotide</html:p><html:p>PROTEIN_CLASS: 2.1.1.148</html:p></notes><listOfReactants><speciesReference species="M_m7" stoichiometry="1"/><speciesReference species="M_m116" stoichiometry="1"/><speciesReference species="M_m288" stoichiometry="1"/><speciesReference species="M_m290" stoichiometry="1"/></listOfReactants><listOfProducts><speciesReference species="M_m115" stoichiometry="1"></speciesReference><speciesReference species="M_m246" stoichiometry="1"></speciesReference><speciesReference species="M_m289" stoichiometry="1"></speciesReference></listOfProducts><kineticLaw><math xmlns="http://www.w3.org/1998/Math/MathML"><apply><ci> LOWER_BOUND </ci><ci> UPPER_BOUND </ci><ci> OBJECTIVE_COEFFICIENT </ci></apply></math><listOfParameters><parameter id="LOWER_BOUND" value="     0.00000000"/><parameter id="UPPER_BOUND" value="  1000.00000000"/><parameter id="OBJECTIVE_COEFFICIENT" value="     0.00000000"/></listOfParameters></kineticLaw></reaction>
<reaction id="R_HXPRT" name="hypoxanthine phosphoribosyltransferase (Hypoxanthine)" reversible="false"><notes><html:p>GENE_ASSOCIATION: FAEPRAA2165_01241</html:p><html:p>SUBSYSTEM: Nucleotide</html:p><html:p>PROTEIN_CLASS: 2.4.2.8</html:p></notes><listOfReactants><speciesReference species="M_m150" stoichiometry="1"/><speciesReference species="M_m268" stoichiometry="1"/></listOfReactants><listOfProducts><speciesReference species="M_m114" stoichiometry="1"></speciesReference><speciesReference species="M_m261" stoichiometry="1"></speciesReference></listOfProducts><kineticLaw><math xmlns="http://www.w3.org/1998/Math/MathML"><apply><ci> LOWER_BOUND </ci><ci> UPPER_BOUND </ci><ci> OBJECTIVE_COEFFICIENT </ci></apply></math><listOfParameters><parameter id="LOWER_BOUND" value="     0.00000000"/><parameter id="UPPER_BOUND" value="  1000.00000000"/><parameter id="OBJECTIVE_COEFFICIENT" value="     0.00000000"/></listOfParameters></kineticLaw></reaction>
<reaction id="R_UPPRT" name="uracil phosphoribosyltransferase" reversible="false"><notes><html:p>GENE_ASSOCIATION: FAEPRAA2165_01116</html:p><html:p>SUBSYSTEM: Nucleotide</html:p><html:p>PROTEIN_CLASS: 2.4.2.9</html:p></notes><listOfReactants><speciesReference species="M_m150" stoichiometry="1"/><speciesReference species="M_m291" stoichiometry="1"/></listOfReactants><listOfProducts><speciesReference species="M_m114" stoichiometry="1"></speciesReference><speciesReference species="M_m277" stoichiometry="1"></speciesReference></listOfProducts><kineticLaw><math xmlns="http://www.w3.org/1998/Math/MathML"><apply><ci> LOWER_BOUND </ci><ci> UPPER_BOUND </ci><ci> OBJECTIVE_COEFFICIENT </ci></apply></math><listOfParameters><parameter id="LOWER_BOUND" value="     0.00000000"/><parameter id="UPPER_BOUND" value="  1000.00000000"/><parameter id="OBJECTIVE_COEFFICIENT" value="     0.00000000"/></listOfParameters></kineticLaw></reaction>
<reaction id="R_PRAGSr" name="phosphoribosylglycinamide synthase" reversible="true"><notes><html:p>GENE_ASSOCIATION: FAEPRAA2165_01362</html:p><html:p>SUBSYSTEM: Nucleotide</html:p><html:p>PROTEIN_CLASS: 6.3.4.13</html:p></notes><listOfReactants><speciesReference species="M_m6" stoichiometry="1"/><speciesReference species="M_m94" stoichiometry="1"/><speciesReference species="M_m255" stoichiometry="1"/></listOfReactants><listOfProducts><speciesReference species="M_m5" stoichiometry="1"></speciesReference><speciesReference species="M_m7" stoichiometry="1"></speciesReference><speciesReference species="M_m9" stoichiometry="1"></speciesReference><speciesReference species="M_m257" stoichiometry="1"></speciesReference></listOfProducts><kineticLaw><math xmlns="http://www.w3.org/1998/Math/MathML"><apply><ci> LOWER_BOUND </ci><ci> UPPER_BOUND </ci><ci> OBJECTIVE_COEFFICIENT </ci></apply></math><listOfParameters><parameter id="LOWER_BOUND" value=" -1000.00000000"/><parameter id="UPPER_BOUND" value="  1000.00000000"/><parameter id="OBJECTIVE_COEFFICIENT" value="     0.00000000"/></listOfParameters></kineticLaw></reaction>
<reaction id="R_GART" name="GAR transformylase-T" reversible="false"><notes><html:p>GENE_ASSOCIATION: FAEPRAA2165_01359</html:p><html:p>SUBSYSTEM: Nucleotide</html:p><html:p>PROTEIN_CLASS: K00601:K11175:K08289:K11787</html:p></notes><listOfReactants><speciesReference species="M_m6" stoichiometry="1"/><speciesReference species="M_m36" stoichiometry="1"/><speciesReference species="M_m257" stoichiometry="1"/></listOfReactants><listOfProducts><speciesReference species="M_m5" stoichiometry="1"></speciesReference><speciesReference species="M_m7" stoichiometry="1"></speciesReference><speciesReference species="M_m9" stoichiometry="1"></speciesReference><speciesReference species="M_m258" stoichiometry="1"></speciesReference></listOfProducts><kineticLaw><math xmlns="http://www.w3.org/1998/Math/MathML"><apply><ci> LOWER_BOUND </ci><ci> UPPER_BOUND </ci><ci> OBJECTIVE_COEFFICIENT </ci></apply></math><listOfParameters><parameter id="LOWER_BOUND" value="     0.00000000"/><parameter id="UPPER_BOUND" value="  1000.00000000"/><parameter id="OBJECTIVE_COEFFICIENT" value="     0.00000000"/></listOfParameters></kineticLaw></reaction>
<reaction id="R_PRAIS" name="phosphoribosylaminoimidazole synthase" reversible="false"><notes><html:p>GENE_ASSOCIATION: FAEPRAA2165_01358</html:p><html:p>SUBSYSTEM: Nucleotide</html:p><html:p>PROTEIN_CLASS: 6.3.3.1</html:p></notes><listOfReactants><speciesReference species="M_m6" stoichiometry="1"/><speciesReference species="M_m292" stoichiometry="1"/></listOfReactants><listOfProducts><speciesReference species="M_m5" stoichiometry="1"></speciesReference><speciesReference species="M_m7" stoichiometry="2"></speciesReference><speciesReference species="M_m9" stoichiometry="1"></speciesReference><speciesReference species="M_m293" stoichiometry="1"></speciesReference></listOfProducts><kineticLaw><math xmlns="http://www.w3.org/1998/Math/MathML"><apply><ci> LOWER_BOUND </ci><ci> UPPER_BOUND </ci><ci> OBJECTIVE_COEFFICIENT </ci></apply></math><listOfParameters><parameter id="LOWER_BOUND" value="     0.00000000"/><parameter id="UPPER_BOUND" value="  1000.00000000"/><parameter id="OBJECTIVE_COEFFICIENT" value="     0.00000000"/></listOfParameters></kineticLaw></reaction>
<reaction id="R_AIRC3" name="phosphoribosylaminoimidazole carboxylase (mutase rxn)" reversible="true"><notes><html:p>GENE_ASSOCIATION: FAEPRAA2165_01355</html:p><html:p>SUBSYSTEM: Nucleotide</html:p><html:p>PROTEIN_CLASS: K01588</html:p></notes><listOfReactants><speciesReference species="M_m294" stoichiometry="1"/></listOfReactants><listOfProducts><speciesReference species="M_m295" stoichiometry="1"></speciesReference></listOfProducts><kineticLaw><math xmlns="http://www.w3.org/1998/Math/MathML"><apply><ci> LOWER_BOUND </ci><ci> UPPER_BOUND </ci><ci> OBJECTIVE_COEFFICIENT </ci></apply></math><listOfParameters><parameter id="LOWER_BOUND" value=" -1000.00000000"/><parameter id="UPPER_BOUND" value="  1000.00000000"/><parameter id="OBJECTIVE_COEFFICIENT" value="     0.00000000"/></listOfParameters></kineticLaw></reaction>
<reaction id="R_PRASCS" name="phosphoribosylaminoimidazolesuccinocarboxamide synthase" reversible="true"><notes><html:p>GENE_ASSOCIATION: FAEPRAA2165_00424</html:p><html:p>SUBSYSTEM: Nucleotide</html:p><html:p>PROTEIN_CLASS: 6.3.2.6</html:p></notes><listOfReactants><speciesReference species="M_m6" stoichiometry="1"/><speciesReference species="M_m155" stoichiometry="1"/><speciesReference species="M_m294" stoichiometry="1"/></listOfReactants><listOfProducts><speciesReference species="M_m5" stoichiometry="1"></speciesReference><speciesReference species="M_m7" stoichiometry="1"></speciesReference><speciesReference species="M_m9" stoichiometry="1"></speciesReference><speciesReference species="M_m296" stoichiometry="1"></speciesReference></listOfProducts><kineticLaw><math xmlns="http://www.w3.org/1998/Math/MathML"><apply><ci> LOWER_BOUND </ci><ci> UPPER_BOUND </ci><ci> OBJECTIVE_COEFFICIENT </ci></apply></math><listOfParameters><parameter id="LOWER_BOUND" value=" -1000.00000000"/><parameter id="UPPER_BOUND" value="  1000.00000000"/><parameter id="OBJECTIVE_COEFFICIENT" value="     0.00000000"/></listOfParameters></kineticLaw></reaction>
<reaction id="R_ADSL1r" name="adenylsuccinate lyase" reversible="true"><notes><html:p>GENE_ASSOCIATION: FAEPRAA2165_01365</html:p><html:p>SUBSYSTEM: Nucleotide</html:p><html:p>PROTEIN_CLASS: 4.3.2.2</html:p></notes><listOfReactants><speciesReference species="M_m297" stoichiometry="1"/></listOfReactants><listOfProducts><speciesReference species="M_m128" stoichiometry="1"></speciesReference><speciesReference species="M_m139" stoichiometry="1"></speciesReference></listOfProducts><kineticLaw><math xmlns="http://www.w3.org/1998/Math/MathML"><apply><ci> LOWER_BOUND </ci><ci> UPPER_BOUND </ci><ci> OBJECTIVE_COEFFICIENT </ci></apply></math><listOfParameters><parameter id="LOWER_BOUND" value=" -1000.00000000"/><parameter id="UPPER_BOUND" value="  1000.00000000"/><parameter id="OBJECTIVE_COEFFICIENT" value="     0.00000000"/></listOfParameters></kineticLaw></reaction>
<reaction id="R_GMPS2" name="GMP synthase" reversible="false"><notes><html:p>GENE_ASSOCIATION: FAEPRAA2165_00785</html:p><html:p>SUBSYSTEM: Nucleotide</html:p><html:p>PROTEIN_CLASS: 6.3.5.2</html:p></notes><listOfReactants><speciesReference species="M_m6" stoichiometry="1"/><speciesReference species="M_m8" stoichiometry="1"/><speciesReference species="M_m158" stoichiometry="1"/><speciesReference species="M_m262" stoichiometry="1"/></listOfReactants><listOfProducts><speciesReference species="M_m7" stoichiometry="2"></speciesReference><speciesReference species="M_m114" stoichiometry="1"></speciesReference><speciesReference species="M_m139" stoichiometry="1"></speciesReference><speciesReference species="M_m156" stoichiometry="1"></speciesReference><speciesReference species="M_m273" stoichiometry="1"></speciesReference></listOfProducts><kineticLaw><math xmlns="http://www.w3.org/1998/Math/MathML"><apply><ci> LOWER_BOUND </ci><ci> UPPER_BOUND </ci><ci> OBJECTIVE_COEFFICIENT </ci></apply></math><listOfParameters><parameter id="LOWER_BOUND" value="     0.00000000"/><parameter id="UPPER_BOUND" value="  1000.00000000"/><parameter id="OBJECTIVE_COEFFICIENT" value="     0.00000000"/></listOfParameters></kineticLaw></reaction>
<reaction id="R_NTPP10" name="Nucleoside triphosphate pyrophosphorylase (ditp)" reversible="false"><notes><html:p>GENE_ASSOCIATION: FAEPRAA2165_01673</html:p><html:p>SUBSYSTEM: Nucleotide</html:p><html:p>PROTEIN_CLASS: 3.6.1.19</html:p></notes><listOfReactants><speciesReference species="M_m8" stoichiometry="1"/><speciesReference species="M_m299" stoichiometry="1"/></listOfReactants><listOfProducts><speciesReference species="M_m7" stoichiometry="1"></speciesReference><speciesReference species="M_m114" stoichiometry="1"></speciesReference><speciesReference species="M_m298" stoichiometry="1"></speciesReference></listOfProducts><kineticLaw><math xmlns="http://www.w3.org/1998/Math/MathML"><apply><ci> LOWER_BOUND </ci><ci> UPPER_BOUND </ci><ci> OBJECTIVE_COEFFICIENT </ci></apply></math><listOfParameters><parameter id="LOWER_BOUND" value="     0.00000000"/><parameter id="UPPER_BOUND" value="  1000.00000000"/><parameter id="OBJECTIVE_COEFFICIENT" value="     0.00000000"/></listOfParameters></kineticLaw></reaction>
<reaction id="R_NTPP11" name="Nucleoside triphosphate pyrophosphorylase (xtp)" reversible="false"><notes><html:p>GENE_ASSOCIATION: FAEPRAA2165_01673</html:p><html:p>SUBSYSTEM: Nucleotide</html:p><html:p>PROTEIN_CLASS: 3.6.1.19</html:p></notes><listOfReactants><speciesReference species="M_m8" stoichiometry="1"/><speciesReference species="M_m300" stoichiometry="1"/></listOfReactants><listOfProducts><speciesReference species="M_m7" stoichiometry="1"></speciesReference><speciesReference species="M_m114" stoichiometry="1"></speciesReference><speciesReference species="M_m262" stoichiometry="1"></speciesReference></listOfProducts><kineticLaw><math xmlns="http://www.w3.org/1998/Math/MathML"><apply><ci> LOWER_BOUND </ci><ci> UPPER_BOUND </ci><ci> OBJECTIVE_COEFFICIENT </ci></apply></math><listOfParameters><parameter id="LOWER_BOUND" value="     0.00000000"/><parameter id="UPPER_BOUND" value="  1000.00000000"/><parameter id="OBJECTIVE_COEFFICIENT" value="     0.00000000"/></listOfParameters></kineticLaw></reaction>
<reaction id="R_NTPP2" name="Nucleoside triphosphate pyrophosphorylase (gtp)" reversible="false"><notes><html:p>GENE_ASSOCIATION: FAEPRAA2165_01673</html:p><html:p>SUBSYSTEM: Nucleotide</html:p><html:p>PROTEIN_CLASS: 3.6.1.19</html:p></notes><listOfReactants><speciesReference species="M_m8" stoichiometry="1"/><speciesReference species="M_m301" stoichiometry="1"/></listOfReactants><listOfProducts><speciesReference species="M_m7" stoichiometry="1"></speciesReference><speciesReference species="M_m114" stoichiometry="1"></speciesReference><speciesReference species="M_m273" stoichiometry="1"></speciesReference></listOfProducts><kineticLaw><math xmlns="http://www.w3.org/1998/Math/MathML"><apply><ci> LOWER_BOUND </ci><ci> UPPER_BOUND </ci><ci> OBJECTIVE_COEFFICIENT </ci></apply></math><listOfParameters><parameter id="LOWER_BOUND" value="     0.00000000"/><parameter id="UPPER_BOUND" value="  1000.00000000"/><parameter id="OBJECTIVE_COEFFICIENT" value="     0.00000000"/></listOfParameters></kineticLaw></reaction>
<reaction id="R_NTPP9" name="Nucleoside triphosphate pyrophosphorylase (itp)" reversible="false"><notes><html:p>GENE_ASSOCIATION: FAEPRAA2165_01673</html:p><html:p>SUBSYSTEM: Nucleotide</html:p><html:p>PROTEIN_CLASS: 3.6.1.19</html:p></notes><listOfReactants><speciesReference species="M_m8" stoichiometry="1"/><speciesReference species="M_m302" stoichiometry="1"/></listOfReactants><listOfProducts><speciesReference species="M_m7" stoichiometry="1"></speciesReference><speciesReference species="M_m114" stoichiometry="1"></speciesReference><speciesReference species="M_m261" stoichiometry="1"></speciesReference></listOfProducts><kineticLaw><math xmlns="http://www.w3.org/1998/Math/MathML"><apply><ci> LOWER_BOUND </ci><ci> UPPER_BOUND </ci><ci> OBJECTIVE_COEFFICIENT </ci></apply></math><listOfParameters><parameter id="LOWER_BOUND" value="     0.00000000"/><parameter id="UPPER_BOUND" value="  1000.00000000"/><parameter id="OBJECTIVE_COEFFICIENT" value="     0.00000000"/></listOfParameters></kineticLaw></reaction>
<reaction id="R_NTPP1" name="Nucleoside triphosphate pyrophosphorylase (dgtp)" reversible="false"><notes><html:p>GENE_ASSOCIATION: FAEPRAA2165_01673</html:p><html:p>SUBSYSTEM: Nucleotide</html:p><html:p>PROTEIN_CLASS: 3.6.1.19</html:p></notes><listOfReactants><speciesReference species="M_m8" stoichiometry="1"/><speciesReference species="M_m304" stoichiometry="1"/></listOfReactants><listOfProducts><speciesReference species="M_m7" stoichiometry="1"></speciesReference><speciesReference species="M_m114" stoichiometry="1"></speciesReference><speciesReference species="M_m303" stoichiometry="1"></speciesReference></listOfProducts><kineticLaw><math xmlns="http://www.w3.org/1998/Math/MathML"><apply><ci> LOWER_BOUND </ci><ci> UPPER_BOUND </ci><ci> OBJECTIVE_COEFFICIENT </ci></apply></math><listOfParameters><parameter id="LOWER_BOUND" value="     0.00000000"/><parameter id="UPPER_BOUND" value="  1000.00000000"/><parameter id="OBJECTIVE_COEFFICIENT" value="     0.00000000"/></listOfParameters></kineticLaw></reaction>
<reaction id="R_DGK1" name="deoxyguanylate kinase (dGMP:ATP)" reversible="true"><notes><html:p>GENE_ASSOCIATION: FAEPRAA2165_01545</html:p><html:p>SUBSYSTEM: Nucleotide</html:p><html:p>PROTEIN_CLASS: 2.7.4.8</html:p></notes><listOfReactants><speciesReference species="M_m6" stoichiometry="1"/><speciesReference species="M_m303" stoichiometry="1"/></listOfReactants><listOfProducts><speciesReference species="M_m5" stoichiometry="1"></speciesReference><speciesReference species="M_m305" stoichiometry="1"></speciesReference></listOfProducts><kineticLaw><math xmlns="http://www.w3.org/1998/Math/MathML"><apply><ci> LOWER_BOUND </ci><ci> UPPER_BOUND </ci><ci> OBJECTIVE_COEFFICIENT </ci></apply></math><listOfParameters><parameter id="LOWER_BOUND" value=" -1000.00000000"/><parameter id="UPPER_BOUND" value="  1000.00000000"/><parameter id="OBJECTIVE_COEFFICIENT" value="     0.00000000"/></listOfParameters></kineticLaw></reaction>
<reaction id="R_GTPDPK" name="GTP diphosphokinase" reversible="false"><notes><html:p>GENE_ASSOCIATION: FAEPRAA2165_01960</html:p><html:p>SUBSYSTEM: Nucleotide</html:p><html:p>PROTEIN_CLASS: K00951:K07816</html:p></notes><listOfReactants><speciesReference species="M_m6" stoichiometry="1"/><speciesReference species="M_m301" stoichiometry="1"/></listOfReactants><listOfProducts><speciesReference species="M_m7" stoichiometry="1"></speciesReference><speciesReference species="M_m139" stoichiometry="1"></speciesReference><speciesReference species="M_m306" stoichiometry="1"></speciesReference></listOfProducts><kineticLaw><math xmlns="http://www.w3.org/1998/Math/MathML"><apply><ci> LOWER_BOUND </ci><ci> UPPER_BOUND </ci><ci> OBJECTIVE_COEFFICIENT </ci></apply></math><listOfParameters><parameter id="LOWER_BOUND" value="     0.00000000"/><parameter id="UPPER_BOUND" value="  1000.00000000"/><parameter id="OBJECTIVE_COEFFICIENT" value="     0.00000000"/></listOfParameters></kineticLaw></reaction>
<reaction id="R_GK1" name="guanylate kinase (GMP:ATP)" reversible="true"><notes><html:p>GENE_ASSOCIATION: FAEPRAA2165_01545</html:p><html:p>SUBSYSTEM: Nucleotide</html:p><html:p>PROTEIN_CLASS: 2.7.4.8</html:p></notes><listOfReactants><speciesReference species="M_m6" stoichiometry="1"/><speciesReference species="M_m273" stoichiometry="1"/></listOfReactants><listOfProducts><speciesReference species="M_m5" stoichiometry="1"></speciesReference><speciesReference species="M_m307" stoichiometry="1"></speciesReference></listOfProducts><kineticLaw><math xmlns="http://www.w3.org/1998/Math/MathML"><apply><ci> LOWER_BOUND </ci><ci> UPPER_BOUND </ci><ci> OBJECTIVE_COEFFICIENT </ci></apply></math><listOfParameters><parameter id="LOWER_BOUND" value=" -1000.00000000"/><parameter id="UPPER_BOUND" value="  1000.00000000"/><parameter id="OBJECTIVE_COEFFICIENT" value="     0.00000000"/></listOfParameters></kineticLaw></reaction>
<reaction id="R_NTPTP1" name="Nucleoside triphosphate tripolyhydrolase" reversible="false"><notes><html:p>GENE_ASSOCIATION: FAEPRAA2165_00797</html:p><html:p>SUBSYSTEM: Nucleotide</html:p><html:p>PROTEIN_CLASS: 3.1.5.1</html:p></notes><listOfReactants><speciesReference species="M_m8" stoichiometry="1"/><speciesReference species="M_m304" stoichiometry="1"/></listOfReactants><listOfProducts><speciesReference species="M_m267" stoichiometry="1"></speciesReference><speciesReference species="M_m308" stoichiometry="1"></speciesReference></listOfProducts><kineticLaw><math xmlns="http://www.w3.org/1998/Math/MathML"><apply><ci> LOWER_BOUND </ci><ci> UPPER_BOUND </ci><ci> OBJECTIVE_COEFFICIENT </ci></apply></math><listOfParameters><parameter id="LOWER_BOUND" value="     0.00000000"/><parameter id="UPPER_BOUND" value="  1000.00000000"/><parameter id="OBJECTIVE_COEFFICIENT" value="     0.00000000"/></listOfParameters></kineticLaw></reaction>
<reaction id="R_NTPTP2" name="Nucleoside triphosphate tripolyhydrolase" reversible="false"><notes><html:p>GENE_ASSOCIATION: FAEPRAA2165_00797</html:p><html:p>SUBSYSTEM: Nucleotide</html:p><html:p>PROTEIN_CLASS: 3.1.5.1</html:p></notes><listOfReactants><speciesReference species="M_m8" stoichiometry="1"/><speciesReference species="M_m301" stoichiometry="1"/></listOfReactants><listOfProducts><speciesReference species="M_m266" stoichiometry="1"></speciesReference><speciesReference species="M_m308" stoichiometry="1"></speciesReference></listOfProducts><kineticLaw><math xmlns="http://www.w3.org/1998/Math/MathML"><apply><ci> LOWER_BOUND </ci><ci> UPPER_BOUND </ci><ci> OBJECTIVE_COEFFICIENT </ci></apply></math><listOfParameters><parameter id="LOWER_BOUND" value="     0.00000000"/><parameter id="UPPER_BOUND" value="  1000.00000000"/><parameter id="OBJECTIVE_COEFFICIENT" value="     0.00000000"/></listOfParameters></kineticLaw></reaction>
<reaction id="R_ADD" name="adenine deaminase" reversible="false"><notes><html:p>GENE_ASSOCIATION: FAEPRAA2165_01454</html:p><html:p>SUBSYSTEM: Nucleotide</html:p><html:p>PROTEIN_CLASS: 3.5.4.2</html:p></notes><listOfReactants><speciesReference species="M_m7" stoichiometry="1"/><speciesReference species="M_m8" stoichiometry="1"/><speciesReference species="M_m239" stoichiometry="1"/></listOfReactants><listOfProducts><speciesReference species="M_m12" stoichiometry="1"></speciesReference><speciesReference species="M_m268" stoichiometry="1"></speciesReference></listOfProducts><kineticLaw><math xmlns="http://www.w3.org/1998/Math/MathML"><apply><ci> LOWER_BOUND </ci><ci> UPPER_BOUND </ci><ci> OBJECTIVE_COEFFICIENT </ci></apply></math><listOfParameters><parameter id="LOWER_BOUND" value="     0.00000000"/><parameter id="UPPER_BOUND" value="  1000.00000000"/><parameter id="OBJECTIVE_COEFFICIENT" value="     0.00000000"/></listOfParameters></kineticLaw></reaction>
<reaction id="R_DCD1_1" name="Deoxycytidylate deaminase" reversible="true"><notes><html:p>GENE_ASSOCIATION: FAEPRAA2165_00364</html:p><html:p>SUBSYSTEM: Nucleotide</html:p><html:p>PROTEIN_CLASS: 3.5.4.12</html:p></notes><listOfReactants><speciesReference species="M_m281" stoichiometry="1"/></listOfReactants><listOfProducts><speciesReference species="M_m12" stoichiometry="1"></speciesReference><speciesReference species="M_m290" stoichiometry="1"></speciesReference></listOfProducts><kineticLaw><math xmlns="http://www.w3.org/1998/Math/MathML"><apply><ci> LOWER_BOUND </ci><ci> UPPER_BOUND </ci><ci> OBJECTIVE_COEFFICIENT </ci></apply></math><listOfParameters><parameter id="LOWER_BOUND" value=" -1000.00000000"/><parameter id="UPPER_BOUND" value="  1000.00000000"/><parameter id="OBJECTIVE_COEFFICIENT" value="     0.00000000"/></listOfParameters></kineticLaw></reaction>
<reaction id="R_DCD1_2" name="Deoxycytidylate deaminase" reversible="false"><notes><html:p>GENE_ASSOCIATION: FAEPRAA2165_00364</html:p><html:p>SUBSYSTEM: Nucleotide</html:p><html:p>PROTEIN_CLASS: 3.5.4.12</html:p></notes><listOfReactants><speciesReference species="M_m285" stoichiometry="1"/></listOfReactants><listOfProducts><speciesReference species="M_m12" stoichiometry="1"></speciesReference><speciesReference species="M_m309" stoichiometry="1"></speciesReference></listOfProducts><kineticLaw><math xmlns="http://www.w3.org/1998/Math/MathML"><apply><ci> LOWER_BOUND </ci><ci> UPPER_BOUND </ci><ci> OBJECTIVE_COEFFICIENT </ci></apply></math><listOfParameters><parameter id="LOWER_BOUND" value="     0.00000000"/><parameter id="UPPER_BOUND" value="  1000.00000000"/><parameter id="OBJECTIVE_COEFFICIENT" value="     0.00000000"/></listOfParameters></kineticLaw></reaction>
<reaction id="R_ADK1" name="adenylate kinase" reversible="true"><notes><html:p>GENE_ASSOCIATION: FAEPRAA2165_02826</html:p><html:p>SUBSYSTEM: Nucleotide</html:p><html:p>PROTEIN_CLASS: 2.7.4.3</html:p></notes><listOfReactants><speciesReference species="M_m6" stoichiometry="1"/><speciesReference species="M_m139" stoichiometry="1"/></listOfReactants><listOfProducts><speciesReference species="M_m5" stoichiometry="2"></speciesReference></listOfProducts><kineticLaw><math xmlns="http://www.w3.org/1998/Math/MathML"><apply><ci> LOWER_BOUND </ci><ci> UPPER_BOUND </ci><ci> OBJECTIVE_COEFFICIENT </ci></apply></math><listOfParameters><parameter id="LOWER_BOUND" value=" -1000.00000000"/><parameter id="UPPER_BOUND" value="  1000.00000000"/><parameter id="OBJECTIVE_COEFFICIENT" value="     0.00000000"/></listOfParameters></kineticLaw></reaction>
<reaction id="R_RHEA_30298" name="GTP:pyruvate 2-O-phosphotransferase" reversible="true"><notes><html:p>GENE_ASSOCIATION: FAEPRAA2165_00967</html:p><html:p>SUBSYSTEM: Nucleotide</html:p><html:p>PROTEIN_CLASS: 2.7.1.40</html:p></notes><listOfReactants><speciesReference species="M_m99" stoichiometry="1"/><speciesReference species="M_m301" stoichiometry="1"/></listOfReactants><listOfProducts><speciesReference species="M_m7" stoichiometry="1"></speciesReference><speciesReference species="M_m98" stoichiometry="1"></speciesReference><speciesReference species="M_m307" stoichiometry="1"></speciesReference></listOfProducts><kineticLaw><math xmlns="http://www.w3.org/1998/Math/MathML"><apply><ci> LOWER_BOUND </ci><ci> UPPER_BOUND </ci><ci> OBJECTIVE_COEFFICIENT </ci></apply></math><listOfParameters><parameter id="LOWER_BOUND" value=" -1000.00000000"/><parameter id="UPPER_BOUND" value="  1000.00000000"/><parameter id="OBJECTIVE_COEFFICIENT" value="     0.00000000"/></listOfParameters></kineticLaw></reaction>
<reaction id="R_RHEA_30730" name="dATP:pyruvate 2-O-phosphotransferase" reversible="true"><notes><html:p>GENE_ASSOCIATION: FAEPRAA2165_00967</html:p><html:p>SUBSYSTEM: Nucleotide</html:p><html:p>PROTEIN_CLASS: 2.7.1.40</html:p></notes><listOfReactants><speciesReference species="M_m99" stoichiometry="1"/><speciesReference species="M_m311" stoichiometry="1"/></listOfReactants><listOfProducts><speciesReference species="M_m7" stoichiometry="1"></speciesReference><speciesReference species="M_m98" stoichiometry="1"></speciesReference><speciesReference species="M_m310" stoichiometry="1"></speciesReference></listOfProducts><kineticLaw><math xmlns="http://www.w3.org/1998/Math/MathML"><apply><ci> LOWER_BOUND </ci><ci> UPPER_BOUND </ci><ci> OBJECTIVE_COEFFICIENT </ci></apply></math><listOfParameters><parameter id="LOWER_BOUND" value=" -1000.00000000"/><parameter id="UPPER_BOUND" value="  1000.00000000"/><parameter id="OBJECTIVE_COEFFICIENT" value="     0.00000000"/></listOfParameters></kineticLaw></reaction>
<reaction id="R_RHEA_30794" name="dGTP:pyruvate 2-O-phosphotransferase" reversible="true"><notes><html:p>GENE_ASSOCIATION: FAEPRAA2165_00967</html:p><html:p>SUBSYSTEM: Nucleotide</html:p><html:p>PROTEIN_CLASS: 2.7.1.40</html:p></notes><listOfReactants><speciesReference species="M_m99" stoichiometry="1"/><speciesReference species="M_m304" stoichiometry="1"/></listOfReactants><listOfProducts><speciesReference species="M_m7" stoichiometry="1"></speciesReference><speciesReference species="M_m98" stoichiometry="1"></speciesReference><speciesReference species="M_m305" stoichiometry="1"></speciesReference></listOfProducts><kineticLaw><math xmlns="http://www.w3.org/1998/Math/MathML"><apply><ci> LOWER_BOUND </ci><ci> UPPER_BOUND </ci><ci> OBJECTIVE_COEFFICIENT </ci></apply></math><listOfParameters><parameter id="LOWER_BOUND" value=" -1000.00000000"/><parameter id="UPPER_BOUND" value="  1000.00000000"/><parameter id="OBJECTIVE_COEFFICIENT" value="     0.00000000"/></listOfParameters></kineticLaw></reaction>
<reaction id="R_DADK" name="deoxyadenylate kinase" reversible="true"><notes><html:p>GENE_ASSOCIATION: FAEPRAA2165_02826</html:p><html:p>SUBSYSTEM: Nucleotide</html:p><html:p>PROTEIN_CLASS: 2.7.4.3</html:p></notes><listOfReactants><speciesReference species="M_m6" stoichiometry="1"/><speciesReference species="M_m312" stoichiometry="1"/></listOfReactants><listOfProducts><speciesReference species="M_m5" stoichiometry="1"></speciesReference><speciesReference species="M_m310" stoichiometry="1"></speciesReference></listOfProducts><kineticLaw><math xmlns="http://www.w3.org/1998/Math/MathML"><apply><ci> LOWER_BOUND </ci><ci> UPPER_BOUND </ci><ci> OBJECTIVE_COEFFICIENT </ci></apply></math><listOfParameters><parameter id="LOWER_BOUND" value=" -1000.00000000"/><parameter id="UPPER_BOUND" value="  1000.00000000"/><parameter id="OBJECTIVE_COEFFICIENT" value="     0.00000000"/></listOfParameters></kineticLaw></reaction>
<reaction id="R_ADSS" name="adenylosuccinate synthase" reversible="false"><notes><html:p>GENE_ASSOCIATION: FAEPRAA2165_03002</html:p><html:p>SUBSYSTEM: Nucleotide</html:p><html:p>PROTEIN_CLASS: 6.3.4.4</html:p></notes><listOfReactants><speciesReference species="M_m155" stoichiometry="1"/><speciesReference species="M_m261" stoichiometry="1"/><speciesReference species="M_m301" stoichiometry="1"/></listOfReactants><listOfProducts><speciesReference species="M_m7" stoichiometry="2"></speciesReference><speciesReference species="M_m9" stoichiometry="1"></speciesReference><speciesReference species="M_m297" stoichiometry="1"></speciesReference><speciesReference species="M_m307" stoichiometry="1"></speciesReference></listOfProducts><kineticLaw><math xmlns="http://www.w3.org/1998/Math/MathML"><apply><ci> LOWER_BOUND </ci><ci> UPPER_BOUND </ci><ci> OBJECTIVE_COEFFICIENT </ci></apply></math><listOfParameters><parameter id="LOWER_BOUND" value="     0.00000000"/><parameter id="UPPER_BOUND" value="  1000.00000000"/><parameter id="OBJECTIVE_COEFFICIENT" value="     0.00000000"/></listOfParameters></kineticLaw></reaction>
<reaction id="R_ADSL2r" name="adenylosuccinate lyase" reversible="true"><notes><html:p>GENE_ASSOCIATION: FAEPRAA2165_01365</html:p><html:p>SUBSYSTEM: Nucleotide</html:p><html:p>PROTEIN_CLASS: 4.3.2.2</html:p></notes><listOfReactants><speciesReference species="M_m296" stoichiometry="1"/></listOfReactants><listOfProducts><speciesReference species="M_m128" stoichiometry="1"></speciesReference><speciesReference species="M_m212" stoichiometry="1"></speciesReference></listOfProducts><kineticLaw><math xmlns="http://www.w3.org/1998/Math/MathML"><apply><ci> LOWER_BOUND </ci><ci> UPPER_BOUND </ci><ci> OBJECTIVE_COEFFICIENT </ci></apply></math><listOfParameters><parameter id="LOWER_BOUND" value=" -1000.00000000"/><parameter id="UPPER_BOUND" value="  1000.00000000"/><parameter id="OBJECTIVE_COEFFICIENT" value="     0.00000000"/></listOfParameters></kineticLaw></reaction>
<reaction id="R_DCYTD" name="deoxycytidine deaminase" reversible="false"><notes><html:p>GENE_ASSOCIATION: FAEPRAA2165_00953</html:p><html:p>SUBSYSTEM: Nucleotide</html:p><html:p>PROTEIN_CLASS: 3.5.4.5</html:p></notes><listOfReactants><speciesReference species="M_m7" stoichiometry="1"/><speciesReference species="M_m8" stoichiometry="1"/><speciesReference species="M_m313" stoichiometry="1"/></listOfReactants><listOfProducts><speciesReference species="M_m12" stoichiometry="1"></speciesReference><speciesReference species="M_m314" stoichiometry="1"></speciesReference></listOfProducts><kineticLaw><math xmlns="http://www.w3.org/1998/Math/MathML"><apply><ci> LOWER_BOUND </ci><ci> UPPER_BOUND </ci><ci> OBJECTIVE_COEFFICIENT </ci></apply></math><listOfParameters><parameter id="LOWER_BOUND" value="     0.00000000"/><parameter id="UPPER_BOUND" value="  1000.00000000"/><parameter id="OBJECTIVE_COEFFICIENT" value="     0.00000000"/></listOfParameters></kineticLaw></reaction>
<reaction id="R_DURIK1" name="deoxyuridine kinase (ATP:Deoxyuridine)" reversible="false"><notes><html:p>GENE_ASSOCIATION: FAEPRAA2165_02497</html:p><html:p>SUBSYSTEM: Nucleotide</html:p><html:p>PROTEIN_CLASS: 2.7.2.1</html:p></notes><listOfReactants><speciesReference species="M_m6" stoichiometry="1"/><speciesReference species="M_m314" stoichiometry="1"/></listOfReactants><listOfProducts><speciesReference species="M_m5" stoichiometry="1"></speciesReference><speciesReference species="M_m7" stoichiometry="1"></speciesReference><speciesReference species="M_m290" stoichiometry="1"></speciesReference></listOfProducts><kineticLaw><math xmlns="http://www.w3.org/1998/Math/MathML"><apply><ci> LOWER_BOUND </ci><ci> UPPER_BOUND </ci><ci> OBJECTIVE_COEFFICIENT </ci></apply></math><listOfParameters><parameter id="LOWER_BOUND" value="     0.00000000"/><parameter id="UPPER_BOUND" value="  1000.00000000"/><parameter id="OBJECTIVE_COEFFICIENT" value="     0.00000000"/></listOfParameters></kineticLaw></reaction>
<reaction id="R_DTMPK" name="dTMP kinase" reversible="true"><notes><html:p>GENE_ASSOCIATION: FAEPRAA2165_03361</html:p><html:p>SUBSYSTEM: Nucleotide</html:p><html:p>PROTEIN_CLASS: 2.7.4.9</html:p></notes><listOfReactants><speciesReference species="M_m6" stoichiometry="1"/><speciesReference species="M_m289" stoichiometry="1"/></listOfReactants><listOfProducts><speciesReference species="M_m5" stoichiometry="1"></speciesReference><speciesReference species="M_m315" stoichiometry="1"></speciesReference></listOfProducts><kineticLaw><math xmlns="http://www.w3.org/1998/Math/MathML"><apply><ci> LOWER_BOUND </ci><ci> UPPER_BOUND </ci><ci> OBJECTIVE_COEFFICIENT </ci></apply></math><listOfParameters><parameter id="LOWER_BOUND" value=" -1000.00000000"/><parameter id="UPPER_BOUND" value="  1000.00000000"/><parameter id="OBJECTIVE_COEFFICIENT" value="     0.00000000"/></listOfParameters></kineticLaw></reaction>
<reaction id="R_TMDK1" name="thymidine kinase (ATP:thymidine)" reversible="false"><notes><html:p>GENE_ASSOCIATION: FAEPRAA2165_02863</html:p><html:p>SUBSYSTEM: Nucleotide</html:p><html:p>PROTEIN_CLASS: 2.7.1.21</html:p></notes><listOfReactants><speciesReference species="M_m6" stoichiometry="1"/><speciesReference species="M_m316" stoichiometry="1"/></listOfReactants><listOfProducts><speciesReference species="M_m5" stoichiometry="1"></speciesReference><speciesReference species="M_m7" stoichiometry="1"></speciesReference><speciesReference species="M_m289" stoichiometry="1"></speciesReference></listOfProducts><kineticLaw><math xmlns="http://www.w3.org/1998/Math/MathML"><apply><ci> LOWER_BOUND </ci><ci> UPPER_BOUND </ci><ci> OBJECTIVE_COEFFICIENT </ci></apply></math><listOfParameters><parameter id="LOWER_BOUND" value="     0.00000000"/><parameter id="UPPER_BOUND" value="  1000.00000000"/><parameter id="OBJECTIVE_COEFFICIENT" value="     0.00000000"/></listOfParameters></kineticLaw></reaction>
<reaction id="R_DURIPP" name="deoxyuridine phosphorylase" reversible="true"><notes><html:p>GENE_ASSOCIATION: FAEPRAA2165_00956</html:p><html:p>SUBSYSTEM: Nucleotide</html:p><html:p>PROTEIN_CLASS: 2.4.2.1</html:p></notes><listOfReactants><speciesReference species="M_m9" stoichiometry="1"/><speciesReference species="M_m314" stoichiometry="1"/></listOfReactants><listOfProducts><speciesReference species="M_m154" stoichiometry="1"></speciesReference><speciesReference species="M_m291" stoichiometry="1"></speciesReference></listOfProducts><kineticLaw><math xmlns="http://www.w3.org/1998/Math/MathML"><apply><ci> LOWER_BOUND </ci><ci> UPPER_BOUND </ci><ci> OBJECTIVE_COEFFICIENT </ci></apply></math><listOfParameters><parameter id="LOWER_BOUND" value=" -1000.00000000"/><parameter id="UPPER_BOUND" value="  1000.00000000"/><parameter id="OBJECTIVE_COEFFICIENT" value="     0.00000000"/></listOfParameters></kineticLaw></reaction>
<reaction id="R_URIK2" name="uridine kinase (GTP:Uridine)" reversible="false"><notes><html:p>GENE_ASSOCIATION: ( FAEPRAA2165_01964 and FAEPRAA2165_02508 )</html:p><html:p>SUBSYSTEM: Nucleotide</html:p><html:p>PROTEIN_CLASS: 2.7.1.48</html:p></notes><listOfReactants><speciesReference species="M_m301" stoichiometry="1"/><speciesReference species="M_m317" stoichiometry="1"/></listOfReactants><listOfProducts><speciesReference species="M_m7" stoichiometry="1"></speciesReference><speciesReference species="M_m277" stoichiometry="1"></speciesReference><speciesReference species="M_m307" stoichiometry="1"></speciesReference></listOfProducts><kineticLaw><math xmlns="http://www.w3.org/1998/Math/MathML"><apply><ci> LOWER_BOUND </ci><ci> UPPER_BOUND </ci><ci> OBJECTIVE_COEFFICIENT </ci></apply></math><listOfParameters><parameter id="LOWER_BOUND" value="     0.00000000"/><parameter id="UPPER_BOUND" value="  1000.00000000"/><parameter id="OBJECTIVE_COEFFICIENT" value="     0.00000000"/></listOfParameters></kineticLaw></reaction>
<reaction id="R_CYTD" name="cytidine deaminase" reversible="false"><notes><html:p>GENE_ASSOCIATION: FAEPRAA2165_00953</html:p><html:p>SUBSYSTEM: Nucleotide</html:p><html:p>PROTEIN_CLASS: 3.5.4.5</html:p></notes><listOfReactants><speciesReference species="M_m7" stoichiometry="1"/><speciesReference species="M_m8" stoichiometry="1"/><speciesReference species="M_m318" stoichiometry="1"/></listOfReactants><listOfProducts><speciesReference species="M_m12" stoichiometry="1"></speciesReference><speciesReference species="M_m317" stoichiometry="1"></speciesReference></listOfProducts><kineticLaw><math xmlns="http://www.w3.org/1998/Math/MathML"><apply><ci> LOWER_BOUND </ci><ci> UPPER_BOUND </ci><ci> OBJECTIVE_COEFFICIENT </ci></apply></math><listOfParameters><parameter id="LOWER_BOUND" value="     0.00000000"/><parameter id="UPPER_BOUND" value="  1000.00000000"/><parameter id="OBJECTIVE_COEFFICIENT" value="     0.00000000"/></listOfParameters></kineticLaw></reaction>
<reaction id="R_CYTDK2" name="cytidine kinase (GTP)" reversible="false"><notes><html:p>GENE_ASSOCIATION: ( FAEPRAA2165_01964 and FAEPRAA2165_02508 )</html:p><html:p>SUBSYSTEM: Nucleotide</html:p><html:p>PROTEIN_CLASS: 2.7.1.48</html:p></notes><listOfReactants><speciesReference species="M_m301" stoichiometry="1"/><speciesReference species="M_m318" stoichiometry="1"/></listOfReactants><listOfProducts><speciesReference species="M_m7" stoichiometry="1"></speciesReference><speciesReference species="M_m279" stoichiometry="1"></speciesReference><speciesReference species="M_m307" stoichiometry="1"></speciesReference></listOfProducts><kineticLaw><math xmlns="http://www.w3.org/1998/Math/MathML"><apply><ci> LOWER_BOUND </ci><ci> UPPER_BOUND </ci><ci> OBJECTIVE_COEFFICIENT </ci></apply></math><listOfParameters><parameter id="LOWER_BOUND" value="     0.00000000"/><parameter id="UPPER_BOUND" value="  1000.00000000"/><parameter id="OBJECTIVE_COEFFICIENT" value="     0.00000000"/></listOfParameters></kineticLaw></reaction>
<reaction id="R_DHORTS" name="dihydroorotase" reversible="true"><notes><html:p>GENE_ASSOCIATION: FAEPRAA2165_00334</html:p><html:p>SUBSYSTEM: Nucleotide</html:p><html:p>PROTEIN_CLASS: 3.5.2.3</html:p></notes><listOfReactants><speciesReference species="M_m8" stoichiometry="1"/><speciesReference species="M_m274" stoichiometry="1"/></listOfReactants><listOfProducts><speciesReference species="M_m7" stoichiometry="1"></speciesReference><speciesReference species="M_m260" stoichiometry="1"></speciesReference></listOfProducts><kineticLaw><math xmlns="http://www.w3.org/1998/Math/MathML"><apply><ci> LOWER_BOUND </ci><ci> UPPER_BOUND </ci><ci> OBJECTIVE_COEFFICIENT </ci></apply></math><listOfParameters><parameter id="LOWER_BOUND" value=" -1000.00000000"/><parameter id="UPPER_BOUND" value="  1000.00000000"/><parameter id="OBJECTIVE_COEFFICIENT" value="     0.00000000"/></listOfParameters></kineticLaw></reaction>
<reaction id="R_IMPC" name="IMP cyclohydrolase" reversible="true"><notes><html:p>GENE_ASSOCIATION: FAEPRAA2165_01361</html:p><html:p>SUBSYSTEM: Nucleotide</html:p><html:p>PROTEIN_CLASS: 3.5.4.10</html:p></notes><listOfReactants><speciesReference species="M_m8" stoichiometry="1"/><speciesReference species="M_m261" stoichiometry="1"/></listOfReactants><listOfProducts><speciesReference species="M_m259" stoichiometry="1"></speciesReference></listOfProducts><kineticLaw><math xmlns="http://www.w3.org/1998/Math/MathML"><apply><ci> LOWER_BOUND </ci><ci> UPPER_BOUND </ci><ci> OBJECTIVE_COEFFICIENT </ci></apply></math><listOfParameters><parameter id="LOWER_BOUND" value=" -1000.00000000"/><parameter id="UPPER_BOUND" value="  1000.00000000"/><parameter id="OBJECTIVE_COEFFICIENT" value="     0.00000000"/></listOfParameters></kineticLaw></reaction>
<reaction id="R_ADPRDP" name="ADPribose diphosphatase" reversible="false"><notes><html:p>GENE_ASSOCIATION: FAEPRAA2165_00244</html:p><html:p>SUBSYSTEM: Nucleotide</html:p><html:p>PROTEIN_CLASS: K08312:K13987:K13988:K01515:K13987:K01517</html:p></notes><listOfReactants><speciesReference species="M_m8" stoichiometry="1"/><speciesReference species="M_m805" stoichiometry="1"/></listOfReactants><listOfProducts><speciesReference species="M_m7" stoichiometry="2"></speciesReference><speciesReference species="M_m139" stoichiometry="1"></speciesReference><speciesReference species="M_m145" stoichiometry="1"></speciesReference></listOfProducts><kineticLaw><math xmlns="http://www.w3.org/1998/Math/MathML"><apply><ci> LOWER_BOUND </ci><ci> UPPER_BOUND </ci><ci> OBJECTIVE_COEFFICIENT </ci></apply></math><listOfParameters><parameter id="LOWER_BOUND" value="     0.00000000"/><parameter id="UPPER_BOUND" value="  1000.00000000"/><parameter id="OBJECTIVE_COEFFICIENT" value="     0.00000000"/></listOfParameters></kineticLaw></reaction>
<reaction id="R_DUTPDP" name="dUTP diphosphatase" reversible="false"><notes><html:p>GENE_ASSOCIATION: FAEPRAA2165_01413</html:p><html:p>SUBSYSTEM: Nucleotide</html:p><html:p>PROTEIN_CLASS: 3.6.1.23</html:p></notes><listOfReactants><speciesReference species="M_m8" stoichiometry="1"/><speciesReference species="M_m309" stoichiometry="1"/></listOfReactants><listOfProducts><speciesReference species="M_m7" stoichiometry="1"></speciesReference><speciesReference species="M_m114" stoichiometry="1"></speciesReference><speciesReference species="M_m290" stoichiometry="1"></speciesReference></listOfProducts><kineticLaw><math xmlns="http://www.w3.org/1998/Math/MathML"><apply><ci> LOWER_BOUND </ci><ci> UPPER_BOUND </ci><ci> OBJECTIVE_COEFFICIENT </ci></apply></math><listOfParameters><parameter id="LOWER_BOUND" value="     0.00000000"/><parameter id="UPPER_BOUND" value="  1000.00000000"/><parameter id="OBJECTIVE_COEFFICIENT" value="     0.00000000"/></listOfParameters></kineticLaw></reaction>
<reaction id="R_ADK3" name="adentylate kinase (GTP)" reversible="true"><notes><html:p>GENE_ASSOCIATION: FAEPRAA2165_02826</html:p><html:p>SUBSYSTEM: Nucleotide</html:p><html:p>PROTEIN_CLASS: 2.7.4.3</html:p></notes><listOfReactants><speciesReference species="M_m139" stoichiometry="1"/><speciesReference species="M_m301" stoichiometry="1"/></listOfReactants><listOfProducts><speciesReference species="M_m5" stoichiometry="1"></speciesReference><speciesReference species="M_m307" stoichiometry="1"></speciesReference></listOfProducts><kineticLaw><math xmlns="http://www.w3.org/1998/Math/MathML"><apply><ci> LOWER_BOUND </ci><ci> UPPER_BOUND </ci><ci> OBJECTIVE_COEFFICIENT </ci></apply></math><listOfParameters><parameter id="LOWER_BOUND" value=" -1000.00000000"/><parameter id="UPPER_BOUND" value="  1000.00000000"/><parameter id="OBJECTIVE_COEFFICIENT" value="     0.00000000"/></listOfParameters></kineticLaw></reaction>
<reaction id="R_ADK4" name="adentylate kinase (ITP)" reversible="true"><notes><html:p>GENE_ASSOCIATION: FAEPRAA2165_02826</html:p><html:p>SUBSYSTEM: Nucleotide</html:p><html:p>PROTEIN_CLASS: 2.7.4.3</html:p></notes><listOfReactants><speciesReference species="M_m139" stoichiometry="1"/><speciesReference species="M_m302" stoichiometry="1"/></listOfReactants><listOfProducts><speciesReference species="M_m5" stoichiometry="1"></speciesReference><speciesReference species="M_m319" stoichiometry="1"></speciesReference></listOfProducts><kineticLaw><math xmlns="http://www.w3.org/1998/Math/MathML"><apply><ci> LOWER_BOUND </ci><ci> UPPER_BOUND </ci><ci> OBJECTIVE_COEFFICIENT </ci></apply></math><listOfParameters><parameter id="LOWER_BOUND" value=" -1000.00000000"/><parameter id="UPPER_BOUND" value="  1000.00000000"/><parameter id="OBJECTIVE_COEFFICIENT" value="     0.00000000"/></listOfParameters></kineticLaw></reaction>
<reaction id="R_RNTR1c" name="ribonucleoside-triphosphate reductase (ATP) (flavodoxin)" reversible="false"><notes><html:p>GENE_ASSOCIATION: ( FAEPRAA2165_02775 and FAEPRAA2165_02776 )</html:p><html:p>SUBSYSTEM: Nucleotide</html:p><html:p>PROTEIN_CLASS: 1.17.4.2</html:p></notes><listOfReactants><speciesReference species="M_m6" stoichiometry="1"/><speciesReference species="M_m287" stoichiometry="1"/></listOfReactants><listOfProducts><speciesReference species="M_m8" stoichiometry="1"></speciesReference><speciesReference species="M_m286" stoichiometry="1"></speciesReference><speciesReference species="M_m311" stoichiometry="1"></speciesReference></listOfProducts><kineticLaw><math xmlns="http://www.w3.org/1998/Math/MathML"><apply><ci> LOWER_BOUND </ci><ci> UPPER_BOUND </ci><ci> OBJECTIVE_COEFFICIENT </ci></apply></math><listOfParameters><parameter id="LOWER_BOUND" value="     0.00000000"/><parameter id="UPPER_BOUND" value="  1000.00000000"/><parameter id="OBJECTIVE_COEFFICIENT" value="     0.00000000"/></listOfParameters></kineticLaw></reaction>
<reaction id="R_RNTR2c" name="ribonucleoside-triphosphate reductase (GTP) (flavodoxin)" reversible="false"><notes><html:p>GENE_ASSOCIATION: ( FAEPRAA2165_02775 and FAEPRAA2165_02776 )</html:p><html:p>SUBSYSTEM: Nucleotide</html:p><html:p>PROTEIN_CLASS: 1.17.4.2</html:p></notes><listOfReactants><speciesReference species="M_m287" stoichiometry="1"/><speciesReference species="M_m301" stoichiometry="1"/></listOfReactants><listOfProducts><speciesReference species="M_m8" stoichiometry="1"></speciesReference><speciesReference species="M_m286" stoichiometry="1"></speciesReference><speciesReference species="M_m304" stoichiometry="1"></speciesReference></listOfProducts><kineticLaw><math xmlns="http://www.w3.org/1998/Math/MathML"><apply><ci> LOWER_BOUND </ci><ci> UPPER_BOUND </ci><ci> OBJECTIVE_COEFFICIENT </ci></apply></math><listOfParameters><parameter id="LOWER_BOUND" value="     0.00000000"/><parameter id="UPPER_BOUND" value="  1000.00000000"/><parameter id="OBJECTIVE_COEFFICIENT" value="     0.00000000"/></listOfParameters></kineticLaw></reaction>
<reaction id="R_URIDK2r" name="uridylate kinase (dUMP)" reversible="true"><notes><html:p>GENE_ASSOCIATION: FAEPRAA2165_02172</html:p><html:p>SUBSYSTEM: Nucleotide</html:p><html:p>PROTEIN_CLASS: K09903</html:p></notes><listOfReactants><speciesReference species="M_m6" stoichiometry="1"/><speciesReference species="M_m290" stoichiometry="1"/></listOfReactants><listOfProducts><speciesReference species="M_m5" stoichiometry="1"></speciesReference><speciesReference species="M_m320" stoichiometry="1"></speciesReference></listOfProducts><kineticLaw><math xmlns="http://www.w3.org/1998/Math/MathML"><apply><ci> LOWER_BOUND </ci><ci> UPPER_BOUND </ci><ci> OBJECTIVE_COEFFICIENT </ci></apply></math><listOfParameters><parameter id="LOWER_BOUND" value=" -1000.00000000"/><parameter id="UPPER_BOUND" value="  1000.00000000"/><parameter id="OBJECTIVE_COEFFICIENT" value="     0.00000000"/></listOfParameters></kineticLaw></reaction>
<reaction id="R_FLDR1" name="flavodoxin reductase (NADPH)" reversible="false"><notes><html:p>GENE_ASSOCIATION: FAEPRAA2165_00731</html:p><html:p>SUBSYSTEM: Nucleotide</html:p><html:p>PROTEIN_CLASS: K00528:K02641</html:p></notes><listOfReactants><speciesReference species="M_m7" stoichiometry="1"/><speciesReference species="M_m116" stoichiometry="1"/><speciesReference species="M_m286" stoichiometry="1"/></listOfReactants><listOfProducts><speciesReference species="M_m115" stoichiometry="1"></speciesReference><speciesReference species="M_m287" stoichiometry="1"></speciesReference></listOfProducts><kineticLaw><math xmlns="http://www.w3.org/1998/Math/MathML"><apply><ci> LOWER_BOUND </ci><ci> UPPER_BOUND </ci><ci> OBJECTIVE_COEFFICIENT </ci></apply></math><listOfParameters><parameter id="LOWER_BOUND" value="     0.00000000"/><parameter id="UPPER_BOUND" value="  1000.00000000"/><parameter id="OBJECTIVE_COEFFICIENT" value="     0.00000000"/></listOfParameters></kineticLaw></reaction>
<reaction id="R_PPA" name="inorganic diphosphatase" reversible="false"><notes><html:p>GENE_ASSOCIATION: FAEPRAA2165_00295</html:p><html:p>SUBSYSTEM: Nucleotide</html:p><html:p>PROTEIN_CLASS: K01507:K06019:K11725:K11726:K15986:K15987</html:p></notes><listOfReactants><speciesReference species="M_m8" stoichiometry="1"/><speciesReference species="M_m114" stoichiometry="1"/></listOfReactants><listOfProducts><speciesReference species="M_m7" stoichiometry="1"></speciesReference><speciesReference species="M_m9" stoichiometry="2"></speciesReference></listOfProducts><kineticLaw><math xmlns="http://www.w3.org/1998/Math/MathML"><apply><ci> LOWER_BOUND </ci><ci> UPPER_BOUND </ci><ci> OBJECTIVE_COEFFICIENT </ci></apply></math><listOfParameters><parameter id="LOWER_BOUND" value="     0.00000000"/><parameter id="UPPER_BOUND" value="  1000.00000000"/><parameter id="OBJECTIVE_COEFFICIENT" value="     0.00000000"/></listOfParameters></kineticLaw></reaction>
<reaction id="R_PPA2" name="inorganic triphosphatase" reversible="false"><notes><html:p>GENE_ASSOCIATION: FAEPRAA2165_00295</html:p><html:p>SUBSYSTEM: Nucleotide</html:p><html:p>PROTEIN_CLASS: K01507:K06019:K11725:K11726:K15986:K15987</html:p></notes><listOfReactants><speciesReference species="M_m8" stoichiometry="1"/><speciesReference species="M_m308" stoichiometry="1"/></listOfReactants><listOfProducts><speciesReference species="M_m7" stoichiometry="1"></speciesReference><speciesReference species="M_m9" stoichiometry="1"></speciesReference><speciesReference species="M_m114" stoichiometry="1"></speciesReference></listOfProducts><kineticLaw><math xmlns="http://www.w3.org/1998/Math/MathML"><apply><ci> LOWER_BOUND </ci><ci> UPPER_BOUND </ci><ci> OBJECTIVE_COEFFICIENT </ci></apply></math><listOfParameters><parameter id="LOWER_BOUND" value="     0.00000000"/><parameter id="UPPER_BOUND" value="  1000.00000000"/><parameter id="OBJECTIVE_COEFFICIENT" value="     0.00000000"/></listOfParameters></kineticLaw></reaction>
<reaction id="R_RHEA_13068" name="ATP-dependent DNA helicase" reversible="false"><notes><html:p>GENE_ASSOCIATION: ( FAEPRAA2165_01244 and FAEPRAA2165_01818 and FAEPRAA2165_02704 and FAEPRAA2165_02792 and FAEPRAA2165_02793 and FAEPRAA2165_03363 )</html:p><html:p>SUBSYSTEM: Nucleotide</html:p><html:p>PROTEIN_CLASS: 3.6.4.12</html:p></notes><listOfReactants><speciesReference species="M_m6" stoichiometry="1"/><speciesReference species="M_m8" stoichiometry="1"/></listOfReactants><listOfProducts><speciesReference species="M_m5" stoichiometry="1"></speciesReference><speciesReference species="M_m7" stoichiometry="1"></speciesReference><speciesReference species="M_m9" stoichiometry="1"></speciesReference></listOfProducts><kineticLaw><math xmlns="http://www.w3.org/1998/Math/MathML"><apply><ci> LOWER_BOUND </ci><ci> UPPER_BOUND </ci><ci> OBJECTIVE_COEFFICIENT </ci></apply></math><listOfParameters><parameter id="LOWER_BOUND" value="     0.00000000"/><parameter id="UPPER_BOUND" value="  1000.00000000"/><parameter id="OBJECTIVE_COEFFICIENT" value="     0.00000000"/></listOfParameters></kineticLaw></reaction>
<reaction id="R_RHEA_24391" name="uridine:phosphate alpha-D-ribosyltransferase" reversible="true"><notes><html:p>GENE_ASSOCIATION: FAEPRAA2165_00946</html:p><html:p>SUBSYSTEM: Nucleotide</html:p><html:p>PROTEIN_CLASS: K00756</html:p></notes><listOfReactants><speciesReference species="M_m149" stoichiometry="1"/><speciesReference species="M_m291" stoichiometry="1"/></listOfReactants><listOfProducts><speciesReference species="M_m9" stoichiometry="1"></speciesReference><speciesReference species="M_m317" stoichiometry="1"></speciesReference></listOfProducts><kineticLaw><math xmlns="http://www.w3.org/1998/Math/MathML"><apply><ci> LOWER_BOUND </ci><ci> UPPER_BOUND </ci><ci> OBJECTIVE_COEFFICIENT </ci></apply></math><listOfParameters><parameter id="LOWER_BOUND" value=" -1000.00000000"/><parameter id="UPPER_BOUND" value="  1000.00000000"/><parameter id="OBJECTIVE_COEFFICIENT" value="     0.00000000"/></listOfParameters></kineticLaw></reaction>
<reaction id="R_RHEA_16040" name="thymidine:phosphate deoxy-alpha-D-ribosyltransferase" reversible="true"><notes><html:p>GENE_ASSOCIATION: FAEPRAA2165_00946</html:p><html:p>SUBSYSTEM: Nucleotide</html:p><html:p>PROTEIN_CLASS: K00756</html:p></notes><listOfReactants><speciesReference species="M_m154" stoichiometry="1"/><speciesReference species="M_m801" stoichiometry="1"/></listOfReactants><listOfProducts><speciesReference species="M_m9" stoichiometry="1"></speciesReference><speciesReference species="M_m316" stoichiometry="1"></speciesReference></listOfProducts><kineticLaw><math xmlns="http://www.w3.org/1998/Math/MathML"><apply><ci> LOWER_BOUND </ci><ci> UPPER_BOUND </ci><ci> OBJECTIVE_COEFFICIENT </ci></apply></math><listOfParameters><parameter id="LOWER_BOUND" value=" -1000.00000000"/><parameter id="UPPER_BOUND" value="  1000.00000000"/><parameter id="OBJECTIVE_COEFFICIENT" value="     0.00000000"/></listOfParameters></kineticLaw></reaction>
<reaction id="R_RHEA_22827" name="deoxyuridine:orthophosphate 2-deoxy-D-ribosyltransferase" reversible="true"><notes><html:p>GENE_ASSOCIATION: FAEPRAA2165_00946</html:p><html:p>SUBSYSTEM: Nucleotide</html:p><html:p>PROTEIN_CLASS: K00756</html:p></notes><listOfReactants><speciesReference species="M_m154" stoichiometry="1"/><speciesReference species="M_m291" stoichiometry="1"/></listOfReactants><listOfProducts><speciesReference species="M_m9" stoichiometry="1"></speciesReference><speciesReference species="M_m314" stoichiometry="1"></speciesReference></listOfProducts><kineticLaw><math xmlns="http://www.w3.org/1998/Math/MathML"><apply><ci> LOWER_BOUND </ci><ci> UPPER_BOUND </ci><ci> OBJECTIVE_COEFFICIENT </ci></apply></math><listOfParameters><parameter id="LOWER_BOUND" value=" -1000.00000000"/><parameter id="UPPER_BOUND" value="  1000.00000000"/><parameter id="OBJECTIVE_COEFFICIENT" value="     0.00000000"/></listOfParameters></kineticLaw></reaction>
<reaction id="R_ACGAtex" name="N-Acetyl-D-glucosamine transport via diffusion (extracellular to periplasm)" reversible="true"><notes><html:p>GENE_ASSOCIATION: FAEPRAA2165_00107</html:p><html:p>SUBSYSTEM: N-acetylmuramate</html:p><html:p>PROTEIN_CLASS: K02802:K02803:K02804</html:p></notes><listOfReactants><speciesReference species="M_m322" stoichiometry="1"/></listOfReactants><listOfProducts><speciesReference species="M_m321" stoichiometry="1"></speciesReference></listOfProducts><kineticLaw><math xmlns="http://www.w3.org/1998/Math/MathML"><apply><ci> LOWER_BOUND </ci><ci> UPPER_BOUND </ci><ci> OBJECTIVE_COEFFICIENT </ci></apply></math><listOfParameters><parameter id="LOWER_BOUND" value=" -1000.00000000"/><parameter id="UPPER_BOUND" value="  1000.00000000"/><parameter id="OBJECTIVE_COEFFICIENT" value="     0.00000000"/></listOfParameters></kineticLaw></reaction>
<reaction id="R_ACMUMtex" name="N-acetylmuramate transport via diffusion (extracellular to periplasm)" reversible="false"><notes><html:p>GENE_ASSOCIATION: ( FAEPRAA2165_00657 and FAEPRAA2165_00111 and FAEPRAA2165_00673 )</html:p><html:p>SUBSYSTEM: N-acetylmuramate</html:p><html:p>PROTEIN_CLASS: K02777:K11191:K11192:K02784:K08483</html:p></notes><listOfReactants><speciesReference species="M_m324" stoichiometry="1"/></listOfReactants><listOfProducts><speciesReference species="M_m323" stoichiometry="1"></speciesReference></listOfProducts><kineticLaw><math xmlns="http://www.w3.org/1998/Math/MathML"><apply><ci> LOWER_BOUND </ci><ci> UPPER_BOUND </ci><ci> OBJECTIVE_COEFFICIENT </ci></apply></math><listOfParameters><parameter id="LOWER_BOUND" value="     0.00000000"/><parameter id="UPPER_BOUND" value="  1000.00000000"/><parameter id="OBJECTIVE_COEFFICIENT" value="     0.00000000"/></listOfParameters></kineticLaw></reaction>
<reaction id="R_ACMUMptspp" name="N-acetylmuramate transport via PEP:Pyr PTS (periplasm)" reversible="false"><notes><html:p>GENE_ASSOCIATION: ( FAEPRAA2165_00657 and FAEPRAA2165_00111 and FAEPRAA2165_00673 )</html:p><html:p>SUBSYSTEM: N-acetylmuramate</html:p><html:p>PROTEIN_CLASS: K02777:K11191:K11192:K02784:K08483</html:p></notes><listOfReactants><speciesReference species="M_m98" stoichiometry="1"/><speciesReference species="M_m323" stoichiometry="1"/></listOfReactants><listOfProducts><speciesReference species="M_m99" stoichiometry="1"></speciesReference><speciesReference species="M_m325" stoichiometry="1"></speciesReference></listOfProducts><kineticLaw><math xmlns="http://www.w3.org/1998/Math/MathML"><apply><ci> LOWER_BOUND </ci><ci> UPPER_BOUND </ci><ci> OBJECTIVE_COEFFICIENT </ci></apply></math><listOfParameters><parameter id="LOWER_BOUND" value="     0.00000000"/><parameter id="UPPER_BOUND" value="  1000.00000000"/><parameter id="OBJECTIVE_COEFFICIENT" value="     0.00000000"/></listOfParameters></kineticLaw></reaction>
<reaction id="R_ACGAptspp" name="N-Acetyl-D-glucosamine transport via PEP:Pyr PTS  (periplasm)" reversible="false"><notes><html:p>GENE_ASSOCIATION: FAEPRAA2165_00107</html:p><html:p>SUBSYSTEM: CELL WALL</html:p><html:p>PROTEIN_CLASS: K02802:K02803:K02804</html:p></notes><listOfReactants><speciesReference species="M_m98" stoichiometry="1"/><speciesReference species="M_m321" stoichiometry="1"/></listOfReactants><listOfProducts><speciesReference species="M_m99" stoichiometry="1"></speciesReference><speciesReference species="M_m326" stoichiometry="1"></speciesReference></listOfProducts><kineticLaw><math xmlns="http://www.w3.org/1998/Math/MathML"><apply><ci> LOWER_BOUND </ci><ci> UPPER_BOUND </ci><ci> OBJECTIVE_COEFFICIENT </ci></apply></math><listOfParameters><parameter id="LOWER_BOUND" value="     0.00000000"/><parameter id="UPPER_BOUND" value="  1000.00000000"/><parameter id="OBJECTIVE_COEFFICIENT" value="     0.00000000"/></listOfParameters></kineticLaw></reaction>
<reaction id="R_ACGAabcpp" name="N-Acetyl-D-glucosamine transport via diffusion (extracellular to periplasm)" reversible="false"><notes><html:p>GENE_ASSOCIATION: FAEPRAA2165_01723</html:p><html:p>SUBSYSTEM: CELL WALL</html:p><html:p>PROTEIN_CLASS: K10200:K10201:K10202</html:p></notes><listOfReactants><speciesReference species="M_m6" stoichiometry="1"/><speciesReference species="M_m8" stoichiometry="1"/><speciesReference species="M_m321" stoichiometry="1"/></listOfReactants><listOfProducts><speciesReference species="M_m5" stoichiometry="1"></speciesReference><speciesReference species="M_m7" stoichiometry="1"></speciesReference><speciesReference species="M_m9" stoichiometry="1"></speciesReference><speciesReference species="M_m802" stoichiometry="1"></speciesReference></listOfProducts><kineticLaw><math xmlns="http://www.w3.org/1998/Math/MathML"><apply><ci> LOWER_BOUND </ci><ci> UPPER_BOUND </ci><ci> OBJECTIVE_COEFFICIENT </ci></apply></math><listOfParameters><parameter id="LOWER_BOUND" value="     0.00000000"/><parameter id="UPPER_BOUND" value="  1000.00000000"/><parameter id="OBJECTIVE_COEFFICIENT" value="     0.00000000"/></listOfParameters></kineticLaw></reaction>
<reaction id="R_GF6PTA" name="glutamine-fructose-6-phosphate transaminase" reversible="false"><notes><html:p>GENE_ASSOCIATION: FAEPRAA2165_01327</html:p><html:p>SUBSYSTEM: CELL WALL</html:p><html:p>PROTEIN_CLASS: 2.6.1.16</html:p></notes><listOfReactants><speciesReference species="M_m101" stoichiometry="1"/><speciesReference species="M_m158" stoichiometry="1"/></listOfReactants><listOfProducts><speciesReference species="M_m156" stoichiometry="1"></speciesReference><speciesReference species="M_m327" stoichiometry="1"></speciesReference></listOfProducts><kineticLaw><math xmlns="http://www.w3.org/1998/Math/MathML"><apply><ci> LOWER_BOUND </ci><ci> UPPER_BOUND </ci><ci> OBJECTIVE_COEFFICIENT </ci></apply></math><listOfParameters><parameter id="LOWER_BOUND" value="     0.00000000"/><parameter id="UPPER_BOUND" value="  1000.00000000"/><parameter id="OBJECTIVE_COEFFICIENT" value="     0.00000000"/></listOfParameters></kineticLaw></reaction>
<reaction id="R_RHEA_12175" name="NAD-dependent deacetylase" reversible="false"><notes><html:p>GENE_ASSOCIATION: FAEPRAA2165_01387</html:p><html:p>SUBSYSTEM: CELL WALL</html:p><html:p>PROTEIN_CLASS: K12410</html:p></notes><listOfReactants><speciesReference species="M_m12" stoichiometry="1"/><speciesReference species="M_m101" stoichiometry="1"/></listOfReactants><listOfProducts><speciesReference species="M_m8" stoichiometry="1"></speciesReference><speciesReference species="M_m327" stoichiometry="1"></speciesReference></listOfProducts><kineticLaw><math xmlns="http://www.w3.org/1998/Math/MathML"><apply><ci> LOWER_BOUND </ci><ci> UPPER_BOUND </ci><ci> OBJECTIVE_COEFFICIENT </ci></apply></math><listOfParameters><parameter id="LOWER_BOUND" value="     0.00000000"/><parameter id="UPPER_BOUND" value="  1000.00000000"/><parameter id="OBJECTIVE_COEFFICIENT" value="     0.00000000"/></listOfParameters></kineticLaw></reaction>
<reaction id="R_G6PDA" name="glucosamine-6-phosphate deaminase" reversible="false"><notes><html:p>GENE_ASSOCIATION: FAEPRAA2165_00106</html:p><html:p>SUBSYSTEM: CELL WALL</html:p><html:p>PROTEIN_CLASS: 3.5.99.6</html:p></notes><listOfReactants><speciesReference species="M_m8" stoichiometry="1"/><speciesReference species="M_m327" stoichiometry="1"/></listOfReactants><listOfProducts><speciesReference species="M_m12" stoichiometry="1"></speciesReference><speciesReference species="M_m101" stoichiometry="1"></speciesReference></listOfProducts><kineticLaw><math xmlns="http://www.w3.org/1998/Math/MathML"><apply><ci> LOWER_BOUND </ci><ci> UPPER_BOUND </ci><ci> OBJECTIVE_COEFFICIENT </ci></apply></math><listOfParameters><parameter id="LOWER_BOUND" value="     0.00000000"/><parameter id="UPPER_BOUND" value="  1000.00000000"/><parameter id="OBJECTIVE_COEFFICIENT" value="     0.00000000"/></listOfParameters></kineticLaw></reaction>
<reaction id="R_PGAMT" name="phosphoglucosamine mutase" reversible="true"><notes><html:p>GENE_ASSOCIATION: FAEPRAA2165_00615</html:p><html:p>SUBSYSTEM: CELL WALL</html:p><html:p>PROTEIN_CLASS: 5.4.2.10</html:p></notes><listOfReactants><speciesReference species="M_m328" stoichiometry="1"/></listOfReactants><listOfProducts><speciesReference species="M_m327" stoichiometry="1"></speciesReference></listOfProducts><kineticLaw><math xmlns="http://www.w3.org/1998/Math/MathML"><apply><ci> LOWER_BOUND </ci><ci> UPPER_BOUND </ci><ci> OBJECTIVE_COEFFICIENT </ci></apply></math><listOfParameters><parameter id="LOWER_BOUND" value=" -1000.00000000"/><parameter id="UPPER_BOUND" value="  1000.00000000"/><parameter id="OBJECTIVE_COEFFICIENT" value="     0.00000000"/></listOfParameters></kineticLaw></reaction>
<reaction id="R_UAGCVT" name="UDP-N-acetylglucosamine 1-carboxyvinyltransferase" reversible="false"><notes><html:p>GENE_ASSOCIATION: FAEPRAA2165_03439</html:p><html:p>SUBSYSTEM: CELL WALL</html:p><html:p>PROTEIN_CLASS: 2.5.1.7</html:p></notes><listOfReactants><speciesReference species="M_m98" stoichiometry="1"/><speciesReference species="M_m330" stoichiometry="1"/></listOfReactants><listOfProducts><speciesReference species="M_m9" stoichiometry="1"></speciesReference><speciesReference species="M_m329" stoichiometry="1"></speciesReference></listOfProducts><kineticLaw><math xmlns="http://www.w3.org/1998/Math/MathML"><apply><ci> LOWER_BOUND </ci><ci> UPPER_BOUND </ci><ci> OBJECTIVE_COEFFICIENT </ci></apply></math><listOfParameters><parameter id="LOWER_BOUND" value="     0.00000000"/><parameter id="UPPER_BOUND" value="  1000.00000000"/><parameter id="OBJECTIVE_COEFFICIENT" value="     0.00000000"/></listOfParameters></kineticLaw></reaction>
<reaction id="R_UAPGR" name="UDP-N-acetylenolpyruvoylglucosamine reductase" reversible="false"><notes><html:p>GENE_ASSOCIATION: FAEPRAA2165_02363</html:p><html:p>SUBSYSTEM: CELL WALL</html:p><html:p>PROTEIN_CLASS: 1.1.1.158</html:p></notes><listOfReactants><speciesReference species="M_m7" stoichiometry="1"/><speciesReference species="M_m116" stoichiometry="1"/><speciesReference species="M_m329" stoichiometry="1"/></listOfReactants><listOfProducts><speciesReference species="M_m115" stoichiometry="1"></speciesReference><speciesReference species="M_m331" stoichiometry="1"></speciesReference></listOfProducts><kineticLaw><math xmlns="http://www.w3.org/1998/Math/MathML"><apply><ci> LOWER_BOUND </ci><ci> UPPER_BOUND </ci><ci> OBJECTIVE_COEFFICIENT </ci></apply></math><listOfParameters><parameter id="LOWER_BOUND" value="     0.00000000"/><parameter id="UPPER_BOUND" value="  1000.00000000"/><parameter id="OBJECTIVE_COEFFICIENT" value="     0.00000000"/></listOfParameters></kineticLaw></reaction>
<reaction id="R_AMANAPEr" name="N-acetylmannosamine 6-phosphate epimerase" reversible="true"><notes><html:p>GENE_ASSOCIATION: FAEPRAA2165_02442</html:p><html:p>SUBSYSTEM: CELL WALL</html:p><html:p>PROTEIN_CLASS: 5.1.3.9</html:p></notes><listOfReactants><speciesReference species="M_m332" stoichiometry="1"/></listOfReactants><listOfProducts><speciesReference species="M_m326" stoichiometry="1"></speciesReference></listOfProducts><kineticLaw><math xmlns="http://www.w3.org/1998/Math/MathML"><apply><ci> LOWER_BOUND </ci><ci> UPPER_BOUND </ci><ci> OBJECTIVE_COEFFICIENT </ci></apply></math><listOfParameters><parameter id="LOWER_BOUND" value=" -1000.00000000"/><parameter id="UPPER_BOUND" value="  1000.00000000"/><parameter id="OBJECTIVE_COEFFICIENT" value="     0.00000000"/></listOfParameters></kineticLaw></reaction>
<reaction id="R_ACNML" name="N-Acetylneuraminate lyase" reversible="false"><notes><html:p>GENE_ASSOCIATION: FAEPRAA2165_02440</html:p><html:p>SUBSYSTEM: CELL WALL</html:p><html:p>PROTEIN_CLASS: 4.1.3.3</html:p></notes><listOfReactants><speciesReference species="M_m334" stoichiometry="1"/></listOfReactants><listOfProducts><speciesReference species="M_m99" stoichiometry="1"></speciesReference><speciesReference species="M_m333" stoichiometry="1"></speciesReference></listOfProducts><kineticLaw><math xmlns="http://www.w3.org/1998/Math/MathML"><apply><ci> LOWER_BOUND </ci><ci> UPPER_BOUND </ci><ci> OBJECTIVE_COEFFICIENT </ci></apply></math><listOfParameters><parameter id="LOWER_BOUND" value="     0.00000000"/><parameter id="UPPER_BOUND" value="  1000.00000000"/><parameter id="OBJECTIVE_COEFFICIENT" value="     0.00000000"/></listOfParameters></kineticLaw></reaction>
<reaction id="R_AGDC" name="N-acetylglucosamine-6-phosphate deacetylase" reversible="false"><notes><html:p>GENE_ASSOCIATION: ( FAEPRAA2165_00105 and FAEPRAA2165_01765 )</html:p><html:p>SUBSYSTEM: CELL WALL</html:p><html:p>PROTEIN_CLASS: 3.5.1.25</html:p></notes><listOfReactants><speciesReference species="M_m8" stoichiometry="1"/><speciesReference species="M_m326" stoichiometry="1"/></listOfReactants><listOfProducts><speciesReference species="M_m19" stoichiometry="1"></speciesReference><speciesReference species="M_m327" stoichiometry="1"></speciesReference></listOfProducts><kineticLaw><math xmlns="http://www.w3.org/1998/Math/MathML"><apply><ci> LOWER_BOUND </ci><ci> UPPER_BOUND </ci><ci> OBJECTIVE_COEFFICIENT </ci></apply></math><listOfParameters><parameter id="LOWER_BOUND" value="     0.00000000"/><parameter id="UPPER_BOUND" value="  1000.00000000"/><parameter id="OBJECTIVE_COEFFICIENT" value="     0.00000000"/></listOfParameters></kineticLaw></reaction>
<reaction id="R_GALUi" name="UTP-glucose-1-phosphate uridylyltransferase (irreversible)" reversible="false"><notes><html:p>GENE_ASSOCIATION: FAEPRAA2165_00745</html:p><html:p>SUBSYSTEM: CELL WALL</html:p><html:p>PROTEIN_CLASS: 2.7.7.9</html:p></notes><listOfReactants><speciesReference species="M_m7" stoichiometry="1"/><speciesReference species="M_m110" stoichiometry="1"/><speciesReference species="M_m283" stoichiometry="1"/></listOfReactants><listOfProducts><speciesReference species="M_m114" stoichiometry="1"></speciesReference><speciesReference species="M_m335" stoichiometry="1"></speciesReference></listOfProducts><kineticLaw><math xmlns="http://www.w3.org/1998/Math/MathML"><apply><ci> LOWER_BOUND </ci><ci> UPPER_BOUND </ci><ci> OBJECTIVE_COEFFICIENT </ci></apply></math><listOfParameters><parameter id="LOWER_BOUND" value="     0.00000000"/><parameter id="UPPER_BOUND" value="  1000.00000000"/><parameter id="OBJECTIVE_COEFFICIENT" value="     0.00000000"/></listOfParameters></kineticLaw></reaction>
<reaction id="R_DXPS" name="1-deoxy-D-xylulose 5-phosphate synthase" reversible="false"><notes><html:p>GENE_ASSOCIATION: FAEPRAA2165_02295</html:p><html:p>SUBSYSTEM: CELL WALL</html:p><html:p>PROTEIN_CLASS: K01662</html:p></notes><listOfReactants><speciesReference species="M_m7" stoichiometry="1"/><speciesReference species="M_m99" stoichiometry="1"/><speciesReference species="M_m104" stoichiometry="1"/></listOfReactants><listOfProducts><speciesReference species="M_m22" stoichiometry="1"></speciesReference><speciesReference species="M_m336" stoichiometry="1"></speciesReference></listOfProducts><kineticLaw><math xmlns="http://www.w3.org/1998/Math/MathML"><apply><ci> LOWER_BOUND </ci><ci> UPPER_BOUND </ci><ci> OBJECTIVE_COEFFICIENT </ci></apply></math><listOfParameters><parameter id="LOWER_BOUND" value="     0.00000000"/><parameter id="UPPER_BOUND" value="  1000.00000000"/><parameter id="OBJECTIVE_COEFFICIENT" value="     0.00000000"/></listOfParameters></kineticLaw></reaction>
<reaction id="R_CDPMEK" name="4-(cytidine 5'-diphospho)-2-C-methyl-D-erythritol kinase" reversible="false"><notes><html:p>GENE_ASSOCIATION: FAEPRAA2165_03173</html:p><html:p>SUBSYSTEM: CELL WALL</html:p><html:p>PROTEIN_CLASS: K00919</html:p></notes><listOfReactants><speciesReference species="M_m6" stoichiometry="1"/><speciesReference species="M_m338" stoichiometry="1"/></listOfReactants><listOfProducts><speciesReference species="M_m5" stoichiometry="1"></speciesReference><speciesReference species="M_m7" stoichiometry="1"></speciesReference><speciesReference species="M_m337" stoichiometry="1"></speciesReference></listOfProducts><kineticLaw><math xmlns="http://www.w3.org/1998/Math/MathML"><apply><ci> LOWER_BOUND </ci><ci> UPPER_BOUND </ci><ci> OBJECTIVE_COEFFICIENT </ci></apply></math><listOfParameters><parameter id="LOWER_BOUND" value="     0.00000000"/><parameter id="UPPER_BOUND" value="  1000.00000000"/><parameter id="OBJECTIVE_COEFFICIENT" value="     0.00000000"/></listOfParameters></kineticLaw></reaction>
<reaction id="R_MECDPDH2" name="2C-methyl-D-erythritol 2,4 cyclodiphosphate dehydratase" reversible="false"><notes><html:p>GENE_ASSOCIATION: FAEPRAA2165_02164</html:p><html:p>SUBSYSTEM: CELL WALL</html:p><html:p>PROTEIN_CLASS: K03526</html:p></notes><listOfReactants><speciesReference species="M_m107" stoichiometry="1"/><speciesReference species="M_m340" stoichiometry="1"/></listOfReactants><listOfProducts><speciesReference species="M_m8" stoichiometry="1"></speciesReference><speciesReference species="M_m106" stoichiometry="1"></speciesReference><speciesReference species="M_m339" stoichiometry="1"></speciesReference></listOfProducts><kineticLaw><math xmlns="http://www.w3.org/1998/Math/MathML"><apply><ci> LOWER_BOUND </ci><ci> UPPER_BOUND </ci><ci> OBJECTIVE_COEFFICIENT </ci></apply></math><listOfParameters><parameter id="LOWER_BOUND" value="     0.00000000"/><parameter id="UPPER_BOUND" value="  1000.00000000"/><parameter id="OBJECTIVE_COEFFICIENT" value="     0.00000000"/></listOfParameters></kineticLaw></reaction>
<reaction id="R_DMPPS" name="1-hydroxy-2-methyl-2-(E)-butenyl 4-diphosphate reductase (dmpp)" reversible="false"><notes><html:p>GENE_ASSOCIATION: FAEPRAA2165_00348</html:p><html:p>SUBSYSTEM: CELL WALL</html:p><html:p>PROTEIN_CLASS: K03527</html:p></notes><listOfReactants><speciesReference species="M_m7" stoichiometry="1"/><speciesReference species="M_m107" stoichiometry="1"/><speciesReference species="M_m339" stoichiometry="1"/></listOfReactants><listOfProducts><speciesReference species="M_m8" stoichiometry="1"></speciesReference><speciesReference species="M_m106" stoichiometry="1"></speciesReference><speciesReference species="M_m341" stoichiometry="1"></speciesReference></listOfProducts><kineticLaw><math xmlns="http://www.w3.org/1998/Math/MathML"><apply><ci> LOWER_BOUND </ci><ci> UPPER_BOUND </ci><ci> OBJECTIVE_COEFFICIENT </ci></apply></math><listOfParameters><parameter id="LOWER_BOUND" value="     0.00000000"/><parameter id="UPPER_BOUND" value="  1000.00000000"/><parameter id="OBJECTIVE_COEFFICIENT" value="     0.00000000"/></listOfParameters></kineticLaw></reaction>
<reaction id="R_IPDPS" name="1-hydroxy-2-methyl-2-(E)-butenyl 4-diphosphate reductase (ipdp)" reversible="false"><notes><html:p>GENE_ASSOCIATION: FAEPRAA2165_00348</html:p><html:p>SUBSYSTEM: CELL WALL</html:p><html:p>PROTEIN_CLASS: K03527</html:p></notes><listOfReactants><speciesReference species="M_m7" stoichiometry="1"/><speciesReference species="M_m107" stoichiometry="1"/><speciesReference species="M_m339" stoichiometry="1"/></listOfReactants><listOfProducts><speciesReference species="M_m8" stoichiometry="1"></speciesReference><speciesReference species="M_m106" stoichiometry="1"></speciesReference><speciesReference species="M_m342" stoichiometry="1"></speciesReference></listOfProducts><kineticLaw><math xmlns="http://www.w3.org/1998/Math/MathML"><apply><ci> LOWER_BOUND </ci><ci> UPPER_BOUND </ci><ci> OBJECTIVE_COEFFICIENT </ci></apply></math><listOfParameters><parameter id="LOWER_BOUND" value="     0.00000000"/><parameter id="UPPER_BOUND" value="  1000.00000000"/><parameter id="OBJECTIVE_COEFFICIENT" value="     0.00000000"/></listOfParameters></kineticLaw></reaction>
<reaction id="R_DMATT" name="dimethylallyltranstransferase" reversible="false"><notes><html:p>GENE_ASSOCIATION: FAEPRAA2165_02057</html:p><html:p>SUBSYSTEM: CELL WALL</html:p><html:p>PROTEIN_CLASS: K00787:K00795:K00804:K13787:K13789</html:p></notes><listOfReactants><speciesReference species="M_m341" stoichiometry="1"/><speciesReference species="M_m342" stoichiometry="1"/></listOfReactants><listOfProducts><speciesReference species="M_m114" stoichiometry="1"></speciesReference><speciesReference species="M_m343" stoichiometry="1"></speciesReference></listOfProducts><kineticLaw><math xmlns="http://www.w3.org/1998/Math/MathML"><apply><ci> LOWER_BOUND </ci><ci> UPPER_BOUND </ci><ci> OBJECTIVE_COEFFICIENT </ci></apply></math><listOfParameters><parameter id="LOWER_BOUND" value="     0.00000000"/><parameter id="UPPER_BOUND" value="  1000.00000000"/><parameter id="OBJECTIVE_COEFFICIENT" value="     0.00000000"/></listOfParameters></kineticLaw></reaction>
<reaction id="R_GRTT" name="geranyltranstransferase" reversible="false"><notes><html:p>GENE_ASSOCIATION: FAEPRAA2165_02057</html:p><html:p>SUBSYSTEM: CELL WALL</html:p><html:p>PROTEIN_CLASS: K00787:K00795:K00804:K13787:K13789</html:p></notes><listOfReactants><speciesReference species="M_m342" stoichiometry="1"/><speciesReference species="M_m343" stoichiometry="1"/></listOfReactants><listOfProducts><speciesReference species="M_m114" stoichiometry="1"></speciesReference><speciesReference species="M_m344" stoichiometry="1"></speciesReference></listOfProducts><kineticLaw><math xmlns="http://www.w3.org/1998/Math/MathML"><apply><ci> LOWER_BOUND </ci><ci> UPPER_BOUND </ci><ci> OBJECTIVE_COEFFICIENT </ci></apply></math><listOfParameters><parameter id="LOWER_BOUND" value="     0.00000000"/><parameter id="UPPER_BOUND" value="  1000.00000000"/><parameter id="OBJECTIVE_COEFFICIENT" value="     0.00000000"/></listOfParameters></kineticLaw></reaction>
<reaction id="R_UDCPDPS" name="Undecaprenyl diphosphate synthase" reversible="false"><notes><html:p>GENE_ASSOCIATION: FAEPRAA2165_02170</html:p><html:p>SUBSYSTEM: CELL WALL</html:p><html:p>PROTEIN_CLASS: K00806</html:p></notes><listOfReactants><speciesReference species="M_m342" stoichiometry="8"/><speciesReference species="M_m344" stoichiometry="1"/></listOfReactants><listOfProducts><speciesReference species="M_m114" stoichiometry="8"></speciesReference><speciesReference species="M_m345" stoichiometry="1"></speciesReference></listOfProducts><kineticLaw><math xmlns="http://www.w3.org/1998/Math/MathML"><apply><ci> LOWER_BOUND </ci><ci> UPPER_BOUND </ci><ci> OBJECTIVE_COEFFICIENT </ci></apply></math><listOfParameters><parameter id="LOWER_BOUND" value="     0.00000000"/><parameter id="UPPER_BOUND" value="  1000.00000000"/><parameter id="OBJECTIVE_COEFFICIENT" value="     0.00000000"/></listOfParameters></kineticLaw></reaction>
<reaction id="R_HEXTT" name="trans-hexaprenyltranstransferase" reversible="false"><notes><html:p>GENE_ASSOCIATION: FAEPRAA2165_01664</html:p><html:p>SUBSYSTEM: CELL WALL</html:p><html:p>PROTEIN_CLASS: K00805</html:p></notes><listOfReactants><speciesReference species="M_m342" stoichiometry="1"/><speciesReference species="M_m347" stoichiometry="1"/></listOfReactants><listOfProducts><speciesReference species="M_m114" stoichiometry="1"></speciesReference><speciesReference species="M_m346" stoichiometry="1"></speciesReference></listOfProducts><kineticLaw><math xmlns="http://www.w3.org/1998/Math/MathML"><apply><ci> LOWER_BOUND </ci><ci> UPPER_BOUND </ci><ci> OBJECTIVE_COEFFICIENT </ci></apply></math><listOfParameters><parameter id="LOWER_BOUND" value="     0.00000000"/><parameter id="UPPER_BOUND" value="  1000.00000000"/><parameter id="OBJECTIVE_COEFFICIENT" value="     0.00000000"/></listOfParameters></kineticLaw></reaction>
<reaction id="R_ALAR" name="alanine racemase" reversible="true"><notes><html:p>GENE_ASSOCIATION: FAEPRAA2165_00610</html:p><html:p>SUBSYSTEM: CELL WALL</html:p><html:p>PROTEIN_CLASS: 5.1.1.1</html:p></notes><listOfReactants><speciesReference species="M_m72" stoichiometry="1"/></listOfReactants><listOfProducts><speciesReference species="M_m348" stoichiometry="1"></speciesReference></listOfProducts><kineticLaw><math xmlns="http://www.w3.org/1998/Math/MathML"><apply><ci> LOWER_BOUND </ci><ci> UPPER_BOUND </ci><ci> OBJECTIVE_COEFFICIENT </ci></apply></math><listOfParameters><parameter id="LOWER_BOUND" value=" -1000.00000000"/><parameter id="UPPER_BOUND" value="  1000.00000000"/><parameter id="OBJECTIVE_COEFFICIENT" value="     0.00000000"/></listOfParameters></kineticLaw></reaction>
<reaction id="R_GLUR" name="glutamate racemase" reversible="true"><notes><html:p>GENE_ASSOCIATION: FAEPRAA2165_01017</html:p><html:p>SUBSYSTEM: CELL WALL</html:p><html:p>PROTEIN_CLASS: 5.1.1.3</html:p></notes><listOfReactants><speciesReference species="M_m349" stoichiometry="1"/></listOfReactants><listOfProducts><speciesReference species="M_m156" stoichiometry="1"></speciesReference></listOfProducts><kineticLaw><math xmlns="http://www.w3.org/1998/Math/MathML"><apply><ci> LOWER_BOUND </ci><ci> UPPER_BOUND </ci><ci> OBJECTIVE_COEFFICIENT </ci></apply></math><listOfParameters><parameter id="LOWER_BOUND" value=" -1000.00000000"/><parameter id="UPPER_BOUND" value="  1000.00000000"/><parameter id="OBJECTIVE_COEFFICIENT" value="     0.00000000"/></listOfParameters></kineticLaw></reaction>
<reaction id="R_UAMAS" name="UDP-N-acetylmuramoyl-L-alanine synthetase" reversible="false"><notes><html:p>GENE_ASSOCIATION: FAEPRAA2165_01049</html:p><html:p>SUBSYSTEM: CELL WALL</html:p><html:p>PROTEIN_CLASS: 6.3.2.8</html:p></notes><listOfReactants><speciesReference species="M_m6" stoichiometry="1"/><speciesReference species="M_m72" stoichiometry="1"/><speciesReference species="M_m331" stoichiometry="1"/></listOfReactants><listOfProducts><speciesReference species="M_m5" stoichiometry="1"></speciesReference><speciesReference species="M_m7" stoichiometry="1"></speciesReference><speciesReference species="M_m9" stoichiometry="1"></speciesReference><speciesReference species="M_m350" stoichiometry="1"></speciesReference></listOfProducts><kineticLaw><math xmlns="http://www.w3.org/1998/Math/MathML"><apply><ci> LOWER_BOUND </ci><ci> UPPER_BOUND </ci><ci> OBJECTIVE_COEFFICIENT </ci></apply></math><listOfParameters><parameter id="LOWER_BOUND" value="     0.00000000"/><parameter id="UPPER_BOUND" value="  1000.00000000"/><parameter id="OBJECTIVE_COEFFICIENT" value="     0.00000000"/></listOfParameters></kineticLaw></reaction>
<reaction id="R_UAMAGS" name="UDP-N-acetylmuramoyl-L-alanyl-D-glutamate synthetase" reversible="false"><notes><html:p>GENE_ASSOCIATION: FAEPRAA2165_01556</html:p><html:p>SUBSYSTEM: CELL WALL</html:p><html:p>PROTEIN_CLASS: 6.3.2.9</html:p></notes><listOfReactants><speciesReference species="M_m6" stoichiometry="1"/><speciesReference species="M_m349" stoichiometry="1"/><speciesReference species="M_m350" stoichiometry="1"/></listOfReactants><listOfProducts><speciesReference species="M_m5" stoichiometry="1"></speciesReference><speciesReference species="M_m7" stoichiometry="1"></speciesReference><speciesReference species="M_m9" stoichiometry="1"></speciesReference><speciesReference species="M_m351" stoichiometry="1"></speciesReference></listOfProducts><kineticLaw><math xmlns="http://www.w3.org/1998/Math/MathML"><apply><ci> LOWER_BOUND </ci><ci> UPPER_BOUND </ci><ci> OBJECTIVE_COEFFICIENT </ci></apply></math><listOfParameters><parameter id="LOWER_BOUND" value="     0.00000000"/><parameter id="UPPER_BOUND" value="  1000.00000000"/><parameter id="OBJECTIVE_COEFFICIENT" value="     0.00000000"/></listOfParameters></kineticLaw></reaction>
<reaction id="R_UAAGDS" name="UDP-N-acetylmuramoyl-L-alanyl-D-glutamyl-meso-2,6-diaminopimelate synthetase" reversible="false"><notes><html:p>GENE_ASSOCIATION: FAEPRAA2165_00622</html:p><html:p>SUBSYSTEM: CELL WALL</html:p><html:p>PROTEIN_CLASS: 6.3.2.13</html:p></notes><listOfReactants><speciesReference species="M_m6" stoichiometry="1"/><speciesReference species="M_m218" stoichiometry="1"/><speciesReference species="M_m351" stoichiometry="1"/></listOfReactants><listOfProducts><speciesReference species="M_m5" stoichiometry="1"></speciesReference><speciesReference species="M_m7" stoichiometry="1"></speciesReference><speciesReference species="M_m9" stoichiometry="1"></speciesReference><speciesReference species="M_m352" stoichiometry="1"></speciesReference></listOfProducts><kineticLaw><math xmlns="http://www.w3.org/1998/Math/MathML"><apply><ci> LOWER_BOUND </ci><ci> UPPER_BOUND </ci><ci> OBJECTIVE_COEFFICIENT </ci></apply></math><listOfParameters><parameter id="LOWER_BOUND" value="     0.00000000"/><parameter id="UPPER_BOUND" value="  1000.00000000"/><parameter id="OBJECTIVE_COEFFICIENT" value="     0.00000000"/></listOfParameters></kineticLaw></reaction>
<reaction id="R_ALAALAr" name="D-alanine-D-alanine ligase (reversible)" reversible="true"><notes><html:p>GENE_ASSOCIATION: FAEPRAA2165_01016</html:p><html:p>SUBSYSTEM: CELL WALL</html:p><html:p>PROTEIN_CLASS: 6.3.2.4</html:p></notes><listOfReactants><speciesReference species="M_m6" stoichiometry="1"/><speciesReference species="M_m348" stoichiometry="2"/></listOfReactants><listOfProducts><speciesReference species="M_m5" stoichiometry="1"></speciesReference><speciesReference species="M_m7" stoichiometry="1"></speciesReference><speciesReference species="M_m9" stoichiometry="1"></speciesReference><speciesReference species="M_m353" stoichiometry="1"></speciesReference></listOfProducts><kineticLaw><math xmlns="http://www.w3.org/1998/Math/MathML"><apply><ci> LOWER_BOUND </ci><ci> UPPER_BOUND </ci><ci> OBJECTIVE_COEFFICIENT </ci></apply></math><listOfParameters><parameter id="LOWER_BOUND" value=" -1000.00000000"/><parameter id="UPPER_BOUND" value="  1000.00000000"/><parameter id="OBJECTIVE_COEFFICIENT" value="     0.00000000"/></listOfParameters></kineticLaw></reaction>
<reaction id="R_UGMDDS" name="UDP-N-acetylmuramoyl-L-alanyl-D-glutamyl-meso-2,6-diaminopimeloyl-D-alanyl-D-alanine synthetase" reversible="false"><notes><html:p>GENE_ASSOCIATION: FAEPRAA2165_00628</html:p><html:p>SUBSYSTEM: CELL WALL</html:p><html:p>PROTEIN_CLASS: 6.3.2.10</html:p></notes><listOfReactants><speciesReference species="M_m6" stoichiometry="1"/><speciesReference species="M_m352" stoichiometry="1"/><speciesReference species="M_m353" stoichiometry="1"/></listOfReactants><listOfProducts><speciesReference species="M_m5" stoichiometry="1"></speciesReference><speciesReference species="M_m7" stoichiometry="1"></speciesReference><speciesReference species="M_m9" stoichiometry="1"></speciesReference><speciesReference species="M_m354" stoichiometry="1"></speciesReference></listOfProducts><kineticLaw><math xmlns="http://www.w3.org/1998/Math/MathML"><apply><ci> LOWER_BOUND </ci><ci> UPPER_BOUND </ci><ci> OBJECTIVE_COEFFICIENT </ci></apply></math><listOfParameters><parameter id="LOWER_BOUND" value="     0.00000000"/><parameter id="UPPER_BOUND" value="  1000.00000000"/><parameter id="OBJECTIVE_COEFFICIENT" value="     0.00000000"/></listOfParameters></kineticLaw></reaction>
<reaction id="R_PAPPT3" name="phospho-N-acetylmuramoyl-pentapeptide-transferase (meso-2,6-diaminopimelate)" reversible="false"><notes><html:p>GENE_ASSOCIATION: FAEPRAA2165_01293</html:p><html:p>SUBSYSTEM: CELL WALL</html:p><html:p>PROTEIN_CLASS: 2.7.8.13</html:p></notes><listOfReactants><speciesReference species="M_m354" stoichiometry="1"/><speciesReference species="M_m355" stoichiometry="1"/></listOfReactants><listOfProducts><speciesReference species="M_m277" stoichiometry="1"></speciesReference><speciesReference species="M_m356" stoichiometry="1"></speciesReference></listOfProducts><kineticLaw><math xmlns="http://www.w3.org/1998/Math/MathML"><apply><ci> LOWER_BOUND </ci><ci> UPPER_BOUND </ci><ci> OBJECTIVE_COEFFICIENT </ci></apply></math><listOfParameters><parameter id="LOWER_BOUND" value="     0.00000000"/><parameter id="UPPER_BOUND" value="  1000.00000000"/><parameter id="OBJECTIVE_COEFFICIENT" value="     0.00000000"/></listOfParameters></kineticLaw></reaction>
<reaction id="R_UAGPT3" name="UDP-N-acetylglucosamine-N-acetylmuramyl-(pentapeptide)pyrophosphoryl-undecaprenol N-acetylglucosamine transferase" reversible="false"><notes><html:p>GENE_ASSOCIATION: FAEPRAA2165_00625</html:p><html:p>SUBSYSTEM: CELL WALL</html:p><html:p>PROTEIN_CLASS: 2.4.1.227</html:p></notes><listOfReactants><speciesReference species="M_m330" stoichiometry="1"/><speciesReference species="M_m356" stoichiometry="1"/></listOfReactants><listOfProducts><speciesReference species="M_m7" stoichiometry="1"></speciesReference><speciesReference species="M_m282" stoichiometry="1"></speciesReference><speciesReference species="M_m357" stoichiometry="1"></speciesReference></listOfProducts><kineticLaw><math xmlns="http://www.w3.org/1998/Math/MathML"><apply><ci> LOWER_BOUND </ci><ci> UPPER_BOUND </ci><ci> OBJECTIVE_COEFFICIENT </ci></apply></math><listOfParameters><parameter id="LOWER_BOUND" value="     0.00000000"/><parameter id="UPPER_BOUND" value="  1000.00000000"/><parameter id="OBJECTIVE_COEFFICIENT" value="     0.00000000"/></listOfParameters></kineticLaw></reaction>
<reaction id="R_RXN_11302" name="peptidoglycan glycosyltransferase" reversible="false"><notes><html:p>GENE_ASSOCIATION: ( FAEPRAA2165_00232 and FAEPRAA2165_00501 and FAEPRAA2165_01711 and FAEPRAA2165_02209 and FAEPRAA2165_02977 and FAEPRAA2165_03449 )</html:p><html:p>SUBSYSTEM: CELL WALL</html:p><html:p>PROTEIN_CLASS: 3.4.16.4</html:p></notes><listOfReactants><speciesReference species="M_m8" stoichiometry="2"/><speciesReference species="M_m357" stoichiometry="1"/></listOfReactants><listOfProducts><speciesReference species="M_m345" stoichiometry="1"></speciesReference><speciesReference species="M_m348" stoichiometry="2"></speciesReference><speciesReference species="M_m358" stoichiometry="1"></speciesReference></listOfProducts><kineticLaw><math xmlns="http://www.w3.org/1998/Math/MathML"><apply><ci> LOWER_BOUND </ci><ci> UPPER_BOUND </ci><ci> OBJECTIVE_COEFFICIENT </ci></apply></math><listOfParameters><parameter id="LOWER_BOUND" value="     0.00000000"/><parameter id="UPPER_BOUND" value="  1000.00000000"/><parameter id="OBJECTIVE_COEFFICIENT" value="     0.00000000"/></listOfParameters></kineticLaw></reaction>
<reaction id="R_UDCPDP" name="undecaprenyl-diphosphatase" reversible="false"><notes><html:p>GENE_ASSOCIATION: FAEPRAA2165_00284</html:p><html:p>SUBSYSTEM: CELL WALL</html:p><html:p>PROTEIN_CLASS: 3.6.1.27</html:p></notes><listOfReactants><speciesReference species="M_m8" stoichiometry="1"/><speciesReference species="M_m345" stoichiometry="1"/></listOfReactants><listOfProducts><speciesReference species="M_m7" stoichiometry="1"></speciesReference><speciesReference species="M_m9" stoichiometry="1"></speciesReference><speciesReference species="M_m355" stoichiometry="1"></speciesReference></listOfProducts><kineticLaw><math xmlns="http://www.w3.org/1998/Math/MathML"><apply><ci> LOWER_BOUND </ci><ci> UPPER_BOUND </ci><ci> OBJECTIVE_COEFFICIENT </ci></apply></math><listOfParameters><parameter id="LOWER_BOUND" value="     0.00000000"/><parameter id="UPPER_BOUND" value="  1000.00000000"/><parameter id="OBJECTIVE_COEFFICIENT" value="     0.00000000"/></listOfParameters></kineticLaw></reaction>
<reaction id="R_3PEPTabcpp" name="tripeptide (LalaDgluMdap) transport via ABC system (periplasm)" reversible="false"><notes><html:p>GENE_ASSOCIATION: ( FAEPRAA2165_01809 and FAEPRAA2165_01210 and FAEPRAA2165_01378 and FAEPRAA2165_01211 and FAEPRAA2165_01379 and FAEPRAA2165_01212 and FAEPRAA2165_01380 )</html:p><html:p>SUBSYSTEM: CELL WALL</html:p><html:p>PROTEIN_CLASS: K15580:K15581:K15582:K15583:K15584:K10823</html:p></notes><listOfReactants><speciesReference species="M_m6" stoichiometry="1"/><speciesReference species="M_m8" stoichiometry="1"/><speciesReference species="M_m361" stoichiometry="1"/></listOfReactants><listOfProducts><speciesReference species="M_m5" stoichiometry="1"></speciesReference><speciesReference species="M_m7" stoichiometry="1"></speciesReference><speciesReference species="M_m9" stoichiometry="1"></speciesReference><speciesReference species="M_m360" stoichiometry="1"></speciesReference></listOfProducts><kineticLaw><math xmlns="http://www.w3.org/1998/Math/MathML"><apply><ci> LOWER_BOUND </ci><ci> UPPER_BOUND </ci><ci> OBJECTIVE_COEFFICIENT </ci></apply></math><listOfParameters><parameter id="LOWER_BOUND" value="     0.00000000"/><parameter id="UPPER_BOUND" value="  1000.00000000"/><parameter id="OBJECTIVE_COEFFICIENT" value="     0.00000000"/></listOfParameters></kineticLaw></reaction>
<reaction id="R_4PEPTabcpp" name="tetrapeptide (LalaDgluMdapDala) transport via ABC system (periplasm)" reversible="false"><notes><html:p>GENE_ASSOCIATION: ( FAEPRAA2165_01809 and FAEPRAA2165_01210 and FAEPRAA2165_01378 and FAEPRAA2165_01211 and FAEPRAA2165_01379 and FAEPRAA2165_01212 and FAEPRAA2165_01380 )</html:p><html:p>SUBSYSTEM: CELL WALL</html:p><html:p>PROTEIN_CLASS: K15580:K15581:K15582:K15583:K10823</html:p></notes><listOfReactants><speciesReference species="M_m6" stoichiometry="1"/><speciesReference species="M_m8" stoichiometry="1"/><speciesReference species="M_m363" stoichiometry="1"/></listOfReactants><listOfProducts><speciesReference species="M_m5" stoichiometry="1"></speciesReference><speciesReference species="M_m7" stoichiometry="1"></speciesReference><speciesReference species="M_m9" stoichiometry="1"></speciesReference><speciesReference species="M_m362" stoichiometry="1"></speciesReference></listOfProducts><kineticLaw><math xmlns="http://www.w3.org/1998/Math/MathML"><apply><ci> LOWER_BOUND </ci><ci> UPPER_BOUND </ci><ci> OBJECTIVE_COEFFICIENT </ci></apply></math><listOfParameters><parameter id="LOWER_BOUND" value="     0.00000000"/><parameter id="UPPER_BOUND" value="  1000.00000000"/><parameter id="OBJECTIVE_COEFFICIENT" value="     0.00000000"/></listOfParameters></kineticLaw></reaction>
<reaction id="R_DPR" name="2-dehydropantoate 2-reductase" reversible="false"><notes><html:p>GENE_ASSOCIATION: ( FAEPRAA2165_01230 and FAEPRAA2165_02230 and FAEPRAA2165_02356 )</html:p><html:p>SUBSYSTEM: COA</html:p><html:p>PROTEIN_CLASS: 1.1.1.169</html:p></notes><listOfReactants><speciesReference species="M_m7" stoichiometry="1"/><speciesReference species="M_m116" stoichiometry="1"/><speciesReference species="M_m365" stoichiometry="1"/></listOfReactants><listOfProducts><speciesReference species="M_m115" stoichiometry="1"></speciesReference><speciesReference species="M_m364" stoichiometry="1"></speciesReference></listOfProducts><kineticLaw><math xmlns="http://www.w3.org/1998/Math/MathML"><apply><ci> LOWER_BOUND </ci><ci> UPPER_BOUND </ci><ci> OBJECTIVE_COEFFICIENT </ci></apply></math><listOfParameters><parameter id="LOWER_BOUND" value="     0.00000000"/><parameter id="UPPER_BOUND" value="  1000.00000000"/><parameter id="OBJECTIVE_COEFFICIENT" value="     0.00000000"/></listOfParameters></kineticLaw></reaction>
[truncated: 404,111 more chars]
